# Supplementary material for: The Osteoblastic Microenvironment Determines the Fate of Breast Cancer Cells Disseminated in the Bone Marrow
Source: Adv Sci (Weinh). 2026 Feb 6;13(22):e09980. doi: 10.1002/advs.202509980 (PMC13088306; doi:10.1002/advs.202509980)
Supplement: Supplementary file 2 — Supporting File: advs74269‐sup‐0002‐Tables.zip. [file ADVS-13-e09980-s002.zip]

Archive with 5 entries (5 files):
- Table S1  Genes predominantly expressed in MDA231 cells.xlsx
- Table S2 Genes predominantly expressed in MCF7 cells.xlsx
- Table S3 DEGs regulated by RUNX2 in both MCF7 and MDA231.xlsx
- Table S4 DEGs regulated by RUNX2 in MCF7 alone.xlsx
- Table S5 DEGs regulated by RUNX2 in MDA231 alone.xlsx
