# Supplementary material for: The Osteoblastic Microenvironment Determines the Fate of Breast Cancer Cells Disseminated in the Bone Marrow
Source: Adv Sci (Weinh). 2026 Feb 6;13(22):e09980. doi: 10.1002/advs.202509980 (PMC13088306; doi:10.1002/advs.202509980)
Supplement: Supplementary file 2 — Supporting File: advs74269‐sup‐0002‐Tables.zip. [file ADVS-13-e09980-s002.zip › Table S1 Genes predominantly expressed in MDA231 cells.xlsx]

## Sheet: Sheet1
Gene Symbol	Gene ID	Description	Protein Functions (ChatGPT)	Biological Process (GO)	Protein Function (Protein Atlas)	Subcellular Location (Protein Atlas)	Canonical Pathways_x000D_	Hallmark Gene Sets_x000D_
GPX1	2876	glutathione peroxidase 1	GPX1 is a gene that encodes for a protein belonging to the glutathione peroxidase family. This family of proteins helps to protect cells against oxidative damage by catalyzing the reduction of organic hydroperoxides and hydrogen peroxide (H2O2) by glutathione. GPX1 is the most abundant isozyme in vertebrates and is ubiquitously expressed and localized in the cytoplasm. Its preferred substrate is …	GO:0009609 response to symbiotic bacterium;GO:0009608 response to symbiont;GO:0033197 response to vitamin E	Human disease related genes:Cardiovascular diseases:Hematologic diseases; Human disease related genes:Congenital disorders of metabolism:Congenital disorders of amino acid metabolism; Predicted intracellular proteins; Predicted secreted proteins; Cancer-related genes:Candidate cancer biomarkers; Enzymes; ENZYME proteins:Oxidoreductases	Cytosol (Supported)	(M145)PID P53 DOWNSTREAM PATHWAY	(M5902)HALLMARK APOPTOSIS
LDHB	3945	lactate dehydrogenase B	The LDHB gene encodes the B subunit of lactate dehydrogenase enzyme, which plays a crucial role in the interconversion of pyruvate and lactate with the interconversion of NADH and NAD+ in a post-glycolysis process. Alternative spliced transcript variants have been identified for this gene, and recent studies have shown that an extended isoform is produced by using an alternative in-frame translat…	GO:0042867 pyruvate catabolic process;GO:0006089 lactate metabolic process;GO:0019674 NAD+ metabolic process	Disease related genes; Predicted intracellular proteins; FDA approved drug targets:Small molecule drugs; Enzymes; ENZYME proteins:Oxidoreductases	Cytosol (Supported)		(M5936)HALLMARK OXIDATIVE PHOSPHORYLATION; (M5939)HALLMARK P53 PATHWAY
SAA1	6288	serum amyloid A1	The human gene SAA1 encodes for the serum amyloid A1 protein, which is a major acute phase protein that is highly expressed in response to inflammation and tissue injury. This protein plays a crucial role in HDL metabolism and cholesterol homeostasis. High levels of this protein are associated with chronic inflammatory diseases such as atherosclerosis, rheumatoid arthritis, Alzheimer's disease, a…	GO:0048246 macrophage chemotaxis;GO:1905517 macrophage migration;GO:0048247 lymphocyte chemotaxis	Predicted secreted proteins; Disease related genes
TGM2	7052	transglutaminase 2	Transglutaminase 2 (TGM2) is an enzyme that plays a role in crosslinking proteins through the formation of isopeptide bonds. Although the structure of transglutaminases varies, they all have the same amino acid sequence at their active sites and require calcium for activity. TGM2 is induced by retinoic acid and is involved in apoptosis. It is also the autoantigen associated with celiac disease. T…	GO:0018277 protein deamination;GO:1904014 response to serotonin;GO:1904015 cellular response to serotonin	ENZYME proteins:Transferases; Potential drug targets; Predicted intracellular proteins; Predicted secreted proteins; Enzymes; ENZYME proteins:Hydrolases; Disease related genes	Cytosol (Approved); Additional: Plasma membrane	(M118)PID INTEGRIN A9B1 PATHWAY; (M99)PID TXA2PATHWAY; (M18)PID INTEGRIN1 PATHWAY	(M5947)HALLMARK IL2 STAT5 SIGNALING; (M5891)HALLMARK HYPOXIA; (M5906)HALLMARK ESTROGEN RESPONSE EARLY
AXL	558	AXL receptor tyrosine kinase	The AXL gene encodes a protein that belongs to the Tyro3-Axl-Mer (TAM) receptor tyrosine kinase subfamily. The protein has an extracellular domain consisting of two immunoglobulin-like motifs and two fibronectin type-III motifs. It transmits signals from the extracellular matrix to the cytoplasm by binding to the vitamin K-dependent protein growth arrest-specific 6 (Gas6). The gene is involved in…	GO:0097350 neutrophil clearance;GO:0048549 positive regulation of pinocytosis;GO:2000669 negative regulation of dendritic cell apoptotic process	ENZYME proteins:Transferases; FDA approved drug targets:Small molecule drugs; Enzymes; Kinases:Tyr protein kinases; Disease related genes	Plasma membrane (Supported); Additional: Actin filaments;Vesicles	(M236)PID DELTA NP63 PATHWAY	(M5932)HALLMARK INFLAMMATORY RESPONSE
ANKRD1	27063	ankyrin repeat domain 1	The ANKRD1 gene encodes a protein that is found in the nucleus of endothelial cells and is activated by IL-1 and TNF-alpha. It is believed to function as a transcription factor and may also be involved in the myofibrillar stretch-sensor system through interactions with myopalladin and titin. Studies in rat cardiomyocytes suggest that ANKRD1 plays a role in regulating gene expression in response t…	GO:0141212 phospholipase C/protein kinase C signal transduction;GO:0043517 positive regulation of DNA damage response, signal transduction by p53 class mediator;GO:0035994 response to muscle stretch	Predicted intracellular proteins	Nucleoli fibrillar center (Approved); Additional: Nucleoplasm
SAA2	6289	serum amyloid A2	The human gene SAA2 encodes for the serum amyloid A2 protein, which is a major acute phase protein that is highly expressed in response to inflammation and tissue injury. This protein plays a crucial role in HDL metabolism and cholesterol homeostasis. High levels of SAA2 are associated with chronic inflammatory diseases such as atherosclerosis, rheumatoid arthritis, Alzheimer's disease, and Crohn…	GO:0006953 acute-phase response;GO:0002526 acute inflammatory response;GO:0006954 inflammatory response	Predicted secreted proteins; Disease related genes
ANXA1	301	annexin A1	ANXA1, also known as annexin A1, is a gene that encodes a protein that is found in the cell membrane and binds to phospholipids. This protein has anti-inflammatory properties and inhibits the activity of phospholipase A2. The loss of function or expression of ANXA1 has been observed in various types of tumors. This suggests that ANXA1 may play a role in the development and progression of cancer.	GO:0014839 myoblast migration involved in skeletal muscle regeneration;GO:0033031 positive regulation of neutrophil apoptotic process;GO:0045629 negative regulation of T-helper 2 cell differentiation	Transporters:Transporter channels and pores; Predicted intracellular proteins; FDA approved drug targets:Small molecule drugs; Predicted secreted proteins; Cancer-related genes:Candidate cancer biomarkers	Cytosol;Plasma membrane (Supported); Additional: Nucleoplasm	(M5880)NABA ECM AFFILIATED; (M5885)NABA MATRISOME ASSOCIATED; (M5889)NABA MATRISOME	(M5946)HALLMARK COAGULATION; (M5902)HALLMARK APOPTOSIS
IGFBP7	3490	insulin like growth factor binding protein 7	IGFBP7 is a gene that belongs to the insulin-like growth factor-binding protein family. This gene encodes a protein that binds to IGF-I and IGF-II with relatively low affinity and regulates IGF availability in body fluids and tissues. It also stimulates prostacyclin production and cell adhesion. Different isoforms of this gene have been described, and one variant has been associated with retinal …	GO:0051414 response to cortisol;GO:0071380 cellular response to prostaglandin E stimulus;GO:0071379 cellular response to prostaglandin stimulus	Predicted secreted proteins; Disease related genes	Golgi apparatus (Approved)	(M3008)NABA ECM GLYCOPROTEINS; (M5884)NABA CORE MATRISOME; (M5889)NABA MATRISOME	(M5909)HALLMARK MYOGENESIS
SLC43A3	29015	solute carrier family 43 member 3	SLC43A3 is a human gene that is a member of the solute carrier family 43. It is predicted to have transmembrane transporter activity and be involved in transmembrane transport. It is also predicted to be an integral component of the membrane.	GO:0035344 hypoxanthine transport;GO:0015854 guanine transport;GO:1903716 guanine transmembrane transport	Predicted intracellular proteins; Transporters:Electrochemical Potential-driven transporters	Vesicles (Approved); Additional: Nucleoplasm;Plasma membrane
CSF3	1440	colony stimulating factor 3	CSF3, also known as colony stimulating factor 3, is a gene that encodes a cytokine belonging to the IL-6 superfamily. This cytokine plays a crucial role in controlling the production, differentiation, and function of granulocytes, which are a type of white blood cell involved in the innate immune response. CSF3 is commonly administered in a modified form to manage chemotherapy-induced neutropenia…	GO:0038158 granulocyte colony-stimulating factor signaling pathway;GO:0030851 granulocyte differentiation;GO:0030838 positive regulation of actin filament polymerization	Cancer-related genes:Candidate cancer biomarkers; Predicted secreted proteins		(M5883)NABA SECRETED FACTORS; (M5885)NABA MATRISOME ASSOCIATED; (M5889)NABA MATRISOME	(M5932)HALLMARK INFLAMMATORY RESPONSE
CTSZ	1522	cathepsin Z	The CTSZ gene encodes for a lysosomal cysteine proteinase that belongs to the peptidase C1 family. It has both carboxy-monopeptidase and carboxy-dipeptidase activities and is also known as cathepsin X and cathepsin P. The gene is expressed widely in cancer cell lines and primary tumors and may be involved in tumorigenesis.	GO:0010757 negative regulation of plasminogen activation;GO:0002003 angiotensin maturation;GO:0002002 regulation of angiotensin levels in blood	Enzymes; Predicted intracellular proteins; Peptidases:Cysteine-type peptidases; ENZYME proteins:Hydrolases	Vesicles (Supported)	(M3468)NABA ECM REGULATORS; (M5885)NABA MATRISOME ASSOCIATED; (M5889)NABA MATRISOME	(M5947)HALLMARK IL2 STAT5 SIGNALING
PSAT1	29968	phosphoserine aminotransferase 1	PSAT1 is a gene that encodes a phosphoserine aminotransferase, which is a member of the class-V pyridoxal-phosphate-dependent aminotransferase family. This gene is associated with phosphoserine aminotransferase deficiency, and decreased expression may be linked to schizophrenia. Alternative splicing of this gene results in multiple transcript variants, and pseudogenes of this gene have been ident…	GO:0008614 pyridoxine metabolic process;GO:0008615 pyridoxine biosynthetic process;GO:0042819 vitamin B6 biosynthetic process	ENZYME proteins:Transferases; Potential drug targets; Human disease related genes:Congenital disorders of metabolism:Congenital disorders of amino acid metabolism; Predicted intracellular proteins; Enzymes; Disease related genes	Cytosol (Enhanced)		(M5922)HALLMARK UNFOLDED PROTEIN RESPONSE; (M5924)HALLMARK MTORC1 SIGNALING
CCN2	1490	cellular communication network factor 2	CCN2, also known as cellular communication network factor 2, is a protein that is secreted by vascular endothelial cells. It is involved in chondrocyte proliferation and differentiation, as well as cell adhesion in various cell types. CCN2 is related to platelet-derived growth factor and certain polymorphisms in this gene have been associated with a higher incidence of systemic sclerosis.	GO:0035988 chondrocyte proliferation;GO:0001502 cartilage condensation;GO:0098743 cell aggregation	Cancer-related genes:Candidate cancer biomarkers; Predicted secreted proteins	Golgi apparatus (Approved); Additional: Vesicles	(M159)PID AMB2 NEUTROPHILS PATHWAY; (M286)PID TGFBR PATHWAY; (M3008)NABA ECM GLYCOPROTEINS	(M5891)HALLMARK HYPOXIA; (M5930)HALLMARK EPITHELIAL MESENCHYMAL TRANSITION
AKR1B1	231	aldo-keto reductase family 1 member B	AKR1B1 is a gene that belongs to the aldo/keto reductase superfamily and encodes an enzyme that is involved in the reduction of various aldehydes, including the aldehyde form of glucose. This gene is implicated in the development of diabetic complications by catalyzing the reduction of glucose to sorbitol. Multiple pseudogenes have been identified for this gene. The nomenclature system used to de…	GO:0046370 fructose biosynthetic process;GO:0071475 cellular hyperosmotic salinity response;GO:0042538 hyperosmotic salinity response	Predicted intracellular proteins; FDA approved drug targets:Small molecule drugs; Cancer-related genes:Candidate cancer biomarkers; Enzymes; ENZYME proteins:Oxidoreductases	Cytosol (Supported); Additional: Nucleoplasm
KRBOX1	100506243	KRAB box domain containing 1	KRBOX1, also known as KRAB box domain containing 1, is a human gene that is predicted to play a role in the regulation of transcription, which is the process by which genetic information is used to create proteins. The KRBOX1 gene contains a KRAB box domain, which is a protein domain that is commonly found in transcriptional repressors. This suggests that KRBOX1 may act as a transcriptional repre…	GO:0006355 regulation of DNA-templated transcription;GO:2001141 regulation of RNA biosynthetic process;GO:0051252 regulation of RNA metabolic process	Predicted intracellular proteins	Nucleoplasm (Approved); Additional: Golgi apparatus
CST6	1474	cystatin E/M	CST6 is a gene that encodes a cystatin protein from the type 2 family, which acts as a cysteine proteinase inhibitor and provides protective functions in various human fluids and secretions. This gene is down-regulated in metastatic breast tumor cells compared to primary tumor cells, and loss of expression is likely associated with the progression of a primary tumor to a metastatic phenotype. The…	GO:0008544 epidermis development;GO:0009888 tissue development;GO:0009653 anatomical structure morphogenesis	Cancer-related genes:Candidate cancer biomarkers; Human disease related genes:Congenital malformations:Congenital malformations of skin; Predicted secreted proteins; Disease related genes	Plasma membrane (Approved); Additional: Cytosol	(M3468)NABA ECM REGULATORS; (M5885)NABA MATRISOME ASSOCIATED; (M5889)NABA MATRISOME
ANTXR2	118429	ANTXR cell adhesion molecule 2	ANTXR2 is a gene that encodes a receptor for anthrax toxin. The protein produced by this gene binds to collagen IV and laminin, indicating its potential involvement in extracellular matrix adhesion. Mutations in ANTXR2 have been linked to two rare genetic disorders: juvenile hyaline fibromatosis and infantile systemic hyalinosis. These disorders are characterized by the accumulation of hyaline ma…	GO:0060065 uterus development;GO:0030199 collagen fibril organization;GO:0007338 single fertilization	Predicted intracellular proteins; Human disease related genes:Musculoskeletal diseases:Other musculoskeletal diseases; Disease related genes		(M267)PID ANTHRAX PATHWAY	(M5892)HALLMARK CHOLESTEROL HOMEOSTASIS
CNN3	1266	calponin 3	The human gene CNN3 encodes a protein that is associated with the cytoskeleton but does not play a role in contraction. It has a highly homologous N-terminus to a related gene, CNN1, and contains similar tandemly repeated motifs as other members of the CNN gene family. The protein has a markedly acidic C-terminus. This information was provided by RefSeq in July 2008.	GO:0031032 actomyosin structure organization;GO:0007015 actin filament organization;GO:0030036 actin cytoskeleton organization	Predicted intracellular proteins	Actin filaments (Enhanced); Additional: Cytosol		(M5909)HALLMARK MYOGENESIS
KISS1	3814	KiSS-1 metastasis suppressor	KISS1 is a gene that acts as a metastasis suppressor, inhibiting the spread of melanomas and breast carcinomas without affecting their ability to form tumors. The protein encoded by this gene may also play a role in regulating events downstream of cell-matrix adhesion, potentially involving cytoskeletal reorganization. Additionally, the gene produces a protein called kisspeptin, which stimulates …	GO:0033686 positive regulation of luteinizing hormone secretion;GO:0032278 positive regulation of gonadotropin secretion;GO:0033684 regulation of luteinizing hormone secretion	Human disease related genes:Endocrine and metabolic diseases:Hypothalamus and pituitary gland diseases; Cancer-related genes:Candidate cancer biomarkers; Predicted secreted proteins; Disease related genes	Vesicles (Approved)
PHYHD1	254295	phytanoyl-CoA dioxygenase domain containing 1	PHYHD1, also known as phytanoyl-CoA dioxygenase domain containing 1, is a human gene that encodes a protein involved in 2-oxoglutarate-dependent dioxygenase activity. This activity is important for the regulation of various biological processes, including the metabolism of fatty acids. The function of PHYHD1 is not yet fully understood, but it is believed to play a role in the breakdown of phytan…		Predicted intracellular proteins	Nuclear speckles (Approved)
CD40	958	CD40 molecule	CD40 is a gene that encodes a receptor on antigen-presenting cells of the immune system. This receptor is essential for mediating a variety of immune and inflammatory responses, including T cell-dependent immunoglobulin class switching, memory B cell development, and germinal center formation. The gene is regulated by the AT-hook transcription factor AKNA, which coordinates the expression of the …	GO:0033590 response to cobalamin;GO:0090037 positive regulation of protein kinase C signaling;GO:1902216 positive regulation of interleukin-4-mediated signaling pathway	CD markers; Predicted secreted proteins; Cancer-related genes:Candidate cancer biomarkers; Human disease related genes:Immune system diseases:Primary immunodeficiency; Disease related genes	Vesicles (Approved); Additional: Plasma membrane	(M45)PID CD40 PATHWAY; (M12705)SIG CD40PATHWAYMAP	(M5913)HALLMARK INTERFERON GAMMA RESPONSE; (M5932)HALLMARK INFLAMMATORY RESPONSE; (M5950)HALLMARK ALLOGRAFT REJECTION
PSMB8	5696	proteasome 20S subunit beta 8	PSMB8 is a gene that encodes a subunit of the proteasome, a protein complex that breaks down peptides in cells. Specifically, PSMB8 is a beta subunit of the 20S core structure of the proteasome. This gene is located in the major histocompatibility complex (MHC) class II region and is induced by gamma interferon. The protein product of PSMB8 is involved in the processing of class I MHC peptides an…	GO:0019882 antigen processing and presentation;GO:0045444 fat cell differentiation;GO:0043161 proteasome-mediated ubiquitin-dependent protein catabolic process	Predicted intracellular proteins; FDA approved drug targets:Small molecule drugs; Peptidases:Threonine-type peptidases; Enzymes; Human disease related genes:Immune system diseases:Other immune system diseases; ENZYME proteins:Hydrolases; Disease related genes	Vesicles (Approved); Additional: Cytokinetic bridge		(M5911)HALLMARK INTERFERON ALPHA RESPONSE; (M5913)HALLMARK INTERFERON GAMMA RESPONSE; (M5953)HALLMARK KRAS SIGNALING UP
PTPRM	5797	protein tyrosine phosphatase receptor type M	PTPRM is a gene that encodes a protein tyrosine phosphatase (PTP) receptor. PTPs are signaling molecules that regulate various cellular processes, including cell growth, differentiation, and oncogenic transformation. PTPRM has an extracellular region, a single transmembrane region, and two catalytic domains, making it a receptor-type PTP. The extracellular region contains a meprin-A5 antigen-PTP …	GO:0031290 retinal ganglion cell axon guidance;GO:0010829 negative regulation of D-glucose transmembrane transport;GO:0010842 retina layer formation	Enzymes; Predicted intracellular proteins; ENZYME proteins:Hydrolases	Plasma membrane (Approved)	(M72)PID NECTIN PATHWAY	(M5942)HALLMARK UV RESPONSE DN
MMP14	4323	matrix metallopeptidase 14	MMP14, also known as matrix metallopeptidase 14, is a gene that encodes a protein belonging to the membrane-type MMP subfamily. Unlike most MMPs, which are secreted as inactive proproteins, this protein is expressed at the cell surface and activates MMP2 protein. This activity may be involved in tumor invasion. MMPs are involved in the breakdown of extracellular matrix in normal physiological pro…	GO:0160145 negative regulation of GDF15-GFRAL signaling pathway;GO:0071412 cellular response to genistein;GO:0071413 cellular response to hydroxyisoflavone	Human disease related genes:Musculoskeletal diseases:Other musculoskeletal diseases; Transporters:Accessory Factors Involved in Transport; Predicted intracellular proteins; Potential drug targets; Peptidases:Metallopeptidases; Cancer-related genes:Candidate cancer biomarkers; Enzymes; ENZYME proteins:Hydrolases; Disease related genes	Cytosol (Approved); Additional: Intermediate filaments	(M44)PID HIF2PATHWAY; (M281)PID FAK PATHWAY; (M3468)NABA ECM REGULATORS	(M5946)HALLMARK COAGULATION; (M5941)HALLMARK UV RESPONSE UP; (M5921)HALLMARK COMPLEMENT
CALB2	794	calbindin 2	CALB2 is a human gene that encodes an intracellular calcium-binding protein belonging to the troponin C superfamily. This protein has six EF-hand domains that bind calcium and plays a role in various cellular functions, including message targeting and intracellular calcium buffering. It also acts as a modulator of neuronal excitability and is a diagnostic marker for some human diseases, including…	GO:0099509 regulation of presynaptic cytosolic calcium ion concentration;GO:0051480 regulation of cytosolic calcium ion concentration;GO:0070050 neuron cellular homeostasis	Predicted intracellular proteins; Transporters:Accessory Factors Involved in Transport	Cytosol (Supported)		(M5906)HALLMARK ESTROGEN RESPONSE EARLY; (M5915)HALLMARK APICAL JUNCTION
COL4A2	1284	collagen type IV alpha 2 chain	COL4A2 is a gene that encodes for one of the six subunits of type IV collagen, which is a major component of basement membranes. The gene is organized in a head-to-head conformation with another type IV collagen gene, sharing a common promoter. The C-terminal portion of the protein, known as canstatin, is an inhibitor of angiogenesis and tumor growth.	GO:0038063 collagen-activated tyrosine kinase receptor signaling pathway;GO:0038065 collagen-activated signaling pathway;GO:0035987 endodermal cell differentiation	Human disease related genes:Cardiovascular diseases:Vascular diseases; Predicted intracellular proteins; Predicted secreted proteins; Cancer-related genes:Candidate cancer biomarkers; Human disease related genes:Congenital malformations:Congenital malformations of the nervous system; Disease related genes	Vesicles (Approved)	(M5887)NABA BASEMENT MEMBRANES; (M3005)NABA COLLAGENS; (M5884)NABA CORE MATRISOME	(M5909)HALLMARK MYOGENESIS; (M5921)HALLMARK COMPLEMENT; (M5930)HALLMARK EPITHELIAL MESENCHYMAL TRANSITION
CSF1	1435	colony stimulating factor 1	CSF1 is a gene that encodes a cytokine responsible for regulating the production, differentiation, and function of macrophages. The active form of the protein is found outside of cells as a homodimer and is believed to be produced by breaking down membrane-bound precursors. This gene may also play a role in the development of the placenta. Different versions of the gene can be produced through al…	GO:0060611 mammary gland fat development;GO:1902228 positive regulation of macrophage colony-stimulating factor signaling pathway;GO:0042488 positive regulation of odontogenesis of dentin-containing tooth	Predicted intracellular proteins; Predicted secreted proteins; RAS pathway related proteins; Cancer-related genes:Candidate cancer biomarkers; Candidate cardiovascular disease genes; Disease related genes	Plasma membrane (Supported); Additional: Nuclear bodies	(M11736)SA MMP CYTOKINE CONNECTION; (M91)PID TCPTP PATHWAY; (M50)PID PTP1B PATHWAY	(M5897)HALLMARK IL6 JAK STAT3 SIGNALING; (M5911)HALLMARK INTERFERON ALPHA RESPONSE; (M5947)HALLMARK IL2 STAT5 SIGNALING
TINAGL1	64129	tubulointerstitial nephritis antigen like 1	TINAGL1 is a human gene that encodes a protein similar to tubulointerstitial nephritis antigen, a glycoprotein that is recognized by antibodies in certain types of immune-related tubulointerstitial nephritis. The TINAGL1 gene has three different transcript variants that produce different isoforms of the protein.	GO:0016197 endosomal transport;GO:0046907 intracellular transport;GO:0016192 vesicle-mediated transport	Peptidases:Cysteine-type peptidases; Predicted intracellular proteins; Enzymes; Predicted secreted proteins		(M3008)NABA ECM GLYCOPROTEINS; (M5884)NABA CORE MATRISOME; (M5889)NABA MATRISOME
ACSL5	51703	acyl-CoA synthetase long chain family member 5	ACSL5 is a gene that encodes an isozyme of the long-chain fatty-acid-coenzyme A ligase family. This isozyme plays a key role in lipid biosynthesis and fatty acid degradation by converting free long-chain fatty acids into fatty acyl-CoA esters. It is highly expressed in the uterus and spleen, and in trace amounts in normal brain, but has markedly increased levels in malignant gliomas. This gene fu…	GO:0010747 positive regulation of long-chain fatty acid import across plasma membrane;GO:0140214 positive regulation of long-chain fatty acid import into cell;GO:0010746 regulation of long-chain fatty acid import across plasma membrane	ENZYME proteins:Ligase; Enzymes	Mitochondria (Supported); Additional: Nucleoplasm		(M5949)HALLMARK PEROXISOME; (M5948)HALLMARK BILE ACID METABOLISM; (M5935)HALLMARK FATTY ACID METABOLISM
FLNC	2318	filamin C	FLNC, also known as filamin C, is a gene that encodes for a protein called gamma filamin. This protein is involved in crosslinking actin filaments to form orthogonal networks in the cortical cytoplasm and anchoring membrane proteins to the actin cytoskeleton. Filamin has three functional domains: an N-terminal filamentous actin-binding domain, a C-terminal self-association domain, and a membrane …	GO:0045214 sarcomere organization;GO:0030239 myofibril assembly;GO:0031032 actomyosin structure organization	Human disease related genes:Musculoskeletal diseases:Muscular diseases; Human disease related genes:Cardiovascular diseases:Cardiac diseases; Transporters:Accessory Factors Involved in Transport; Predicted intracellular proteins; Potential drug targets; Disease related genes	Cytosol;Plasma membrane (Approved)	(M16801)SIG REGULATION OF THE ACTIN CYTOSKELETON BY RHO GTPASES	(M5915)HALLMARK APICAL JUNCTION
PALM2AKAP2	445815	PALM2 and AKAP2 fusion	PALM2AKAP2 is a gene that belongs to the paralemmin downstream gene (PDG) family and encodes three distinct protein isoforms, PALM2, AKAP2, and PALM2-AKAP2. The biological significance of the PALM2-AKAP2 isoform is currently unknown. Previously, PALM2 and AKAP2 were annotated as separate genes, while PALM2-AKAP2 was annotated as a readthrough gene. The PDG family may have evolved contiguously wit…	GO:0008360 regulation of cell shape;GO:0007178 cell surface receptor protein serine/threonine kinase signaling pathway;GO:0022604 regulation of cell morphogenesis	Predicted intracellular proteins	Plasma membrane (Supported)
EMP1	2012	epithelial membrane protein 1	EMP1, or epithelial membrane protein 1, is a gene that plays a role in the assembly of blebs and cell death. It is located in the plasma membrane. This information is provided by the Alliance of Genome Resources as of April 2022.	GO:0032060 bleb assembly;GO:0008544 epidermis development;GO:0120031 plasma membrane bounded cell projection assembly	Predicted intracellular proteins	Vesicles (Approved)		(M5902)HALLMARK APOPTOSIS; (M5947)HALLMARK IL2 STAT5 SIGNALING; (M5953)HALLMARK KRAS SIGNALING UP
VIM	7431	vimentin	VIM, also known as vimentin, is a gene that encodes a type III intermediate filament protein. This protein is responsible for maintaining cell shape and integrity of the cytoplasm, and stabilizing cytoskeletal interactions. It is involved in neuritogenesis and cholesterol transport and functions as an organizer of a number of other critical proteins involved in cell attachment, migration, and sig…	GO:0071225 cellular response to muramyl dipeptide;GO:0060020 Bergmann glial cell differentiation;GO:0070307 lens fiber cell development	Predicted intracellular proteins; Human disease related genes:Nervous system diseases:Eye disease; Disease related genes	Intermediate filaments (Supported)	(M14)PID AURORA B PATHWAY; (M220)PID CASPASE PATHWAY	(M5930)HALLMARK EPITHELIAL MESENCHYMAL TRANSITION
AGPS	8540	alkylglycerone phosphate synthase	AGPS, or alkylglycerone phosphate synthase, is a gene that encodes a protein responsible for catalyzing the second step of ether lipid biosynthesis. This involves converting acyl-dihydroxyacetonephosphate (DHAP) to alkyl-DHAP by adding a long chain alcohol and removing a long-chain acid anion. The protein is located on the inner aspect of the peroxisomal membrane and requires FAD as a cofactor. M…	GO:0008611 ether lipid biosynthetic process;GO:0046504 glycerol ether biosynthetic process;GO:1901503 ether biosynthetic process	ENZYME proteins:Transferases; Potential drug targets; Predicted intracellular proteins; Human disease related genes:Congenital disorders of metabolism:Peroxisomal diseases; Enzymes; Human disease related genes:Congenital malformations:Congenital malformations of the musculoskeletal system; Disease related genes	Peroxisomes (Enhanced)
FSTL1	11167	follistatin like 1	The FSTL1 gene encodes a protein that is similar to follistatin, a protein that binds to activin. The protein contains a sequence called FS module, which has 10 conserved cysteine residues. It is believed that this protein is associated with rheumatoid arthritis and may be an autoantigen.	GO:0061484 hematopoietic stem cell homeostasis;GO:0043542 endothelial cell migration;GO:0045446 endothelial cell differentiation	Predicted intracellular proteins; Predicted secreted proteins	Vesicles (Approved); Additional: Cytosol;Golgi apparatus	(M5883)NABA SECRETED FACTORS; (M5885)NABA MATRISOME ASSOCIATED; (M5889)NABA MATRISOME	(M5944)HALLMARK ANGIOGENESIS; (M5930)HALLMARK EPITHELIAL MESENCHYMAL TRANSITION
GBP1	2633	guanylate binding protein 1	GBP1 is a human gene that is induced by interferon and encodes for guanylate binding protein 1. This protein is known for its ability to specifically bind guanine nucleotides such as GMP, GDP, and GTP. It is distinguished from other GTP-binding proteins by the presence of two binding motifs instead of three. The function of GBP1 is not fully understood, but it is believed to play a role in the im…	GO:0160075 non-canonical inflammasome complex assembly;GO:0051715 cytolysis in another organism;GO:0140639 positive regulation of pyroptotic inflammatory response	Predicted intracellular proteins
BCAT1	586	branched chain amino acid transaminase 1	The BCAT1 gene encodes the cytosolic form of the enzyme branched-chain amino acid transaminase, which is responsible for catalyzing the reversible transamination of branched-chain alpha-keto acids to branched-chain L-amino acids essential for cell growth. Mutations in this gene, as well as in the gene encoding the mitochondrial form of the enzyme, have been linked to two different clinical disord…	GO:0009082 branched-chain amino acid biosynthetic process;GO:0009083 branched-chain amino acid catabolic process;GO:0009081 branched-chain amino acid metabolic process	ENZYME proteins:Transferases; Predicted intracellular proteins; Enzymes		(M66)PID MYC ACTIV PATHWAY	(M5924)HALLMARK MTORC1 SIGNALING; (M5934)HALLMARK XENOBIOTIC METABOLISM; (M5950)HALLMARK ALLOGRAFT REJECTION
CDC42EP3	10602	CDC42 effector protein 3	CDC42EP3 is a gene that encodes a protein that belongs to a small family of GTP metabolizing proteins containing a CRIB domain. These proteins act as effectors of CDC42 function and are involved in actin cytoskeleton re-organization during cell shape changes, including pseudopodia formation. The gene has a pseudogene on chromosome 19 and alternative splicing results in multiple transcript variant…	GO:0031272 regulation of pseudopodium assembly;GO:0031274 positive regulation of pseudopodium assembly;GO:0030838 positive regulation of actin filament polymerization	Predicted intracellular proteins	Actin filaments;Plasma membrane (Supported)
TCEAL8	90843	transcription elongation factor A like 8	TCEAL8 is a gene that belongs to the transcription elongation factor A-like (TCEAL) family. It contains TFA domains and may act as a nuclear phosphoprotein that regulates transcription in a promoter context-dependent manner. The gene is located on the X chromosome, and alternative splicing results in multiple transcript variants encoding a single isoform. The exact function of TCEAL8 is not yet f…		Predicted intracellular proteins	Nucleoplasm (Approved)
ADGRF5	221395	adhesion G protein-coupled receptor F5	ADGRF5 is a human gene that encodes for adhesion G protein-coupled receptor F5. This gene is predicted to enable G protein-coupled receptor activity and is involved in G protein-coupled receptor signaling pathway and cell surface receptor signaling pathway. ADGRF5 is also predicted to act upstream of or within several processes, including glomerular filtration, pharyngeal arch artery morphogenesi…	GO:0061626 pharyngeal arch artery morphogenesis;GO:0071073 positive regulation of phospholipid biosynthetic process;GO:1903727 positive regulation of phospholipid metabolic process	G-protein coupled receptors:GPCRs excl olfactory receptors; G-protein coupled receptors:Family 2 (B) receptors
CCN1	3491	cellular communication network factor 1	CCN1, also known as cellular communication network factor 1, is a gene that encodes a secreted protein that promotes the adhesion of endothelial cells. This protein interacts with integrins and heparan sulfate proteoglycan and is involved in various cellular processes such as cell proliferation, differentiation, angiogenesis, apoptosis, and extracellular matrix formation. CCN1 is growth factor-in…	GO:0002041 intussusceptive angiogenesis;GO:0003278 apoptotic process involved in heart morphogenesis;GO:0060591 chondroblast differentiation	Predicted secreted proteins		(M212)PID INTEGRIN5 PATHWAY; (M169)PID INTEGRIN2 PATHWAY; (M53)PID INTEGRIN3 PATHWAY	(M5942)HALLMARK UV RESPONSE DN; (M5890)HALLMARK TNFA SIGNALING VIA NFKB; (M5891)HALLMARK HYPOXIA
CD74	972	CD74 molecule	CD74 is a human gene that encodes a protein that plays a crucial role in regulating antigen presentation for immune response. The protein is a chaperone that associates with class II major histocompatibility complex (MHC) and also acts as a cell surface receptor for the cytokine macrophage migration inhibitory factor (MIF). When bound to the encoded protein, MIF initiates survival pathways and ce…	GO:0035691 macrophage migration inhibitory factor signaling pathway;GO:2000448 positive regulation of macrophage migration inhibitory factor signaling pathway;GO:2000446 regulation of macrophage migration inhibitory factor signaling pathway	CD markers; Potential drug targets; Transporters; Cancer-related genes:Candidate cancer biomarkers; Disease related genes	Golgi apparatus (Supported)		(M5911)HALLMARK INTERFERON ALPHA RESPONSE; (M5913)HALLMARK INTERFERON GAMMA RESPONSE; (M5950)HALLMARK ALLOGRAFT REJECTION
S100A2	6273	S100 calcium binding protein A2	S100A2 is a gene that encodes a protein belonging to the S100 family of proteins, which contain two EF-hand calcium-binding motifs. These proteins are found in the cytoplasm and/or nucleus of various cells and are involved in regulating cellular processes such as cell cycle progression and differentiation. S100A2 may have a tumor suppressor function and alterations in its expression have been lin…	GO:0043542 endothelial cell migration;GO:0016477 cell migration;GO:0048870 cell motility	Predicted intracellular proteins; Cancer-related genes:Candidate cancer biomarkers	Cytosol;Nucleoplasm (Approved); Additional: Nucleoli;Plasma membrane	(M256)PID TAP63 PATHWAY; (M19)PID P73PATHWAY; (M145)PID P53 DOWNSTREAM PATHWAY
CDA	978	cytidine deaminase	The CDA gene encodes an enzyme that plays a crucial role in pyrimidine salvaging. The enzyme, which forms a homotetramer, catalyzes the irreversible hydrolytic deamination of cytidine and deoxycytidine to uridine and deoxyuridine, respectively. This process is essential for maintaining the cellular pyrimidine pool. Mutations in the CDA gene have been linked to decreased sensitivity to cytosine ar…	GO:0019858 cytosine metabolic process;GO:0071217 cellular response to external biotic stimulus;GO:0046898 response to cycloheximide	Enzymes; Predicted intracellular proteins; FDA approved drug targets:Small molecule drugs; ENZYME proteins:Hydrolases	Nucleoplasm (Approved)		(M5898)HALLMARK DNA REPAIR; (M5921)HALLMARK COMPLEMENT; (M5934)HALLMARK XENOBIOTIC METABOLISM
LAPTM5	7805	lysosomal protein transmembrane 5	LAPTM5 is a gene that encodes a transmembrane receptor associated with lysosomes. It is also known as E3 protein and may play a role in hematopoiesis, the process of blood cell formation. The protein is located on the membrane of lysosomes, which are organelles responsible for breaking down and recycling cellular waste. The exact function of LAPTM5 is not fully understood, but it is believed to b…	GO:0012502 induction of programmed cell death;GO:0097214 positive regulation of lysosomal membrane permeability;GO:0140646 negative regulation of pre-B cell receptor expression	Transporters:Electrochemical Potential-driven transporters	Cytosol (Approved)		(M5953)HALLMARK KRAS SIGNALING UP
COL4A1	1282	collagen type IV alpha 1 chain	COL4A1 is a gene that encodes a type IV collagen alpha protein, which is an essential component of basement membranes. The protein consists of three domains: an amino-terminal 7S domain, a collagenous domain, and a carboxy-terminal non-collagenous domain. It interacts with other extracellular matrix components and plays a crucial role in maintaining tissue structure and function. Mutations in thi…	GO:0061304 retinal blood vessel morphogenesis;GO:0061299 retina vasculature morphogenesis in camera-type eye;GO:0038063 collagen-activated tyrosine kinase receptor signaling pathway	Human disease related genes:Cardiovascular diseases:Vascular diseases; Predicted intracellular proteins; Predicted secreted proteins; Human disease related genes:Congenital malformations:Congenital malformations of the circulatory system; Human disease related genes:Congenital malformations:Congenital malformations of the nervous system; Disease related genes		(M5887)NABA BASEMENT MEMBRANES; (M53)PID INTEGRIN3 PATHWAY; (M3005)NABA COLLAGENS	(M5905)HALLMARK ADIPOGENESIS; (M5930)HALLMARK EPITHELIAL MESENCHYMAL TRANSITION
CAV1	857	caveolin 1	CAV1, also known as caveolin 1, is a gene that encodes a scaffolding protein found in the caveolae plasma membranes of most cell types. This protein plays a role in linking integrin subunits to the tyrosine kinase FYN, which initiates the coupling of integrins to the Ras-ERK pathway and promotes cell cycle progression. CAV1 is a candidate tumor suppressor gene and a negative regulator of the Ras-…	GO:0038016 insulin receptor internalization;GO:1903361 protein localization to basolateral plasma membrane;GO:0033484 intracellular nitric oxide homeostasis	Transporters:Accessory Factors Involved in Transport; Predicted intracellular proteins; Potential drug targets; Human disease related genes:Congenital disorders of metabolism:Other congenital disorders of metabolism; Cancer-related genes:Candidate cancer biomarkers; Human disease related genes:Cardiovascular diseases:Hypertensive diseases; Disease related genes	Golgi apparatus (Supported); Additional: Connecting piece;Perinuclear theca;Principal piece	(M90)PID WNT CANONICAL PATHWAY; (M206)PID PDGFRA PATHWAY; (M185)PID ALK1 PATHWAY	(M5942)HALLMARK UV RESPONSE DN; (M5902)HALLMARK APOPTOSIS; (M5891)HALLMARK HYPOXIA
EMP3	2014	epithelial membrane protein 3 (MAM blood group)	EMP3, or epithelial membrane protein 3, is a protein that belongs to the PMP-22/EMP/MP20 family of proteins. It has four transmembrane domains and two N-linked glycosylation sites. EMP3 is believed to play a role in cell proliferation, cell-cell interactions, and function as a tumor suppressor. Alternative splicing of the EMP3 gene results in multiple transcript variants.	GO:0032060 bleb assembly;GO:0120031 plasma membrane bounded cell projection assembly;GO:0030031 cell projection assembly	Predicted intracellular proteins	Plasma membrane;Vesicles (Approved)		(M5930)HALLMARK EPITHELIAL MESENCHYMAL TRANSITION; (M5932)HALLMARK INFLAMMATORY RESPONSE
P3H2	55214	prolyl 3-hydroxylase 2	The P3H2 gene is a member of the prolyl 3-hydroxylase subfamily of enzymes that are involved in collagen chain assembly, stability, and cross-linking by catalyzing post-translational 3-hydroxylation of proline residues. Mutations in this gene have been linked to nonsyndromic severe myopia with cataract and vitreoretinal degeneration, and downregulation of this gene may play a role in breast cance…	GO:0019511 peptidyl-proline hydroxylation;GO:0018208 peptidyl-proline modification;GO:0018126 protein hydroxylation	Disease related genes; Predicted intracellular proteins; Potential drug targets; Human disease related genes:Nervous system diseases:Eye disease; Enzymes; ENZYME proteins:Oxidoreductases	Golgi apparatus (Supported); Additional: Cytosol;Nucleoplasm;Vesicles	(M3468)NABA ECM REGULATORS; (M5885)NABA MATRISOME ASSOCIATED; (M5889)NABA MATRISOME
IL24	11009	interleukin 24	IL24, or interleukin 24, is a gene that belongs to the IL10 family of cytokines. It was first identified as a gene induced during the terminal differentiation of melanoma cells. The protein encoded by this gene has the ability to selectively induce apoptosis (cell death) in various cancer cells. Overexpression of IL24 leads to increased expression of several GADD family genes, which is associated…	GO:0071353 cellular response to interleukin-4;GO:0070670 response to interleukin-4;GO:0071222 cellular response to lipopolysaccharide	Predicted intracellular proteins; Cancer-related genes:Candidate cancer biomarkers; Predicted secreted proteins		(M196)PID IL23 PATHWAY; (M5883)NABA SECRETED FACTORS; (M5885)NABA MATRISOME ASSOCIATED
STAMBPL1	57559	STAM binding protein like 1	STAMBPL1, also known as STAM binding protein like 1, is a human gene that is predicted to have Lys63-specific deubiquitinase activity and thiol-dependent deubiquitinase activity. It is also predicted to be involved in protein K63-linked deubiquitination. The gene is located in the membrane. This information is provided by the Alliance of Genome Resources as of April 2022.	GO:0071233 cellular response to L-leucine;GO:1990253 cellular response to leucine starvation;GO:0043201 response to L-leucine	Predicted intracellular proteins; Enzymes; Peptidases:Metallopeptidases	Plasma membrane (Approved)
ZNF655	79027	zinc finger protein 655	ZNF655 is a gene that encodes a zinc finger protein, which is involved in DNA binding and protein-protein interactions. The gene has multiple alternatively spliced transcript variants that encode distinct isoforms. Zinc finger proteins are important for regulating gene expression and are involved in a variety of cellular processes. The function of ZNF655 is not well understood, but it may play a …	GO:2000134 negative regulation of G1/S transition of mitotic cell cycle;GO:1902807 negative regulation of cell cycle G1/S phase transition;GO:1901991 negative regulation of mitotic cell cycle phase transition	Predicted intracellular proteins; Transcription factors:Zinc-coordinating DNA-binding domains	Nucleoplasm (Supported); Additional: Plasma membrane
OSBPL3	26031	oxysterol binding protein like 3	OSBPL3 is a gene that encodes a protein belonging to the oxysterol-binding protein family, which are intracellular lipid receptors. The protein contains a pleckstrin homology domain at the N-terminus and a sterol-binding domain similar to OSBP at the C-terminus. OSBPL3 is involved in regulating cell adhesion and organizing the actin cytoskeleton. Alternative splicing of the gene results in multip…	GO:0006699 bile acid biosynthetic process;GO:0008206 bile acid metabolic process;GO:0015918 sterol transport	Predicted intracellular proteins	Cytosol (Supported); Additional: Nucleoli
FOSL1	8061	FOS like 1, AP-1 transcription factor subunit	FOSL1 is a gene that encodes a leucine zipper protein that can form a transcription factor complex called AP-1 with proteins of the JUN family. The FOS gene family, which includes FOSL1, has been implicated in regulating cell proliferation, differentiation, and transformation. There are several transcript variants of FOSL1 that encode different isoforms.	GO:0007296 vitellogenesis;GO:0007028 cytoplasm organization;GO:0060674 placenta blood vessel development	Predicted intracellular proteins; Cancer-related genes:Candidate cancer biomarkers; Transcription factors:Basic domains	Nucleoplasm (Supported)	(M235)PID TCR CALCIUM PATHWAY; (M65)PID FRA PATHWAY; (M60)PID NFAT TFPATHWAY	(M5890)HALLMARK TNFA SIGNALING VIA NFKB
PDZK1IP1	10158	PDZK1 interacting protein 1	PDZK1IP1 is a human gene that encodes for the PDZK1 interacting protein 1. This gene is located in the extracellular exosome, which is a small vesicle that is released by cells and contains various biomolecules such as proteins, lipids, and nucleic acids. The function of PDZK1IP1 is not fully understood, but it is believed to play a role in regulating cellular processes such as cell signaling and…			Cytosol (Approved); Additional: Nuclear speckles		(M5945)HALLMARK HEME METABOLISM
STEAP1	26872	STEAP family member 1	STEAP1 is a gene that is primarily expressed in the prostate tissue and is found to be upregulated in various cancer cell lines. The gene product is predicted to be a six-transmembrane protein and is a cell surface antigen that is significantly expressed at cell-cell junctions. This gene is believed to play a crucial role in the development and progression of prostate cancer. The upregulation of …		Transporters:Transport Electron Carriers; Cancer-related genes:Candidate cancer biomarkers
PLAU	5328	plasminogen activator, urokinase	PLAU is a gene that encodes a secreted serine protease that converts plasminogen to plasmin. The protein is processed to generate A and B polypeptide chains that associate to form the catalytically inactive high molecular weight urokinase-type plasminogen activator (HMW-uPA), which can be further processed into the catalytically active low molecular weight urokinase-type plasminogen activator (LM…	GO:0038195 urokinase plasminogen activator signaling pathway;GO:2000097 regulation of smooth muscle cell-matrix adhesion;GO:0010757 negative regulation of plasminogen activation	Peptidases:Serine-type peptidases; Predicted intracellular proteins; Potential drug targets; Predicted secreted proteins; Cancer-related genes:Candidate cancer biomarkers; Enzymes; ENZYME proteins:Hydrolases; Disease related genes	Golgi apparatus;Vesicles (Approved)	(M212)PID INTEGRIN5 PATHWAY; (M169)PID INTEGRIN2 PATHWAY; (M63)PID AVB3 OPN PATHWAY	(M5946)HALLMARK COAGULATION; (M5890)HALLMARK TNFA SIGNALING VIA NFKB; (M5953)HALLMARK KRAS SIGNALING UP
CDH4	1002	cadherin 4	CDH4, also known as cadherin 4, is a gene that encodes a calcium-dependent cell-cell adhesion glycoprotein. It belongs to the cadherin superfamily and is comprised of five extracellular cadherin repeats, a transmembrane region, and a highly conserved cytoplasmic tail. Studies in chicken and mouse suggest that CDH4 plays a crucial role in brain segmentation and neuronal outgrowth, as well as kidne…	GO:0045773 positive regulation of axon extension;GO:0044331 cell-cell adhesion mediated by cadherin;GO:0007157 heterophilic cell-cell adhesion via plasma membrane cell adhesion molecules		Plasma membrane (Supported)		(M5915)HALLMARK APICAL JUNCTION
APBB1	322	amyloid beta precursor protein binding family B member 1	APBB1, also known as amyloid beta precursor protein binding family B member 1, is a gene that encodes an adaptor protein in the Fe65 protein family. This protein is localized in the nucleus and interacts with the Alzheimer's disease amyloid precursor protein (APP), transcription factor CP2/LSF/LBP1, and the low-density lipoprotein receptor-related protein. APBB1 is thought to play a role in the p…	GO:0006939 smooth muscle contraction;GO:1902807 negative regulation of cell cycle G1/S phase transition;GO:0050714 positive regulation of protein secretion	Predicted intracellular proteins	Plasma membrane (Supported)	(M200)PID ERA GENOMIC PATHWAY	(M5950)HALLMARK ALLOGRAFT REJECTION
SLC17A9	63910	solute carrier family 17 member 9	SLC17A9 is a gene that encodes a transmembrane protein involved in the transport of small molecules. The protein is responsible for the vesicular uptake, storage, and secretion of adenosine triphosphate (ATP) and other nucleotides. Mutations in this gene have been linked to autosomal dominant disseminated superficial actinic porokeratosis-8. Alternative splicing of the gene results in multiple tr…	GO:0141013 purine nucleotide import into lysosome;GO:0034486 vacuolar transmembrane transport;GO:1903790 guanine nucleotide transmembrane transport	Potential drug targets; Transporters:Electrochemical Potential-driven transporters; Human disease related genes:Congenital malformations:Congenital malformations of skin; Disease related genes	Nucleoplasm (Approved)
GNA15	2769	G protein subunit alpha 15	GNA15 is a human gene that encodes for the G protein subunit alpha 15. This gene is involved in the positive regulation of cytosolic calcium ion concentration through the phospholipase C-activating G protein-coupled signaling pathway. It enables G protein-coupled receptor binding activity and is predicted to be located in the plasma membrane. Additionally, it is predicted to be part of a heterotr…	GO:0007207 phospholipase C-activating G protein-coupled acetylcholine receptor signaling pathway;GO:0007213 G protein-coupled acetylcholine receptor signaling pathway;GO:0095500 acetylcholine receptor signaling pathway	Predicted intracellular proteins		(M138)PID THROMBIN PAR4 PATHWAY; (M155)PID S1P META PATHWAY; (M268)PID S1P S1P2 PATHWAY	(M5902)HALLMARK APOPTOSIS; (M5932)HALLMARK INFLAMMATORY RESPONSE
HBEGF	1839	heparin binding EGF like growth factor	HBEGF, or heparin binding EGF like growth factor, is a human gene that plays a role in growth factor activity and heparin binding activity. It is involved in several processes, including epidermal growth factor receptor signaling pathway, positive regulation of protein kinase B signaling, and positive regulation of wound healing. HBEGF is located in the cell surface and extracellular space and ha…	GO:0038135 ERBB2-ERBB4 signaling pathway;GO:0038134 ERBB2-EGFR signaling pathway;GO:0038130 ERBB4 signaling pathway	Predicted secreted proteins	Golgi apparatus (Approved); Additional: Vesicles	(M201)PID ERBB NETWORK PATHWAY; (M13)PID ERBB4 PATHWAY; (M41)PID ER NONGENOMIC PATHWAY	(M5890)HALLMARK TNFA SIGNALING VIA NFKB; (M5909)HALLMARK MYOGENESIS; (M5932)HALLMARK INFLAMMATORY RESPONSE
GSDMD	79792	gasdermin D	Gasdermin D (GSDMD) is a gene that belongs to the gasdermin family and is involved in regulating epithelial proliferation. It has been suggested to act as a tumor suppressor. The gene has multiple alternatively spliced transcript variants.	GO:0032741 positive regulation of interleukin-18 production;GO:0035655 interleukin-18-mediated signaling pathway;GO:0071351 cellular response to interleukin-18	Predicted intracellular proteins; Transporters:Transporter channels and pores	Nucleoplasm (Supported)
MCAM	4162	melanoma cell adhesion molecule	MCAM, also known as melanoma cell adhesion molecule, is a gene that plays a role in glomerular filtration and vascular wound healing. It is involved in angiogenesis and is located on the external side of the plasma membrane. MCAM is a biomarker for chronic obstructive pulmonary disease and uveal melanoma.	GO:0061042 vascular wound healing;GO:0060055 angiogenesis involved in wound healing;GO:0003094 glomerular filtration	CD markers	Plasma membrane (Supported)
GPAT2	150763	glycerol-3-phosphate acyltransferase 2, mitochondrial	GPAT2 is a human gene that encodes for glycerol-3-phosphate acyltransferase 2, which is involved in several processes including glycerol-3-phosphate metabolic process, glycerolipid biosynthetic process, and piRNA biosynthetic process. It enables glycerol-3-phosphate O-acyltransferase activity and is predicted to be located in the mitochondrial outer membrane and active in the mitochondrial membra…	GO:0006072 glycerol-3-phosphate metabolic process;GO:0052646 alditol phosphate metabolic process;GO:0016024 CDP-diacylglycerol biosynthetic process	ENZYME proteins:Transferases; Predicted intracellular proteins; Enzymes	Mitochondria (Approved)
F3	2152	coagulation factor III, tissue factor	The F3 gene encodes coagulation factor III, also known as tissue factor, which is a glycoprotein found on the surface of cells. This factor plays a crucial role in initiating the blood coagulation process and acts as a receptor for coagulation factor VII. Unlike other cofactors, tissue factor is fully functional when expressed on cell surfaces and has three distinct domains: extracellular, transm…	GO:0002541 activation of plasma proteins involved in acute inflammatory response;GO:0002543 activation of blood coagulation via clotting cascade;GO:0010641 positive regulation of platelet-derived growth factor receptor signaling pathway	Transporters:Accessory Factors Involved in Transport; CD markers; FDA approved drug targets:Biotech drugs; Predicted secreted proteins; Cancer-related genes:Candidate cancer biomarkers; Candidate cardiovascular disease genes	Vesicles (Approved)		(M5946)HALLMARK COAGULATION; (M5942)HALLMARK UV RESPONSE DN; (M5890)HALLMARK TNFA SIGNALING VIA NFKB
NT5E	4907	5'-nucleotidase ecto	NT5E is a gene that encodes a plasma membrane protein responsible for converting extracellular nucleotides into membrane-permeable nucleosides. This protein is important in determining lymphocyte differentiation. Defects in this gene can lead to the calcification of joints and arteries. There are two different isoforms of the protein encoded by this gene.	GO:0046086 adenosine biosynthetic process;GO:0140928 inhibition of non-skeletal tissue mineralization;GO:0006196 AMP catabolic process	Human disease related genes:Cardiovascular diseases:Vascular diseases; CD markers; Predicted intracellular proteins; Potential drug targets; Enzymes; ENZYME proteins:Hydrolases; Disease related genes	Plasma membrane (Supported); Additional: Cytosol;Nucleoplasm	(M255)PID HIF1 TFPATHWAY	(M5947)HALLMARK IL2 STAT5 SIGNALING; (M5930)HALLMARK EPITHELIAL MESENCHYMAL TRANSITION; (M5937)HALLMARK GLYCOLYSIS
IL7R	3575	interleukin 7 receptor	IL7R is a gene that encodes a receptor for interleukin 7 (IL7), a cytokine that plays a critical role in lymphocyte development. The function of this receptor requires the interleukin 2 receptor, gamma chain (IL2RG), which is a common gamma chain shared by the receptors of various cytokines. IL7R has been shown to be involved in V(D)J recombination during lymphocyte development. Defects in this g…	GO:0038111 interleukin-7-mediated signaling pathway;GO:0001915 negative regulation of T cell mediated cytotoxicity;GO:0033089 positive regulation of T cell differentiation in thymus	CD markers; Predicted intracellular proteins; Cancer-related genes:Mutated cancer genes; Human disease related genes:Immune system diseases:Primary immunodeficiency; Disease related genes	Plasma membrane (Supported)		(M5890)HALLMARK TNFA SIGNALING VIA NFKB; (M5932)HALLMARK INFLAMMATORY RESPONSE; (M5953)HALLMARK KRAS SIGNALING UP
CMTM7	112616	CKLF like MARVEL transmembrane domain containing 7	CMTM7 (CKLF like MARVEL transmembrane domain containing 7) is a gene that belongs to the chemokine-like factor gene superfamily and is located on chromosome 3. It acts as a tumor suppressor and regulates the G1/S transition in the cell cycle, as well as epidermal growth factor receptor/protein kinase B signaling during tumor pathogenesis. Alternative splicing of the gene results in multiple trans…	GO:0002337 B-1a B cell differentiation;GO:0001923 B-1 B cell differentiation;GO:0002335 mature B cell differentiation	Transporters:Transporter channels and pores	Plasma membrane (Approved)
LHFPL6	10186	LHFPL tetraspan subfamily member 6	LHFPL6 is a gene that belongs to the LHFP family, which is a subset of tetraspan transmembrane protein encoding genes. It has been found to be fused to a high-mobility group gene in a translocation-associated lipoma. Mutations in another LHFP-like gene have been linked to deafness in humans and mice. Although alternative spliced transcript variants have been identified, their full-length nature i…		Potential drug targets; Transporters:Transporter channels and pores; Disease related genes	Nucleoli (Uncertain)
PDGFC	56034	platelet derived growth factor C	PDGFC is a gene that encodes a protein belonging to the platelet-derived growth factor family. This family consists of four members that stimulate the growth of mesenchymal cells and share a core motif of eight cysteines. PDGFC forms only homodimers and has an unusual N-terminal domain called the CUB domain, which distinguishes it from other platelet-derived growth factors. The gene has multiple …	GO:0048008 platelet-derived growth factor receptor signaling pathway;GO:0048144 fibroblast proliferation;GO:0048146 positive regulation of fibroblast proliferation	RAS pathway related proteins; Predicted secreted proteins	Cytosol;Plasma membrane (Supported)	(M5883)NABA SECRETED FACTORS; (M5885)NABA MATRISOME ASSOCIATED; (M5889)NABA MATRISOME	(M5897)HALLMARK IL6 JAK STAT3 SIGNALING
CCRL2	9034	C-C motif chemokine receptor like 2	CCRL2 is a gene that encodes a protein similar to chemokine receptors, which are involved in signaling pathways that recruit immune cells to sites of inflammation. The protein is predicted to have seven transmembrane domains and is most closely related to CCR1. CCRL2 is highly expressed in primary neutrophils and monocytes, and its expression is further increased during neutrophil activation and …	GO:0070098 chemokine-mediated signaling pathway;GO:1990868 response to chemokine;GO:1990869 cellular response to chemokine	G-protein coupled receptors:Chemokines and chemotactic factors receptors; G-protein coupled receptors:GPCRs excl olfactory receptors			(M5911)HALLMARK INTERFERON ALPHA RESPONSE; (M5890)HALLMARK TNFA SIGNALING VIA NFKB; (M5932)HALLMARK INFLAMMATORY RESPONSE
HLA-DPA1	3113	major histocompatibility complex, class II, DP alpha 1	HLA-DPA1 is a gene that belongs to the major histocompatibility complex class II alpha chain paralogues. It encodes for a heterodimer consisting of an alpha and a beta chain, both anchored in the membrane. This molecule plays a crucial role in the immune system by presenting peptides derived from extracellular proteins. It is expressed in antigen presenting cells such as B lymphocytes, dendritic …	GO:0002399 MHC class II protein complex assembly;GO:0002503 peptide antigen assembly with MHC class II protein complex;GO:0002396 MHC protein complex assembly	Human disease related genes:Immune system diseases:Allergies and autoimmune diseases; Predicted intracellular proteins; Human disease related genes:Cardiovascular diseases:Cardiac diseases; Human disease related genes:Skin diseases:Skin and soft tissue diseases	Vesicles (Supported)
BATF3	55509	basic leucine zipper ATF-like transcription factor 3	BATF3 is a gene that encodes a protein belonging to the basic leucine zipper protein family. This protein acts as a transcriptional repressor when it forms a heterodimer with JUN. It is believed to play a role in the repression of interleukin-2 and matrix metalloproteinase-1 transcription. The protein is involved in regulating gene expression and is important for the proper functioning of the imm…	GO:0043011 myeloid dendritic cell differentiation;GO:0001773 myeloid dendritic cell activation;GO:0097028 dendritic cell differentiation	Predicted intracellular proteins; Transcription factors:Basic domains	Nucleoli (Supported); Additional: Cytosol;Nucleoplasm	(M235)PID TCR CALCIUM PATHWAY; (M60)PID NFAT TFPATHWAY	(M5947)HALLMARK IL2 STAT5 SIGNALING
ARHGAP23	57636	Rho GTPase activating protein 23	ARHGAP23 is a gene that encodes for a protein called Rho GTPase activating protein 23. This protein is involved in signal transduction through transmembrane receptors and is responsible for inactivating RHO family proteins by stimulating their hydrolysis of GTP. The RHO family of small GTPases are inactive in the GDP-bound form and active in the GTP-bound form. GTPase-activating proteins, such as…	GO:0051056 regulation of small GTPase mediated signal transduction;GO:1902531 regulation of intracellular signal transduction;GO:0009966 regulation of signal transduction	Predicted intracellular proteins	Nucleoplasm;Plasma membrane (Approved); Additional: Cytosol
CLIP4	79745	CAP-Gly domain containing linker protein family member 4	The human gene CLIP4 belongs to the CAP-Gly domain containing linker protein family member 4. It is predicted to have microtubule plus-end binding activity and to be involved in cytoplasmic microtubule organization. The gene is located in an intracellular membrane-bounded organelle. This information is provided by the Alliance of Genome Resources as of April 2022.	GO:0031122 cytoplasmic microtubule organization;GO:0097435 supramolecular fiber organization;GO:0000226 microtubule cytoskeleton organization	Predicted intracellular proteins	Vesicles (Approved)
S100A3	6274	S100 calcium binding protein A3	S100A3 is a gene that encodes a protein belonging to the S100 family of proteins, which contain two EF-hand calcium-binding motifs. S100 proteins are involved in regulating various cellular processes such as cell cycle progression and differentiation. S100A3 has the highest content of cysteines among all S100 proteins and a high affinity for Zinc. It is primarily expressed in the human hair cutic…		Predicted intracellular proteins	Cytosol (Enhanced); Additional: Golgi apparatus;Plasma membrane	(M5883)NABA SECRETED FACTORS; (M5885)NABA MATRISOME ASSOCIATED; (M5889)NABA MATRISOME
SIPA1	6494	signal-induced proliferation-associated 1	SIPA1 is a gene that encodes a protein with a specific GAP activity for Ras-related regulatory proteins Rap1 and Rap2. This protein is induced by mitogens and is localized to the perinuclear region. It may also inhibit mitogen-induced cell cycle progression when abnormally or prematurely expressed. Two variants of the gene that encode the same isoform have been identified.	GO:0042631 cellular response to water deprivation;GO:0009414 response to water deprivation;GO:0071462 cellular response to water stimulus	Predicted intracellular proteins	Nucleoli (Approved); Additional: Golgi apparatus;Nucleoplasm;Plasma membrane	(M186)PID PDGFRB PATHWAY
HEG1	57493	heart development protein with EGF like domains 1	HEG1 is a human gene that encodes for a protein involved in heart development. It contains EGF-like domains and is predicted to have calcium ion binding activity. HEG1 is located in cell-cell junctions and is involved in several processes, including negative regulation of Rho protein signal transduction, negative regulation of Rho-dependent protein serine/threonine kinase activity, and negative r…	GO:0003017 lymph circulation;GO:2000299 negative regulation of Rho-dependent protein serine/threonine kinase activity;GO:2000298 regulation of Rho-dependent protein serine/threonine kinase activity		Vesicles (Approved); Additional: Plasma membrane
HLA-DRB4	3126	major histocompatibility complex, class II, DR beta 4	HLA-DRB4 is a gene that belongs to the major histocompatibility complex (MHC) class II beta chain paralogues. It encodes a protein that is a heterodimer consisting of an alpha and a beta chain, both anchored in the membrane. This protein plays a central role in the immune system by presenting peptides derived from extracellular proteins. The beta chain contains all the polymorphisms specifying th…	GO:0002399 MHC class II protein complex assembly;GO:0002503 peptide antigen assembly with MHC class II protein complex;GO:0002396 MHC protein complex assembly
S100A6	6277	S100 calcium binding protein A6	S100A6 is a gene that encodes a protein belonging to the S100 family of proteins, which contain two EF-hand calcium-binding motifs. These proteins are found in the cytoplasm and/or nucleus of various cells and are involved in regulating cellular processes such as cell cycle progression and differentiation. S100A6 may play a role in stimulating Ca2+-dependent insulin release, prolactin secretion, …	GO:0048146 positive regulation of fibroblast proliferation;GO:0048145 regulation of fibroblast proliferation;GO:0007409 axonogenesis	Predicted intracellular proteins; Cancer-related genes:Candidate cancer biomarkers	Cytosol;Plasma membrane (Enhanced)	(M5883)NABA SECRETED FACTORS; (M5885)NABA MATRISOME ASSOCIATED; (M5889)NABA MATRISOME
SPRY2	10253	sprouty RTK signaling antagonist 2	The SPRY2 gene encodes a protein that belongs to the sprouty family. This protein contains a cysteine-rich domain that is essential for inhibiting receptor tyrosine kinase signaling proteins and is required for translocation to membrane ruffles in response to growth factors. In dermal endothelial cells, SPRY2 is upregulated in response to fibroblast growth factor two and indirectly inhibits its s…	GO:0051387 negative regulation of neurotrophin TRK receptor signaling pathway;GO:0060437 lung growth;GO:1902747 negative regulation of lens fiber cell differentiation	Disease related genes	Actin filaments;Microtubules (Supported)	(M214)PID ERBB1 INTERNALIZATION PATHWAY; (M50)PID PTP1B PATHWAY; (M276)PID FGF PATHWAY	(M5953)HALLMARK KRAS SIGNALING UP
EVA1A	84141	eva-1 homolog A, regulator of programmed cell death	EVA1A, also known as eva-1 homolog A, is a human gene that is predicted to play a role in programmed cell death and autophagy. It is located in both intracellular membrane-bounded organelles and the plasma membrane. The gene's function is not fully understood, but it is believed to be involved in regulating cell death processes. This information is provided by the Alliance of Genome Resources as …	GO:0097709 connective tissue replacement;GO:0003214 cardiac left ventricle morphogenesis;GO:0003208 cardiac ventricle morphogenesis	Transporters; Predicted intracellular proteins	Vesicles (Supported); Additional: Plasma membrane
TMEM200B	399474	transmembrane protein 200B	TMEM200B is a human gene that is predicted to be an integral component of the membrane. It encodes for a transmembrane protein, which means that it spans across the cell membrane. The function of TMEM200B is not yet fully understood, but it is believed to play a role in cellular processes that involve the membrane. The gene is located on chromosome 12 and has been associated with certain diseases…
TGFB2	7042	transforming growth factor beta 2	TGFB2 is a gene that encodes a protein that belongs to the TGF-beta superfamily of proteins. This protein is secreted and acts as a ligand, binding to various TGF-beta receptors and activating SMAD family transcription factors that regulate gene expression. The protein is found in both a latent form and an active form, and can form heterodimers with other TGF-beta family members. Disruption of th…	GO:0070237 positive regulation of activation-induced cell death of T cells;GO:1905006 negative regulation of epithelial to mesenchymal transition involved in endocardial cushion formation;GO:0042704 uterine wall breakdown	Human disease related genes:Immune system diseases:Allergies and autoimmune diseases; Predicted secreted proteins; Human disease related genes:Congenital malformations:Congenital malformations of the circulatory system; Cancer-related genes:Candidate cancer biomarkers; Disease related genes	Vesicles (Approved)	(M11736)SA MMP CYTOKINE CONNECTION; (M211)PID HEDGEHOG 2PATHWAY; (M33)PID GLYPICAN 1PATHWAY	(M5902)HALLMARK APOPTOSIS; (M5934)HALLMARK XENOBIOTIC METABOLISM; (M5950)HALLMARK ALLOGRAFT REJECTION
ACSL4	2182	acyl-CoA synthetase long chain family member 4	ACSL4 is a gene that encodes an enzyme belonging to the long-chain fatty-acid-coenzyme A ligase family. This enzyme is involved in the conversion of free long-chain fatty acids into fatty acyl-CoA esters, which play a crucial role in lipid biosynthesis and fatty acid degradation. ACSL4 is unique in that it prefers arachidonate as a substrate. The absence of this enzyme may contribute to cognitive…	GO:0032307 negative regulation of prostaglandin secretion;GO:0032304 negative regulation of icosanoid secretion;GO:2000192 negative regulation of fatty acid transport	Human disease related genes:Other diseases:Mental and behavioural disorders; ENZYME proteins:Ligase; Potential drug targets; Predicted intracellular proteins; Enzymes; Disease related genes	Golgi apparatus (Approved); Additional: Mitochondria		(M5949)HALLMARK PEROXISOME; (M5935)HALLMARK FATTY ACID METABOLISM
CSF2RA	1438	colony stimulating factor 2 receptor subunit alpha	The CSF2RA gene encodes the alpha subunit of the receptor for colony stimulating factor 2, a cytokine that regulates the production, differentiation, and function of granulocytes and macrophages. This gene is located in the pseudoautosomal region of the X and Y chromosomes and belongs to the cytokine family of receptors. There are multiple transcript variants of this gene, which encode different …	GO:0038157 granulocyte-macrophage colony-stimulating factor signaling pathway;GO:0060396 growth hormone receptor signaling pathway;GO:0071378 cellular response to growth hormone stimulus	CD markers; Human disease related genes:Respiratory diseases:Lung diseases; FDA approved drug targets:Biotech drugs; Predicted secreted proteins; Cancer-related genes:Candidate cancer biomarkers; Disease related genes		(M118)PID INTEGRIN A9B1 PATHWAY; (M22)PID GMCSF PATHWAY	(M5897)HALLMARK IL6 JAK STAT3 SIGNALING; (M5953)HALLMARK KRAS SIGNALING UP
SNAI2	6591	snail family transcriptional repressor 2	SNAI2 is a gene that encodes a transcription factor belonging to the Snail family. It functions as a transcriptional repressor by binding to E-box motifs and is involved in the repression of E-cadherin transcription in breast carcinoma. SNAI2 is also involved in epithelial-mesenchymal transitions and has antiapoptotic activity. Mutations in this gene may be associated with sporadic cases of neura…	GO:0035921 desmosome disassembly;GO:0070563 negative regulation of vitamin D receptor signaling pathway;GO:0150147 cell-cell junction disassembly	Human disease related genes:Congenital disorders of metabolism:Congenital disorders of amino acid metabolism; Predicted intracellular proteins; Human disease related genes:Congenital disorders of metabolism:Other congenital disorders of metabolism; Transcription factors:Zinc-coordinating DNA-binding domains; Disease related genes	Nucleoplasm (Supported); Additional: Cytosol	(M231)PID KIT PATHWAY; (M223)PID BETA CATENIN NUC PATHWAY; (M145)PID P53 DOWNSTREAM PATHWAY	(M5942)HALLMARK UV RESPONSE DN; (M5930)HALLMARK EPITHELIAL MESENCHYMAL TRANSITION
MYEOV	26579	myeloma overexpressed	MYEOV is a gene that is overexpressed in multiple myeloma, a type of cancer that affects plasma cells in the bone marrow. The protein encoded by MYEOV is involved in the regulation of cell growth and division, and its overexpression has been linked to the development and progression of multiple myeloma. MYEOV has also been found to be overexpressed in other types of cancer, including breast, ovar…			Nucleoplasm (Approved); Additional: Vesicles
LAMB3	3914	laminin subunit beta 3	LAMB3 is a gene that encodes for a beta subunit laminin, which is a protein that belongs to a family of basement membrane proteins. Together with an alpha and a gamma subunit, it forms laminin-5. Mutations in this gene cause two types of epidermolysis bullosa, a group of diseases characterized by blistering of the skin. These types are epidermolysis bullosa junctional Herlitz type and generalized…	GO:0050873 brown fat cell differentiation;GO:0035987 endodermal cell differentiation;GO:0001706 endoderm formation	Human disease related genes:Digestive system diseases:Mouth and dental diseases; Predicted intracellular proteins; Human disease related genes:Congenital malformations:Congenital malformations of skin; Predicted secreted proteins; Disease related genes	Vesicles (Approved)	(M158)PID INTEGRIN4 PATHWAY; (M5887)NABA BASEMENT MEMBRANES; (M239)PID A6B1 A6B4 INTEGRIN PATHWAY	(M5890)HALLMARK TNFA SIGNALING VIA NFKB; (M5915)HALLMARK APICAL JUNCTION
CAVIN1	284119	caveolae associated protein 1	CAVIN1, also known as caveolae associated protein 1, is a gene that plays a crucial role in regulating rRNA transcription by promoting the dissociation of transcription complexes and the reinitiation of polymerase I on nascent rRNA transcripts. It is also involved in the formation of caveolae and the stabilization of caveolins, which are important for lipid metabolism and insulin-regulated gene e…	GO:0006363 termination of RNA polymerase I transcription;GO:0006361 transcription initiation at RNA polymerase I promoter;GO:0006353 DNA-templated transcription termination	Predicted intracellular proteins; Human disease related genes:Congenital disorders of metabolism:Other congenital disorders of metabolism; Disease related genes	Plasma membrane (Supported); Additional: Vesicles		(M5891)HALLMARK HYPOXIA; (M5905)HALLMARK ADIPOGENESIS
IFIT3	3437	interferon induced protein with tetratricopeptide repeats 3	IFIT3 is a human gene that encodes for a protein called interferon induced protein with tetratricopeptide repeats 3. This protein is involved in various cellular processes such as negative regulation of apoptotic process, negative regulation of cell population proliferation, and response to virus. It is located in both the cytosol and mitochondrion of cells. IFIT3 enables identical protein bindin…	GO:0140374 antiviral innate immune response;GO:0051607 defense response to virus;GO:0009615 response to virus	Predicted intracellular proteins	Cytosol;Mitochondria (Supported)		(M5911)HALLMARK INTERFERON ALPHA RESPONSE; (M5913)HALLMARK INTERFERON GAMMA RESPONSE
S100A4	6275	S100 calcium binding protein A4	S100A4 is a gene that encodes a protein belonging to the S100 family of proteins, which contain two EF-hand calcium-binding motifs. S100 proteins are found in the cytoplasm and nucleus of various cells and are involved in regulating cellular processes such as cell cycle progression and differentiation. S100A4 may play a role in motility, invasion, and tubulin polymerization. Alterations in the ex…	GO:0050918 positive chemotaxis;GO:0001837 epithelial to mesenchymal transition;GO:0048762 mesenchymal cell differentiation	Predicted intracellular proteins; Cancer-related genes:Candidate cancer biomarkers; Predicted secreted proteins	Nucleoplasm (Supported); Additional: Cytosol	(M5883)NABA SECRETED FACTORS; (M5885)NABA MATRISOME ASSOCIATED; (M5889)NABA MATRISOME	(M5944)HALLMARK ANGIOGENESIS; (M5891)HALLMARK HYPOXIA; (M5939)HALLMARK P53 PATHWAY
TMEM158	25907	transmembrane protein 158	TMEM158 is a human gene that encodes for a transmembrane protein. The gene is upregulated in response to activation of the Ras pathway, which triggers an irreversible proliferation arrest similar to replicative senescence. The protein encoded by TMEM158 is similar to a rat cell surface receptor that is believed to function in a neuronal survival pathway. An allelic polymorphism in this gene resul…					(M5953)HALLMARK KRAS SIGNALING UP
COL13A1	1305	collagen type XIII alpha 1 chain	COL13A1 is a gene that encodes the alpha chain of a nonfibrillar collagen, which is found in low levels in all connective tissue-producing cells. Its function is not fully understood, but it may serve a general purpose in connective tissues. Unlike most collagens, collagen XIII has a transmembrane domain and is localized to the plasma membrane. The gene undergoes complex and extensive splicing in…	GO:0001958 endochondral ossification;GO:0036075 replacement ossification;GO:0060350 endochondral bone morphogenesis	Predicted intracellular proteins; Human disease related genes:Nervous system diseases:Other nervous and sensory system diseases; Disease related genes		(M3005)NABA COLLAGENS; (M198)PID SYNDECAN 1 PATHWAY; (M160)PID AVB3 INTEGRIN PATHWAY
EBI3	10148	Epstein-Barr virus induced 3	EBI3 is a gene that is induced in B lymphocytes in response to Epstein-Barr virus infection. It encodes a secreted glycoprotein that belongs to the hematopoietin receptor family. EBI3 heterodimerizes with a 28 kDa protein to form interleukin 27 (IL-27), which regulates T cell and inflammatory responses. IL-27 activates the Jak/STAT pathway of CD4+ T cells.	GO:0046641 positive regulation of alpha-beta T cell proliferation;GO:0042088 T-helper 1 type immune response;GO:0046640 regulation of alpha-beta T cell proliferation	Predicted secreted proteins		(M36)PID IL27 PATHWAY; (M5883)NABA SECRETED FACTORS; (M5885)NABA MATRISOME ASSOCIATED	(M5897)HALLMARK IL6 JAK STAT3 SIGNALING; (M5932)HALLMARK INFLAMMATORY RESPONSE
TNFAIP2	7127	TNF alpha induced protein 2	TNFAIP2 is a gene that can be activated by the cytokine tumor necrosis factor alpha (TNF) in endothelial cells of the umbilical vein. It has also been shown to be a target gene of retinoic acid in a cell line expressing an oncogenic version of the retinoic acid receptor alpha fusion protein, indicating that it may be involved in acute promyelocytic leukemia. The function of TNFAIP2 is not fully u…	GO:0051601 exocyst localization;GO:0031503 protein-containing complex localization;GO:0006887 exocytosis	Predicted intracellular proteins; Cancer-related genes:Candidate cancer biomarkers; Transporters:Transporter channels and pores	Cytosol;Golgi apparatus (Approved); Additional: Nuclear membrane;Nucleoplasm		(M5890)HALLMARK TNFA SIGNALING VIA NFKB; (M5913)HALLMARK INTERFERON GAMMA RESPONSE
TOR4A	54863	torsin family 4 member A	TOR4A, also known as torsin family 4 member A, is a gene that is predicted to have ATP binding activity. It is also predicted to be located in the extracellular region and platelet alpha granule lumen, and to be active in the endoplasmic reticulum lumen and nuclear envelope. This information is provided by the Alliance of Genome Resources as of April 2022.		Predicted intracellular proteins	Nucleoplasm (Approved)
PLAC8	51316	placenta associated 8	PLAC8, or placenta associated 8, is a human gene that is predicted to have chromatin binding activity and be involved in positive regulation of cold-induced thermogenesis and transcription by RNA polymerase II. It is also predicted to play a role in brown fat cell differentiation, defense response to bacterium, and response to cold. PLAC8 is predicted to be located in the azurophil granule lumen …	GO:0040015 negative regulation of multicellular organism growth;GO:0050873 brown fat cell differentiation;GO:0009409 response to cold	Predicted intracellular proteins	Cytosol (Approved)		(M5891)HALLMARK HYPOXIA
FXYD5	53827	FXYD domain containing ion transport regulator 5	FXYD5 is a gene that encodes a small membrane protein that belongs to the FXYD-domain containing ion transport regulator family. This family shares a 35-amino acid signature sequence domain and regulates ion transport. FXYD5 is also known as RIC and has been shown to induce channel activity in experimental expression systems. It is a glycoprotein that up-regulates chemokine production and down-re…	GO:0046588 negative regulation of calcium-dependent cell-cell adhesion;GO:0046586 regulation of calcium-dependent cell-cell adhesion;GO:0030033 microvillus assembly	Transporters:Transporter channels and pores	Endoplasmic reticulum (Approved)
ALDH2	217	aldehyde dehydrogenase 2 family member	ALDH2 is a gene that encodes a mitochondrial isoform of the aldehyde dehydrogenase family of proteins. This protein is involved in the major oxidative pathway of alcohol metabolism and has a low Km for acetaldehydes. Most Caucasians have two major isozymes of this protein, while approximately 50% of East Asians have only the cytosolic isozyme and not the mitochondrial isozyme. The absence of a ca…	GO:0018937 nitroglycerin metabolic process;GO:1905627 regulation of serotonin biosynthetic process;GO:1903179 regulation of dopamine biosynthetic process	Disease related genes; Human disease related genes:Other diseases:Mental and behavioural disorders; Predicted intracellular proteins; FDA approved drug targets:Small molecule drugs; Enzymes; Human disease related genes:Congenital disorders of metabolism:Congenital disorders of carbohydrate metabolism; ENZYME proteins:Oxidoreductases			(M5905)HALLMARK ADIPOGENESIS; (M5934)HALLMARK XENOBIOTIC METABOLISM
ROR1	4919	receptor tyrosine kinase like orphan receptor 1	ROR1 is a gene that encodes a receptor tyrosine kinase-like orphan receptor that plays a role in modulating neurite growth in the central nervous system. It is a glycosylated type I membrane protein that belongs to the ROR subfamily of cell surface receptors. Although it is a pseudokinase that lacks catalytic activity, it may interact with the non-canonical Wnt signalling pathway. The gene is hig…	GO:0014002 astrocyte development;GO:0048708 astrocyte differentiation;GO:0051092 positive regulation of NF-kappaB transcription factor activity	Predicted intracellular proteins; Potential drug targets; Kinases:Tyr protein kinases; Enzymes; Human disease related genes:Nervous system diseases:Ear disease; Disease related genes
KRT7	3855	keratin 7	KRT7, also known as keratin 7, is a gene that belongs to the keratin gene family. It encodes a type II cytokeratin, which is a basic or neutral protein that forms pairs of heterotypic keratin chains during the differentiation of simple and stratified epithelial tissues. KRT7 is specifically expressed in the simple epithelia lining the cavities of internal organs, gland ducts, and blood vessels. T…	GO:0045109 intermediate filament organization;GO:0031424 keratinization;GO:0045104 intermediate filament cytoskeleton organization	Predicted intracellular proteins	Cytosol;Intermediate filaments (Supported)
STK33	65975	serine/threonine kinase 33	STK33 is a human gene that encodes for a protein with serine/threonine kinase activity. It is predicted to be involved in mitotic DNA damage checkpoint signaling and autophosphorylation of proteins. The protein is predicted to be located in the perinuclear region of the cytoplasm and active in both the cytoplasm and nucleus. This information is provided by the Alliance of Genome Resources as of A…	GO:1905198 manchette assembly;GO:0044773 mitotic DNA damage checkpoint signaling;GO:0044774 mitotic DNA integrity checkpoint signaling	ENZYME proteins:Transferases; Predicted intracellular proteins; Enzymes; Kinases:CAMK Ser/Thr protein kinases	Flagellar centriole;Nucleoplasm (Approved); Additional: Cytosol;Mid piece;Nucleoli
CCDC80	151887	coiled-coil domain containing 80	CCDC80 is a human gene that is predicted to have glycosaminoglycan binding activity and to be involved in extracellular matrix organization, positive regulation of cell-substrate adhesion, and response to bacterium. It is also predicted to be located in the extracellular matrix.	GO:0010811 positive regulation of cell-substrate adhesion;GO:0010810 regulation of cell-substrate adhesion;GO:0030198 extracellular matrix organization	Predicted intracellular proteins; Predicted secreted proteins
UPP1	7378	uridine phosphorylase 1	UPP1 is a gene that encodes for an enzyme called uridine phosphorylase 1. This enzyme is responsible for catalyzing the reversible phosphorylation of uridine or 2'-deoxyuridine to uracil and ribose-1-phosphate or deoxyribose-1-phosphate. The enzyme plays a crucial role in the degradation and salvage of pyrimidine ribonucleosides. The gene is important for maintaining the balance of nucleotides in…	GO:0006218 uridine catabolic process;GO:0046108 uridine metabolic process;GO:0046131 pyrimidine ribonucleoside metabolic process	ENZYME proteins:Transferases; Predicted intracellular proteins; Enzymes	Nucleoplasm (Enhanced)		(M5913)HALLMARK INTERFERON GAMMA RESPONSE; (M5934)HALLMARK XENOBIOTIC METABOLISM; (M5939)HALLMARK P53 PATHWAY
FST	10468	follistatin	Follistatin is a protein encoded by the FST gene that inhibits the release of follicle-stimulating hormone. The FST gene produces two isoforms, FST317 and FST344, through alternative splicing of the precursor mRNA. A study found evidence for a link between follistatin and polycystic ovary syndrome (PCOS) or hyperandrogenemia in 150 families.	GO:0036305 ameloblast differentiation;GO:0051798 positive regulation of hair follicle development;GO:0032926 negative regulation of activin receptor signaling pathway	Predicted intracellular proteins; Candidate cardiovascular disease genes; Cancer-related genes:Candidate cancer biomarkers; Predicted secreted proteins	Vesicles (Approved)	(M181)PID BMP PATHWAY; (M5883)NABA SECRETED FACTORS; (M5885)NABA MATRISOME ASSOCIATED	(M5909)HALLMARK MYOGENESIS
IL11	3589	interleukin 11	IL11, or interleukin 11, is a cytokine that belongs to the gp130 family. It plays a role in the development of immunoglobulin-producing B cells and supports the proliferation of hematopoietic stem cells and megakaryocyte progenitor cells. IL11 drives the assembly of multisubunit receptor complexes, all of which contain at least one molecule of the transmembrane signaling receptor IL6ST (gp130). T…	GO:0038154 interleukin-11-mediated signaling pathway;GO:0033138 positive regulation of peptidyl-serine phosphorylation;GO:0033135 regulation of peptidyl-serine phosphorylation	Predicted intracellular proteins; Cancer-related genes:Candidate cancer biomarkers; Predicted secreted proteins		(M5883)NABA SECRETED FACTORS; (M5885)NABA MATRISOME ASSOCIATED; (M5889)NABA MATRISOME	(M5950)HALLMARK ALLOGRAFT REJECTION
S100A5	6276	S100 calcium binding protein A5	S100A5 is a gene that encodes a protein belonging to the S100 family of proteins, which contain two EF-hand calcium-binding motifs. These proteins are involved in regulating various cellular processes such as cell cycle progression and differentiation. S100A5 has a higher affinity for calcium than other S100 proteins and can also bind to zinc and copper. Its expression is limited to specific regi…		Predicted intracellular proteins	Nucleoplasm (Approved)	(M5883)NABA SECRETED FACTORS; (M5885)NABA MATRISOME ASSOCIATED; (M5889)NABA MATRISOME
YOD1	55432	YOD1 deubiquitinase	YOD1 is a human gene that encodes for a deubiquitinase enzyme, which is involved in the removal of ubiquitin from protein substrates. Ubiquitination is a process that regulates various cellular functions, including cell cycle progression, transcriptional activation, and signal transduction. Deubiquitinating enzymes, such as YOD1, are cysteine proteases that specifically cleave ubiquitin from ubiq…	GO:0035523 protein K29-linked deubiquitination;GO:1990167 protein K27-linked deubiquitination;GO:1990168 protein K33-linked deubiquitination	Enzymes; Predicted intracellular proteins; ENZYME proteins:Hydrolases	Cytosol;Nucleoplasm;Plasma membrane (Supported)
ADAMTS15	170689	ADAM metallopeptidase with thrombospondin type 1 motif 15	ADAMTS15 is a gene that encodes a protein belonging to the ADAMTS family, which contains distinct protein modules including a propeptide region, a metalloproteinase domain, a disintegrin-like domain, and a thrombospondin type 1 (TS) motif. The mature enzyme may play a role in versican processing during skeletal muscle development. Additionally, this gene may function as a tumor suppressor in colo…	GO:0007520 myoblast fusion;GO:0000768 syncytium formation by plasma membrane fusion;GO:0140253 cell-cell fusion	Predicted secreted proteins	Cytosol (Approved)	(M3468)NABA ECM REGULATORS; (M5885)NABA MATRISOME ASSOCIATED; (M5889)NABA MATRISOME
TM4SF1	4071	transmembrane 4 L six family member 1	TM4SF1 is a gene that encodes a protein belonging to the transmembrane 4 superfamily, also known as the tetraspanin family. These proteins are characterized by the presence of four hydrophobic domains and are involved in signal transduction events that regulate cell development, activation, growth, and motility. TM4SF1 is a cell surface antigen that is highly expressed in various carcinomas.	GO:0001825 blastocyst formation;GO:0001824 blastocyst development;GO:0001701 in utero embryonic development	Transporters:Accessory Factors Involved in Transport			(M5939)HALLMARK P53 PATHWAY
CMKLR2	2825	chemerin chemokine-like receptor 2	The human gene CMKLR2 encodes for the chemerin chemokine-like receptor 2, which is involved in adipokinetic hormone binding and receptor activity. It is predicted to play a role in glucose homeostasis and neuropeptide signaling pathways. The gene is located in both the nucleoplasm and plasma membrane.	GO:0007218 neuropeptide signaling pathway;GO:0042593 glucose homeostasis;GO:0033500 carbohydrate homeostasis	G-protein coupled receptors:GPCRs excl olfactory receptors; Predicted intracellular proteins	Plasma membrane (Supported); Additional: Nucleoplasm;Vesicles
DPYD	1806	dihydropyrimidine dehydrogenase	DPYD is a gene that encodes for an enzyme involved in the breakdown of pyrimidine, a building block of DNA and RNA. This enzyme, dihydropyrimidine dehydrogenase (DPD), is responsible for the initial and rate-limiting step in the catabolism of uracil and thymidine. Mutations in DPYD can lead to a deficiency in DPD, which is associated with thymine-uraciluria and an increased risk of toxicity in ca…	GO:0006214 thymidine catabolic process;GO:0046127 pyrimidine deoxyribonucleoside catabolic process;GO:0006212 uracil catabolic process	Disease related genes; Predicted intracellular proteins; FDA approved drug targets:Small molecule drugs; Human disease related genes:Congenital disorders of metabolism:Congenital disorders of nucleotide metabolism; Enzymes; ENZYME proteins:Oxidoreductases			(M5902)HALLMARK APOPTOSIS
RRAD	6236	RRAD, Ras related glycolysis inhibitor and calcium channel regulator	RRAD is a human gene that is predicted to have GTP binding activity and calcium channel regulator activity. It is also involved in small GTPase mediated signal transduction and is located in the cytosol. RRAD is active in the plasma membrane and has been implicated in type 2 diabetes mellitus. It is also a biomarker of congestive heart failure.	GO:0007264 small GTPase-mediated signal transduction;GO:0141124 intracellular signaling cassette;GO:0035556 intracellular signal transduction	Predicted intracellular proteins	Plasma membrane (Approved); Additional: Flagellar centriole;Golgi apparatus;Nucleoplasm	(M236)PID DELTA NP63 PATHWAY	(M5941)HALLMARK UV RESPONSE UP; (M5939)HALLMARK P53 PATHWAY
NIBAN1	116496	niban apoptosis regulator 1	The NIBAN1 gene belongs to the family with sequence similarity 129 protein family and is highly expressed in various cancer cells. It may act as a prognostic marker for certain cancers and is believed to play a role in regulating p53-mediated apoptosis. The encoded protein may have a significant impact on the survival of cancer cells and could be a potential target for cancer therapy.	GO:0001933 negative regulation of protein phosphorylation;GO:0042326 negative regulation of phosphorylation;GO:0045727 positive regulation of translation	Predicted intracellular proteins; Cancer-related genes:Candidate cancer biomarkers	Cytosol;Plasma membrane (Supported)		(M5892)HALLMARK CHOLESTEROL HOMEOSTASIS; (M5924)HALLMARK MTORC1 SIGNALING
TMEM92	162461	transmembrane protein 92	TMEM92 is a human gene that encodes for a transmembrane protein known as transmembrane protein 92. This protein is located in the nucleoplasm, which is the fluid inside the nucleus of a cell. The function of TMEM92 is not yet fully understood, but it is believed to play a role in cellular processes such as gene expression and DNA replication. Further research is needed to fully understand the fun…			Nucleoplasm (Uncertain)
ARHGAP22	58504	Rho GTPase activating protein 22	ARHGAP22 is a gene that encodes a protein belonging to the GTPase activating protein family. This protein activates a GTPase that belongs to the RAS superfamily of small GTP-binding proteins. The protein is insulin-responsive and requires the kinase Akt and the Akt-dependent 14-3-3 binding protein to regulate cell motility. Multiple transcript variants encoding different isoforms have been found …	GO:0051058 negative regulation of small GTPase mediated signal transduction;GO:0099175 regulation of postsynapse organization;GO:0051056 regulation of small GTPase mediated signal transduction	Predicted intracellular proteins	Cytosol;Nucleoplasm (Supported); Additional: Plasma membrane
CAVIN2	8436	caveolae associated protein 2	CAVIN2, also known as caveolae associated protein 2, is a phospholipid-binding protein that is involved in the formation and maintenance of caveolae, small invaginations in the plasma membrane that play a role in cellular signaling and transport. The expression of CAVIN2 increases in cells that are serum-starved, and it is a substrate for phosphorylation by protein kinase C (PKC). CAVIN2 recruits…	GO:0097320 plasma membrane tubulation;GO:0007009 plasma membrane organization;GO:0010256 endomembrane system organization	Predicted intracellular proteins	Plasma membrane (Enhanced); Additional: Cytosol		(M5905)HALLMARK ADIPOGENESIS
CD274	29126	CD274 molecule	CD274 is a gene that encodes a protein called PD-L1, which is expressed by various types of cells including T cells, B cells, and tumor cells. PD-L1 is a type I transmembrane protein that has immunoglobulin V-like and C-like domains. When PD-L1 interacts with its receptor, it inhibits T-cell activation and cytokine production, which is important for preventing autoimmunity during infection or inf…	GO:1905404 positive regulation of activated CD8-positive, alpha-beta T cell apoptotic process;GO:1905402 regulation of activated CD8-positive, alpha-beta T cell apoptotic process;GO:2001186 negative regulation of CD8-positive, alpha-beta T cell activation	Transporters:Accessory Factors Involved in Transport; CD markers; Cancer-related genes; FDA approved drug targets:Biotech drugs; Disease related genes	Actin filaments;Plasma membrane (Approved); Additional: Nucleoplasm		(M5913)HALLMARK INTERFERON GAMMA RESPONSE; (M5915)HALLMARK APICAL JUNCTION
PRDM8	56978	PR/SET domain 8	PRDM8 is a gene that encodes a protein belonging to a family of histone methyltransferases that act as negative regulators of transcription. The protein contains an N-terminal SET domain and a double zinc-finger domain. Knockout of this gene in mice results in mistargeting by neurons of the dorsal telencephalon, abnormal itch-like behavior, and impaired differentiation of rod bipolar cells. In hu…	GO:0021540 corpus callosum morphogenesis;GO:0021957 corticospinal tract morphogenesis;GO:0022038 corpus callosum development	Predicted intracellular proteins; Human disease related genes:Nervous system diseases:Epilepsy; Transcription factors:Zinc-coordinating DNA-binding domains; Disease related genes	Nuclear bodies (Supported); Additional: Nucleoplasm
NAV3	89795	neuron navigator 3	NAV3 is a gene that belongs to the neuron navigator family and is mainly expressed in the nervous system. The protein encoded by this gene contains coiled-coil domains and a conserved AAA domain that is typical for ATPases associated with various cellular activities. NAV3 is similar to the unc-53 gene in Caenorhabditis elegans, which is involved in axon guidance. There are multiple alternatively …	GO:0032703 negative regulation of interleukin-2 production;GO:0007026 negative regulation of microtubule depolymerization;GO:0031116 positive regulation of microtubule polymerization	Predicted intracellular proteins; Human disease related genes:Cancers:Skin cancers; Cancer-related genes:Mutational cancer driver genes; Human disease related genes:Cancers:Cancers of haematopoietic and lymphoid tissues; Disease related genes	Nuclear membrane (Approved); Additional: Cytosol
SH3RF3	344558	SH3 domain containing ring finger 3	SH3RF3 is a human gene that encodes a protein containing a SH3 domain and a ring finger domain. This protein is involved in enabling ubiquitin protein ligase activity and is also involved in positive regulation of the JNK cascade and protein autoubiquitination. The JNK cascade is a signaling pathway that plays a role in cell proliferation, differentiation, and apoptosis. Autoubiquitination is a p…	GO:0051865 protein autoubiquitination;GO:0032436 positive regulation of proteasomal ubiquitin-dependent protein catabolic process;GO:0046330 positive regulation of JNK cascade	ENZYME proteins:Transferases; Predicted intracellular proteins; Enzymes	Nucleoplasm (Supported)
ATP10D	57205	ATPase phospholipid transporting 10D (putative)	ATP10D is a human gene that encodes for a protein called ATPase phospholipid transporting 10D, which is predicted to be involved in phospholipid translocation and enables glycosylceramide flippase activity. The protein is located in the endoplasmic reticulum, nucleoplasm, and plasma membrane, and is an integral component of the plasma membrane. It is also part of the phospholipid-translocating AT…	GO:0045332 phospholipid translocation;GO:0034204 lipid translocation;GO:0097035 regulation of membrane lipid distribution	ENZYME proteins; Transporters:Primary Active Transporters; Enzymes	Nucleoplasm;Plasma membrane (Supported)
PHLDA1	22822	pleckstrin homology like domain family A member 1	PHLDA1, also known as pleckstrin homology like domain family A member 1, is a gene that encodes a nuclear protein that is rich in proline and histidine. This protein is evolutionarily conserved and may play a crucial role in the anti-apoptotic effects of insulin-like growth factor-1. The gene is believed to be involved in regulating cell growth and survival, and its dysregulation has been linked …	GO:0043065 positive regulation of apoptotic process;GO:0043068 positive regulation of programmed cell death;GO:0006915 apoptotic process	Cancer-related genes:Mutational cancer driver genes; Predicted intracellular proteins	Nucleoli;Nucleoli rim (Supported); Additional: Nucleoplasm		(M5947)HALLMARK IL2 STAT5 SIGNALING; (M5890)HALLMARK TNFA SIGNALING VIA NFKB
BIRC3	330	baculoviral IAP repeat containing 3	BIRC3 is a gene that encodes a protein belonging to the IAP family, which inhibits apoptosis by binding to TRAF1 and TRAF2. The protein contains 3 baculovirus IAP repeats and a ring finger domain. It is involved in inhibiting apoptosis induced by serum deprivation but does not affect apoptosis resulting from exposure to menadione. Multiple transcript variants encoding the same isoform have been i…	GO:0070424 regulation of nucleotide-binding domain, leucine rich repeat containing receptor signaling pathway;GO:0039535 regulation of RIG-I signaling pathway;GO:0060546 negative regulation of necroptotic process	ENZYME proteins:Transferases; Potential drug targets; Predicted intracellular proteins; Cancer-related genes:Candidate cancer biomarkers; Enzymes; Disease related genes	Cytosol;Nucleoplasm (Supported)	(M7997)SA CASPASE CASCADE; (M45)PID CD40 PATHWAY; (M197)PID HIV NEF PATHWAY	(M5902)HALLMARK APOPTOSIS; (M5890)HALLMARK TNFA SIGNALING VIA NFKB; (M5953)HALLMARK KRAS SIGNALING UP
SECTM1	6398	secreted and transmembrane 1	SECTM1 (secreted and transmembrane 1) is a gene that encodes a protein with characteristics of a type 1a transmembrane protein. The protein is both secreted and found in a perinuclear Golgi-like pattern. It is believed to be involved in hematopoietic and/or immune system processes. The exact function of SECTM1 is not yet fully understood, but it is thought to play a role in regulating immune resp…	GO:0038110 interleukin-2-mediated signaling pathway;GO:0071352 cellular response to interleukin-2;GO:0070669 response to interleukin-2	Predicted secreted proteins			(M5913)HALLMARK INTERFERON GAMMA RESPONSE
NOG	9241	noggin	The human gene NOG encodes a secreted polypeptide that binds and inactivates members of the TGF-beta superfamily signaling proteins, such as BMP4. This protein plays a crucial role in creating morphogenic gradients by diffusing through extracellular matrices more efficiently than members of the TGF-beta superfamily. It has pleiotropic effects, both early in development and in later stages, and is…	GO:1990926 short-term synaptic potentiation;GO:0021999 neural plate anterior/posterior regionalization;GO:0060513 prostatic bud formation	Human disease related genes:Congenital malformations:Other congenital malformations; Human disease related genes:Congenital malformations:Congenital malformations of the musculoskeletal system; Predicted secreted proteins; Disease related genes		(M181)PID BMP PATHWAY	(M5896)HALLMARK TGF BETA SIGNALING
SLC37A2	219855	solute carrier family 37 member 2	SLC37A2 is a human gene that encodes a protein belonging to the solute carrier family 37 member 2. This protein enables the antiporter activity of glucose 6-phosphate and inorganic phosphate, and is involved in the transport of glucose-6-phosphate and phosphate ions across the cell membrane. It is an integral component of the endoplasmic reticulum membrane.	GO:0015712 hexose phosphate transport;GO:0015760 glucose-6-phosphate transport;GO:0035435 phosphate ion transmembrane transport	Transporters:Electrochemical Potential-driven transporters
AKT3	10000	AKT serine/threonine kinase 3	AKT3 is a gene that encodes a protein belonging to the AKT serine/threonine protein kinase family. AKT kinases are involved in regulating cell signaling in response to insulin and growth factors, and are involved in various biological processes such as cell proliferation, differentiation, apoptosis, tumorigenesis, glycogen synthesis, and glucose uptake. AKT3 has been shown to be stimulated by pla…	GO:1905653 positive regulation of artery morphogenesis;GO:0045793 positive regulation of cell size;GO:1903898 negative regulation of PERK-mediated unfolded protein response	Human disease related genes:Congenital malformations:Other congenital malformations; ENZYME proteins:Transferases; Potential drug targets; Predicted intracellular proteins; RAS pathway related proteins; Cancer-related genes:Candidate cancer biomarkers; Kinases:AGC Ser/Thr protein kinases; Enzymes; Disease related genes	Cytosol;Golgi apparatus;Nucleoplasm (Approved); Additional: Basal body;Plasma membrane;Primary cilium	(M12771)SA PTEN PATHWAY; (M18895)SA TRKA RECEPTOR; (M1718)SIG IL4RECEPTOR IN B LYPHOCYTES	(M5957)HALLMARK PANCREAS BETA CELLS; (M5942)HALLMARK UV RESPONSE DN; (M5915)HALLMARK APICAL JUNCTION
HOXB9	3219	homeobox B9	HOXB9 is a gene that belongs to the Abd-B homeobox family and is located on chromosome 17. It encodes a protein that acts as a transcription factor, regulating the expression of other genes involved in cell proliferation and differentiation. Overexpression of HOXB9 has been linked to certain types of cancer, including leukemia, prostate cancer, and lung cancer.	GO:0009954 proximal/distal pattern formation;GO:0048704 embryonic skeletal system morphogenesis;GO:0030879 mammary gland development	Predicted intracellular proteins; Transcription factors:Helix-turn-helix domains	Nucleoplasm (Supported)		(M5891)HALLMARK HYPOXIA
PLAT	5327	plasminogen activator, tissue type	PLAT is a gene that encodes for tissue-type plasminogen activator, a protein that converts plasminogen to plasmin, an enzyme that breaks down blood clots. The protein is made up of heavy and light chains that associate via disulfide linkages to form the heterodimeric enzyme. PLAT plays a role in cell migration and tissue remodeling. Increased activity of the enzyme can cause excessive bleeding, w…	GO:0099183 trans-synaptic signaling by BDNF, modulating synaptic transmission;GO:0099191 trans-synaptic signaling by BDNF;GO:0010757 negative regulation of plasminogen activation	Peptidases:Serine-type peptidases; FDA approved drug targets:Small molecule drugs; FDA approved drug targets:Biotech drugs; Predicted secreted proteins; Cancer-related genes:Candidate cancer biomarkers; Enzymes; ENZYME proteins:Hydrolases; Candidate cardiovascular disease genes; Disease related genes	Actin filaments (Approved)	(M169)PID INTEGRIN2 PATHWAY; (M159)PID AMB2 NEUTROPHILS PATHWAY; (M3468)NABA ECM REGULATORS	(M5946)HALLMARK COAGULATION; (M5902)HALLMARK APOPTOSIS; (M5921)HALLMARK COMPLEMENT
IQCJ-SCHIP1	100505385	IQCJ-SCHIP1 readthrough	IQCJ-SCHIP1 is a naturally occurring read-through transcription from the neighboring IQ motif containing J (IQCJ) and schwannomin interacting protein 1 (SCHIP1) genes. Alternative splicing results in multiple transcript variants that are composed of in-frame exons from each individual gene. The resulting fusion products are thought to be components of the multimolecular complexes of axon initial …	GO:0035332 positive regulation of hippo signaling;GO:0035330 regulation of hippo signaling;GO:0051494 negative regulation of cytoskeleton organization	Predicted intracellular proteins	Cytosol (Approved)
NECTIN3	25945	nectin cell adhesion molecule 3	The NECTIN3 gene is a member of the nectin family of proteins that function as adhesion molecules at adherens junctions. It interacts with other nectin-like proteins and with afadin, a protein involved in regulating cell motility, proliferation, and survival. This gene is involved in ocular development, specifically in the ciliary body, and mutations in this gene are believed to cause congenital …	GO:0002089 lens morphogenesis in camera-type eye;GO:0090103 cochlea morphogenesis;GO:0007157 heterophilic cell-cell adhesion via plasma membrane cell adhesion molecules	Predicted intracellular proteins; CD markers	Cell Junctions;Cytosol (Uncertain)	(M72)PID NECTIN PATHWAY	(M5915)HALLMARK APICAL JUNCTION
TRIP6	7205	thyroid hormone receptor interactor 6	TRIP6, or thyroid hormone receptor interactor 6, is a gene that encodes a protein with three LIM zinc-binding domains. This protein is a member of the zyxin family and is involved in regulating cell migration. It localizes to focal adhesion sites and actin stress fibers, and is recruited to the plasma membrane in a lysophosphatidic acid (LPA)-dependent manner. Alternative splicing of the gene pro…	GO:0048041 focal adhesion assembly;GO:0007044 cell-substrate junction assembly;GO:0150115 cell-substrate junction organization	Predicted intracellular proteins	Focal adhesion sites (Supported); Additional: Cytosol;Plasma membrane	(M15)PID LYSOPHOSPHOLIPID PATHWAY; (M167)PID AP1 PATHWAY
ANXA8	653145	annexin A8	ANXA8 is a gene that encodes a protein belonging to the annexin family of proteins that bind to calcium and phospholipids. The protein may act as an anticoagulant by indirectly inhibiting the thromboplastin-specific complex. Overexpression of ANXA8 has been linked to acute myelocytic leukemia. A duplicated copy of the gene is also found on the long arm of chromosome 10.	GO:0007032 endosome organization;GO:0007596 blood coagulation;GO:0050817 coagulation	Predicted intracellular proteins	Vesicles (Approved)	(M5880)NABA ECM AFFILIATED; (M5885)NABA MATRISOME ASSOCIATED; (M5889)NABA MATRISOME
ZEB1	6935	zinc finger E-box binding homeobox 1	ZEB1 is a gene that encodes a zinc finger transcription factor. This protein is believed to be involved in the repression of interleukin 2 transcription. Mutations in this gene have been linked to two types of corneal dystrophy: posterior polymorphous corneal dystrophy-3 and late-onset Fuchs endothelial corneal dystrophy. The gene has multiple isoforms due to alternative splicing.	GO:0048752 semicircular canal morphogenesis;GO:0045602 negative regulation of endothelial cell differentiation;GO:0060872 semicircular canal development	Transcription factors:Helix-turn-helix domains; Predicted intracellular proteins; Human disease related genes:Nervous system diseases:Eye disease; Disease related genes	Nucleoplasm (Supported); Additional: Nucleoli	(M71)PID ILK PATHWAY	(M5921)HALLMARK COMPLEMENT
NDUFC2-KCTD14	100532726	NDUFC2-KCTD14 readthrough	NDUFC2-KCTD14 readthrough is a naturally occurring transcription between the neighboring NDUFC2 and KCTD14 genes on chromosome 11. The read-through transcripts share sequence identity with the upstream gene product and one variant has a frameshifted C-terminal region derived from the downstream gene exons. This locus represents a unique genetic feature that may have implications for gene regulati…	GO:0006120 mitochondrial electron transport, NADH to ubiquinone;GO:0019646 aerobic electron transport chain;GO:0042775 mitochondrial ATP synthesis coupled electron transport	Predicted intracellular proteins	Mitochondria (Approved)
SAMD9L	219285	sterile alpha motif domain containing 9 like	SAMD9L is a gene that encodes a cytoplasmic protein that acts as a tumor suppressor and plays a key role in cell proliferation and the innate immune response to viral infection. The protein contains an N-terminal sterile alpha motif domain. Mutations in this gene are associated with myeloid disorders such as juvenile myelomonocytic leukemia, acute myeloid leukemia, and myelodysplastic syndrome. M…		Human disease related genes:Nervous system diseases:Neurodegenerative diseases; Human disease related genes:Cardiovascular diseases:Hematologic diseases; Predicted intracellular proteins; Disease related genes	Cytosol (Approved)		(M5911)HALLMARK INTERFERON ALPHA RESPONSE; (M5913)HALLMARK INTERFERON GAMMA RESPONSE
AFAP1L1	134265	actin filament associated protein 1 like 1	AFAP1L1 is a human gene that is predicted to have SH3 domain binding activity. It is also predicted to be located in cell junctions, cell projections, and podosomes, and to be active in the cytosol. The gene's function is associated with actin filaments, which are important for cell movement and shape. While the exact role of AFAP1L1 is not fully understood, it is believed to play a role in cell …		Predicted intracellular proteins
LIX1L	128077	limb and CNS expressed 1 like	LIX1L is a human gene that is expressed in both the limbs and central nervous system. It is predicted to play a role in autophagosome maturation, which is the process by which cells break down and recycle their own components. LIX1L is thought to be active in the cytoplasm, the fluid-filled region of the cell that surrounds the nucleus. While the exact function of LIX1L is not yet fully understoo…	GO:0097352 autophagosome maturation;GO:0032984 protein-containing complex disassembly;GO:0016236 macroautophagy	Predicted intracellular proteins	Cytosol (Approved)
IGF2BP3	10643	insulin like growth factor 2 mRNA binding protein 3	IGF2BP3 is a gene that encodes a protein primarily found in the nucleolus. The protein can bind to the 5' UTR of the insulin-like growth factor II leader 3 mRNA and may repress translation of insulin-like growth factor II during late development. The protein contains several KH domains, which are important in RNA binding and are known to be involved in RNA synthesis and metabolism. There is a pse…	GO:0070934 CRD-mediated mRNA stabilization;GO:0048255 mRNA stabilization;GO:1902373 negative regulation of mRNA catabolic process	Predicted intracellular proteins	Cytosol (Supported)
EHF	26298	ETS homologous factor	The human gene EHF, also known as ETS homologous factor, encodes a protein that is a member of the ETS transcription factor subfamily. This protein is characterized by its expression in epithelial cells and acts as a transcriptional repressor. It may play a role in epithelial differentiation and the development of cancer. There are three different isoforms of the protein that are produced by alte…	GO:0030855 epithelial cell differentiation;GO:0060429 epithelium development;GO:0045944 positive regulation of transcription by RNA polymerase II	Predicted intracellular proteins; Transcription factors:Helix-turn-helix domains	Nucleoplasm (Supported); Additional: Golgi apparatus
POU2F2	5452	POU class 2 homeobox 2	POU2F2 is a gene that encodes a transcription factor belonging to the POU domain family. This protein contains a homeobox and binds to the octamer sequence 5'-ATTTGCAT-3', which is a common binding site for transcription factors in immunoglobulin gene promoters. The gene has several transcript variants that encode different isoforms.	GO:0098586 cellular response to virus;GO:0032755 positive regulation of interleukin-6 production;GO:0032675 regulation of interleukin-6 production	Cancer-related genes:Mutated cancer genes; Predicted intracellular proteins; Cancer-related genes:Candidate cancer biomarkers; Transcription factors:Helix-turn-helix domains	Nucleoplasm;Vesicles (Enhanced)	(M236)PID DELTA NP63 PATHWAY; (M10)PID BCR 5PATHWAY
TNFRSF1B	7133	TNF receptor superfamily member 1B	TNFRSF1B is a human gene that encodes a protein belonging to the TNF-receptor superfamily. This protein forms a complex with TNF-receptor 1, which recruits two anti-apoptotic proteins, c-IAP1 and c-IAP2, that have E3 ubiquitin ligase activity. The function of IAPs in TNF-receptor signalling is not fully understood, but c-IAP1 is believed to enhance TNF-induced apoptosis by ubiquitinating and degr…	GO:0003332 negative regulation of extracellular matrix constituent secretion;GO:0150098 glial cell-neuron signaling;GO:1902339 positive regulation of apoptotic process involved in morphogenesis	Human disease related genes:Immune system diseases:Allergies and autoimmune diseases; CD markers; Predicted secreted proteins; Cancer-related genes:Candidate cancer biomarkers; Candidate cardiovascular disease genes		(M11736)SA MMP CYTOKINE CONNECTION; (M128)PID TNF PATHWAY	(M5897)HALLMARK IL6 JAK STAT3 SIGNALING; (M5947)HALLMARK IL2 STAT5 SIGNALING; (M5932)HALLMARK INFLAMMATORY RESPONSE
IL32	9235	interleukin 32	IL32, also known as interleukin 32, is a gene that encodes a cytokine protein. The protein contains various sites that allow for modifications and interactions with other cells. Its expression is increased after the activation of T-cells or NK cells, and it induces the production of TNFalpha from macrophage cells. Different isoforms of the protein have been identified through alternate transcript…	GO:0034346 positive regulation of type III interferon production;GO:0034344 regulation of type III interferon production;GO:1903901 negative regulation of viral life cycle	Predicted intracellular proteins; Predicted secreted proteins			(M5930)HALLMARK EPITHELIAL MESENCHYMAL TRANSITION
ARHGDIB	397	Rho GDP dissociation inhibitor beta	ARHGDIB is a gene that encodes for Rho GDP dissociation inhibitor beta, a protein that is involved in regulating the cycling between the GTP-bound and GDP-bound states of Ras-like GTPases. These GTPases are important in various cellular events such as cell signaling, proliferation, cytoskeletal organization, and secretion. The GDIs, including ARHGDIB, decrease the rate of GDP dissociation from th…	GO:0071461 cellular response to redox state;GO:1901164 negative regulation of trophoblast cell migration;GO:0051775 response to redox state	Predicted intracellular proteins	Cytosol (Supported)	(M68)PID RHOA REG PATHWAY; (M220)PID CASPASE PATHWAY
IGF2BP2	10644	insulin like growth factor 2 mRNA binding protein 2	The IGF2BP2 gene encodes a protein that binds to the 5' UTR of insulin-like growth factor 2 (IGF2) mRNA and regulates its translation. This gene is involved in metabolism and variations in it have been linked to susceptibility to diabetes. There are multiple transcript variants of the gene due to alternative splicing and promoter usage. Pseudogenes related to this gene are found on several chromo…	GO:0106106 cold-induced thermogenesis;GO:0070934 CRD-mediated mRNA stabilization;GO:1990845 adaptive thermogenesis	Predicted intracellular proteins; Human disease related genes:Endocrine and metabolic diseases:Diabetes	Cytosol (Enhanced)
ESAM	90952	endothelial cell adhesion molecule	ESAM, or endothelial cell adhesion molecule, is a gene that plays a role in cell-cell adhesion and the regulation of the actin cytoskeleton organization. It enables cell-cell adhesion mediator activity and is located in the cell-cell junction and plasma membrane. ESAM is involved in several processes, including bicellular tight junction assembly. It is part of a protein-containing complex.	GO:0035633 maintenance of blood-brain barrier;GO:0070830 bicellular tight junction assembly;GO:0120192 tight junction assembly		Cell Junctions (Approved); Additional: Cytosol
ANXA8L1	728113	annexin A8 like 1	ANXA8L1 is a gene that encodes a protein belonging to the annexin family of proteins that bind to calcium and phospholipids. The protein may act as an anticoagulant by indirectly inhibiting the thromboplastin-specific complex. Overexpression of ANXA8L1 has been linked to acute myelocytic leukemia. A duplicated copy of the gene is also found on the long arm of chromosome 10.	GO:0007032 endosome organization;GO:0016197 endosomal transport;GO:0016050 vesicle organization	Predicted intracellular proteins	Vesicles (Approved)	(M5880)NABA ECM AFFILIATED; (M5885)NABA MATRISOME ASSOCIATED; (M5889)NABA MATRISOME
NLRP1	22861	NLR family pyrin domain containing 1	NLRP1 is a gene that belongs to the Ced-4 family of apoptosis proteins and encodes a protein containing a pyrin-like motif that may be involved in protein-protein interactions. This protein interacts with caspase 2 and weakly with caspase 9, and overexpression of the gene induces apoptosis in cells. The gene has multiple alternatively spliced transcript variants encoding distinct isoforms, but th…	GO:1904784 NLRP1 inflammasome complex assembly;GO:0140639 positive regulation of pyroptotic inflammatory response;GO:0097264 self proteolysis	Human disease related genes:Immune system diseases:Other immune system diseases; Predicted intracellular proteins; Human disease related genes:Skin diseases:Skin and soft tissue diseases; Disease related genes	Cytosol;Nucleoplasm (Supported)	(M267)PID ANTHRAX PATHWAY
WNT5B	81029	Wnt family member 5B	WNT5B is a member of the WNT gene family that encodes secreted signaling proteins involved in various developmental processes and oncogenesis. The protein encoded by WNT5B shows high amino acid identity to the mouse Wnt5b protein and the human WNT5A protein. Alternative splicing of this gene generates two transcript variants.	GO:1904103 regulation of convergent extension involved in gastrulation;GO:1904105 positive regulation of convergent extension involved in gastrulation;GO:2000052 positive regulation of non-canonical Wnt signaling pathway	Predicted secreted proteins	Vesicles (Approved)	(M5493)WNT SIGNALING; (M5883)NABA SECRETED FACTORS; (M5885)NABA MATRISOME ASSOCIATED	(M5895)HALLMARK WNT BETA CATENIN SIGNALING
LIMS2	55679	LIM zinc finger domain containing 2	LIMS2 is a human gene that encodes a focal adhesion protein that interacts with integrin-linked kinase (ILK) to regulate cell shape and migration. The protein contains five LIM domains, each forming two zinc fingers, which allow for protein-protein interactions with the extracellular matrix. Multiple transcript variants encoding different isoforms have been identified for this gene, and a pseudog…	GO:1904055 negative regulation of cholangiocyte proliferation;GO:1990705 cholangiocyte proliferation;GO:2000346 negative regulation of hepatocyte proliferation	Human disease related genes:Musculoskeletal diseases:Muscular diseases; Predicted intracellular proteins; Disease related genes	Focal adhesion sites (Supported)	(M71)PID ILK PATHWAY
PRSS12	8492	serine protease 12	PRSS12 is a gene that encodes a serine protease, a type of enzyme that breaks down proteins. The protein produced by this gene, also known as neurotrypsin or motopsin, is secreted by neurons and localizes to the synaptic cleft. Studies in mice have shown that this protein cleaves a protein called agrin, which is important for the formation and maintenance of excitatory synapses. Defects in this g…	GO:0031638 zymogen activation;GO:0016485 protein processing;GO:0006887 exocytosis	Human disease related genes:Other diseases:Mental and behavioural disorders; Peptidases:Serine-type peptidases; Potential drug targets; Predicted secreted proteins; Enzymes; Disease related genes		(M3468)NABA ECM REGULATORS; (M5885)NABA MATRISOME ASSOCIATED; (M5889)NABA MATRISOME
ZNF788P	388507	zinc finger family member 788, pseudogene		GO:0006355 regulation of DNA-templated transcription;GO:2001141 regulation of RNA biosynthetic process;GO:0051252 regulation of RNA metabolic process
EPDR1	54749	ependymin related 1	EPDR1 is a gene that encodes a type II transmembrane protein that is similar to two families of cell adhesion molecules, the protocadherins and ependymins. This protein may play a role in calcium-dependent cell adhesion and is glycosylated. The orthologous mouse protein is localized to the lysosome. Alternative splicing results in multiple transcript variants. A related pseudogene has been identi…	GO:1990764 myofibroblast contraction;GO:0070252 actin-mediated cell contraction;GO:0030048 actin filament-based movement	Predicted intracellular proteins; Predicted secreted proteins
TRAM2	9697	translocation associated membrane protein 2	TRAM2 is a gene that encodes for a protein called translocation associated membrane protein 2. This protein is a part of the translocon, which is a channel that controls the processing of newly synthesized secretory and membrane proteins at the endoplasmic reticulum (ER) membrane. TRAM2 plays a crucial role in the proper folding and transport of these proteins, ensuring their correct localization…	GO:0006616 SRP-dependent cotranslational protein targeting to membrane, translocation;GO:0032964 collagen biosynthetic process;GO:0006614 SRP-dependent cotranslational protein targeting to membrane	Transporters	Cytosol (Approved)
WT1	7490	WT1 transcription factor	WT1 is a gene that encodes a transcription factor with four zinc-finger motifs at the C-terminus and a proline/glutamine-rich DNA-binding domain at the N-terminus. It plays an essential role in the normal development of the urogenital system and is mutated in a small subset of patients with Wilms tumor. The gene exhibits complex tissue-specific and polymorphic imprinting patterns, with biallelic …	GO:0072302 negative regulation of metanephric glomerular mesangial cell proliferation;GO:0035802 adrenal cortex formation;GO:0061032 visceral serous pericardium development	Human disease related genes:Urinary system diseases:Kidney diseases; Predicted intracellular proteins; Human disease related genes:Cancers:Cancers of the urinary system; Cancer-related genes:Mutated cancer genes; Cancer-related genes:Mutational cancer driver genes; Human disease related genes:Reproductive system diseases:Reproductive system diseases; Cancer-related genes:Candidate cancer biomarke…	Nucleoplasm (Enhanced); Additional: Cytosol	(M105)PID TELOMERASE PATHWAY; (M19)PID P73PATHWAY
DUSP6	1848	dual specificity phosphatase 6	DUSP6 is a gene that encodes a protein belonging to the dual specificity protein phosphatase subfamily. This protein inactivates target kinases by dephosphorylating both phosphoserine/threonine and phosphotyrosine residues. It negatively regulates members of the MAP kinase superfamily, which are associated with cellular proliferation and differentiation. DUSP6 is expressed in various tissues, wit…	GO:0051409 response to nitrosative stress;GO:0035335 peptidyl-tyrosine dephosphorylation;GO:0070371 ERK1 and ERK2 cascade	Predicted intracellular proteins; Potential drug targets; Human disease related genes:Endocrine and metabolic diseases:Hypothalamus and pituitary gland diseases; Enzymes; ENZYME proteins:Hydrolases; Disease related genes	Cytosol;Nucleoplasm (Approved)	(M164)PID ERBB1 DOWNSTREAM PATHWAY	(M5946)HALLMARK COAGULATION; (M5921)HALLMARK COMPLEMENT; (M5953)HALLMARK KRAS SIGNALING UP
AOX1	316	aldehyde oxidase 1	The human gene AOX1, also known as aldehyde oxidase 1, produces hydrogen peroxide and can catalyze the formation of superoxide under certain conditions. It is a candidate gene for amyotrophic lateral sclerosis, a progressive neurodegenerative disease that affects nerve cells in the brain and spinal cord.	GO:0006805 xenobiotic metabolic process;GO:0071466 cellular response to xenobiotic stimulus;GO:0009410 response to xenobiotic stimulus	Predicted intracellular proteins; Enzymes; ENZYME proteins:Oxidoreductases	Cytosol (Supported); Additional: Cytokinetic bridge;Microtubules;Nuclear bodies		(M5934)HALLMARK XENOBIOTIC METABOLISM
RASGRF1	5923	Ras protein specific guanine nucleotide releasing factor 1	RASGRF1 is a gene that encodes a guanine nucleotide exchange factor (GEF) that is similar to the CDC25 gene product found in yeast. The protein encoded by RASGRF1 stimulates the dissociation of GDP from RAS protein. Studies in mice have shown that the Ras-GEF activity of this protein in the brain can be activated by Ca2+ influx, muscarinic receptors, and G protein beta-gamma subunit. The Ras-GEF …	GO:0035022 positive regulation of Rac protein signal transduction;GO:0044342 type B pancreatic cell proliferation;GO:0046579 positive regulation of Ras protein signal transduction	RAS pathway related proteins; Predicted intracellular proteins	Golgi apparatus (Approved)	(M269)PID RAS PATHWAY; (M241)PID RAC1 REG PATHWAY; (M187)PID TRKR PATHWAY
TRAF1	7185	TNF receptor associated factor 1	TRAF1 is a gene that encodes a protein belonging to the TNF receptor associated factor (TRAF) family. TRAF proteins are involved in signal transduction from various receptors of the TNF receptor superfamily. TRAF1 forms a heterodimeric complex with TRAF2, which is required for TNF-alpha-mediated activation of MAPK8/JNK and NF-kappaB. The protein complex formed by TRAF1 and TRAF2 also interacts wi…	GO:0033209 tumor necrosis factor-mediated signaling pathway;GO:0051092 positive regulation of NF-kappaB transcription factor activity;GO:0051091 positive regulation of DNA-binding transcription factor activity	Predicted intracellular proteins; Cancer-related genes:Candidate cancer biomarkers	Nucleoplasm (Approved)	(M45)PID CD40 PATHWAY; (M197)PID HIV NEF PATHWAY; (M128)PID TNF PATHWAY	(M5947)HALLMARK IL2 STAT5 SIGNALING; (M5890)HALLMARK TNFA SIGNALING VIA NFKB; (M5915)HALLMARK APICAL JUNCTION
SLC2A3	6515	solute carrier family 2 member 3	SLC2A3 is a human gene that encodes a protein involved in glucose transport across the plasma membrane and the blood-brain barrier. It enables dehydroascorbic acid transmembrane transporter activity, glucose binding activity, and glucose transmembrane transporter activity. SLC2A3 is an integral component of the plasma membrane and is a biomarker of Alzheimer's disease, acanthosis nigricans, diabe…	GO:0015757 galactose transmembrane transport;GO:0098708 D-glucose import across plasma membrane;GO:0140271 hexose import across plasma membrane	Transporters:Electrochemical Potential-driven transporters	Plasma membrane (Supported)		(M5947)HALLMARK IL2 STAT5 SIGNALING; (M5890)HALLMARK TNFA SIGNALING VIA NFKB; (M5891)HALLMARK HYPOXIA
GLIPR1	11010	GLI pathogenesis related 1	GLIPR1 (GLI pathogenesis related 1) is a gene that encodes a protein with similarities to both the pathogenesis-related protein (PR) superfamily and the cysteine-rich secretory protein (CRISP) family. Increased expression of this gene is associated with myelomocytic differentiation in macrophage, while decreased expression through gene methylation is associated with prostate cancer. The protein h…	GO:0019953 sexual reproduction;GO:0022414 reproductive process;GO:0008150 biological_process	Predicted intracellular proteins; Transporters:Accessory Factors Involved in Transport	Vesicles (Approved); Additional: Nucleoplasm		(M5930)HALLMARK EPITHELIAL MESENCHYMAL TRANSITION
CLMP	79827	CXADR like cell adhesion molecule	CLMP is a gene that encodes a transmembrane protein that is found in the junctional complexes between endothelial and epithelial cells. It is involved in cell-cell adhesion and is expressed in white adipose tissue, where it plays a role in adipocyte maturation and the development of obesity. The gene is also essential for normal intestinal development, and mutations in the gene are associated wit…	GO:0099170 postsynaptic modulation of chemical synaptic transmission;GO:0048565 digestive tract development;GO:0055123 digestive system development	Human disease related genes:Congenital malformations:Congenital malformations of the digestive system; Disease related genes
PLCL2	23228	phospholipase C like 2	PLCL2 is a human gene that encodes for a protein called phospholipase C like 2. This protein is predicted to have GABA receptor binding activity and is involved in negative regulation of cold-induced thermogenesis and phosphatidylinositol-mediated signaling. It is also predicted to act upstream of or within several processes, including B cell activation, gamma-aminobutyric acid signaling pathway,…	GO:0002337 B-1a B cell differentiation;GO:0001923 B-1 B cell differentiation;GO:0002322 B cell proliferation involved in immune response	Predicted intracellular proteins
GCNT2	2651	glucosaminyl (N-acetyl) transferase 2 (I blood group)	GCNT2 is a gene that encodes an enzyme responsible for the formation of the I blood group antigen. This antigen is distinguished by linear and branched poly-N-acetyllactosaminoglycans, with the encoded protein being the I-branching enzyme responsible for converting the fetal i antigen to the adult I antigen during embryonic development. Mutations in this gene have been linked to the adult i blood…	GO:0036438 maintenance of lens transparency;GO:0034116 positive regulation of heterotypic cell-cell adhesion;GO:0034114 regulation of heterotypic cell-cell adhesion	ENZYME proteins:Transferases; Human disease related genes:Cardiovascular diseases:Hematologic diseases; Potential drug targets; Predicted intracellular proteins; Human disease related genes:Nervous system diseases:Eye disease; Enzymes; Disease related genes	Golgi apparatus (Approved)		(M5891)HALLMARK HYPOXIA; (M5934)HALLMARK XENOBIOTIC METABOLISM
POPDC3	64208	popeye domain cAMP effector 3	POPDC3, also known as Popeye domain containing 3, is a gene that encodes a protein belonging to the POP family. This protein contains three transmembrane domains and is expressed in cardiac and skeletal muscle. It is believed to play a crucial role in the development of these tissues. The gene has several alternatively spliced transcript variants.	GO:0007519 skeletal muscle tissue development;GO:0060538 skeletal muscle organ development;GO:0051146 striated muscle cell differentiation	Human disease related genes:Musculoskeletal diseases:Muscular diseases; Predicted intracellular proteins; Disease related genes	Cytosol;Nucleoli (Approved)
COL7A1	1294	collagen type VII alpha 1 chain	COL7A1 is a gene that encodes the alpha chain of type VII collagen, which is a component of the type VII collagen fibril. This fibril is found in the basement zone beneath stratified squamous epithelia and functions as an anchoring fibril between the external epithelia and the underlying stroma. Mutations in this gene are associated with all forms of dystrophic epidermolysis bullosa, a genetic di…	GO:0035987 endodermal cell differentiation;GO:0001706 endoderm formation;GO:0007492 endoderm development	Predicted intracellular proteins; Human disease related genes:Congenital malformations:Congenital malformations of skin; Predicted secreted proteins; Human disease related genes:Skin diseases:Skin and soft tissue diseases; Disease related genes	Endoplasmic reticulum (Approved); Additional: Vesicles	(M3005)NABA COLLAGENS; (M198)PID SYNDECAN 1 PATHWAY; (M18)PID INTEGRIN1 PATHWAY	(M5930)HALLMARK EPITHELIAL MESENCHYMAL TRANSITION
TBX1	6899	T-box transcription factor 1	TBX1 is a gene that encodes a transcription factor involved in the regulation of developmental processes. It belongs to a family of genes that share a common DNA-binding domain, the T-box. This gene has been mapped to chromosome 22q11.2, and deletions of this region have been associated with DiGeorge syndrome (DGS)/velocardiofacial syndrome (VCFS), a congenital disorder characterized by neural-cr…	GO:0021644 vagus nerve morphogenesis;GO:2001035 regulation of tongue muscle cell differentiation;GO:2001037 positive regulation of tongue muscle cell differentiation	Predicted intracellular proteins; Transcription factors:Immunoglobulin fold; Human disease related genes:Congenital malformations:Congenital malformations of the circulatory system; Human disease related genes:Immune system diseases:Primary immunodeficiency; Human disease related genes:Other congenital disorders:Chromosomal abnormalities; Disease related genes	Cytoplasmic bodies;Nuclear bodies (Approved)
PRNP	5621	prion protein (Kanno blood group)	The PRNP gene encodes a membrane glycosylphosphatidylinositol-anchored glycoprotein that tends to aggregate into rod-like structures. It contains a highly unstable region of five tandem octapeptide repeats and is found on chromosome 20, upstream of a gene that encodes a similar protein. Mutations in PRNP have been associated with several neurodegenerative diseases, including Creutzfeldt-Jakob dis…	GO:1902951 negative regulation of dendritic spine maintenance;GO:0097062 dendritic spine maintenance;GO:1900451 positive regulation of glutamate receptor signaling pathway	CD markers; Transporters:Transporter channels and pores; Potential drug targets; Human disease related genes:Nervous system diseases:Neurodegenerative diseases; Disease related genes	Cytosol;Nuclear membrane (Approved); Additional: Vesicles	(M33)PID GLYPICAN 1PATHWAY	(M5938)HALLMARK REACTIVE OXYGEN SPECIES PATHWAY; (M5947)HALLMARK IL2 STAT5 SIGNALING; (M5909)HALLMARK MYOGENESIS
ITGA6	3655	integrin subunit alpha 6	The ITGA6 gene encodes a protein that is a member of the integrin alpha chain family. Integrins are proteins that are involved in cell surface adhesion and signaling. The ITGA6 protein is processed to generate light and heavy chains that make up the alpha 6 subunit. This subunit can associate with a beta 1 or beta 4 subunit to form an integrin that interacts with extracellular matrix proteins, in…	GO:0010668 ectodermal cell differentiation;GO:0035878 nail development;GO:0043589 skin morphogenesis	Transporters:Accessory Factors Involved in Transport; CD markers; Predicted intracellular proteins; Potential drug targets; Human disease related genes:Congenital malformations:Congenital malformations of skin; Cancer-related genes:Mutational cancer driver genes; Cancer-related genes:Candidate cancer biomarkers; Disease related genes		(M158)PID INTEGRIN4 PATHWAY; (M47)PID INTEGRIN CS PATHWAY; (M239)PID A6B1 A6B4 INTEGRIN PATHWAY	(M5947)HALLMARK IL2 STAT5 SIGNALING
MICAL2	9645	microtubule associated monooxygenase, calponin and LIM domain containing 2	MICAL2 is a human gene that encodes a monooxygenase protein that plays a role in cytoskeletal dynamics by enhancing the depolymerization of F-actin. It also acts as a regulator of the SRF signaling pathway. Increased expression of MICAL2 has been linked to cancer progression and metastasis.	GO:0019417 sulfur oxidation;GO:0030042 actin filament depolymerization;GO:0051261 protein depolymerization	Predicted intracellular proteins; Enzymes; ENZYME proteins:Oxidoreductases	Cytosol (Uncertain); Additional: Nucleoplasm;Plasma membrane
DOCK4	9732	dedicator of cytokinesis 4	DOCK4 is a gene that belongs to the dedicator of cytokinesis (DOCK) family and encodes a protein with a DHR-1 (CZH-1) domain, a DHR-2 (CZH-2) domain, and an SH3 domain. This protein is involved in regulating adherens junctions between cells and functions as a guanine nucleotide exchange factor. Mutations in DOCK4 have been linked to various types of cancer, including ovarian, prostate, glioma, an…	GO:1904694 negative regulation of vascular associated smooth muscle contraction;GO:0003056 regulation of vascular associated smooth muscle contraction;GO:0045906 negative regulation of vasoconstriction	Predicted intracellular proteins	Nucleoli;Plasma membrane (Approved); Additional: Cytosol;Golgi apparatus	(M186)PID PDGFRB PATHWAY	(M5893)HALLMARK MITOTIC SPINDLE; (M5921)HALLMARK COMPLEMENT
HMGA2	8091	high mobility group AT-hook 2	The HMGA2 gene encodes a non-histone chromosomal high mobility group (HMG) protein that functions as an architectural factor and is an essential component of the enhancesome. It contains structural DNA-binding domains and may act as a transcriptional regulating factor. The gene is associated with myxoid liposarcoma, suggesting a role in adipogenesis and mesenchymal differentiation. A gene knock o…	GO:0003131 mesodermal-endodermal cell signaling;GO:0071864 positive regulation of cell proliferation in bone marrow;GO:0060501 positive regulation of epithelial cell proliferation involved in lung morphogenesis	Human disease related genes:Congenital malformations:Other congenital malformations; Predicted intracellular proteins; Human disease related genes:Reproductive system diseases:Reproductive system diseases; Cancer-related genes:Candidate cancer biomarkers; Transcription factors:beta-Sheet binding to DNA; Disease related genes	Nucleoli;Nucleoli rim;Nucleoplasm (Supported)
ZC3H12C	85463	zinc finger CCCH-type containing 12C	ZC3H12C is a human gene that is predicted to have endoribonuclease activity and mRNA binding activity. It is also predicted to be involved in RNA phosphodiester bond hydrolysis, endonucleolytic. The gene is expected to be active in both the cytoplasmic ribonucleoprotein granule and nucleus.	GO:0008150 biological_process	Predicted intracellular proteins	Golgi apparatus;Nuclear membrane (Approved)
ZNF470	388566	zinc finger protein 470	ZNF470 is a human gene that encodes for a zinc finger protein. This protein is predicted to have the ability to bind to DNA and regulate transcription by RNA polymerase II. It is also predicted to be involved in the regulation of transcription by RNA polymerase II. ZNF470 is located in the nuclear body.	GO:0006357 regulation of transcription by RNA polymerase II;GO:0006355 regulation of DNA-templated transcription;GO:2001141 regulation of RNA biosynthetic process	Predicted intracellular proteins; Transcription factors:Zinc-coordinating DNA-binding domains	Nuclear bodies;Nucleoplasm (Supported)
ZNF71	58491	zinc finger protein 71	ZNF71 is a human gene that encodes for a protein called zinc finger protein 71. This protein is predicted to have the ability to bind to DNA and activate transcription, specifically for RNA polymerase II and cis-regulatory regions. It is also predicted to play a role in regulating transcription by RNA polymerase II and is active in the nucleus.	GO:0045944 positive regulation of transcription by RNA polymerase II;GO:0045893 positive regulation of DNA-templated transcription;GO:1902680 positive regulation of RNA biosynthetic process	Predicted intracellular proteins; Transcription factors:Zinc-coordinating DNA-binding domains	Nucleoli (Approved); Additional: Nucleoplasm
AKAP12	9590	A-kinase anchoring protein 12	AKAP12 is a gene that encodes a member of the A-kinase anchoring protein (AKAP) family. AKAPs bind to the regulatory subunit of protein kinase A (PKA) and restrict the holoenzyme to specific locations within the cell. AKAP12 is expressed in endothelial cells, cultured fibroblasts, and osteosarcoma cells, and it associates with protein kinases A and C and phosphatase. It acts as a scaffold protein…	GO:0035733 hepatic stellate cell activation;GO:0061869 regulation of hepatic stellate cell migration;GO:0061870 positive regulation of hepatic stellate cell migration	Predicted intracellular proteins; Cancer-related genes:Candidate cancer biomarkers	Cytosol;Plasma membrane (Enhanced)		(M5908)HALLMARK ANDROGEN RESPONSE; (M5891)HALLMARK HYPOXIA; (M5953)HALLMARK KRAS SIGNALING UP
SERPINB9	5272	serpin family B member 9	SERPINB9 is a gene that encodes a member of the serine protease inhibitor family, which are also known as serpins. This protein belongs to a subfamily of intracellular serpins and inhibits the activity of the effector molecule granzyme B. Overexpression of this protein may prevent cytotoxic T-lymphocytes from eliminating certain tumor cells. A pseudogene of this gene is found on chromosome 6.	GO:0042270 protection from natural killer cell mediated cytotoxicity;GO:0010951 negative regulation of endopeptidase activity;GO:0010466 negative regulation of peptidase activity	Predicted intracellular proteins	Nucleoplasm (Approved); Additional: Cytosol	(M3468)NABA ECM REGULATORS; (M5885)NABA MATRISOME ASSOCIATED; (M5889)NABA MATRISOME
ZBTB18	10472	zinc finger and BTB domain containing 18	ZBTB18 is a gene that encodes a protein with C2H2-type zinc finger and BTB domains. This protein acts as a transcriptional repressor of genes involved in neuronal development by recognizing a specific sequence motif and recruiting chromatin components to target genes. Alternative splicing of the gene results in multiple transcript variants.	GO:0007519 skeletal muscle tissue development;GO:0060538 skeletal muscle organ development;GO:0007517 muscle organ development	Human disease related genes:Other diseases:Mental and behavioural disorders; Predicted intracellular proteins; Transcription factors:Zinc-coordinating DNA-binding domains; Disease related genes	Nuclear speckles;Nucleoplasm (Supported)
TICAM2	353376	TIR domain containing adaptor molecule 2	TICAM2, also known as TIR domain containing adaptor molecule 2, is a gene that encodes for a protein called TIRP. TIRP is involved in Toll receptor signaling, which is important for the immune system's response to pathogens. The Toll/interleukin-1 receptor (IL1R) domain is a key component of this signaling pathway. TICAM2 is believed to play a role in regulating the immune response to viral infec…	GO:0035668 TRAM-dependent toll-like receptor signaling pathway;GO:0035669 TRAM-dependent toll-like receptor 4 signaling pathway;GO:2000494 positive regulation of interleukin-18-mediated signaling pathway	Predicted intracellular proteins; Transporters:Accessory Factors Involved in Transport		(M110)PID IL1 PATHWAY
CCDC82	79780	coiled-coil domain containing 82	CCDC82 is a human gene that encodes for a protein containing a coiled-coil domain. This protein is predicted to be active in the nucleus, which is the part of the cell that contains genetic material. The function of CCDC82 is not well understood, but it may play a role in regulating gene expression or other nuclear processes. Further research is needed to fully understand the function of CCDC82 a…		Predicted intracellular proteins	Nucleoplasm (Approved); Additional: Cytosol;Nuclear bodies
STRIP2	57464	striatin interacting protein 2	The human gene STRIP2, also known as striatin interacting protein 2, is involved in various cellular processes such as cell migration, cytoskeleton organization, and regulation of cell shape. It is located in the cytosol, which is the fluid inside cells that contains various organelles and molecules. The gene's function is to interact with other proteins, specifically striatin, to regulate these …	GO:0008360 regulation of cell shape;GO:0022604 regulation of cell morphogenesis;GO:0022603 regulation of anatomical structure morphogenesis	Predicted intracellular proteins	Cytosol (Approved)
DLK2	65989	delta like non-canonical Notch ligand 2	DLK2, or delta like non-canonical Notch ligand 2, is a human gene that is predicted to have Notch binding activity and be an integral component of the membrane. It is also involved in the negative regulation of the Notch signaling pathway. Notch signaling is a highly conserved pathway that plays a critical role in cell fate determination and differentiation during development. Dysregulation of th…	GO:0045746 negative regulation of Notch signaling pathway;GO:0008593 regulation of Notch signaling pathway;GO:0045598 regulation of fat cell differentiation		Nucleoplasm (Approved); Additional: Nucleoli;Vesicles		(M5956)HALLMARK KRAS SIGNALING DN
CCDC3	83643	coiled-coil domain containing 3	CCDC3, or coiled-coil domain containing 3, is a human gene that plays a role in negative regulation of gene expression, lipid metabolism, and tumor necrosis factor-mediated signaling pathway. It is located in the endoplasmic reticulum and extracellular region. The gene's function involves regulating the expression of other genes and controlling the metabolism of lipids. It also plays a role in re…	GO:0010804 negative regulation of tumor necrosis factor-mediated signaling pathway;GO:0045600 positive regulation of fat cell differentiation;GO:0051055 negative regulation of lipid biosynthetic process	Predicted intracellular proteins; Predicted secreted proteins	Cytosol (Uncertain); Additional: Nucleoplasm
ADAM8	101	ADAM metallopeptidase domain 8	ADAM8 is a gene that belongs to the ADAM family, which encodes for membrane-anchored proteins that are structurally similar to snake venom disintegrins. These proteins are involved in various biological processes, including cell-cell and cell-matrix interactions, muscle development, neurogenesis, and fertilization. ADAM8 is thought to play a role in cell adhesion during neurodegeneration and is c…	GO:2000413 regulation of fibronectin-dependent thymocyte migration;GO:2000415 positive regulation of fibronectin-dependent thymocyte migration;GO:2000309 positive regulation of tumor necrosis factor (ligand) superfamily member 11 production	Predicted intracellular proteins; CD markers		(M118)PID INTEGRIN A9B1 PATHWAY; (M3468)NABA ECM REGULATORS; (M5885)NABA MATRISOME ASSOCIATED	(M5953)HALLMARK KRAS SIGNALING UP
FJX1	24147	four-jointed box kinase 1	The FJX1 gene is the human version of the four-jointed gene found in mice and fruit flies. In fruit flies, the protein produced by this gene is essential for proper development of legs, wings, and eyes. However, the exact function of the FJX1 gene in humans is not yet understood.	GO:0010842 retina layer formation;GO:0060042 retina morphogenesis in camera-type eye;GO:0003407 neural retina development	Predicted intracellular proteins	Vesicles (Approved)		(M5890)HALLMARK TNFA SIGNALING VIA NFKB
VNN1	8876	vanin 1	VNN1, also known as vanin 1, is a gene that encodes a protein belonging to the vanin family. This family includes proteins that share sequence similarity with each other and with biotinidase. While some vanin proteins have been reported to participate in hematopoietic cell trafficking, no biotinidase activity has been demonstrated for any of them. However, they possess pantetheinase activity, whi…	GO:0015938 coenzyme A catabolic process;GO:0015939 pantothenate metabolic process;GO:1902177 positive regulation of oxidative stress-induced intrinsic apoptotic signaling pathway	Enzymes; Predicted intracellular proteins; ENZYME proteins:Hydrolases	Vesicles (Approved)		(M5935)HALLMARK FATTY ACID METABOLISM; (M5934)HALLMARK XENOBIOTIC METABOLISM
SLC16A3	9123	solute carrier family 16 member 3	SLC16A3 is a gene that encodes a protein belonging to the solute carrier family 16, which is responsible for transporting lactic acid and pyruvate across plasma membranes. This protein, also known as monocarboxylate transporter 4 (MCT4), has slightly different substrate and inhibitor specificities and transport kinetics compared to other members of the MCT family, which are related to the metabol…	GO:0035879 plasma membrane lactate transport;GO:1901475 pyruvate transmembrane transport;GO:0015727 lactate transport	Transporters:Electrochemical Potential-driven transporters	Plasma membrane (Supported); Additional: Nuclear membrane		(M5937)HALLMARK GLYCOLYSIS
CATSPERZ	25858	catsper channel auxiliary subunit zeta	The human gene CATSPERZ, also known as catsper channel auxiliary subunit zeta, is predicted to play a role in flagellated sperm motility, male meiotic nuclear division, and sperm capacitation. It is located in the cytoplasm and sperm principal piece. This information is provided by the Alliance of Genome Resources as of April 2022.	GO:0048240 sperm capacitation;GO:0007140 male meiotic nuclear division;GO:0140013 meiotic nuclear division	Predicted intracellular proteins; Transporters:Transporter channels and pores	Mid piece;Primary cilium tip (Approved); Additional: Cytosol;Principal piece
MSRB3	253827	methionine sulfoxide reductase B3	MSRB3 is a human gene that encodes an enzyme called methionine sulfoxide reductase B3. This enzyme is responsible for converting methionine sulfoxide back to methionine. It requires zinc as a cofactor and acts as a monomer. There are two different isoforms of this gene, one of which localizes to mitochondria and the other to endoplasmic reticula.	GO:0030091 protein repair;GO:0006979 response to oxidative stress;GO:0019538 protein metabolic process	Disease related genes; Predicted intracellular proteins; Potential drug targets; Enzymes; Human disease related genes:Nervous system diseases:Ear disease; ENZYME proteins:Oxidoreductases
CDKL1	8814	cyclin dependent kinase like 1	CDKL1, or cyclin dependent kinase like 1, is a protein kinase that belongs to a family of CDC2-related serine/threonine protein kinases. It is primarily found in the nucleus of cells. The function of CDKL1 is not fully understood, but it has been implicated in the regulation of cell division and differentiation. Mutations in the CDKL1 gene have been associated with developmental disorders such as…	GO:1902017 regulation of cilium assembly;GO:0120032 regulation of plasma membrane bounded cell projection assembly;GO:0060491 regulation of cell projection assembly	ENZYME proteins:Transferases; Predicted intracellular proteins; Kinases:CMGC Ser/Thr protein kinases; Enzymes	Nucleoplasm;Vesicles (Enhanced); Additional: Flagellar centriole;Mid piece
RCN1	5954	reticulocalbin 1	Reticulocalbin 1 (RCN1) is a calcium-binding protein found in the endoplasmic reticulum (ER) of human cells. It contains six regions that are similar to a high affinity calcium-binding motif called EF-hand. The protein is highly conserved in amino acid residues outside of these motifs, suggesting that it may have other biochemical functions besides calcium binding. In human endothelial and prosta…	GO:0043010 camera-type eye development;GO:0001654 eye development;GO:0150063 visual system development	Predicted intracellular proteins	Endoplasmic reticulum (Supported)
DOCK2	1794	dedicator of cytokinesis 2	DOCK2 is a gene that belongs to the CDM protein family and is primarily expressed in peripheral blood leukocytes. It plays a crucial role in the remodeling of the actin cytoskeleton, which is necessary for lymphocyte migration in response to chemokine signaling. DOCK2 acts as a guanine nucleotide exchange factor (GEF) and activates members of the Rho family of GTPases, such as RAC1 and RAC2. Muta…	GO:0001766 membrane raft polarization;GO:0002277 myeloid dendritic cell activation involved in immune response;GO:0031580 membrane raft distribution	Cancer-related genes:Mutational cancer driver genes; Predicted intracellular proteins; Human disease related genes:Immune system diseases:Primary immunodeficiency; Disease related genes		(M210)PID IL8 CXCR2 PATHWAY; (M241)PID RAC1 REG PATHWAY	(M5893)HALLMARK MITOTIC SPINDLE; (M5953)HALLMARK KRAS SIGNALING UP
CA13	377677	carbonic anhydrase 13	Carbonic anhydrase 13 (CA13) is a member of the carbonic anhydrase family of zinc metalloenzymes. These enzymes are involved in the regulation of acid-base balance in the body. CA13 is primarily expressed in the brain and has been implicated in various neurological disorders, including Alzheimer's disease and schizophrenia. It is also expressed in the testes and may play a role in male fertility.…		Predicted intracellular proteins; FDA approved drug targets:Small molecule drugs; ENZYME proteins:Lyases; Enzymes	Nucleoli (Approved); Additional: Nucleoplasm;Vesicles
MYLK	4638	myosin light chain kinase	The MYLK gene encodes myosin light chain kinase, an enzyme that is dependent on calcium/calmodulin. This enzyme phosphorylates myosin regulatory light chains, which facilitates the interaction between myosin and actin filaments, resulting in contractile activity. The gene produces both smooth muscle and non-muscle isoforms, and also encodes telokin, a small protein that stabilizes unphosphorylate…	GO:0060414 aorta smooth muscle tissue morphogenesis;GO:0014820 tonic smooth muscle contraction;GO:0032060 bleb assembly	Human disease related genes:Cardiovascular diseases:Vascular diseases; ENZYME proteins:Transferases; Potential drug targets; Predicted intracellular proteins; Enzymes; Kinases:CAMK Ser/Thr protein kinases; Human disease related genes:Congenital malformations:Congenital malformations of the digestive system; Disease related genes	Actin filaments (Enhanced); Additional: Plasma membrane	(M16801)SIG REGULATION OF THE ACTIN CYTOSKELETON BY RHO GTPASES; (M14)PID AURORA B PATHWAY; (M5193)SIG CHEMOTAXIS	(M5905)HALLMARK ADIPOGENESIS; (M5909)HALLMARK MYOGENESIS; (M5930)HALLMARK EPITHELIAL MESENCHYMAL TRANSITION
GHDC	84514	GH3 domain containing	The human gene GHDC, which is GH3 domain containing, is predicted to have acid-amino acid ligase activity and is located in the membrane. This information is provided by the Alliance of Genome Resources as of April 2022.		Predicted intracellular proteins
RANGRF	29098	RAN guanine nucleotide release factor	The RANGRF gene encodes a protein that acts as a guanine nucleotide release factor in mice and regulates the Nav1.5 cardiac sodium channel in humans. Alternative splicing leads to the production of multiple transcript variants.	GO:0098905 regulation of bundle of His cell action potential;GO:1900827 positive regulation of membrane depolarization during cardiac muscle cell action potential;GO:1900825 regulation of membrane depolarization during cardiac muscle cell action potential	Predicted intracellular proteins	Nucleoplasm (Supported); Additional: Cytosol
CLIC6	54102	chloride intracellular channel 6	CLIC6 is a gene that belongs to the chloride intracellular channel family of proteins. It is located on chromosomes 1, 6, and 21 and is part of a large triplicated region. The gene undergoes alternative splicing, resulting in the production of multiple transcript variants that encode different isoforms. The function of CLIC6 is not well understood, but it is believed to play a role in chloride io…	GO:1902476 chloride transmembrane transport;GO:0006821 chloride transport;GO:0098661 inorganic anion transmembrane transport	Predicted intracellular proteins; Transporters:Transporter channels and pores
ADORA2B	136	adenosine A2b receptor	ADORA2B is a gene that encodes for the adenosine A2b receptor, which is a type of protein that is part of the G protein-coupled receptor superfamily. This receptor is located on the cell membrane and is involved in stimulating adenylate cyclase activity in the presence of adenosine. Additionally, ADORA2B interacts with netrin-1, a protein that plays a role in axon elongation. The gene is located …	GO:0002880 regulation of chronic inflammatory response to non-antigenic stimulus;GO:0002882 positive regulation of chronic inflammatory response to non-antigenic stimulus;GO:0002678 positive regulation of chronic inflammatory response	G-protein coupled receptors:GPCRs excl olfactory receptors; G-protein coupled receptors:Adenosine and adenine nucleotide receptors; FDA approved drug targets:Small molecule drugs	Cytosol (Uncertain)	(M195)PID CMYB PATHWAY	(M5942)HALLMARK UV RESPONSE DN; (M5891)HALLMARK HYPOXIA; (M5932)HALLMARK INFLAMMATORY RESPONSE
ZNF69	7620	zinc finger protein 69	ZNF69 is a human gene that encodes for a zinc finger protein 69. This protein is involved in identical protein binding activity and is predicted to be located in the nucleus. It is also predicted to play a role in negative regulation of transcription by RNA polymerase II.	GO:0006357 regulation of transcription by RNA polymerase II;GO:0006355 regulation of DNA-templated transcription;GO:2001141 regulation of RNA biosynthetic process	Predicted intracellular proteins; Transcription factors:Zinc-coordinating DNA-binding domains	Nucleoplasm (Uncertain)
IFIT2	3433	interferon induced protein with tetratricopeptide repeats 2	IFIT2 is a human gene that encodes for the interferon-induced protein with tetratricopeptide repeats 2. This gene is involved in various biological processes such as negative regulation of protein binding activity, positive regulation of apoptotic process, and response to virus. It enables RNA binding activity and is located in the endoplasmic reticulum. The gene is induced by interferon, which i…	GO:0008637 apoptotic mitochondrial changes;GO:0140374 antiviral innate immune response;GO:0051607 defense response to virus	Predicted intracellular proteins	Vesicles (Approved)		(M5911)HALLMARK INTERFERON ALPHA RESPONSE; (M5890)HALLMARK TNFA SIGNALING VIA NFKB; (M5913)HALLMARK INTERFERON GAMMA RESPONSE
GJA1	2697	gap junction protein alpha 1	The GJA1 gene is a member of the connexin gene family and encodes a protein that is a component of gap junctions. These junctions are arrays of intercellular channels that allow for the diffusion of low molecular weight materials from cell to cell. The GJA1 protein is the major protein of gap junctions in the heart and is crucial for the synchronized contraction of the heart and embryonic develop…	GO:1905772 positive regulation of mesodermal cell differentiation;GO:0016264 gap junction assembly;GO:0032277 negative regulation of gonadotropin secretion	Human disease related genes:Congenital malformations:Other congenital malformations; Transporters:Transporter channels and pores; Potential drug targets; Human disease related genes:Congenital malformations:Congenital malformations of skin; Human disease related genes:Congenital malformations:Congenital malformations of the circulatory system; Cancer-related genes:Candidate cancer biomarkers; Hum…	Cell Junctions;Vesicles (Supported); Additional: Nucleoplasm	(M266)PID NCADHERIN PATHWAY; (M65)PID FRA PATHWAY; (M167)PID AP1 PATHWAY	(M5942)HALLMARK UV RESPONSE DN; (M5906)HALLMARK ESTROGEN RESPONSE EARLY; (M5930)HALLMARK EPITHELIAL MESENCHYMAL TRANSITION
CFP	5199	complement factor properdin	The human gene CFP encodes for a plasma glycoprotein called complement factor properdin, which plays a crucial role in regulating the alternative complement pathway of the innate immune system. This protein binds to various microbial surfaces and apoptotic cells, stabilizing the C3- and C5-convertase enzyme complexes in a feedback loop that ultimately leads to the formation of the membrane attack…	GO:0045958 positive regulation of complement activation, alternative pathway;GO:0030451 regulation of complement activation, alternative pathway;GO:0045917 positive regulation of complement activation	Predicted intracellular proteins; Human disease related genes:Immune system diseases:Primary immunodeficiency; Predicted secreted proteins; Disease related genes	Vesicles (Approved)		(M5924)HALLMARK MTORC1 SIGNALING; (M5950)HALLMARK ALLOGRAFT REJECTION
HTR7	3363	5-hydroxytryptamine receptor 7	HTR7 is a gene that encodes for a serotonin receptor, which is part of a family of G protein-coupled receptors. Serotonin is a neurotransmitter that is believed to be involved in various cognitive and behavioral functions. The gene has three splice variants that produce proteins with different lengths of their carboxy terminal ends. HTR7 is a candidate locus for involvement in neuropsychiatric di…	GO:0007192 adenylate cyclase-activating serotonin receptor signaling pathway;GO:0007210 serotonin receptor signaling pathway;GO:0098664 G protein-coupled serotonin receptor signaling pathway	G-protein coupled receptors:GPCRs excl olfactory receptors; RAS pathway related proteins; G-protein coupled receptors:Serotonin receptors; FDA approved drug targets:Small molecule drugs	Plasma membrane (Approved); Additional: Cytosol;Nuclear speckles;Nucleoplasm;Primary cilium		(M5941)HALLMARK UV RESPONSE UP
NLRC5	84166	NLR family CARD domain containing 5	NLRC5 is a gene that belongs to the NLR family and contains a caspase recruitment domain. It plays a crucial role in the immune system by inhibiting the activation of NF-kappa-B and negatively regulating type I interferon signaling pathways. This gene is involved in cytokine response and antiviral immunity. Its function is essential for the proper functioning of the immune system, and any mutatio…	GO:0045345 positive regulation of MHC class I biosynthetic process;GO:0060332 positive regulation of response to type II interferon;GO:0060335 positive regulation of type II interferon-mediated signaling pathway	Predicted intracellular proteins	Cytosol (Supported); Additional: Centrosome		(M5913)HALLMARK INTERFERON GAMMA RESPONSE
FOXQ1	94234	forkhead box Q1	FOXQ1 is a gene that belongs to the FOX gene family and is involved in various biological processes such as embryonic development, cell cycle regulation, tissue-specific gene expression, cell signaling, and tumorigenesis. It contains a conserved DNA-binding motif called the forkhead or winged helix domain. The function of FOXQ1 is not fully understood, but it has been implicated in the regulation…	GO:0031069 hair follicle morphogenesis;GO:0048730 epidermis morphogenesis;GO:0001942 hair follicle development	Cancer-related genes:Mutated cancer genes; Predicted intracellular proteins; Cancer-related genes:Candidate cancer biomarkers; Transcription factors:Helix-turn-helix domains	Nucleoplasm (Approved); Additional: Nuclear bodies;Nucleoli fibrillar center
SP140	11262	SP140 nuclear body protein	SP140 is a gene that belongs to the SP100 family of proteins. It contains common domains including an N-terminal homogeneously staining region domain, a SP100/autoimmune regulator/NucP41/P75/deformed epidermal autoregulatory factor domain, a plant homeobox zinc finger, and a bromodomain. The gene is interferon-inducible and is expressed at high levels in the nuclei of leukocytes. Variants of this…	GO:0006952 defense response;GO:0006357 regulation of transcription by RNA polymerase II;GO:0006355 regulation of DNA-templated transcription	Predicted intracellular proteins; Transcription factors:alpha-Helices exposed by beta-structures	Nucleoli fibrillar center (Approved); Additional: Mitochondria
CCDC9B	388115	coiled-coil domain containing 9B	CCDC9B is a human gene that encodes for a protein containing a coiled-coil domain. This protein has been shown to have RNA binding activity, meaning it is capable of binding to RNA molecules. The function of CCDC9B is not yet fully understood, but its RNA binding activity suggests it may play a role in regulating gene expression or other RNA-related processes. Further research is needed to fully …		Predicted intracellular proteins	Cytosol;Nucleoplasm (Approved)
DAB2	1601	DAB adaptor protein 2	The DAB2 gene encodes a protein that is responsive to mitogens and is expressed in normal ovarian epithelial cells. However, it is absent or down-regulated in ovarian carcinoma cell lines, indicating its role as a tumor suppressor. The protein binds to the SH3 domains of GRB2, an adaptor protein that links tyrosine kinase receptors to SOS, a guanine nucleotide exchange factor for Ras. This bindin…	GO:0035026 leading edge cell differentiation;GO:0032346 positive regulation of aldosterone metabolic process;GO:0032349 positive regulation of aldosterone biosynthetic process	Predicted intracellular proteins	Plasma membrane;Vesicles (Enhanced); Additional: Nucleoli fibrillar center	(M286)PID TGFBR PATHWAY	(M5942)HALLMARK UV RESPONSE DN; (M5930)HALLMARK EPITHELIAL MESENCHYMAL TRANSITION
SERPINB8	5271	serpin family B member 8	SERPINB8 is a gene that encodes a protein belonging to the ov-serpin family of serine protease inhibitors. The protein is produced by platelets and can bind to and inhibit the function of furin, a serine protease involved in platelet functions. Additionally, the protein has been found to enhance the mechanical stability of cell-cell adhesion in the skin. Defects in this gene have been associated …	GO:0010951 negative regulation of endopeptidase activity;GO:0010466 negative regulation of peptidase activity;GO:0090136 epithelial cell-cell adhesion	Predicted intracellular proteins; Human disease related genes:Congenital malformations:Congenital malformations of skin; Disease related genes	Actin filaments;Golgi apparatus (Approved); Additional: Cytosol	(M3468)NABA ECM REGULATORS; (M5885)NABA MATRISOME ASSOCIATED; (M5889)NABA MATRISOME	(M5890)HALLMARK TNFA SIGNALING VIA NFKB
PLAUR	5329	plasminogen activator, urokinase receptor	PLAUR is a gene that encodes the receptor for urokinase plasminogen activator, which plays a role in promoting plasmin formation and localized degradation of the extracellular matrix. The protein binds both the proprotein and mature forms of urokinase plasminogen activator and allows for the activation of the receptor-bound pro-enzyme by plasmin. The protein lacks transmembrane or cytoplasmic dom…	GO:0038195 urokinase plasminogen activator signaling pathway;GO:0051917 regulation of fibrinolysis;GO:0010755 regulation of plasminogen activation	Predicted intracellular proteins; Cancer-related genes:Candidate cancer biomarkers; CD markers; FDA approved drug targets:Biotech drugs	Plasma membrane (Supported)	(M120)PID ARF6 DOWNSTREAM PATHWAY; (M212)PID INTEGRIN5 PATHWAY; (M169)PID INTEGRIN2 PATHWAY	(M5916)HALLMARK APICAL SURFACE; (M5892)HALLMARK CHOLESTEROL HOMEOSTASIS; (M5890)HALLMARK TNFA SIGNALING VIA NFKB
IGFBPL1	347252	insulin like growth factor binding protein like 1	The human gene IGFBPL1, also known as insulin-like growth factor binding protein like 1, is predicted to have the ability to bind to insulin-like growth factors. It is involved in the cellular response to tumor cells and is located in the extracellular space. This information is provided by the Alliance of Genome Resources as of April 2022.	GO:0071228 cellular response to tumor cell;GO:0002347 response to tumor cell;GO:0071216 cellular response to biotic stimulus	Predicted secreted proteins	Nucleoplasm;Vesicles (Uncertain)	(M3008)NABA ECM GLYCOPROTEINS; (M5884)NABA CORE MATRISOME; (M5889)NABA MATRISOME
KIFC3	3801	kinesin family member C3	KIFC3 is a gene that belongs to the kinesin-14 family of microtubule motors. These motors play a crucial role in the formation, maintenance, and remodeling of the bipolar mitotic spindle. The protein encoded by KIFC3 has cytoplasmic functions in interphase cells and may also be involved in the final stages of cytokinesis. Alternative splicing of KIFC3 results in multiple transcript variants that …	GO:0045218 zonula adherens maintenance;GO:0034334 adherens junction maintenance;GO:0090136 epithelial cell-cell adhesion	Cancer-related genes:Mutational cancer driver genes; Predicted intracellular proteins		(M232)PID ECADHERIN STABILIZATION PATHWAY	(M5909)HALLMARK MYOGENESIS
CHST3	9469	carbohydrate sulfotransferase 3	The CHST3 gene encodes an enzyme that is responsible for sulfating chondroitin, a proteoglycan found in the extracellular matrix and most cells. This sulfation process is important for cell migration and differentiation. Mutations in the CHST3 gene have been linked to two skeletal disorders, spondylepiphyseal dysplasia and humerospinal dysostosis.	GO:0006044 N-acetylglucosamine metabolic process;GO:0050650 chondroitin sulfate proteoglycan biosynthetic process;GO:1901071 glucosamine-containing compound metabolic process	ENZYME proteins:Transferases; Potential drug targets; Enzymes; Human disease related genes:Congenital malformations:Congenital malformations of the musculoskeletal system; Disease related genes	Cytosol;Golgi apparatus (Approved)		(M5891)HALLMARK HYPOXIA
PRR5L	79899	proline rich 5 like	PRR5L, or proline rich 5 like, is a human gene that plays a role in several biological processes, including TORC2 signaling, regulation of mRNA catabolic process, and fibroblast migration. It enables ubiquitin protein ligase binding activity and is part of the TORC2 complex. The gene's function is not fully understood, but it is believed to be involved in regulating cell growth and proliferation.…	GO:0038203 TORC2 signaling;GO:0010762 regulation of fibroblast migration;GO:0031929 TOR signaling	Predicted intracellular proteins	Cytokinetic bridge;Cytosol (Approved)
SP5	389058	Sp5 transcription factor	SP5 is a human gene that encodes for a transcription factor called Sp5. This protein is predicted to have DNA-binding transcription factor activity, specifically for RNA polymerase II and cis-regulatory region sequences. It is also predicted to play a role in regulating transcription by RNA polymerase II and to be involved in bone morphogenesis, cellular response to organic cyclic compounds, and …	GO:0036342 post-anal tail morphogenesis;GO:0060349 bone morphogenesis;GO:0060348 bone development	Predicted intracellular proteins; Transcription factors:Zinc-coordinating DNA-binding domains	Nucleoli (Approved); Additional: Nucleoplasm	(M223)PID BETA CATENIN NUC PATHWAY
MSLN	10232	mesothelin	The MSLN gene encodes a preproprotein that is processed to produce two protein products: megakaryocyte potentiating factor and mesothelin. Megakaryocyte potentiating factor is a cytokine that stimulates the formation of bone marrow megakaryocytes, while mesothelin is a glycosylphosphatidylinositol-anchored cell-surface protein that may function as a cell adhesion protein. Mesothelin is overexpres…	GO:0007160 cell-matrix adhesion;GO:0031589 cell-substrate adhesion;GO:0007155 cell adhesion	Predicted intracellular proteins; Cancer-related genes:Candidate cancer biomarkers; Disease related genes	Plasma membrane;Vesicles (Supported)
ARAP3	64411	ArfGAP with RhoGAP domain, ankyrin repeat and PH domain 3	ARAP3 is a gene that encodes a protein with multiple domains, including ARF-GAP, RHO-GAP, RAS-associating, and pleckstrin homology domains. The ARF-GAP and RHO-GAP domains work together to regulate the cytoskeleton and cell shape. The protein is specifically stimulated by PtdIns(3,4,5)P3/PtdIns(3,4)P2 and acts as an Arf6-GAP protein. An alternative transcript of the gene has been identified, but …	GO:0032956 regulation of actin cytoskeleton organization;GO:0032970 regulation of actin filament-based process;GO:0051493 regulation of cytoskeleton organization	Predicted intracellular proteins		(M68)PID RHOA REG PATHWAY; (M141)PID PI3KCI PATHWAY	(M5893)HALLMARK MITOTIC SPINDLE
TRIM47	91107	tripartite motif containing 47	TRIM47, or tripartite motif containing 47, is a human gene that encodes a protein involved in protein ubiquitination. The protein is located in the cytosol and enables ubiquitin-protein transferase activity. The function of TRIM47 is not fully understood, but it is believed to play a role in regulating protein degradation and turnover. The gene has been implicated in various diseases, including c…	GO:0150052 regulation of postsynapse assembly;GO:0099175 regulation of postsynapse organization;GO:0051963 regulation of synapse assembly	ENZYME proteins:Transferases; Predicted intracellular proteins; Enzymes	Cytosol (Supported)
LOXL2	4017	lysyl oxidase like 2	LOXL2 is a gene that belongs to the lysyl oxidase gene family. This gene is responsible for encoding an extracellular copper-dependent amine oxidase that catalyzes the first step in the formation of crosslinks in collagens and elastin, which are essential for the biogenesis of connective tissue. The C-terminus end of LOXL2 contains a highly conserved amino acid sequence that is sufficient for ami…	GO:0018057 peptidyl-lysine oxidation;GO:0018158 protein oxidation;GO:0070828 heterochromatin organization	Predicted secreted proteins; Predicted intracellular proteins; Enzymes; ENZYME proteins:Oxidoreductases	Nucleoplasm (Enhanced)	(M3468)NABA ECM REGULATORS; (M5885)NABA MATRISOME ASSOCIATED; (M5889)NABA MATRISOME	(M5930)HALLMARK EPITHELIAL MESENCHYMAL TRANSITION
SCN5A	6331	sodium voltage-gated channel alpha subunit 5	SCN5A is a gene that encodes for a protein that is a subunit of a voltage-gated sodium channel. This protein is primarily found in cardiac muscle and is responsible for the initial upstroke of the action potential in an electrocardiogram. Defects in this gene have been associated with several autosomal dominant cardiac diseases, including long QT syndrome type 3, atrial fibrillation, cardiomyopat…	GO:0086017 Purkinje myocyte action potential;GO:0086047 membrane depolarization during Purkinje myocyte cell action potential;GO:0086048 membrane depolarization during bundle of His cell action potential	Human disease related genes:Cardiovascular diseases:Cardiac diseases; Transporters:Transporter channels and pores; Predicted intracellular proteins; FDA approved drug targets:Small molecule drugs; Voltage-gated ion channels:Voltage-Gated Sodium Channels; Disease related genes	Plasma membrane (Supported); Additional: Nucleoli;Nucleoplasm
ADAMTSL1	92949	ADAMTS like 1	ADAMTSL1 is a gene that encodes a secreted protein belonging to the ADAMTS family. Unlike other members of this family, this protein lacks the metalloproteinase and disintegrin-like domains but contains other ADAMTS domains, including the thrombospondin type 1 motif. This protein may play a crucial role in the extracellular matrix. The gene undergoes alternative splicing, resulting in multiple tr…	GO:0030198 extracellular matrix organization;GO:0043062 extracellular structure organization;GO:0045229 external encapsulating structure organization	Predicted intracellular proteins; Predicted secreted proteins	Vesicles (Approved)	(M3468)NABA ECM REGULATORS; (M5885)NABA MATRISOME ASSOCIATED; (M5889)NABA MATRISOME
HVCN1	84329	hydrogen voltage gated channel 1	HVCN1 is a gene that encodes a voltage-gated protein channel expressed more highly in certain cells of the immune system. This channel protein is required for the production of superoxide anions in phagocytic cells and facilitates antibody production in B cells. It also regulates functions in other cells, including spermatozoa. The gene has multiple transcript variants encoding different isoforms.	GO:0060046 regulation of acrosome reaction;GO:0071294 cellular response to zinc ion;GO:0071467 cellular response to pH	Predicted intracellular proteins; Transporters:Transporter channels and pores
INPP1	3628	inositol polyphosphate-1-phosphatase	The INPP1 gene encodes for the enzyme inositol polyphosphate-1-phosphatase, which is involved in phosphatidylinositol signaling pathways. This enzyme removes the phosphate group at position 1 of the inositol ring from the polyphosphates inositol 1,4-bisphosphate and inositol 1,3,4-trisphophosphate. This process is important for regulating cellular signaling and communication. Mutations in the INP…	GO:0046854 phosphatidylinositol phosphate biosynthetic process;GO:0006661 phosphatidylinositol biosynthetic process;GO:0046488 phosphatidylinositol metabolic process	Enzymes; Predicted intracellular proteins; ENZYME proteins:Hydrolases	Centriolar satellite (Approved); Additional: Cytosol
FAM171A1	221061	family with sequence similarity 171 member A1	FAM171A1 is a human gene that belongs to the family with sequence similarity 171 member A1. It plays a role in regulating cell shape and stress fiber assembly and is located in the plasma membrane. This information is provided by the Alliance of Genome Resources as of April 2022.	GO:0030038 contractile actin filament bundle assembly;GO:0043149 stress fiber assembly;GO:0051017 actin filament bundle assembly	Predicted intracellular proteins	Plasma membrane (Approved); Additional: Nucleoplasm
PLXNA2	5362	plexin A2	PLXNA2 is a human gene that belongs to the plexin-A family of semaphorin co-receptors. Semaphorins are proteins that play a role in the development of the nervous system by mediating repulsive effects on axon pathfinding. Plexin-A/neuropilin transmembrane receptor complexes recognize a subset of semaphorins, triggering a signal transduction cascade that leads to axon repulsion. PLXNA2 is believed…	GO:0021935 cerebellar granule cell precursor tangential migration;GO:0021934 hindbrain tangential cell migration;GO:0060174 limb bud formation			(M5880)NABA ECM AFFILIATED; (M5885)NABA MATRISOME ASSOCIATED; (M5889)NABA MATRISOME
SERPINE2	5270	serpin family E member 2	SERPINE2 is a gene that belongs to the serpin family of proteins, which are known to inhibit serine proteases. This gene can inhibit proteases such as thrombin, urokinase, plasmin, and trypsin. It has been identified as a susceptibility gene for chronic obstructive pulmonary disease and emphysema. Alternative splicing of this gene results in multiple transcript variants.	GO:0042628 mating plug formation;GO:0061108 seminal vesicle epithelium development;GO:0061107 seminal vesicle development	Predicted secreted proteins	Golgi apparatus (Approved)	(M3468)NABA ECM REGULATORS; (M5885)NABA MATRISOME ASSOCIATED; (M5889)NABA MATRISOME	(M5930)HALLMARK EPITHELIAL MESENCHYMAL TRANSITION
PXDC1	221749	PX domain containing 1	The human gene PXDC1, also known as PX domain containing 1, is predicted to have the ability to bind to phosphatidylinositol. This information is provided by the Alliance of Genome Resources as of April 2022.		Predicted intracellular proteins	Plasma membrane (Approved)
UBASH3B	84959	ubiquitin associated and SH3 domain containing B	The UBASH3B gene encodes a protein that has a ubiquitin associated domain, an SH3 domain, and a C-terminal domain similar to the catalytic motif of phosphoglycerate mutase. This protein has been found to inhibit the endocytosis of epidermal growth factor receptor (EGFR) and platelet-derived growth factor receptor.	GO:0090331 negative regulation of platelet aggregation;GO:0038063 collagen-activated tyrosine kinase receptor signaling pathway;GO:0034111 negative regulation of homotypic cell-cell adhesion	Enzymes; Predicted intracellular proteins; ENZYME proteins:Hydrolases	Cytosol (Approved); Additional: Nuclear bodies;Nucleoplasm
CPA4	51200	carboxypeptidase A4	CPA4 is a gene that belongs to the carboxypeptidase A/B subfamily and is located on chromosome 7 along with three other family members. This gene encodes for a zinc-containing exopeptidase that catalyzes the release of carboxy-terminal amino acids. It is synthesized as a zymogen that is activated by proteolytic cleavage. CPA4 may be involved in the histone hyperacetylation pathway and is imprinte…	GO:0042447 hormone catabolic process;GO:0043171 peptide catabolic process;GO:0006518 peptide metabolic process	Predicted secreted proteins; Predicted intracellular proteins; Enzymes; Peptidases:Metallopeptidases	Nucleoplasm;Plasma membrane (Approved); Additional: Centriolar satellite
CDC42EP2	10435	CDC42 effector protein 2	CDC42EP2 is a member of the Borg family of CDC42 effector proteins, which negatively regulate the function of CDC42, a small Rho GTPase that regulates the formation of F-actin-containing structures. The protein contains a CRIB domain and is involved in actin filament assembly and cell shape control. Coexpression of CDC42EP2 with CDC42 suggests that it plays a role in these processes.	GO:0031272 regulation of pseudopodium assembly;GO:0031274 positive regulation of pseudopodium assembly;GO:0030838 positive regulation of actin filament polymerization	Predicted intracellular proteins	Cytosol;Microtubules (Supported)		(M5893)HALLMARK MITOTIC SPINDLE
RNF145	153830	ring finger protein 145	RNF145, also known as ring finger protein 145, is a human gene that is predicted to have ubiquitin protein ligase activity and be involved in protein ubiquitination. It is also predicted to be located in the endoplasmic reticulum membrane and be an integral component of the membrane. RNF145 is expected to be active in the endoplasmic reticulum, which is an organelle involved in protein synthesis …	GO:0036503 ERAD pathway;GO:0034976 response to endoplasmic reticulum stress;GO:0043161 proteasome-mediated ubiquitin-dependent protein catabolic process	ENZYME proteins:Transferases; Enzymes	Cytosol;Nucleoplasm;Plasma membrane (Approved)
RFTN1	23180	raftlin, lipid raft linker 1	RFTN1, also known as raftlin, lipid raft linker 1, is a gene that encodes a protein involved in various cellular processes such as B cell receptor signaling, membrane raft assembly, and growth rate regulation. The protein is capable of binding to double-stranded RNA and is involved in dsRNA transport, response to exogenous dsRNA, and toll-like receptor 3 signaling pathway. RFTN1 is located in the…	GO:0033227 dsRNA transport;GO:0040010 positive regulation of growth rate;GO:0002457 T cell antigen processing and presentation	Predicted intracellular proteins
GRK5	2869	G protein-coupled receptor kinase 5	GRK5 is a gene that encodes a protein belonging to the G protein-coupled receptor kinase subfamily of the Ser/Thr protein kinase family. The protein is responsible for phosphorylating activated forms of G protein-coupled receptors, which leads to their deactivation. Additionally, GRK5 has been found to play a role in regulating the movement of polymorphonuclear leukocytes (PMNs).	GO:0007217 tachykinin receptor signaling pathway;GO:0046777 protein autophosphorylation;GO:0045444 fat cell differentiation	ENZYME proteins:Transferases; Predicted intracellular proteins; Kinases:AGC Ser/Thr protein kinases; Enzymes	Nuclear membrane;Nuclear speckles (Supported); Additional: Plasma membrane	(M275)PID ALPHA SYNUCLEIN PATHWAY	(M5942)HALLMARK UV RESPONSE DN
CASP4	837	caspase 4	CASP4, also known as caspase 4, is a gene that encodes a protein belonging to the caspase family of cysteine-aspartic acid proteases. Caspases are involved in the process of cell apoptosis, or programmed cell death. They exist as inactive proenzymes and require proteolytic processing to become active. CASP4 is able to cleave and activate its own precursor protein, as well as caspase 1 precursor. …	GO:2000494 positive regulation of interleukin-18-mediated signaling pathway;GO:2000492 regulation of interleukin-18-mediated signaling pathway;GO:0160075 non-canonical inflammasome complex assembly	Peptidases:Cysteine-type peptidases; Predicted intracellular proteins; Cancer-related genes:Candidate cancer biomarkers; Enzymes; ENZYME proteins:Hydrolases	Cytosol (Approved); Additional: Plasma membrane	(M220)PID CASPASE PATHWAY	(M5902)HALLMARK APOPTOSIS; (M5913)HALLMARK INTERFERON GAMMA RESPONSE; (M5921)HALLMARK COMPLEMENT
CGAS	115004	cyclic GMP-AMP synthase	CGAS, or cyclic GMP-AMP synthase, is a human gene that plays a role in several cellular processes, including the response to exogenous dsRNA, intracellular signal transduction, and defense response. It has several functions, including 2',3'-cyclic GMP-AMP synthase activity, chromatin binding activity, and phosphatidylinositol-4,5-bisphosphate binding activity. CGAS is located in various cellular …	GO:0019933 cAMP-mediated signaling;GO:0038001 paracrine signaling;GO:0071360 cellular response to exogenous dsRNA	ENZYME proteins:Transferases; Predicted intracellular proteins; Enzymes	Nucleoplasm (Supported); Additional: Cytosol;Nuclear bodies
EREG	2069	epiregulin	EREG is a gene that encodes a peptide hormone belonging to the epidermal growth factor (EGF) family of proteins. It acts as a ligand for the epidermal growth factor receptor (EGFR) and erb-b2 receptor tyrosine kinase 4 (ERBB4). EREG is involved in various biological processes such as inflammation, wound healing, oocyte maturation, and cell proliferation. It is also known to promote the progressio…	GO:0042700 luteinizing hormone signaling pathway;GO:0048160 primary follicle stage;GO:0001550 ovarian cumulus expansion	Human disease related genes:Cancers:Cancers of the digestive system; Predicted secreted proteins	Vesicles (Approved); Additional: Cytosol	(M201)PID ERBB NETWORK PATHWAY; (M13)PID ERBB4 PATHWAY; (M5883)NABA SECRETED FACTORS	(M5902)HALLMARK APOPTOSIS; (M5932)HALLMARK INFLAMMATORY RESPONSE; (M5950)HALLMARK ALLOGRAFT REJECTION
EXT1	2131	exostosin glycosyltransferase 1	The EXT1 gene is responsible for encoding a glycosyltransferase enzyme that is involved in the process of elongating heparan sulfate chains in the endoplasmic reticulum. Mutations in this gene have been linked to the development of multiple exostoses, which is a type of genetic disorder characterized by the formation of bony growths on the surface of bones. The EXT1 gene is classified as a type I…	GO:0036339 lymphocyte adhesion to endothelial cell of high endothelial venule;GO:0060506 smoothened signaling pathway involved in lung development;GO:0060792 sweat gland development	Human disease related genes:Congenital malformations:Other congenital malformations; Human disease related genes:Congenital disorders of metabolism:Congenital disorders of glycan/glycoprotein metabolism; ENZYME proteins:Transferases; Potential drug targets; Cancer-related genes:Candidate cancer biomarkers; Enzymes; Human disease related genes:Congenital malformations:Congenital malformations of t…			(M5891)HALLMARK HYPOXIA; (M5937)HALLMARK GLYCOLYSIS
LAMB1	3912	laminin subunit beta 1	LAMB1 is a gene that encodes for the beta 1 chain isoform of laminin, a family of extracellular matrix glycoproteins that are the major non-collagenous constituent of basement membranes. Laminins have been implicated in a wide variety of biological processes including cell adhesion, differentiation, migration, signaling, neurite outgrowth, and metastasis. The beta 1 chain has 7 structurally disti…	GO:0021812 neuronal-glial interaction involved in cerebral cortex radial glia guided migration;GO:0110011 regulation of basement membrane organization;GO:2001046 positive regulation of integrin-mediated signaling pathway	Predicted intracellular proteins; Predicted secreted proteins; Cancer-related genes:Candidate cancer biomarkers; Human disease related genes:Congenital malformations:Congenital malformations of the nervous system; Disease related genes		(M158)PID INTEGRIN4 PATHWAY; (M5887)NABA BASEMENT MEMBRANES; (M53)PID INTEGRIN3 PATHWAY
FMNL1	752	formin like 1	The FMNL1 gene encodes a protein that is related to formin, which is involved in various cellular processes such as morphogenesis, cytokinesis, and cell polarity. There is an alternative splice variant of the gene, but its complete sequence is unknown.	GO:0051014 actin filament severing;GO:0030866 cortical actin cytoskeleton organization;GO:0030865 cortical cytoskeleton organization	Predicted intracellular proteins	Cytosol (Approved)
MELTF	4241	melanotransferrin	MELTF is a gene that encodes a glycoprotein found on the surface of melanoma cells. It shares similarities with members of the transferrin superfamily and has iron-binding properties, although the importance of this function is not yet known. MELTF is located on chromosome 3 in the same region as other transferrin superfamily members. Alternative splicing results in two transcript variants.	GO:0010756 positive regulation of plasminogen activation;GO:0090091 positive regulation of extracellular matrix disassembly;GO:1900025 negative regulation of substrate adhesion-dependent cell spreading	Predicted intracellular proteins; CD markers
LRRK1	79705	leucine rich repeat kinase 1	LRRK1 is a gene that encodes a multi-domain protein that acts as a leucine-rich repeat kinase and a GDP/GTP binding protein. It is believed to be involved in the regulation of bone mass. Studies on mice lacking a similar gene have shown that it plays a crucial role in bone mineralization and resorption. These mice exhibited severe osteopetrosis, increased bone mineralization, and decreased bone r…	GO:0036035 osteoclast development;GO:0098751 bone cell development;GO:0045453 bone resorption	ENZYME proteins:Transferases; Potential drug targets; Predicted intracellular proteins; Enzymes; Kinases:TKL Ser/Thr protein kinases; Disease related genes	Cytosol (Supported); Additional: Mitochondria
ETV4	2118	ETS variant transcription factor 4	ETV4, also known as ETS variant transcription factor 4, is a gene that encodes a protein involved in regulating gene expression. The protein has the ability to bind to specific DNA sequences and activate transcription by RNA polymerase II. ETV4 is involved in the positive regulation of keratinocyte differentiation, which is the process by which skin cells mature and become specialized. The gene i…	GO:0045618 positive regulation of keratinocyte differentiation;GO:0045606 positive regulation of epidermal cell differentiation;GO:0045684 positive regulation of epidermis development	Transcription factors:Helix-turn-helix domains; Predicted intracellular proteins; Cancer-related genes:Candidate cancer biomarkers; Human disease related genes:Cancers:Cancers of soft tissues and bone; Human disease related genes:Cancers:Cancers of male genital organs	Nucleoli rim (Supported); Additional: Mitotic chromosome	(M87)PID LKB1 PATHWAY	(M5947)HALLMARK IL2 STAT5 SIGNALING; (M5953)HALLMARK KRAS SIGNALING UP
SLC49A3	84179	solute carrier family 49 member 3	SLC49A3 is a human gene that is predicted to enable transmembrane transporter activity and be involved in transmembrane transport. It is also predicted to be an integral component of the membrane. The function of this gene is not yet fully understood, but it is believed to play a role in transporting molecules across cell membranes. Further research is needed to fully understand the function and …	GO:0055085 transmembrane transport;GO:0006810 transport;GO:0051234 establishment of localization	Transporters:Electrochemical Potential-driven transporters
TMEM171	134285	transmembrane protein 171	TMEM171 is a human gene that is predicted to be an integral component of the membrane. It encodes for a transmembrane protein, which means that it spans across the cell membrane and is involved in various cellular processes. However, the exact function of TMEM171 is not yet fully understood. The gene is located on chromosome 3 and mutations in TMEM171 have been associated with certain neurologica…
IRAK2	3656	interleukin 1 receptor associated kinase 2	IRAK2 is a gene that encodes for the interleukin-1 receptor-associated kinase 2, which is one of two serine/threonine kinases that become associated with the interleukin-1 receptor upon stimulation. This gene is involved in the upregulation of NF-kappaB, a protein complex that plays a role in regulating immune responses, cell growth, and apoptosis. The function of IRAK2 is important in the immune…	GO:0008063 Toll signaling pathway;GO:0002755 MyD88-dependent toll-like receptor signaling pathway;GO:0070498 interleukin-1-mediated signaling pathway	Human disease related genes:Immune system diseases:Allergies and autoimmune diseases; Predicted intracellular proteins; Human disease related genes:Skin diseases:Skin and soft tissue diseases; Enzymes; Kinases:TKL Ser/Thr protein kinases	Vesicles (Approved)	(M264)PID TOLL ENDOGENOUS PATHWAY	(M5932)HALLMARK INFLAMMATORY RESPONSE
LAT2	7462	linker for activation of T cells family member 2	LAT2, or linker for activation of T cells family member 2, is a gene located on chromosome 7q11.23 that is often deleted in individuals with Williams syndrome, a developmental disorder affecting multiple systems. The gene contains at least 14 exons and produces three transcript variants through alternative splicing, all of which encode the same protein. The function of this protein is not well un…	GO:0002279 mast cell activation involved in immune response;GO:0043303 mast cell degranulation;GO:0002448 mast cell mediated immunity	Predicted intracellular proteins; Human disease related genes:Other congenital disorders:Chromosomal abnormalities; Disease related genes	Plasma membrane (Supported)	(M7)PID FCER1 PATHWAY	(M5953)HALLMARK KRAS SIGNALING UP
IL15RA	3601	interleukin 15 receptor subunit alpha	IL15RA is a gene that encodes a cytokine receptor that specifically binds interleukin 15 (IL15) with high affinity. Unlike IL2RA, IL15RA is capable of binding IL15 with high affinity independent of other subunits, which suggests distinct roles between IL15 and IL2. The protein encoded by this gene is structurally related to IL2R alpha, an additional IL2-specific alpha subunit necessary for high a…	GO:0032825 positive regulation of natural killer cell differentiation;GO:0035723 interleukin-15-mediated signaling pathway;GO:0071350 cellular response to interleukin-15	Predicted intracellular proteins; CD markers; Predicted secreted proteins	Plasma membrane;Vesicles (Supported); Additional: Cytosol		(M5897)HALLMARK IL6 JAK STAT3 SIGNALING; (M5890)HALLMARK TNFA SIGNALING VIA NFKB; (M5913)HALLMARK INTERFERON GAMMA RESPONSE
SPTLC3	55304	serine palmitoyltransferase long chain base subunit 3	SPTLC3 is a gene that encodes a subunit of the serine palmitoyltransferase complex, which is responsible for the rate-limiting step in sphingolipid biosynthesis. This subunit specifically metabolizes lauroyl- and myristoyl-CoA and generates C14 and C16-sphingoid bases. Sphingolipids are important components of cell membranes and are involved in various cellular processes, including cell signaling…	GO:0046512 sphingosine biosynthetic process;GO:0046520 sphingoid biosynthetic process;GO:0006670 sphingosine metabolic process	ENZYME proteins:Transferases; Predicted intracellular proteins; Enzymes	Microtubules (Approved)
MAP1LC3A	84557	microtubule associated protein 1 light chain 3 alpha	MAP1LC3A is a gene that encodes for a light chain subunit of microtubule-associated proteins (MAPs) which are involved in the physical interactions between microtubules and components of the cytoskeleton. This gene has two transcript variants that encode for different isoforms. The protein encoded by this gene can associate with either MAP1A or MAP1B. The expression of variant 1 is suppressed in …	GO:0090650 cellular response to oxygen-glucose deprivation;GO:0010040 response to iron(II) ion;GO:0090649 response to oxygen-glucose deprivation	Predicted intracellular proteins	Centriolar satellite (Approved); Additional: Primary cilium
VEGFC	7424	vascular endothelial growth factor C	VEGFC is a gene that encodes a protein belonging to the PDGF/VEGF family. This protein promotes the growth of blood vessels and endothelial cells, and can also affect the permeability of blood vessels. The protein is initially produced as a proprotein, which is then cleaved into a fully processed form that can bind and activate VEGFR-2 and VEGFR-3 receptors.	GO:1901492 positive regulation of lymphangiogenesis;GO:0060754 positive regulation of mast cell chemotaxis;GO:1901490 regulation of lymphangiogenesis	Potential drug targets; Human disease related genes:Congenital malformations:Congenital malformations of skin; Predicted secreted proteins; Transporters; RAS pathway related proteins; Cancer-related genes:Candidate cancer biomarkers; Disease related genes		(M137)PID VEGF VEGFR PATHWAY; (M118)PID INTEGRIN A9B1 PATHWAY; (M274)PID LYMPH ANGIOGENESIS PATHWAY	(M5930)HALLMARK EPITHELIAL MESENCHYMAL TRANSITION
GFPT2	9945	glutamine-fructose-6-phosphate transaminase 2	GFPT2 is a human gene that encodes for glutamine-fructose-6-phosphate transaminase 2, which is predicted to have isomerizing activity. It is involved in metabolic processes such as UDP-N-acetylglucosamine and fructose 6-phosphate metabolism, as well as protein N-linked glycosylation. GFPT2 is predicted to act upstream or within the cellular response to leukemia inhibitory factor and is located in…	GO:0006048 UDP-N-acetylglucosamine biosynthetic process;GO:0046349 amino sugar biosynthetic process;GO:0006002 fructose 6-phosphate metabolic process	ENZYME proteins:Transferases; Predicted intracellular proteins; Enzymes	Vesicles (Approved)		(M5890)HALLMARK TNFA SIGNALING VIA NFKB; (M5953)HALLMARK KRAS SIGNALING UP
MAML2	84441	mastermind like transcriptional coactivator 2	MAML2 is a gene that encodes a protein belonging to the Mastermind-like family. This protein contains a basic domain that binds to the intracellular domain of Notch receptors and a transcriptional activation domain. It positively regulates Notch signaling and is highly expressed in B cell-derived lymphomas. Translocations resulting in fusion proteins with CRTC1, CRTC3, and CXCR4 have been linked …	GO:0007221 positive regulation of transcription of Notch receptor target;GO:0007219 Notch signaling pathway;GO:0045944 positive regulation of transcription by RNA polymerase II	Predicted intracellular proteins; Human disease related genes:Cancers:Head and neck cancers; Disease related genes; Cancer-related genes	Nuclear bodies (Supported); Additional: Cytosol;Nucleoplasm	(M288)PID HES HEY PATHWAY; (M17)PID NOTCH PATHWAY	(M5903)HALLMARK NOTCH SIGNALING
DENND2A	27147	DENN domain containing 2A	DENND2A is a human gene that encodes a protein containing a DENN domain, which enables guanyl-nucleotide exchange factor activity. This protein is involved in retrograde transport from endosomes to the Golgi and is located in the actin cytoskeleton. The function of DENND2A is not fully understood, but it is believed to play a role in intracellular trafficking and signaling pathways. Mutations in …	GO:0042147 retrograde transport, endosome to Golgi;GO:0016482 cytosolic transport;GO:0016197 endosomal transport	Predicted intracellular proteins
CD44	960	CD44 molecule (IN blood group)	CD44 is a gene that encodes a cell-surface glycoprotein involved in cell-cell interactions, cell adhesion, and migration. It acts as a receptor for hyaluronic acid and can interact with other ligands such as osteopontin, collagens, and matrix metalloproteinases. CD44 plays a role in various cellular functions including lymphocyte activation, recirculation and homing, hematopoiesis, and tumor meta…	GO:0070487 monocyte aggregation;GO:1900623 regulation of monocyte aggregation;GO:1900625 positive regulation of monocyte aggregation	CD markers; Predicted intracellular proteins; FDA approved drug targets:Small molecule drugs; Predicted secreted proteins; Transporters; Cancer-related genes:Candidate cancer biomarkers; Blood group antigen proteins	Plasma membrane (Supported); Additional: Golgi apparatus	(M11736)SA MMP CYTOKINE CONNECTION; (M63)PID AVB3 OPN PATHWAY	(M5897)HALLMARK IL6 JAK STAT3 SIGNALING; (M5902)HALLMARK APOPTOSIS; (M5947)HALLMARK IL2 STAT5 SIGNALING
OAF	220323	out at first homolog	The human gene OAF (Out At First homolog) is a protein-coding gene that is involved in the regulation of cell growth and differentiation. It is expressed in various tissues, including the brain, heart, and liver. The OAF protein is a member of the WD repeat-containing protein family and is thought to play a role in the assembly of protein complexes involved in signal transduction pathways. Mutati…		Predicted intracellular proteins; Predicted secreted proteins	Nucleoplasm (Approved)
APOBEC3C	27350	apolipoprotein B mRNA editing enzyme catalytic subunit 3C	APOBEC3C is a gene that belongs to the cytidine deaminase gene family and is located on chromosome 22. It is one of seven related genes or pseudogenes found in a cluster that is thought to have resulted from gene duplication. The proteins encoded by the genes in this cluster are structurally and functionally similar to the RNA-editing cytidine deaminase APOBEC1. It is believed that these proteins…	GO:0044355 clearance of foreign intracellular DNA;GO:0099046 clearance of foreign intracellular nucleic acids;GO:0070383 DNA cytosine deamination	Enzymes; Predicted intracellular proteins; ENZYME proteins:Hydrolases	Intermediate filaments (Approved)
CIITA	4261	class II major histocompatibility complex transactivator	CIITA is a gene that encodes a protein with an acidic transcriptional activation domain, 4 LRRs, and a GTP binding domain. The protein acts as a positive regulator of class II major histocompatibility complex gene transcription, and is known as the "master control factor" for the expression of these genes. It also binds GTP and uses it to facilitate its own transport into the nucleus, where it ac…	GO:0045345 positive regulation of MHC class I biosynthetic process;GO:0045343 regulation of MHC class I biosynthetic process;GO:0045348 positive regulation of MHC class II biosynthetic process	Human disease related genes:Immune system diseases:Allergies and autoimmune diseases; Cancer-related genes; ENZYME proteins:Transferases; Potential drug targets; Predicted intracellular proteins; Human disease related genes:Immune system diseases:Primary immunodeficiency; Enzymes; Disease related genes	Nucleoplasm (Supported)		(M5913)HALLMARK INTERFERON GAMMA RESPONSE
NEXN	91624	nexilin F-actin binding protein	NEXN is a gene that encodes a protein called nexilin, which binds to filamentous actin and may play a role in cell adhesion and migration. Mutations in this gene have been linked to dilated cardiomyopathy, a condition in which the heart becomes enlarged and weakened, leading to heart failure. Different versions of the NEXN gene can be produced through a process called alternative splicing, which …	GO:0070593 dendrite self-avoidance;GO:0008038 neuron recognition;GO:0008037 cell recognition	Predicted intracellular proteins; Human disease related genes:Cardiovascular diseases:Cardiac diseases; Disease related genes	Actin filaments;Plasma membrane (Supported)		(M5915)HALLMARK APICAL JUNCTION
BAG2	9532	BAG cochaperone 2	BAG2 is a human gene that encodes for the BAG cochaperone 2 protein. BAG proteins compete with Hip for binding to the Hsc70/Hsp70 ATPase domain and promote substrate release. BAG2 contains a BAG domain near the C terminus and has 211 amino acids. The BAG domains of BAG1, BAG2, and BAG3 interact specifically with the Hsc70 ATPase domain in vitro and in mammalian cells. All three proteins bind with…	GO:0010954 positive regulation of protein processing;GO:1903319 positive regulation of protein maturation;GO:0070613 regulation of protein processing	Predicted intracellular proteins	Cytosol (Approved); Additional: Mid piece;Principal piece
CD82	3732	CD82 molecule	CD82 is a gene that encodes for a membrane glycoprotein belonging to the transmembrane 4 superfamily. It acts as a metastasis suppressor and its expression is downregulated in human cancers during tumor progression. The gene can be activated by p53 through a binding sequence in the promoter and its expression is strongly correlated with that of p53. Loss of expression of CD82 and p53 is associate…		Predicted intracellular proteins; Cancer-related genes:Candidate cancer biomarkers; CD markers	Vesicles (Uncertain)	(M200)PID ERA GENOMIC PATHWAY; (M145)PID P53 DOWNSTREAM PATHWAY	(M5932)HALLMARK INFLAMMATORY RESPONSE; (M5939)HALLMARK P53 PATHWAY
PLAAT4	5920	phospholipase A and acyltransferase 4	PLAAT4 is a human gene that encodes for phospholipase A and acyltransferase 4. This gene is involved in the metabolism of lipids and is regulated by retinoids, which are used in the treatment of hyperproliferative dermatological diseases. The expression of PLAAT4 is upregulated by the synthetic retinoid tazarotene, along with two other genes, RARRES1 and RARRES2. RARRES3, another gene regulated b…	GO:0150074 positive regulation of protein-glutamine gamma-glutamyltransferase activity;GO:0070292 N-acylphosphatidylethanolamine metabolic process;GO:0036152 phosphatidylethanolamine acyl-chain remodeling	Enzymes; Predicted intracellular proteins; ENZYME proteins:Hydrolases
ARHGAP26	23092	Rho GTPase activating protein 26	ARHGAP26 is a gene that encodes for a protein called Rho GTPase activating protein 26. This protein plays a role in regulating the organization of the actin-cytoskeleton in response to signals from integrin cell surface receptors. It binds to focal adhesion kinase and mediates the activity of the GTP binding proteins RhoA and Cdc42. Defects in this gene have been linked to juvenile myelomonocytic…	GO:0000423 mitophagy;GO:0000422 autophagy of mitochondrion;GO:0016236 macroautophagy	Predicted intracellular proteins; Human disease related genes:Cancers:Cancers of haematopoietic and lymphoid tissues; Disease related genes; Cancer-related genes	Cytosol (Approved)	(M281)PID FAK PATHWAY
PID1	55022	phosphotyrosine interaction domain containing 1	PID1, or phosphotyrosine interaction domain containing 1, is a human gene that plays a role in various biological processes, including the formation of mitochondria, regulation of phosphate metabolism, and regulation of macromolecule metabolism. It is located in the cytoplasm of cells. This information is provided by the Alliance of Genome Resources as of April 2022.	GO:0070346 positive regulation of fat cell proliferation;GO:2001170 negative regulation of ATP biosynthetic process;GO:0030809 negative regulation of nucleotide biosynthetic process	Predicted intracellular proteins	Endoplasmic reticulum (Approved)
ARHGAP40	343578	Rho GTPase activating protein 40	ARHGAP40 is a human gene that encodes for a protein called Rho GTPase activating protein 40. This protein is predicted to have GTPase activator activity and be involved in regulating actin filament polymerization and small GTPase mediated signal transduction. It is also predicted to be located in the cytosol and active in the cytoplasm.	GO:0030833 regulation of actin filament polymerization;GO:0008064 regulation of actin polymerization or depolymerization;GO:0030832 regulation of actin filament length	Predicted intracellular proteins	Cytosol;Plasma membrane (Approved); Additional: Centrosome;Nucleoplasm
KCTD12	115207	potassium channel tetramerization domain containing 12	KCTD12 is a human gene that encodes a protein called potassium channel tetramerization domain containing 12. This protein is involved in protein homooligomerization and enables identical protein binding activity. It is predicted to act upstream of or within regulation of G protein-coupled receptor signaling pathway and is located in cell projection. KCTD12 is also predicted to be part of receptor…	GO:0008277 regulation of G protein-coupled receptor signaling pathway;GO:0051260 protein homooligomerization;GO:0051259 protein complex oligomerization	Predicted intracellular proteins	Mitochondria (Uncertain)
GNAO1	2775	G protein subunit alpha o1	GNAO1 is a gene that encodes the alpha subunit of the Go heterotrimeric G-protein signal-transducing complex. This protein is involved in transmitting signals from outside the cell to the inside, which is important for many cellular processes. Mutations in this gene have been linked to early-onset epileptic encephalopathy, a rare neurological disorder characterized by seizures and developmental d…	GO:0007198 adenylate cyclase-inhibiting serotonin receptor signaling pathway;GO:0098664 G protein-coupled serotonin receptor signaling pathway;GO:0007212 G protein-coupled dopamine receptor signaling pathway	Predicted intracellular proteins; Human disease related genes:Nervous system diseases:Epilepsy; Disease related genes		(M64)PID S1P S1P4 PATHWAY; (M103)PID S1P S1P1 PATHWAY; (M155)PID S1P META PATHWAY	(M5909)HALLMARK MYOGENESIS
SH2B3	10019	SH2B adaptor protein 3	SH2B adaptor protein 3 (SH2B3) is a gene that encodes a protein involved in various signaling activities by growth factor and cytokine receptors. The protein plays a crucial role in hematopoiesis and is a key negative regulator of cytokine signaling. Mutations in the SH2B3 gene have been linked to susceptibility to celiac disease type 13 and insulin-dependent diabetes mellitus. The gene has multi…	GO:1900234 regulation of Kit signaling pathway;GO:1900235 negative regulation of Kit signaling pathway;GO:0035702 monocyte homeostasis	Cancer-related genes; Human disease related genes:Cardiovascular diseases:Hematologic diseases; Predicted intracellular proteins; Human disease related genes:Endocrine and metabolic diseases:Diabetes; Human disease related genes:Cancers:Cancers of haematopoietic and lymphoid tissues; Disease related genes	Nucleoplasm (Approved)	(M233)PID EPO PATHWAY; (M231)PID KIT PATHWAY	(M5921)HALLMARK COMPLEMENT
TGFBR3	7049	transforming growth factor beta receptor 3	TGFBR3 is a gene that encodes the transforming growth factor (TGF)-beta type III receptor, which is a membrane proteoglycan that often acts as a co-receptor with other TGF-beta receptor superfamily members. The shedding of the receptor's ectodomain produces soluble TGFBR3, which may inhibit TGFB signaling. Reduced expression of this receptor has been observed in various cancers. The gene has mult…	GO:0007181 transforming growth factor beta receptor complex assembly;GO:0060318 definitive erythrocyte differentiation;GO:0060938 epicardium-derived cardiac fibroblast cell differentiation	Cancer-related genes:Candidate cancer biomarkers; Predicted secreted proteins	Cytosol (Approved)	(M286)PID TGFBR PATHWAY	(M5942)HALLMARK UV RESPONSE DN; (M5902)HALLMARK APOPTOSIS; (M5930)HALLMARK EPITHELIAL MESENCHYMAL TRANSITION
DHX58	79132	DExH-box helicase 58	DHX58 is a human gene that encodes for a protein called DExH-box helicase 58. This protein is involved in binding to double-stranded RNA, single-stranded RNA, and zinc ions. It is predicted to be active in the cytoplasm and plays a role in negative regulation of defense response and type I interferon production. DHX58 is an important gene in the immune system and its dysregulation has been linked…	GO:0039534 negative regulation of MDA-5 signaling pathway;GO:1900245 positive regulation of MDA-5 signaling pathway;GO:0039533 regulation of MDA-5 signaling pathway	Enzymes; Predicted intracellular proteins; ENZYME proteins:Hydrolases	Cytosol;Golgi apparatus (Approved); Additional: Nucleoplasm		(M5911)HALLMARK INTERFERON ALPHA RESPONSE; (M5913)HALLMARK INTERFERON GAMMA RESPONSE
C1QTNF1	114897	C1q and TNF related 1	C1QTNF1 is a human gene that encodes a protein involved in various biological processes, including the regulation of platelet aggregation, aldosterone secretion, and cytosolic calcium ion concentration. The protein is located in the extracellular space and is an integral component of the plasma membrane. It also has collagen binding activity.	GO:2000857 positive regulation of mineralocorticoid secretion;GO:2000860 positive regulation of aldosterone secretion;GO:2000855 regulation of mineralocorticoid secretion	Predicted intracellular proteins; Predicted secreted proteins	Cytosol;Nucleoplasm (Approved)	(M5880)NABA ECM AFFILIATED; (M5885)NABA MATRISOME ASSOCIATED; (M5889)NABA MATRISOME
TGFBR2	7048	transforming growth factor beta receptor 2	The TGFBR2 gene encodes a transmembrane protein that forms a complex with TGF-beta receptor type-1 and binds TGF-beta. This complex phosphorylates proteins that regulate the transcription of genes related to cell proliferation, cell cycle arrest, wound healing, immunosuppression, and tumorigenesis. Mutations in this gene have been linked to Marfan Syndrome, Loeys-Deitz Aortic Aneurysm Syndrome, a…	GO:0002649 regulation of tolerance induction to self antigen;GO:0002651 positive regulation of tolerance induction to self antigen;GO:1905317 inferior endocardial cushion morphogenesis	Human disease related genes:Cardiovascular diseases:Vascular diseases; ENZYME proteins:Transferases; Human disease related genes:Cancers:Cancers of the digestive system; FDA approved drug targets:Biotech drugs; Predicted secreted proteins; Cancer-related genes:Mutated cancer genes; Cancer-related genes:Mutational cancer driver genes; Human disease related genes:Congenital malformations:Congenital…	Plasma membrane (Supported)	(M185)PID ALK1 PATHWAY; (M33)PID GLYPICAN 1PATHWAY; (M53)PID INTEGRIN3 PATHWAY	(M5942)HALLMARK UV RESPONSE DN
CSF1R	1436	colony stimulating factor 1 receptor	The CSF1R gene encodes a receptor for colony stimulating factor 1, a cytokine that regulates the production, differentiation, and function of macrophages. This receptor is a tyrosine kinase transmembrane receptor and a member of the CSF1/PDGF receptor family of tyrosine-protein kinases. Ligand binding activates the receptor kinase through a process of oligomerization and transphosphorylation. Mut…	GO:0038145 macrophage colony-stimulating factor signaling pathway;GO:0120041 positive regulation of macrophage proliferation;GO:0120040 regulation of macrophage proliferation	Transporters:Accessory Factors Involved in Transport; CD markers; ENZYME proteins:Transferases; Predicted intracellular proteins; Human disease related genes:Cancers:Cancers of the breast and female genital organs; FDA approved drug targets:Small molecule drugs; Human disease related genes:Nervous system diseases:Neurodegenerative diseases; RAS pathway related proteins; Cancer-related genes:Candi…	Plasma membrane;Vesicles (Supported)	(M91)PID TCPTP PATHWAY; (M50)PID PTP1B PATHWAY; (M160)PID AVB3 INTEGRIN PATHWAY
DYSF	8291	dysferlin	DYSF, also known as dysferlin, is a gene that encodes a skeletal muscle protein found in the sarcolemma. It plays a role in muscle contraction and contains C2 domains that are involved in calcium-mediated membrane fusion events, suggesting it may be involved in membrane regeneration and repair. DYSF binds to caveolin-3, a skeletal muscle membrane protein important in the formation of caveolae. Mu…	GO:0002280 monocyte activation involved in immune response;GO:0042117 monocyte activation;GO:0002281 macrophage activation involved in immune response	Human disease related genes:Musculoskeletal diseases:Muscular diseases; Transporters:Transporter channels and pores; Predicted intracellular proteins; Potential drug targets; Disease related genes	Centriolar satellite;Mid piece;Plasma membrane (Approved)
SLC35F3	148641	solute carrier family 35 member F3	SLC35F3 is a human gene that belongs to the solute carrier family 35 member F3. This gene is involved in the transport of thiamine, a vitamin essential for the proper functioning of the nervous system, heart, and muscles. SLC35F3 is predicted to be an integral component of the membrane, which means that it is likely to be embedded in the cell membrane and play a role in transporting thiamine acro…	GO:0015888 thiamine transport;GO:0051180 vitamin transport;GO:0072348 sulfur compound transport	Transporters:Electrochemical Potential-driven transporters	Golgi apparatus (Approved); Additional: Nucleoli
APOBEC3F	200316	apolipoprotein B mRNA editing enzyme catalytic subunit 3F	APOBEC3F is a gene that belongs to the cytidine deaminase gene family and is located on chromosome 22. It is one of seven related genes or pseudogenes found in a cluster, which is thought to have resulted from gene duplication. The proteins encoded by the cluster are structurally and functionally related to the RNA-editing cytidine deaminase APOBEC1 and may have roles in growth or cell cycle cont…	GO:0044355 clearance of foreign intracellular DNA;GO:0099046 clearance of foreign intracellular nucleic acids;GO:0070383 DNA cytosine deamination	Enzymes; Predicted intracellular proteins; ENZYME proteins:Hydrolases	Cytosol;Nucleoplasm (Uncertain)		(M5921)HALLMARK COMPLEMENT
ITGA3	3675	integrin subunit alpha 3	The ITGA3 gene encodes a protein that is a member of the integrin alpha chain family. Integrins are proteins that function as cell surface adhesion molecules and are composed of an alpha chain and a beta chain. The preproprotein encoded by ITGA3 is processed to generate light and heavy chains that make up the alpha 3 subunit. This subunit combines with a beta 1 subunit to form an integrin that in…	GO:0097062 dendritic spine maintenance;GO:0097205 renal filtration;GO:0035024 negative regulation of Rho protein signal transduction	Human disease related genes:Congenital malformations:Other congenital malformations; CD markers; Predicted intracellular proteins; Cancer-related genes:Candidate cancer biomarkers; Disease related genes	Plasma membrane (Supported)	(M47)PID INTEGRIN CS PATHWAY; (M69)PID REELIN PATHWAY; (M196)PID IL23 PATHWAY	(M5915)HALLMARK APICAL JUNCTION
PEG10	23089	paternally expressed 10	PEG10 (paternally expressed 10) is a gene that is derived from the Ty3/Gypsy family of retrotransposons and is paternally expressed. It contains two overlapping open reading frames and expresses two proteins, a shorter gag-like protein and a longer gag/pol-like fusion protein. This gene is highly conserved across mammalian species and is expressed in adult and embryonic tissues, particularly in t…	GO:0110077 vesicle-mediated intercellular transport;GO:0010496 intercellular transport;GO:0075523 viral translational frameshifting	Predicted intracellular proteins	Cytosol (Approved); Additional: Nucleoplasm	(M66)PID MYC ACTIV PATHWAY
LYN	4067	LYN proto-oncogene, Src family tyrosine kinase	The LYN gene encodes a tyrosine protein kinase that may play a role in regulating mast cell degranulation and erythroid differentiation. It belongs to the Src family of tyrosine kinases and has multiple isoforms due to alternative splicing.	GO:0070447 positive regulation of oligodendrocyte progenitor proliferation;GO:0070667 negative regulation of mast cell proliferation;GO:2000670 positive regulation of dendritic cell apoptotic process	ENZYME proteins:Transferases; Potential drug targets; Predicted intracellular proteins; Cancer-related genes:Mutational cancer driver genes; Enzymes; Kinases:Tyr protein kinases; Disease related genes	Plasma membrane (Supported); Additional: Golgi apparatus;Vesicles	(M135)PID IL5 PATHWAY; (M17200)SA B CELL RECEPTOR COMPLEXES; (M33)PID GLYPICAN 1PATHWAY	(M5916)HALLMARK APICAL SURFACE; (M5941)HALLMARK UV RESPONSE UP; (M5921)HALLMARK COMPLEMENT
CCN3	4856	cellular communication network factor 3	CCN3, also known as cellular communication network factor 3, is a small secreted cysteine-rich protein that belongs to the CCN family of regulatory proteins. CCN family proteins are involved in various biological processes, including cardiovascular and skeletal development, fibrosis, and cancer development. CCN3 associates with the extracellular matrix and plays a crucial role in regulating cell …	GO:1904057 negative regulation of sensory perception of pain;GO:0071603 endothelial cell-cell adhesion;GO:1990523 bone regeneration	Transporters:Accessory Factors Involved in Transport; Predicted secreted proteins	Vesicles (Enhanced); Additional: Cytosol	(M3008)NABA ECM GLYCOPROTEINS; (M5884)NABA CORE MATRISOME; (M5889)NABA MATRISOME
NRROS	375387	negative regulator of reactive oxygen species	NRROS is a human gene that acts as a negative regulator of reactive oxygen species. It has been predicted to be involved in various processes, including microglia development, sequestering of TGFbeta in extracellular matrix, and transforming growth factor beta1 activation. NRROS enables transforming growth factor beta binding activity and is located in the cell surface.	GO:0014005 microglia development;GO:0035583 sequestering of TGFbeta in extracellular matrix;GO:0071694 maintenance of protein location in extracellular region	Disease related genes
GAS6	2621	growth arrest specific 6	The GAS6 gene encodes a protein that contains gamma-carboxyglutamic acid (Gla) and is believed to play a role in promoting cell proliferation. This gene is often overexpressed in various cancers and is considered a negative prognostic marker. High levels of the protein are also associated with several diseases, including venous thromboembolic disease, systemic lupus erythematosus, chronic renal f…	GO:1900142 negative regulation of oligodendrocyte apoptotic process;GO:2000533 negative regulation of renal albumin absorption;GO:0071307 cellular response to vitamin K	Predicted secreted proteins	Cytosol (Approved); Additional: Centriolar satellite	(M3008)NABA ECM GLYCOPROTEINS; (M5884)NABA CORE MATRISOME; (M5889)NABA MATRISOME
GOLM1	51280	golgi membrane protein 1	GOLM1, also known as Golgi membrane protein 1, is a type II Golgi transmembrane protein that plays a crucial role in the sorting and modification of proteins exported from the endoplasmic reticulum. It processes proteins synthesized in the rough endoplasmic reticulum and assists in the transport of protein cargo through the Golgi apparatus. The expression of GOLM1 has been observed to be upregula…	GO:0006997 nucleus organization;GO:0019216 regulation of lipid metabolic process;GO:0006996 organelle organization	Predicted intracellular proteins	Golgi apparatus (Enhanced)
NAGS	162417	N-acetylglutamate synthase	The N-acetylglutamate synthase gene is responsible for encoding a mitochondrial enzyme that creates N-acetylglutamate (NAG) from glutamate and acetyl coenzyme-A. NAG is a cofactor of carbamyl phosphate synthetase I (CPSI), which is the first enzyme of the urea cycle in mammals. This gene may regulate ureagenesis by altering NAG availability and, therefore, CPSI activity. Deficiencies in N-acetylg…	GO:0006526 L-arginine biosynthetic process;GO:0000050 urea cycle;GO:0019627 urea metabolic process	ENZYME proteins:Transferases; Potential drug targets; Human disease related genes:Congenital disorders of metabolism:Congenital disorders of amino acid metabolism; Predicted intracellular proteins; Enzymes; Disease related genes	Mitochondria (Supported)
UGT8	7368	UDP glycosyltransferase 8	UGT8 is a human gene that encodes for a protein belonging to the UDP-glycosyltransferase family. This protein is responsible for catalyzing the transfer of galactose to ceramide, which is a crucial step in the biosynthesis of galactocerebrosides. These sphingolipids are abundant in the myelin membrane of both the central and peripheral nervous systems. The gene has been found to have alternativel…	GO:0002175 protein localization to paranode region of axon;GO:0006682 galactosylceramide biosynthetic process;GO:0019375 galactolipid biosynthetic process	ENZYME proteins:Transferases; Predicted intracellular proteins; Enzymes	Mitochondria (Approved)
CAMK4	814	calcium/calmodulin dependent protein kinase IV	CAMK4 is a gene that encodes for a protein belonging to the serine/threonine protein kinase family and the Ca(2+)/calmodulin-dependent protein kinase subfamily. This protein is a multifunctional serine/threonine protein kinase that has limited tissue distribution and has been linked to transcriptional regulation in lymphocytes, neurons, and male germ cells. The protein is activated by calcium and…	GO:0043011 myeloid dendritic cell differentiation;GO:0001773 myeloid dendritic cell activation;GO:0033081 regulation of T cell differentiation in thymus	ENZYME proteins:Transferases; Predicted intracellular proteins; Enzymes; Kinases:CAMK Ser/Thr protein kinases	Nucleoli fibrillar center;Nucleoplasm (Supported); Additional: Endoplasmic reticulum	(M30)PID HDAC CLASSII PATHWAY; (M271)PID PI3K PLC TRK PATHWAY; (M113)PID NFAT 3PATHWAY	(M5923)HALLMARK PI3K AKT MTOR SIGNALING; (M5951)HALLMARK SPERMATOGENESIS
LINC03105	102724951	long intergenic non-protein coding RNA 3105
CX3CL1	6376	C-X3-C motif chemokine ligand 1	CX3CL1 is a gene that belongs to the CX3C subgroup of chemokines. It is the only member of this subgroup that contains three amino acids between cysteine residues, resulting in a Cys-X-X-X-Cys configuration. The encoded protein has an extended mucin-like stalk with a chemokine domain on top and can exist in both a membrane-anchored form where it acts as a binding molecule and a soluble form where…	GO:0051041 positive regulation of calcium-independent cell-cell adhesion;GO:0050902 leukocyte adhesive activation;GO:0051040 regulation of calcium-independent cell-cell adhesion	Predicted secreted proteins	Plasma membrane (Supported)	(M145)PID P53 DOWNSTREAM PATHWAY; (M5883)NABA SECRETED FACTORS; (M5885)NABA MATRISOME ASSOCIATED	(M5916)HALLMARK APICAL SURFACE; (M5915)HALLMARK APICAL JUNCTION; (M5932)HALLMARK INFLAMMATORY RESPONSE
F2RL1	2150	F2R like trypsin receptor 1	F2RL1 is a gene that encodes a G-protein coupled receptor 1 family protein. The protein is activated through proteolytic cleavage of its extracellular amino terminus, resulting in a new amino terminus that acts as a tethered ligand that binds to an extracellular loop domain. Activation of the receptor has been shown to stimulate vascular smooth muscle relaxation, dilate blood vessels, increase bl…	GO:0070962 positive regulation of neutrophil mediated killing of bacterium;GO:0070963 positive regulation of neutrophil mediated killing of gram-negative bacterium;GO:0043311 positive regulation of eosinophil degranulation	G-protein coupled receptors:GPCRs excl olfactory receptors; Transporters	Plasma membrane (Approved)		(M5890)HALLMARK TNFA SIGNALING VIA NFKB; (M5953)HALLMARK KRAS SIGNALING UP
ARHGAP42	143872	Rho GTPase activating protein 42	ARHGAP42 is a gene that encodes a Rho GTPase-activating protein (RhoGAP) belonging to the GRAF or BAR-PH family of proteins. The gene is expressed mainly in vascular smooth muscle cells and its encoded protein inhibits RhoA activity, which helps regulate vascular tone and control blood pressure. A mutation in the first intron of this gene has been found to modulate its expression and is associate…	GO:1904694 negative regulation of vascular associated smooth muscle contraction;GO:0003056 regulation of vascular associated smooth muscle contraction;GO:0045906 negative regulation of vasoconstriction	Predicted intracellular proteins	Nuclear speckles (Approved); Additional: Cytosol
CSPG4	1464	chondroitin sulfate proteoglycan 4	CSPG4, also known as chondroitin sulfate proteoglycan 4, is a gene that encodes for a protein found in human malignant melanoma cells. This protein plays a role in stabilizing cell-substratum interactions during the early stages of melanoma cell spreading on endothelial basement membranes. CSPG4 is an integral membrane chondroitin sulfate proteoglycan, meaning it is a protein that is embedded in …	GO:0097178 ruffle assembly;GO:0006929 substrate-dependent cell migration;GO:0031529 ruffle organization		Plasma membrane (Approved)	(M18)PID INTEGRIN1 PATHWAY; (M5880)NABA ECM AFFILIATED; (M5885)NABA MATRISOME ASSOCIATED
SLC16A5	9121	solute carrier family 16 member 5	SLC16A5 is a gene that encodes a protein belonging to the monocarboxylate transporter family and the major facilitator superfamily. The protein is located in the cell membrane and functions as a proton-linked transporter of bumetanide. The transport activity of the protein is inhibited by four loop diuretics, nateglinide, thiazides, probenecid, and glibenclamide. Alternative splicing of the gene …	GO:0015718 monocarboxylic acid transport;GO:0046942 carboxylic acid transport;GO:0015849 organic acid transport	Transporters:Electrochemical Potential-driven transporters
KLHL4	56062	kelch like family member 4	KLHL4 is a human gene that belongs to the kelch family of proteins. These proteins are known for their kelch repeat motifs and a POZ/BTB protein-binding domain. Kelch repeats are believed to be actin binding domains, but the exact function of KLHL4 is not yet known. The gene has two transcript variants that encode different isoforms due to alternative splicing.	GO:0043161 proteasome-mediated ubiquitin-dependent protein catabolic process;GO:0010498 proteasomal protein catabolic process;GO:0006511 ubiquitin-dependent protein catabolic process	Predicted intracellular proteins	Microtubules;Primary cilium (Supported); Additional: Basal body;Centriolar satellite
NIBAN2	64855	niban apoptosis regulator 2	The human gene NIBAN2, also known as niban apoptosis regulator 2, is involved in various biological processes such as gonadotropin secretion, regulation of transcription regulatory region DNA binding activity, and regulation of cellular macromolecule biosynthetic process. It enables transcription coactivator activity and is located in different cellular components, including adherens junction, cy…	GO:0032274 gonadotropin secretion;GO:2000679 positive regulation of transcription regulatory region DNA binding;GO:0060986 endocrine hormone secretion	Predicted intracellular proteins	Cytosol;Plasma membrane (Enhanced); Additional: Nucleoplasm
CTSS	1520	cathepsin S	CTSS, also known as cathepsin S, is a lysosomal cysteine proteinase that plays a crucial role in the degradation of antigenic proteins to peptides for presentation on MHC class II molecules. It cleaves the invariant chain of MHC class II molecules in endolysosomal compartments, enabling the formation of antigen-MHC class II complexes and the proper display of extracellular antigenic peptides by M…	GO:0034769 basement membrane disassembly;GO:0097067 cellular response to thyroid hormone stimulus;GO:0097066 response to thyroid hormone	Enzymes; Predicted intracellular proteins; Peptidases:Cysteine-type peptidases; ENZYME proteins:Hydrolases	Vesicles (Approved)	(M3468)NABA ECM REGULATORS; (M5885)NABA MATRISOME ASSOCIATED; (M5889)NABA MATRISOME	(M5921)HALLMARK COMPLEMENT; (M5950)HALLMARK ALLOGRAFT REJECTION; (M5953)HALLMARK KRAS SIGNALING UP
GBP3	2635	guanylate binding protein 3	GBP3 is a gene that belongs to the guanylate-binding protein (GBP) family. This gene encodes a protein that binds to guanine nucleotides (GMP, GDP, and GTP) and contains two of the three consensus motifs found in typical GTP-binding proteins. The protein interacts with a member of the germinal center kinase family. There are multiple transcript variants of this gene that encode different isoforms.	GO:0051715 cytolysis in another organism;GO:0140639 positive regulation of pyroptotic inflammatory response;GO:0019835 cytolysis	Predicted intracellular proteins		(M60)PID NFAT TFPATHWAY
ADAM19	8728	ADAM metallopeptidase domain 19	ADAM19 is a gene that belongs to the ADAM family, which encodes for membrane-anchored proteins involved in various biological processes such as cell-cell and cell-matrix interactions, muscle development, and neurogenesis. ADAM19 is a type I transmembrane protein that acts as a marker for dendritic cell differentiation and has been shown to be an active metalloproteinase. It plays a role in normal…	GO:2000049 positive regulation of cell-cell adhesion mediated by cadherin;GO:0042987 amyloid precursor protein catabolic process;GO:2000047 regulation of cell-cell adhesion mediated by cadherin		Vesicles (Approved)	(M3468)NABA ECM REGULATORS; (M5885)NABA MATRISOME ASSOCIATED; (M5889)NABA MATRISOME	(M5947)HALLMARK IL2 STAT5 SIGNALING
TRABD2A	129293	TraB domain containing 2A	TRABD2A is a human gene that encodes a protein called TraB domain containing 2A. This protein has two important functions: it can bind to Wnt proteins and it can act as a metalloendopeptidase. TRABD2A is involved in negative regulation of the Wnt signaling pathway, which is important for cell growth and differentiation. It is also involved in proteolysis, which is the breakdown of proteins. TRABD…	GO:0030178 negative regulation of Wnt signaling pathway;GO:0031334 positive regulation of protein-containing complex assembly;GO:0016055 Wnt signaling pathway	Predicted intracellular proteins
SH3PXD2A	9644	SH3 and PX domains 2A	SH3PXD2A is a human gene that is predicted to have superoxide-generating NADPH oxidase activator activity. It is involved in osteoclast fusion and the superoxide metabolic process. The gene is located in the podosome, a specialized structure found in cells that are involved in cell adhesion and migration. This information is provided by the Alliance of Genome Resources as of April 2022.	GO:0072675 osteoclast fusion;GO:0072674 multinuclear osteoclast differentiation;GO:0042554 superoxide anion generation	Predicted intracellular proteins	Cytosol;Primary cilium transition zone (Approved)
DNAH2	146754	dynein axonemal heavy chain 2	DNAH2 is a gene that encodes for the dynein axonemal heavy chain 2 protein, which is a component of the axonemal dynein motor protein complex found in cilia and flagella. Specifically, DNAH2 is a part of the inner arm dynein attached to the peripheral microtubule doublets. Dyneins are responsible for the movement of cilia and flagella, which are important for various cellular processes such as ce…	GO:0036159 inner dynein arm assembly;GO:0070286 axonemal dynein complex assembly;GO:0035082 axoneme assembly	Human disease related genes:Reproductive system diseases:Reproductive system diseases; Predicted intracellular proteins; Disease related genes	End piece;Flagellar centriole;Microtubules;Primary cilium (Approved); Additional: Basal body;Cytokinetic bridge;Mitotic spindle
APOL6	80830	apolipoprotein L6	APOL6 is a gene that belongs to the apolipoprotein L gene family. The protein encoded by this gene is located in the cytoplasm and may play a role in lipid movement or binding to organelles. The function of APOL6 is not well understood, but it is thought to be involved in lipid metabolism. This gene is expressed in various tissues, including the liver, kidney, and brain. Mutations in APOL6 have b…	GO:0042157 lipoprotein metabolic process;GO:0006869 lipid transport;GO:0010876 lipid localization		Nuclear bodies;Nucleoplasm (Supported); Additional: Cytosol		(M5913)HALLMARK INTERFERON GAMMA RESPONSE
HS3ST1	9957	heparan sulfate-glucosamine 3-sulfotransferase 1	HS3ST1 is a gene that encodes for an enzyme involved in the biosynthesis of heparan sulfate, a molecule that plays a crucial role in various biological activities. The enzyme possesses both heparan sulfate glucosaminyl 3-O-sulfotransferase activity and anticoagulant heparan sulfate conversion activity, making it a key component in generating distinct heparan sulfate fine structures. It is also a …	GO:0006024 glycosaminoglycan biosynthetic process;GO:0015012 heparan sulfate proteoglycan biosynthetic process;GO:0006023 aminoglycan biosynthetic process	ENZYME proteins:Transferases; Predicted intracellular proteins; Enzymes	Vesicles (Approved)		(M5891)HALLMARK HYPOXIA
TSPOAP1	9256	TSPO associated protein 1	TSPOAP1, also known as TSPO associated protein 1, is a human gene that is predicted to be involved in the regulation of presynaptic cytosolic calcium ion concentration. It enables benzodiazepine receptor binding activity and is located in the mitochondrion. The gene's function is not yet fully understood, but it may play a role in the regulation of mitochondrial function and calcium signaling. TS…	GO:0099509 regulation of presynaptic cytosolic calcium ion concentration;GO:0051480 regulation of cytosolic calcium ion concentration;GO:0070050 neuron cellular homeostasis	Predicted intracellular proteins; Transporters:Accessory Factors Involved in Transport
GPR68	8111	G protein-coupled receptor 68	GPR68 is a human gene that encodes a G protein-coupled receptor for sphingosylphosphorylcholine. This receptor is sensitive to changes in pH, being inactive at pH 7.8 but active at pH 6.8. Mutations in this gene have been linked to a condition called amelogenesis imperfecta, which affects the development of tooth enamel.	GO:2001206 positive regulation of osteoclast development;GO:0045656 negative regulation of monocyte differentiation;GO:0036035 osteoclast development	G-protein coupled receptors:GPCRs excl olfactory receptors; Potential drug targets; Human disease related genes:Digestive system diseases:Mouth and dental diseases; Disease related genes
SYDE1	85360	synapse defective Rho GTPase homolog 1	SYDE1, also known as synapse defective Rho GTPase homolog 1, is a gene that encodes a protein involved in cytoskeletal remodeling and trophoblast cell migration. The protein is a Rho GTPase-activating protein that is highly expressed in the placenta. Decreased expression of SYDE1 has been linked to intrauterine growth restriction (IUGR), a condition in which a fetus does not grow at a normal rate…	GO:1901165 positive regulation of trophoblast cell migration;GO:1901163 regulation of trophoblast cell migration;GO:0090630 activation of GTPase activity	Predicted intracellular proteins	Nucleoplasm (Approved); Additional: Cytosol;Golgi apparatus
C3orf18	51161	chromosome 3 open reading frame 18	C3orf18 is a human gene located on chromosome 3 and is predicted to be an integral component of the membrane. However, there is limited information available about its function and role in human biology. The gene is also known as chromosome 3 open reading frame 18 and has not been extensively studied. Further research is needed to understand the significance of C3orf18 in human health and disease.		Predicted intracellular proteins	Cytosol (Approved)
SIGMAR1	10280	sigma non-opioid intracellular receptor 1	The SIGMAR1 gene encodes a receptor protein that interacts with drugs such as cocaine and amphetamines. It was previously thought to function as an opioid receptor, but is now known to be a non-opioid receptor. The receptor is believed to play a role in the cellular functions of various tissues associated with the endocrine, immune, and nervous systems. Mutations in this gene have been linked to …	GO:0038003 G protein-coupled opioid receptor signaling pathway;GO:0070207 protein homotrimerization;GO:0070206 protein trimerization	Transporters:Accessory Factors Involved in Transport; Predicted intracellular proteins; FDA approved drug targets:Small molecule drugs; Human disease related genes:Nervous system diseases:Neurodegenerative diseases; Disease related genes			(M5941)HALLMARK UV RESPONSE UP
HYCC1	84668	hyccin PI4KA lipid kinase complex subunit 1	HYCC1 is a human gene that encodes for a protein that may be involved in the beta-catenin/Lef signaling pathway. The expression of this gene is down-regulated by beta-catenin. Mutations in HYCC1 have been linked to hypomyelination with congenital cataract (HCC), a rare genetic disorder characterized by abnormal myelination of the nervous system and the presence of cataracts at birth.	GO:0046854 phosphatidylinositol phosphate biosynthetic process;GO:0006661 phosphatidylinositol biosynthetic process;GO:0042552 myelination	Predicted intracellular proteins; Human disease related genes:Congenital disorders of metabolism:Congenital disorders of lipid/glycolipid metabolism; Disease related genes	Cytosol;Plasma membrane (Supported)
RNF182	221687	ring finger protein 182	RNF182, also known as ring finger protein 182, is a human gene that encodes a protein involved in protein ubiquitination. The protein has ubiquitin-protein transferase activity and is located in the cytoplasm. Its exact function is not yet fully understood, but it is believed to play a role in regulating protein degradation and turnover. The gene has been studied in various contexts, including ca…	GO:0016567 protein ubiquitination;GO:0032446 protein modification by small protein conjugation;GO:0070647 protein modification by small protein conjugation or removal	ENZYME proteins:Transferases; Predicted intracellular proteins; Enzymes	Golgi apparatus;Nucleoplasm (Approved); Additional: Vesicles
BTN3A2	11118	butyrophilin subfamily 3 member A2	BTN3A2 is a gene that encodes a protein belonging to the immunoglobulin superfamily. It is located in the juxta-telomeric region of the major histocompatibility class 1 locus and is clustered with other family members on chromosome 6. The protein may play a role in the adaptive immune response. Different isoforms of the protein are produced through alternative splicing of the gene.	GO:0002456 T cell mediated immunity;GO:0032729 positive regulation of type II interferon production;GO:0050852 T cell receptor signaling pathway	Predicted intracellular proteins
EGFR	1956	epidermal growth factor receptor	EGFR, or epidermal growth factor receptor, is a transmembrane glycoprotein that belongs to the protein kinase superfamily. It acts as a receptor for members of the epidermal growth factor family and is involved in cell proliferation. Mutations in this gene have been linked to lung cancer. EGFR is also a component of the cytokine storm, which contributes to the severe form of COVID-19 caused by SA…	GO:0090037 positive regulation of protein kinase C signaling;GO:0090036 regulation of protein kinase C signaling;GO:0038134 ERBB2-EGFR signaling pathway	ENZYME proteins:Transferases; Human disease related genes:Cancers:Cancers of the digestive system; Predicted secreted proteins; Human disease related genes:Cancers:Cancers of the lung and pleura; Kinases:Tyr protein kinases; Transporters:Accessory Factors Involved in Transport; Human disease related genes:Cancers:Cancers of the breast and female genital organs; Cancer-related genes:Candidate canc…	Golgi apparatus;Plasma membrane (Supported); Additional: Basal body;Cell Junctions;Cytosol;End piece;Mid piece;Nucleoli;Primary cilium;Principal piece	(M201)PID ERBB NETWORK PATHWAY; (M251)PID SYNDECAN 3 PATHWAY; (M184)PID ECADHERIN KERATINOCYTE PATHWAY	(M5910)HALLMARK PROTEIN SECRETION; (M5923)HALLMARK PI3K AKT MTOR SIGNALING; (M5891)HALLMARK HYPOXIA
CEMIP	57214	cell migration inducing hyaluronidase 1	CEMIP is a human gene that encodes for a protein called cell migration inducing hyaluronidase 1. This protein has several functions, including binding to clathrin heavy chain and hyaluronic acid, as well as possessing hyalurononglucosaminidase activity. CEMIP is involved in various processes, such as the breakdown of hyaluronan, the positive regulation of protein phosphorylation, and the positive…	GO:1900019 regulation of protein kinase C activity;GO:1900020 positive regulation of protein kinase C activity;GO:0030213 hyaluronan biosynthetic process	Enzymes; Predicted intracellular proteins; ENZYME proteins:Hydrolases; Predicted secreted proteins	Nucleoli fibrillar center (Supported); Additional: Endoplasmic reticulum;Nuclear membrane
HLA-DPB1	3115	major histocompatibility complex, class II, DP beta 1	HLA-DPB1 is a gene that belongs to the major histocompatibility complex class II beta chain paralogues. It encodes for a beta chain that is part of a heterodimer consisting of an alpha and beta chain, both anchored in the membrane. This molecule plays a crucial role in the immune system by presenting peptides derived from extracellular proteins. The beta chain is approximately 26-28 kDa and conta…	GO:0002399 MHC class II protein complex assembly;GO:0002503 peptide antigen assembly with MHC class II protein complex;GO:0002396 MHC protein complex assembly	Human disease related genes:Immune system diseases:Allergies and autoimmune diseases; Human disease related genes:Cardiovascular diseases:Cardiac diseases; Human disease related genes:Skin diseases:Skin and soft tissue diseases	Cell Junctions (Approved); Additional: Nucleoplasm
CAPN2	824	calpain 2	CAPN2, also known as calpain 2, is a gene that encodes the large subunit of the ubiquitous enzyme calpain, which is a calcium-activated neutral protease. Calpains are intracellular cysteine proteases that are involved in a variety of cellular processes, including signal transduction, cytoskeletal remodeling, and apoptosis. The ubiquitous calpains consist of heterodimers with distinct large, catal…	GO:0140246 protein catabolic process at synapse;GO:0140249 protein catabolic process at postsynapse;GO:0150173 positive regulation of phosphatidylcholine metabolic process	Enzymes; Predicted intracellular proteins; Peptidases:Cysteine-type peptidases; ENZYME proteins:Hydrolases	Connecting piece;Cytosol;Mid piece (Supported); Additional: Principal piece	(M281)PID FAK PATHWAY; (M164)PID ERBB1 DOWNSTREAM PATHWAY	(M5946)HALLMARK COAGULATION
ZEB2	9839	zinc finger E-box binding homeobox 2	ZEB2 is a gene that encodes a protein belonging to the Zfh1 family of zinc finger/homeodomain proteins. The protein is located in the nucleus and acts as a transcriptional repressor that binds to DNA and interacts with activated SMADs. Mutations in this gene have been linked to Hirschsprung disease/Mowat-Wilson syndrome. The gene has multiple alternatively spliced transcript variants.	GO:1904330 positive regulation of myofibroblast contraction;GO:0021767 mammillary body development;GO:0061373 mammillary axonal complex development	Predicted intracellular proteins; Human disease related genes:Congenital malformations:Other congenital malformations; Transcription factors:Helix-turn-helix domains; Disease related genes	Nucleoli;Nucleoplasm (Supported); Additional: Plasma membrane
MXRA8	54587	matrix remodeling associated 8	MXRA8, or matrix remodeling associated 8, is a gene that is predicted to play a role in the establishment of the glial blood-brain barrier. It is located in extracellular exosomes, which are small vesicles that are released by cells and contain various molecules such as proteins and nucleic acids. The function of MXRA8 is not fully understood, but it is thought to be involved in the remodeling of…	GO:0060857 establishment of glial blood-brain barrier;GO:0060856 establishment of blood-brain barrier;GO:0021782 glial cell development		Nucleoli (Approved)
FNDC4	64838	fibronectin type III domain containing 4	FNDC4 is a human gene that is involved in responding to transforming growth factor beta. It is predicted to be located in the endoplasmic reticulum and extracellular space, and to be active in the extracellular region and plasma membrane. This information is provided by the Alliance of Genome Resources as of April 2022.	GO:0071559 response to transforming growth factor beta;GO:0050728 negative regulation of inflammatory response;GO:0031348 negative regulation of defense response		Nucleoplasm (Approved); Additional: Aggresome;Cytosol
TIAM2	26230	TIAM Rac1 associated GEF 2	TIAM2 is a gene that encodes a guanine nucleotide exchange factor. This protein activates a Rho-like GTPase called ras-related C3 botulinum substrate 1, which is involved in neural cell development. The mouse protein that is highly similar to TIAM2 specifically activates this GTPase, converting it from an inactive state to an active state. TIAM2 has multiple isoforms due to alternative splicing o…	GO:0050772 positive regulation of axonogenesis;GO:0050770 regulation of axonogenesis;GO:0050769 positive regulation of neurogenesis	Predicted intracellular proteins	Nucleoli fibrillar center;Nucleoplasm (Supported); Additional: Cytosol	(M241)PID RAC1 REG PATHWAY
PI3	5266	peptidase inhibitor 3	The human gene PI3 encodes for an elastase-specific inhibitor that acts as an antimicrobial peptide against various types of bacteria and fungal pathogens. It belongs to the WFDC domain family and is located in the centromeric cluster of chromosome 20q12-q13. The expression of this gene is increased by bacterial lipopolysaccharides and cytokines.	GO:0007620 copulation;GO:0018149 peptide cross-linking;GO:0007617 mating behavior	Predicted secreted proteins	Plasma membrane (Approved)	(M3468)NABA ECM REGULATORS; (M5885)NABA MATRISOME ASSOCIATED; (M5889)NABA MATRISOME
CD83	9308	CD83 molecule	CD83 is a gene that encodes a protein that belongs to the immunoglobulin superfamily of receptors. This protein is a type I membrane protein and may play a role in regulating antigen presentation. Additionally, a soluble form of the protein can bind to dendritic cells and inhibit their maturation. The gene has three different transcript variants that encode different isoforms of the protein.	GO:0032713 negative regulation of interleukin-4 production;GO:0032673 regulation of interleukin-4 production;GO:0032743 positive regulation of interleukin-2 production	CD markers	Nucleoplasm;Plasma membrane (Approved); Additional: Golgi apparatus;Nucleoli		(M5947)HALLMARK IL2 STAT5 SIGNALING; (M5890)HALLMARK TNFA SIGNALING VIA NFKB
UBA7	7318	ubiquitin like modifier activating enzyme 7	UBA7 is a gene that encodes a member of the E1 ubiquitin-activating enzyme family. Ubiquitination is a cellular mechanism that targets abnormal or short-lived proteins for degradation, and involves three classes of enzymes: E1s, E2s, and E3s. UBA7 is a retinoid target that triggers promyelocytic leukemia (PML)/retinoic acid receptor alpha (RARalpha) degradation and apoptosis in acute promyelocyti…	GO:0032020 ISG15-protein conjugation;GO:0019941 modification-dependent protein catabolic process;GO:0043632 modification-dependent macromolecule catabolic process		Nucleoplasm;Vesicles (Approved); Additional: Cytosol		(M5911)HALLMARK INTERFERON ALPHA RESPONSE
TMEM106A	113277	transmembrane protein 106A	TMEM106A is a human gene that is predicted to be involved in various biological processes, including glycoprotein biosynthesis, positive regulation of cytokine production, and positive regulation of intracellular signal transduction. It is also predicted to be located in the plasma membrane. The gene's function and role in human health are still being studied, but it has been linked to neurodegen…	GO:0045348 positive regulation of MHC class II biosynthetic process;GO:0045346 regulation of MHC class II biosynthetic process;GO:1904407 positive regulation of nitric oxide metabolic process	Transporters
TDRP	157695	testis development related protein	The human gene TDRP, also known as testis development related protein, plays a role in spermatogenesis. It is located in both the cytosol and nucleus of cells. TDRP acts upstream of or within the process of spermatogenesis, which is the production of sperm in males. This information is provided by the Alliance of Genome Resources as of April 2022.	GO:0007283 spermatogenesis;GO:0048232 male gamete generation;GO:0007276 gamete generation	Predicted intracellular proteins	Cytosol;Vesicles (Supported)
ADCY7	113	adenylate cyclase 7	ADCY7 is a gene that encodes a membrane-bound enzyme called adenylate cyclase 7. This enzyme is responsible for catalyzing the formation of cyclic AMP from ATP and is inhibited by calcium. ADCY7 belongs to the adenylyl cyclase class-4/guanylyl cyclase enzyme family, which is characterized by the presence of twelve membrane-spanning domains in its sequences. There are several transcript variants o…	GO:0006171 cAMP biosynthetic process;GO:0071285 cellular response to lithium ion;GO:0071361 cellular response to ethanol	Predicted intracellular proteins; ENZYME proteins:Lyases; Enzymes	Plasma membrane (Approved); Additional: Rods & Rings	(M56)PID LPA4 PATHWAY; (M8)PID ENDOTHELIN PATHWAY; (M15)PID LYSOPHOSPHOLIPID PATHWAY
ZNF583	147949	zinc finger protein 583	ZNF583 is a human gene that encodes for a zinc finger protein. This protein is predicted to have DNA-binding transcription factor activity, specifically for RNA polymerase II and cis-regulatory region sequence-specific DNA binding activity. It is also predicted to be involved in the regulation of transcription by RNA polymerase II and to be active in the nucleus.	GO:0006357 regulation of transcription by RNA polymerase II;GO:0006355 regulation of DNA-templated transcription;GO:2001141 regulation of RNA biosynthetic process	Predicted intracellular proteins; Transcription factors:Zinc-coordinating DNA-binding domains	Nucleoli (Approved); Additional: Cytosol
CCNA1	8900	cyclin A1	CCNA1, also known as cyclin A1, is a gene that encodes a protein belonging to the cyclin family. Cyclins are regulators of CDK kinases and play a crucial role in the cell cycle. CCNA1 is expressed in testis, brain, and several leukemic cell lines, and is primarily involved in the control of the germline meiotic cell cycle. This cyclin binds to both CDK2 and CDC2 kinases, regulating separate funct…	GO:0007141 male meiosis I;GO:0007140 male meiotic nuclear division;GO:0000082 G1/S transition of mitotic cell cycle	Predicted intracellular proteins; Cancer-related genes:Candidate cancer biomarkers	Nuclear bodies;Nucleoplasm (Approved)	(M3686)SA REG CASCADE OF CYCLIN EXPR; (M195)PID CMYB PATHWAY	(M5951)HALLMARK SPERMATOGENESIS; (M5902)HALLMARK APOPTOSIS; (M5907)HALLMARK ESTROGEN RESPONSE LATE
CRYBG3	131544	crystallin beta-gamma domain containing 3	The human gene CRYBG3, also known as crystallin beta-gamma domain containing 3, is involved in lens development in camera-type eye and visual perception. It enables protein kinase A binding activity and is part of a protein-containing complex. This information is provided by the Alliance of Genome Resources as of April 2022.	GO:0002088 lens development in camera-type eye;GO:0007601 visual perception;GO:0050953 sensory perception of light stimulus	Predicted intracellular proteins	Plasma membrane (Approved); Additional: Primary cilium
ETV5	2119	ETS variant transcription factor 5	ETV5, also known as ETS variant transcription factor 5, is a gene that encodes a protein involved in regulating gene expression. The protein has the ability to bind to specific DNA sequences and activate or repress transcription by RNA polymerase II. ETV5 is involved in various cellular processes, including the response to oxidative stress and the regulation of gene expression. The protein is loc…	GO:0048133 male germ-line stem cell asymmetric division;GO:0098722 asymmetric stem cell division;GO:0098728 germline stem cell asymmetric division	Predicted intracellular proteins; Cancer-related genes:Candidate cancer biomarkers; Transcription factors:Helix-turn-helix domains; Human disease related genes:Cancers:Cancers of male genital organs	Nucleoplasm (Enhanced)	(M290)PID IL12 STAT4 PATHWAY; (M176)PID FOXM1 PATHWAY	(M5953)HALLMARK KRAS SIGNALING UP
TMEM163	81615	transmembrane protein 163	TMEM163 is a human gene that is predicted to be involved in zinc ion import into synaptic vesicles. It is also predicted to enable zinc ion binding activity and is located in the early endosome membrane. TMEM163 is active in intracellular vesicles and the plasma membrane, and is predicted to be an integral component of the synaptic vesicle membrane.	GO:0099180 zinc ion import into synaptic vesicle;GO:0140882 zinc export across plasma membrane;GO:0062111 zinc ion import into organelle	Transporters:Electrochemical Potential-driven transporters
RIN3	79890	Ras and Rab interactor 3	RIN3 is a human gene that belongs to the RIN family of Ras interaction-interference proteins. It acts as a guanine nucleotide exchange for RAB5B and RAB31, which are small GTPases. RIN3 is a binding partner to RAB5 and is involved in intracellular trafficking and endocytosis. Alternative splicing of the gene results in multiple transcript variants.	GO:0060755 negative regulation of mast cell chemotaxis;GO:0060753 regulation of mast cell chemotaxis;GO:0002091 negative regulation of receptor internalization	Predicted intracellular proteins
MDK	4192	midkine	The human gene MDK, also known as midkine, encodes a growth factor that responds to retinoic acid and binds heparin. This protein promotes cell growth, migration, and angiogenesis, particularly during tumorigenesis. It has been targeted as a therapeutic for various disorders. The gene has multiple isoforms due to alternative splicing of its transcript variants.	GO:0030421 defecation;GO:0106016 positive regulation of inflammatory response to wounding;GO:0106091 glial cell projection elongation	Cancer-related genes:Candidate cancer biomarkers; Predicted secreted proteins	Vesicles (Approved)	(M165)PID SYNDECAN 4 PATHWAY; (M277)PID INTEGRIN A4B1 PATHWAY; (M18)PID INTEGRIN1 PATHWAY	(M5907)HALLMARK ESTROGEN RESPONSE LATE; (M5915)HALLMARK APICAL JUNCTION
AASS	10157	aminoadipate-semialdehyde synthase	The AASS gene encodes a bifunctional enzyme that plays a crucial role in the lysine degradation pathway in mammals. The enzyme contains two distinct regions, with the N-terminal portion having lysine-ketoglutarate reductase activity and the C-terminal portion having saccharopine dehydrogenase activity. These activities result in the conversion of lysine to alpha-aminoadipic semialdehyde. Mutation…	GO:0033512 L-lysine catabolic process to acetyl-CoA via saccharopine;GO:0019474 L-lysine catabolic process to acetyl-CoA;GO:0019477 L-lysine catabolic process	Disease related genes; Human disease related genes:Congenital disorders of metabolism:Congenital disorders of amino acid metabolism; Potential drug targets; Predicted intracellular proteins; Enzymes; ENZYME proteins:Oxidoreductases	Mitochondria (Approved); Additional: Nucleoplasm;Vesicles
WLS	79971	Wnt ligand secretion mediator	The human gene WLS, also known as Wnt ligand secretion mediator, plays a role in enabling the binding of Wnt proteins and other proteins. It is involved in positive regulation of cell communication and protein transport. WLS is located in various cellular components, including the Golgi apparatus, early endosome, and endoplasmic reticulum membrane. This information is provided by the Alliance of …	GO:0061355 Wnt protein secretion;GO:0061357 positive regulation of Wnt protein secretion;GO:0061356 regulation of Wnt protein secretion	Predicted intracellular proteins; Potential drug targets; Transporters:Accessory Factors Involved in Transport; Disease related genes	Cytosol;Endoplasmic reticulum (Approved)		(M5947)HALLMARK IL2 STAT5 SIGNALING
ARHGAP45	23526	Rho GTPase activating protein 45	ARHGAP45 is a human gene that encodes for a protein called Rho GTPase activating protein 45. This protein is predicted to have GTPase activator activity and be involved in the activation of GTPase activity. It is located in the membrane. The function of this gene is not fully understood, but it may play a role in regulating cell signaling pathways and cellular processes such as cell migration and…	GO:0051058 negative regulation of small GTPase mediated signal transduction;GO:0051056 regulation of small GTPase mediated signal transduction;GO:1902532 negative regulation of intracellular signal transduction	Predicted intracellular proteins	Cytosol;Plasma membrane (Supported)
CCL20	6364	C-C motif chemokine ligand 20	CCL20 is a gene that belongs to the small cytokine CC gene subfamily and encodes a protein that is involved in immunoregulatory and inflammatory processes. The protein has chemotactic activity for lymphocytes and can inhibit the proliferation of myeloid progenitors. There are two different isoforms of the protein that are encoded by two transcript variants of the gene. CCL20 is an antimicrobial g…	GO:0072679 thymocyte migration;GO:2000406 positive regulation of T cell migration;GO:0072678 T cell migration	Predicted secreted proteins		(M5883)NABA SECRETED FACTORS; (M5885)NABA MATRISOME ASSOCIATED; (M5889)NABA MATRISOME	(M5890)HALLMARK TNFA SIGNALING VIA NFKB; (M5932)HALLMARK INFLAMMATORY RESPONSE; (M5953)HALLMARK KRAS SIGNALING UP
CNTNAP1	8506	contactin associated protein 1	CNTNAP1, also known as contactin-associated protein 1, is a gene that encodes a 1,384-amino acid protein called p190 or CASPR. This protein is associated with the contactin-PTPRZ1 complex and is primarily transcribed in the brain, with weak expression in other tissues. The extracellular domain of the protein contains several putative protein-protein interaction domains, a putative transmembrane d…	GO:0098529 neuromuscular junction development, skeletal muscle fiber;GO:1990227 paranodal junction maintenance;GO:0002175 protein localization to paranode region of axon	Human disease related genes:Congenital malformations:Congenital malformations of the musculoskeletal system; Human disease related genes:Nervous system diseases:Other nervous and sensory system diseases; Disease related genes	Nucleoplasm (Approved)
COL17A1	1308	collagen type XVII alpha 1 chain	COL17A1 is a gene that encodes the alpha chain of type XVII collagen, which is a transmembrane protein and a structural component of hemidesmosomes. Hemidesmosomes are multiprotein complexes that mediate adhesion of keratinocytes to the underlying membrane. Mutations in this gene are associated with both generalized atrophic benign and junctional epidermolysis bullosa. There are two homotrimeric …	GO:0031581 hemidesmosome assembly;GO:0007044 cell-substrate junction assembly;GO:0150115 cell-substrate junction organization	Predicted intracellular proteins; Human disease related genes:Congenital malformations:Congenital malformations of skin; Predicted secreted proteins; Cancer-related genes:Candidate cancer biomarkers; Disease related genes	Plasma membrane (Supported); Additional: Golgi apparatus	(M3005)NABA COLLAGENS; (M198)PID SYNDECAN 1 PATHWAY; (M239)PID A6B1 A6B4 INTEGRIN PATHWAY	(M5915)HALLMARK APICAL JUNCTION
ADD2	119	adducin 2	ADD2, also known as adducin 2, is a gene that encodes for a subunit of the adducin protein family. Adducins are involved in the assembly of the spectrin-actin network in erythrocytes and at sites of cell-cell contact in epithelial tissues. ADD2 specifically encodes for the beta subunit of adducin, which is primarily expressed in the brain and hematopoietic tissues. Polymorphisms in the alpha and …	GO:0050901 leukocyte tethering or rolling;GO:0051016 barbed-end actin filament capping;GO:0061756 leukocyte adhesion to vascular endothelial cell	Predicted intracellular proteins	Cytosol;Nucleoplasm (Approved); Additional: Plasma membrane		(M5945)HALLMARK HEME METABOLISM
NAV1	89796	neuron navigator 1	The human gene NAV1, also known as neuron navigator 1, is primarily expressed in the nervous system. It contains coiled-coil domains and a conserved AAA domain that is characteristic of ATPases associated with various cellular activities. NAV1 is similar to the Caenorhabditis elegans gene unc-53, which is involved in axon guidance. Although the exact function of NAV1 is not yet fully understood, …	GO:0001578 microtubule bundle formation;GO:0001764 neuron migration;GO:0000226 microtubule cytoskeleton organization	Predicted intracellular proteins	Microtubules (Approved)
GPSM3	63940	G protein signaling modulator 3	GPSM3 is a human gene that is predicted to have GTPase regulator activity and be involved in positive regulation of the inflammatory response. It is also predicted to act upstream of or within positive regulation of cytokine production involved in the inflammatory response and positive regulation of leukocyte chemotaxis. GPSM3 is predicted to be located in the cytoplasm and plasma membrane.	GO:1900017 positive regulation of cytokine production involved in inflammatory response;GO:0002690 positive regulation of leukocyte chemotaxis;GO:1900015 regulation of cytokine production involved in inflammatory response	Predicted intracellular proteins
CLGN	1047	calmegin	CLGN, also known as calmegin, is a protein that acts as a chaperone in the endoplasmic reticulum of the testis. It is specifically expressed in the testis and may play a role in spermatogenesis and infertility. The protein is involved in the folding and processing of other proteins in the endoplasmic reticulum, ensuring that they are properly formed and functional. Mutations in the CLGN gene have…	GO:0007339 binding of sperm to zona pellucida;GO:0035036 sperm-egg recognition;GO:0009988 cell-cell recognition	Predicted intracellular proteins	Endoplasmic reticulum (Supported); Additional: Equatorial segment;Mid piece		(M5951)HALLMARK SPERMATOGENESIS
TGFBR3L	100507588	transforming growth factor beta receptor 3 like	TGFBR3L is a human gene that is predicted to have several functions, including glycosaminoglycan binding activity, transforming growth factor beta-activated receptor activity, and type II transforming growth factor beta receptor binding activity. It is also predicted to be involved in processes such as blood vessel morphogenesis, regulation of transforming growth factor beta receptor signaling pa…	GO:0001837 epithelial to mesenchymal transition;GO:0007179 transforming growth factor beta receptor signaling pathway;GO:0071560 cellular response to transforming growth factor beta stimulus		Vesicles (Approved)
SLC40A1	30061	solute carrier family 40 member 1	SLC40A1 is a gene that encodes a protein involved in exporting iron from the cells lining the small intestine. Mutations in this gene can lead to a condition called hemochromatosis type 4, which causes excessive iron accumulation in the body. The protein encoded by SLC40A1 is a cell membrane protein, meaning it is located on the surface of cells and helps regulate the movement of substances in an…	GO:0060345 spleen trabecula formation;GO:1903988 iron ion export across plasma membrane;GO:0034755 iron ion transmembrane transport	Transporters:Electrochemical Potential-driven transporters; Predicted intracellular proteins; Potential drug targets; Human disease related genes:Congenital disorders of metabolism:Congenital disorders of ion transport and metabolism; Disease related genes	Cytosol;Plasma membrane (Approved); Additional: Nucleoplasm
BUB1B-PAK6	106821730	BUB1B-PAK6 readthrough	BUB1B-PAK6 readthrough is a gene that represents transcription between two genes, BUB1B and PAK6. The protein encoded by the readthrough transcripts is the same as the product of the downstream gene, PAK6. Alternative splicing results in multiple transcript variants. BUB1B is a mitotic checkpoint serine/threonine-protein kinase, while PAK6 is a serine/threonine-protein kinase. The function of the…
CRIM1	51232	cysteine rich transmembrane BMP regulator 1	CRIM1 is a human gene that encodes a transmembrane protein with six cysteine-rich repeat domains and an insulin-like growth factor-binding domain. This protein may be involved in tissue development by interacting with members of the transforming growth factor beta family, such as bone morphogenetic proteins. The exact function of CRIM1 is not fully understood, but it is believed to play a role in…	GO:0048009 insulin-like growth factor receptor signaling pathway;GO:0045668 negative regulation of osteoblast differentiation;GO:0030514 negative regulation of BMP signaling pathway	Transporters; Predicted intracellular proteins		(M3008)NABA ECM GLYCOPROTEINS; (M5884)NABA CORE MATRISOME; (M5889)NABA MATRISOME
SNTB1	6641	syntrophin beta 1	SNTB1, also known as syntrophin beta 1, is a peripheral membrane protein that is associated with dystrophin and dystrophin-related proteins. Dystrophin is a cytoskeletal protein found in muscle fibers, and its absence or reduced amounts are associated with Duchenne and Becker Muscular Dystrophy, respectively. SNTB1 is a member of the syntrophin gene family, which includes at least two other struc…	GO:0006936 muscle contraction;GO:0003012 muscle system process;GO:0003008 system process	Predicted intracellular proteins			(M5930)HALLMARK EPITHELIAL MESENCHYMAL TRANSITION
GPR161	23432	G protein-coupled receptor 161	GPR161 is a human gene that encodes an orphan G protein-coupled receptor whose ligand is unknown. This gene is overexpressed in triple-negative breast cancer, and its disruption slows the proliferation of basal breast cancer cells. Therefore, GPR161 is a potential drug target for triple-negative breast cancer.	GO:1901620 regulation of smoothened signaling pathway involved in dorsal/ventral neural tube patterning;GO:1901621 negative regulation of smoothened signaling pathway involved in dorsal/ventral neural tube patterning;GO:0045879 negative regulation of smoothened signaling pathway	G-protein coupled receptors:GPCRs excl olfactory receptors; Transporters; Potential drug targets; Disease related genes	Primary cilium (Approved); Additional: Primary cilium transition zone
EPHX4	253152	epoxide hydrolase 4	EPHX4 is a human gene that is predicted to have hydrolase activity and be an integral component of the membrane. The gene encodes for epoxide hydrolase 4, which is an enzyme that plays a role in the metabolism of xenobiotics and endogenous compounds. The function of EPHX4 is not fully understood, but it has been implicated in various biological processes, including lipid metabolism, inflammation,…		Predicted intracellular proteins	Vesicles (Approved)
ALDH3B1	221	aldehyde dehydrogenase 3 family member B1	ALDH3B1 is a gene that encodes a protein belonging to the aldehyde dehydrogenase family. This family of proteins is involved in the detoxification of aldehydes produced during alcohol metabolism and lipid peroxidation. The encoded protein has the ability to oxidize long-chain fatty aldehydes and may play a role in protecting against oxidative stress. Alternative splicing of the gene results in th…	GO:0006068 ethanol catabolic process;GO:0006067 ethanol metabolic process;GO:0046185 aldehyde catabolic process	Predicted intracellular proteins; Enzymes; ENZYME proteins:Oxidoreductases			(M5906)HALLMARK ESTROGEN RESPONSE EARLY; (M5907)HALLMARK ESTROGEN RESPONSE LATE
STARD8	9754	StAR related lipid transfer domain containing 8	STARD8 is a human gene that encodes a protein belonging to a subfamily of Rho GTPase activating proteins. This protein contains a lipid transfer domain that is related to the steroidogenic acute regulatory protein. STARD8 is primarily found in focal adhesions and is believed to play a role in regulating cell morphology. Additionally, it may function as a tumor suppressor.	GO:0035023 regulation of Rho protein signal transduction;GO:0051056 regulation of small GTPase mediated signal transduction;GO:0030036 actin cytoskeleton organization	Predicted intracellular proteins
KHDRBS3	10656	KH RNA binding domain containing, signal transduction associated 3	KHDRBS3 is a human gene that encodes a protein containing a KH RNA binding domain. This protein is involved in RNA binding activity, identical protein binding activity, and protein domain specific binding activity. It is predicted to play a role in regulating alternative mRNA splicing through the spliceosome and in spermatogenesis. KHDRBS3 is located in the nucleoplasm and is part of a protein-co…	GO:0000381 regulation of alternative mRNA splicing, via spliceosome;GO:0048024 regulation of mRNA splicing, via spliceosome;GO:0050684 regulation of mRNA processing	Predicted intracellular proteins	Nucleoplasm (Supported)
EPHA2	1969	EPH receptor A2	EPHA2 is a gene that belongs to the ephrin receptor subfamily of the protein-tyrosine kinase family. It has been implicated in mediating developmental events, particularly in the nervous system. The protein encoded by this gene binds ephrin-A ligands and mutations in this gene are the cause of certain genetically-related cataract disorders. Receptors in the EPH subfamily typically have a single k…	GO:0060034 notochord cell differentiation;GO:0060035 notochord cell development;GO:0014028 notochord formation	ENZYME proteins:Transferases; FDA approved drug targets:Small molecule drugs; Cancer-related genes:Mutated cancer genes; RAS pathway related proteins; Cancer-related genes:Candidate cancer biomarkers; Human disease related genes:Nervous system diseases:Eye disease; Enzymes; Kinases:Tyr protein kinases; Disease related genes	Cell Junctions;Plasma membrane (Supported); Additional: Golgi apparatus;Nuclear speckles	(M273)PID EPHA2 FWD PATHWAY; (M177)PID EPHA FWDPATHWAY; (M86)PID ARF6 PATHWAY	(M5934)HALLMARK XENOBIOTIC METABOLISM; (M5939)HALLMARK P53 PATHWAY
PRDM5	11107	PR/SET domain 5	PRDM5 is a gene that encodes a transcription factor belonging to the PR-domain protein family. It contains a PR-domain and multiple zinc finger motifs. Transcription factors of the PR-domain family are involved in cell differentiation and tumorigenesis. The function of PRDM5 is not fully understood, but it is believed to play a role in regulating gene expression and cell growth. Mutations in this…	GO:1903053 regulation of extracellular matrix organization;GO:1990830 cellular response to leukemia inhibitory factor;GO:1990823 response to leukemia inhibitory factor	Predicted intracellular proteins; Human disease related genes:Congenital malformations:Congenital malformations of skin; Transcription factors:Zinc-coordinating DNA-binding domains; Disease related genes	Nuclear bodies;Nucleoli (Supported); Additional: Nucleoplasm
SPRY4	81848	sprouty RTK signaling antagonist 4	The SPRY4 gene encodes a protein that belongs to a family of proteins rich in cysteine and proline. This protein acts as an inhibitor of the MAPK signaling pathway, which is involved in cell growth and differentiation. The activity of SPRY4 impairs the formation of active GTP-RAS, which is a protein that regulates cell proliferation and differentiation. Variations in the nucleotide sequence of th…	GO:1900025 negative regulation of substrate adhesion-dependent cell spreading;GO:0040037 negative regulation of fibroblast growth factor receptor signaling pathway;GO:0046580 negative regulation of Ras protein signal transduction	Predicted intracellular proteins; Human disease related genes:Endocrine and metabolic diseases:Hypothalamus and pituitary gland diseases; Disease related genes	Golgi apparatus (Approved); Additional: Cytosol		(M5947)HALLMARK IL2 STAT5 SIGNALING
CCDC8	83987	coiled-coil domain containing 8 subunit of 3M complex	The CCDC8 gene encodes a protein that contains a coiled-coil domain. This protein acts as a cofactor for p53-mediated apoptosis in response to DNA damage and may also be involved in growth through interactions with obscurin-like 1. Mutations in this gene have been linked to 3M syndrome-3, a rare genetic disorder characterized by short stature, facial dysmorphism, and skeletal abnormalities.	GO:0007088 regulation of mitotic nuclear division;GO:0051783 regulation of nuclear division;GO:0007346 regulation of mitotic cell cycle	Predicted intracellular proteins; Human disease related genes:Congenital malformations:Other congenital malformations; Disease related genes	Cytosol;Plasma membrane (Approved); Additional: Nucleoplasm
ALDH1A3	220	aldehyde dehydrogenase 1 family member A3	ALDH1A3 is a gene that encodes an enzyme called aldehyde dehydrogenase 1 family member A3. This enzyme uses retinal as a substrate and is involved in various biological processes. Mutations in this gene have been linked to microphthalmia, isolated 8, a condition characterized by small eyes. Additionally, changes in the expression of this gene have been observed in tumor cells. The gene undergoes …	GO:0021768 nucleus accumbens development;GO:0060166 olfactory pit development;GO:0070384 Harderian gland development	Disease related genes; Human disease related genes:Congenital malformations:Congenital malformations of eye; Potential drug targets; Predicted intracellular proteins; Enzymes; ENZYME proteins:Oxidoreductases	Nucleoplasm (Supported); Additional: Cytosol		(M5908)HALLMARK ANDROGEN RESPONSE; (M5953)HALLMARK KRAS SIGNALING UP
HCLS1	3059	hematopoietic cell-specific Lyn substrate 1	HCLS1, also known as hematopoietic cell-specific Lyn substrate 1, is a gene that encodes a protein involved in various cellular processes, including signal transduction, protein phosphorylation, and transcriptional regulation. The protein has the ability to bind to RNA polymerase II-specific DNA-binding transcription factors and protein kinases. HCLS1 is found in the cytosol, nucleus, and plasma …	GO:0038158 granulocyte colony-stimulating factor signaling pathway;GO:0030854 positive regulation of granulocyte differentiation;GO:0045651 positive regulation of macrophage differentiation	Predicted intracellular proteins	Cytosol;Plasma membrane (Supported)	(M7)PID FCER1 PATHWAY	(M5898)HALLMARK DNA REPAIR; (M5950)HALLMARK ALLOGRAFT REJECTION
ILDR2	387597	immunoglobulin like domain containing receptor 2	ILDR2 is a human gene that encodes for a protein with an immunoglobulin-like domain. It is predicted to play a role in regulating the number of cells within a tissue, insulin secretion, and response to glucose. The protein is predicted to be located in the endoplasmic reticulum membrane and is an integral component of the membrane.	GO:0048873 homeostasis of number of cells within a tissue;GO:0030073 insulin secretion;GO:0031016 pancreas development	Predicted intracellular proteins	Plasma membrane (Approved)
HSD17B11	51170	hydroxysteroid 17-beta dehydrogenase 11	HSD17B11 is a human gene that encodes for the enzyme hydroxysteroid 17-beta dehydrogenase 11. This enzyme belongs to the short-chain alcohol dehydrogenase family and is involved in the metabolism of secondary alcohols and ketones. The function of HSD17B11 is not fully understood, but it has been suggested to play a role in steroid hormone metabolism and lipid biosynthesis. Mutations in this gene …	GO:0006710 androgen catabolic process;GO:0006703 estrogen biosynthetic process;GO:0042447 hormone catabolic process	Predicted intracellular proteins; Enzymes; ENZYME proteins:Oxidoreductases	Lipid droplets (Supported)		(M5949)HALLMARK PEROXISOME; (M5948)HALLMARK BILE ACID METABOLISM; (M5935)HALLMARK FATTY ACID METABOLISM
SLC25A27	9481	solute carrier family 25 member 27	SLC25A27 is a gene that codes for a mitochondrial anion carrier protein (MACP) called solute carrier family 25 member 27. MACPs are responsible for separating oxidative phosphorylation from ATP synthesis, resulting in energy being dissipated as heat. SLC25A27 facilitates the transfer of anions from the inner to the outer mitochondrial membrane and the return transfer of protons from the outer to …	GO:0051562 negative regulation of mitochondrial calcium ion concentration;GO:0035356 intracellular triglyceride homeostasis;GO:0010917 negative regulation of mitochondrial membrane potential	Predicted intracellular proteins; Transporters:Electrochemical Potential-driven transporters	Mitochondria (Supported)
STAT5A	6776	signal transducer and activator of transcription 5A	STAT5A is a gene that encodes a transcription factor belonging to the STAT family. It is activated by various cytokines and growth factors, including IL2, IL3, IL7, GM-CSF, erythropoietin, thrombopoietin, and different growth hormones. Upon activation, STAT5A forms homo- or heterodimers that translocate to the cell nucleus and act as transcription activators. The protein is essential for tumorige…	GO:0060376 positive regulation of mast cell differentiation;GO:0033026 negative regulation of mast cell apoptotic process;GO:0046544 development of secondary male sexual characteristics	Predicted intracellular proteins; Cancer-related genes:Candidate cancer biomarkers; Transcription factors:Immunoglobulin fold	Cytosol (Enhanced); Additional: Nucleoplasm	(M135)PID IL5 PATHWAY; (M36)PID IL27 PATHWAY; (M182)PID IL3 PATHWAY	(M5890)HALLMARK TNFA SIGNALING VIA NFKB; (M5905)HALLMARK ADIPOGENESIS
AMPD3	272	adenosine monophosphate deaminase 3	AMPD3 is a gene that encodes a highly regulated enzyme responsible for catalyzing the hydrolytic deamination of adenosine monophosphate to inosine monophosphate, a branch point in the adenylate catabolic pathway. This gene specifically encodes the erythrocyte (E) isoforms, while other family members encode isoforms that predominate in muscle (M) and liver (L) cells. Mutations in this gene lead to…	GO:0006196 AMP catabolic process;GO:0032264 IMP salvage;GO:0106380 purine ribonucleotide salvage	Predicted intracellular proteins; Potential drug targets; Human disease related genes:Congenital disorders of metabolism:Congenital disorders of nucleotide metabolism; Enzymes; ENZYME proteins:Hydrolases; Disease related genes	Nuclear membrane (Approved); Additional: Nucleoli		(M5891)HALLMARK HYPOXIA
UNC13D	201294	unc-13 homolog D	UNC13D is a human gene that belongs to the UNC13 family and is involved in vesicle maturation during exocytosis. It regulates the secretion of cytolytic granules and is associated with familial hemophagocytic lymphohistiocytosis type 3, a rare autosomal recessive disorder. UNC13D lacks an N-terminal phorbol ester-binding C1 domain present in other Munc13 proteins. Mutations in this gene can lead …	GO:0002432 granuloma formation;GO:0043320 natural killer cell degranulation;GO:0002467 germinal center formation	Predicted intracellular proteins; Human disease related genes:Immune system diseases:Primary immunodeficiency; Disease related genes	Cytosol (Supported); Additional: Vesicles
COL6A3	1293	collagen type VI alpha 3 chain	COL6A3 is a gene that encodes the alpha-3 chain of type VI collagen, a type of collagen found in most connective tissues. The alpha-3 chain is much larger than the other two alpha chains due to an increase in subdomains that bind extracellular matrix proteins, which is important for organizing matrix components. Mutations in this gene are associated with Bethlem myopathy, a rare autosomal dominan…	GO:0043491 phosphatidylinositol 3-kinase/protein kinase B signal transduction;GO:0051402 neuron apoptotic process;GO:0009749 response to glucose	Human disease related genes:Musculoskeletal diseases:Muscular diseases; Disease related genes; Predicted intracellular proteins; Predicted secreted proteins; Human disease related genes:Nervous system diseases:Other nervous and sensory system diseases	Endoplasmic reticulum (Approved); Additional: Vesicles	(M5887)NABA BASEMENT MEMBRANES; (M3005)NABA COLLAGENS; (M198)PID SYNDECAN 1 PATHWAY	(M5909)HALLMARK MYOGENESIS; (M5930)HALLMARK EPITHELIAL MESENCHYMAL TRANSITION
HYI	81888	hydroxypyruvate isomerase (putative)	The HYI gene encodes a putative hydroxypyruvate isomerase that is likely involved in the conversion of hydroxypyruvate to 2-hydroxy-3-oxopropanoate. This gene may play a role in carbohydrate transport and metabolism. Different isoforms of the gene have been identified through alternative splicing.	GO:0046487 glyoxylate metabolic process;GO:0006081 aldehyde metabolic process;GO:0032787 monocarboxylic acid metabolic process	ENZYME proteins:Isomerase; Predicted intracellular proteins; Enzymes	Cytosol;Plasma membrane (Approved); Additional: Golgi apparatus
CALHM3	119395	calcium homeostasis modulator 3	CALHM3 is a human gene that is predicted to enable cation channel activity and be involved in ATP transport. It is also predicted to be located in the basolateral plasma membrane and be an integral component of the plasma membrane. The gene's function is related to calcium homeostasis modulation, which is the process of maintaining a stable level of calcium ions in cells. The exact role of CALHM3…	GO:1904669 ATP export;GO:0015867 ATP transport;GO:0051291 protein heterooligomerization	Transporters:Transporter channels and pores
XAF1	54739	XIAP associated factor 1	XAF1 (XIAP associated factor 1) is a gene that produces a protein that counteracts the inhibitory effect of IAP (inhibitor of apoptosis) proteins. IAP proteins bind to and inhibit caspases, which are activated during apoptosis. The XAF1 protein binds to IAP proteins and interferes with their activity, affecting the progress of the apoptosis signaling pathway. Multiple transcript variants encoding…	GO:0035456 response to interferon-beta;GO:0032480 negative regulation of type I interferon production;GO:0032481 positive regulation of type I interferon production	Predicted intracellular proteins	Mitochondria;Nucleoplasm (Supported)		(M5913)HALLMARK INTERFERON GAMMA RESPONSE
NEDD4L	23327	NEDD4 like E3 ubiquitin protein ligase	NEDD4L is a gene that encodes a type of protein called HECT domain E3 ubiquitin ligase, which transfers ubiquitin from E2 ubiquitin-conjugating enzymes to specific protein substrates, leading to their degradation. This protein plays a crucial role in regulating the cell surface expression of the epithelial sodium channel, ENaC, and is involved in epithelial sodium transport. NEDD4L is also associ…	GO:1903783 negative regulation of sodium ion import across plasma membrane;GO:2001288 positive regulation of caveolin-mediated endocytosis;GO:1903782 regulation of sodium ion import across plasma membrane	ENZYME proteins:Transferases; Potential drug targets; Predicted intracellular proteins; Cancer-related genes:Mutational cancer driver genes; Enzymes; Human disease related genes:Congenital malformations:Congenital malformations of the nervous system; Disease related genes		(M286)PID TGFBR PATHWAY; (M187)PID TRKR PATHWAY; (M19)PID P73PATHWAY	(M5891)HALLMARK HYPOXIA
SCG2	7857	secretogranin II	SCG2 is a gene that encodes for a protein called secretogranin III, which belongs to a family of neuroendocrine secretory proteins. In rodents, the full-length protein is involved in sorting and packaging peptide hormones and neuropeptides into secretory vesicles. The protein is cleaved to produce two active peptides: secretoneurin, which has chemotaxic effects on specific cell types, and EM66, w…	GO:0050930 induction of positive chemotaxis;GO:0048245 eosinophil chemotaxis;GO:0072677 eosinophil migration	Predicted secreted proteins	Golgi apparatus (Approved); Additional: Vesicles		(M5919)HALLMARK HEDGEHOG SIGNALING; (M5930)HALLMARK EPITHELIAL MESENCHYMAL TRANSITION
ANK2	287	ankyrin 2	ANK2 is a gene that encodes a protein belonging to the ankyrin family. Ankyrins are proteins that connect integral membrane proteins to the underlying cytoskeleton. They play important roles in cell motility, activation, proliferation, and maintenance of specialized membrane domains. ANK2 is required for targeting and stability of Na/Ca exchanger 1 in cardiomyocytes. Mutations in this gene can ca…	GO:0036371 protein localization to T-tubule;GO:0036309 protein localization to M-band;GO:0098910 regulation of atrial cardiac muscle cell action potential	Human disease related genes:Cardiovascular diseases:Cardiac diseases; Transporters:Accessory Factors Involved in Transport; Predicted intracellular proteins; Potential drug targets; Disease related genes	Acrosome;Plasma membrane (Supported)
PTPN14	5784	protein tyrosine phosphatase non-receptor type 14	PTPN14 is a gene that encodes a protein tyrosine phosphatase (PTP) which is involved in regulating various cellular processes such as cell growth, differentiation, and oncogenic transformation. The protein contains a noncatalytic domain similar to cytoskeleton-associated proteins, suggesting its localization in the membrane or cytoskeleton. PTPN14 is known to play a role in lymphatic development …	GO:0001946 lymphangiogenesis;GO:0036303 lymph vessel morphogenesis;GO:0001945 lymph vessel development	Predicted intracellular proteins; Potential drug targets; Human disease related genes:Congenital malformations:Congenital malformations of skin; Enzymes; ENZYME proteins:Hydrolases; Disease related genes	Nucleoplasm (Supported)		(M5939)HALLMARK P53 PATHWAY
PEX6	5190	peroxisomal biogenesis factor 6	PEX6 is a gene that belongs to the AAA family of ATPases and plays a crucial role in peroxisomal protein import. It is primarily found in the cytoplasm and is required for the activity of the PTS1 receptor, which recognizes a specific tripeptide sequence at the C-terminus of peroxisomal proteins. Mutations in PEX6 have been linked to peroxisome biogenesis disorders in complementation groups 4 and…	GO:0016561 protein import into peroxisome matrix, translocation;GO:0006625 protein targeting to peroxisome;GO:0016562 protein import into peroxisome matrix, receptor recycling	Predicted intracellular proteins; Potential drug targets; Transporters:Primary Active Transporters; Human disease related genes:Congenital disorders of metabolism:Peroxisomal diseases; Human disease related genes:Congenital malformations:Congenital malformations of the musculoskeletal system; Disease related genes	Golgi apparatus (Approved); Additional: Cytosol		(M5949)HALLMARK PEROXISOME; (M5948)HALLMARK BILE ACID METABOLISM
P2RX5	5026	purinergic receptor P2X 5	P2RX5 is a human gene that encodes for a purinergic receptor, specifically P2X 5. This receptor acts as a ligand-gated ion channel and is involved in the response to ATP. Alternative splicing of the gene results in multiple transcript variants. Additionally, there is read-through transcription between P2RX5 and the neighboring downstream gene, TAX1BP3.	GO:0036179 osteoclast maturation;GO:0043416 regulation of skeletal muscle tissue regeneration;GO:0036035 osteoclast development	Predicted intracellular proteins; Transporters:Transporter channels and pores	Cytosol;Plasma membrane (Approved)
NFIX	4784	nuclear factor I X	NFIX is a gene that encodes a transcription factor that binds to a specific DNA sequence in both viral and cellular promoters. This protein can also enhance adenovirus replication in vitro. There are three different isoforms of the protein that are produced from different transcript variants of the gene.	GO:0006260 DNA replication;GO:0006366 transcription by RNA polymerase II;GO:0006351 DNA-templated transcription	Transcription factors:beta-Hairpin exposed by an alpha/beta-scaffold; Predicted intracellular proteins; Human disease related genes:Congenital malformations:Other congenital malformations; Disease related genes	Nucleoplasm (Supported)
ADAM28	10863	ADAM metallopeptidase domain 28	ADAM28 is a gene that belongs to the ADAM family, which encodes for membrane-anchored proteins that are structurally similar to snake venom disintegrins. These proteins are involved in various biological processes that involve interactions between cells and their environment, such as fertilization, muscle development, and neurogenesis. ADAM28 is specifically expressed in lymphocytes and is locate…	GO:0007283 spermatogenesis;GO:0048232 male gamete generation;GO:0007276 gamete generation	Transporters:Accessory Factors Involved in Transport; Predicted secreted proteins	Plasma membrane (Approved); Additional: Mitochondria	(M277)PID INTEGRIN A4B1 PATHWAY; (M3468)NABA ECM REGULATORS; (M5885)NABA MATRISOME ASSOCIATED
B3GNT5	84002	UDP-GlcNAc:betaGal beta-1,3-N-acetylglucosaminyltransferase 5	B3GNT5 is a gene that encodes a type II membrane protein belonging to the beta-1,3-N-acetylglucosaminyltransferase family. This enzyme is responsible for transferring GlcNAc to glycolipid substrates and is considered the most likely candidate for lactotriaosylceramide synthase. Its main function is to express Lewis X epitopes on glycolipids, which are essential for various biological processes.	GO:0006688 glycosphingolipid biosynthetic process;GO:0016266 core O-glycan biosynthetic process;GO:0006687 glycosphingolipid metabolic process	ENZYME proteins:Transferases; Predicted intracellular proteins; Enzymes	Nucleoli (Approved)
FKBP5	2289	FKBP prolyl isomerase 5	FKBP5 is a gene that encodes a protein belonging to the immunophilin protein family. This protein acts as a cis-trans prolyl isomerase and binds to immunosuppressants FK506 and rapamycin. It is involved in immunoregulation and basic cellular processes related to protein folding and trafficking. FKBP5 is thought to mediate calcineurin inhibition and interacts with mature hetero-oligomeric progeste…	GO:0042220 response to cocaine;GO:0051898 negative regulation of phosphatidylinositol 3-kinase/protein kinase B signal transduction;GO:0043491 phosphatidylinositol 3-kinase/protein kinase B signal transduction	Human disease related genes:Other diseases:Mental and behavioural disorders; ENZYME proteins:Isomerase; Predicted intracellular proteins; Cancer-related genes:Candidate cancer biomarkers; Enzymes	Nucleoplasm (Approved); Additional: Cytosol;Nucleoli fibrillar center	(M115)PID REG GR PATHWAY	(M5908)HALLMARK ANDROGEN RESPONSE; (M5906)HALLMARK ESTROGEN RESPONSE EARLY; (M5907)HALLMARK ESTROGEN RESPONSE LATE
MAMDC2	256691	MAM domain containing 2	MAM domain containing 2 (MAMDC2) is a human gene that is predicted to have glycosaminoglycan binding activity and to be involved in peptide cross-linking via chondroitin 4-sulfate glycosaminoglycan. It is located in the endoplasmic reticulum. This information is provided by the Alliance of Genome Resources as of April 2022.		Predicted secreted proteins	Nuclear speckles;Plasma membrane (Approved)
MGAT5B	146664	alpha-1,6-mannosylglycoprotein 6-beta-N-acetylglucosaminyltransferase B	The MGAT5B gene is responsible for encoding a beta-1,6-N-acetylglucosaminyltransferase enzyme that plays a role in the synthesis of complex cell surface N-glycans. These glycans are important for various cellular processes, including cell signaling and recognition. The enzyme encoded by MGAT5B specifically adds a specific sugar molecule to the glycan structure. Mutations in this gene have been as…	GO:0018242 protein O-linked glycosylation via serine;GO:0018209 peptidyl-serine modification;GO:0006487 protein N-linked glycosylation	ENZYME proteins:Transferases; Predicted intracellular proteins; Enzymes	Mitotic spindle;Nucleoplasm (Approved); Additional: Cytokinetic bridge
APOL3	80833	apolipoprotein L3	APOL3 is a gene that belongs to the apolipoprotein L gene family and is located on chromosome 22. The protein encoded by this gene is found in the cytoplasm and may play a role in lipid movement and binding to organelles. The expression of APOL3 is up-regulated by tumor necrosis factor-alpha in endothelial cells lining the normal and atherosclerotic iliac artery and aorta. Alternative splicing of…	GO:0042157 lipoprotein metabolic process;GO:0043123 positive regulation of canonical NF-kappaB signal transduction;GO:0043122 regulation of canonical NF-kappaB signal transduction	Predicted intracellular proteins
ARHGAP31	57514	Rho GTPase activating protein 31	ARHGAP31 is a gene that encodes a protein called Rho GTPase activating protein 31, which acts as a GTPase-activating protein (GAP). Rho GTPases are proteins that regulate various cellular processes by cycling between inactive and active forms, which is controlled by GAPs and guanine nucleotide exchange factors. ARHGAP31 has been shown to regulate two GTPases involved in protein trafficking and ce…	GO:0007264 small GTPase-mediated signal transduction;GO:0051056 regulation of small GTPase mediated signal transduction;GO:0141124 intracellular signaling cassette	Predicted intracellular proteins; Human disease related genes:Congenital malformations:Other congenital malformations; Disease related genes
FAM135A	57579	family with sequence similarity 135 member A	FAM135A is a human gene that is a member of the family with sequence similarity 135. It is predicted to be involved in cellular lipid metabolic processes. The gene's function is not yet fully understood, but it may play a role in regulating lipid metabolism in cells. Further research is needed to fully understand the function of FAM135A and its potential implications for human health.	GO:0006629 lipid metabolic process;GO:0044238 primary metabolic process;GO:0008152 metabolic process	Predicted intracellular proteins	Nucleoplasm (Approved); Additional: Cytosol
SH3KBP1	30011	SH3 domain containing kinase binding protein 1	SH3KBP1 is a gene that encodes an adapter protein with several domains, including Src homology domains, a proline-rich region, and a coiled-coil domain. This protein is involved in various cellular processes, such as apoptosis, cytoskeletal rearrangement, cell adhesion, and regulation of clathrin-dependent endocytosis. It facilitates protein-protein interactions and has multiple transcript varian…	GO:0050871 positive regulation of B cell activation;GO:0050864 regulation of B cell activation;GO:0008360 regulation of cell shape	Predicted intracellular proteins; Human disease related genes:Immune system diseases:Primary immunodeficiency; Disease related genes	Cytosol (Supported)	(M214)PID ERBB1 INTERNALIZATION PATHWAY; (M48)PID MET PATHWAY
COLGALT2	23127	collagen beta(1-O)galactosyltransferase 2	COLGALT2 is a human gene that encodes for a protein called collagen beta(1-O)galactosyltransferase 2. This protein is predicted to have the ability to transfer galactose molecules to procollagen, which is a precursor to collagen. It is also predicted to play a role in organizing collagen fibrils, which are important for maintaining the structure and strength of tissues such as skin, bone, and car…	GO:0030199 collagen fibril organization;GO:0030198 extracellular matrix organization;GO:0043062 extracellular structure organization	ENZYME proteins:Transferases; Predicted intracellular proteins; Enzymes	Nucleoplasm (Approved); Additional: Vesicles
CD22	933	CD22 molecule	CD22 is a human gene that encodes for the CD22 molecule, which is involved in regulating B cell activation and the signaling pathway of the B cell receptor. It is predicted to have several functions, including binding to the CD4 receptor, protein phosphatase, and sialic acid. CD22 is located in the early endosome and recycling endosome.	GO:0050859 negative regulation of B cell receptor signaling pathway;GO:0002638 negative regulation of immunoglobulin production;GO:0050849 negative regulation of calcium-mediated signaling	Predicted intracellular proteins; CD markers; FDA approved drug targets:Biotech drugs		(M8626)SIG BCR SIGNALING PATHWAY; (M10)PID BCR 5PATHWAY
IGFN1	91156	immunoglobulin like and fibronectin type III domain containing 1	The human gene IGFN1 is predicted to play a role in homophilic cell adhesion through plasma membrane adhesion molecules, as well as in the formation of the retina layer and synapse assembly. It is predicted to be located in the Z disc and nucleus and to be active in the synapse. This information is provided by the Alliance of Genome Resources as of April 2022.		Predicted intracellular proteins	Midbody ring (Approved)
PMAIP1	5366	phorbol-12-myristate-13-acetate-induced protein 1	PMAIP1 is a human gene that belongs to the BH3-only subfamily of the BCL-2 protein family. This subfamily plays a crucial role in determining whether a cell undergoes apoptosis or not. When a cell is exposed to death-inducing stimuli, BH3-only members inhibit the anti-apoptotic BCL-2 family members, which keep the multi-BH domain proteins BAX and BAK inactive under normal conditions. PMAIP1 is a …	GO:1902237 positive regulation of endoplasmic reticulum stress-induced intrinsic apoptotic signaling pathway;GO:1902043 positive regulation of extrinsic apoptotic signaling pathway via death domain receptors;GO:0010917 negative regulation of mitochondrial membrane potential	Predicted intracellular proteins	Vesicles (Uncertain)	(M256)PID TAP63 PATHWAY; (M66)PID MYC ACTIV PATHWAY; (M145)PID P53 DOWNSTREAM PATHWAY	(M5902)HALLMARK APOPTOSIS; (M5906)HALLMARK ESTROGEN RESPONSE EARLY
TRIML2	205860	tripartite motif family like 2	TRIML2 is a gene that belongs to the tripartite motif (TRIM) family of proteins. It is believed that this gene may be regulated by the tumor suppressor p53 and may also regulate p53 through the enhancement of p53 SUMOylation. Alternative splicing of this gene results in multiple transcript variants.	GO:0032526 response to retinoic acid;GO:0016567 protein ubiquitination;GO:0032446 protein modification by small protein conjugation	ENZYME proteins:Transferases; Predicted intracellular proteins; Enzymes	Cytosol;Plasma membrane (Approved)
CD163L1	283316	CD163 molecule like 1	CD163L1 is a gene that encodes a protein belonging to the scavenger receptor cysteine-rich (SRCR) superfamily. This protein is mainly found in cells associated with the immune system and contains twelve SRCR domains, a transmembrane region, and a cytoplasmic domain. The SRCR domain may mediate protein-protein interaction and ligand binding. Alternative splicing of the gene results in multiple tra…		Predicted intracellular proteins; CD markers	Centrosome;Cytosol (Approved); Additional: Nucleoplasm
SHOX2	6474	SHOX homeobox 2	SHOX2 is a homeobox gene that encodes a protein containing a DNA binding domain. Homeobox genes are involved in pattern formation in both invertebrate and vertebrate species. SHOX2 is a pseudoautosomal homeobox gene that is thought to be responsible for idiopathic short stature and is implicated in the short stature phenotype of Turner syndrome patients. It is also considered a candidate gene for…	GO:0003172 sinoatrial valve development;GO:0003213 cardiac right atrium morphogenesis;GO:0060931 sinoatrial node cell development	Predicted intracellular proteins; Transcription factors:Helix-turn-helix domains			(M5941)HALLMARK UV RESPONSE UP; (M5956)HALLMARK KRAS SIGNALING DN
PGF	5228	placental growth factor	The PGF gene encodes a growth factor that is present in the placenta and is similar to vascular endothelial growth factor. The gene has multiple alternative spliced transcripts that produce different isoforms.	GO:0060754 positive regulation of mast cell chemotaxis;GO:0060753 regulation of mast cell chemotaxis;GO:0050930 induction of positive chemotaxis	FDA approved drug targets:Biotech drugs; Predicted secreted proteins; RAS pathway related proteins; Cancer-related genes:Candidate cancer biomarkers; Candidate cardiovascular disease genes	Nucleoplasm (Approved); Additional: Cytosol;Mitochondria	(M137)PID VEGF VEGFR PATHWAY; (M226)PID VEGFR1 PATHWAY; (M5883)NABA SECRETED FACTORS	(M5891)HALLMARK HYPOXIA
LOX	4015	lysyl oxidase	The LOX gene belongs to the lysyl oxidase family of proteins and is involved in the crosslinking of collagens and elastin through its copper-dependent amine oxidase activity. Alternative splicing of the gene results in multiple transcript variants, one of which generates a regulatory propeptide and the mature enzyme. The propeptide may also play a role in tumor suppression. Defects in the LOX gen…	GO:0035906 descending aorta development;GO:0018057 peptidyl-lysine oxidation;GO:0035905 ascending aorta development	Human disease related genes:Cardiovascular diseases:Vascular diseases; Disease related genes; Predicted intracellular proteins; Potential drug targets; Predicted secreted proteins; Enzymes; ENZYME proteins:Oxidoreductases	Endoplasmic reticulum (Approved)	(M3468)NABA ECM REGULATORS; (M5885)NABA MATRISOME ASSOCIATED; (M5889)NABA MATRISOME	(M5891)HALLMARK HYPOXIA; (M5930)HALLMARK EPITHELIAL MESENCHYMAL TRANSITION
ERAP2	64167	endoplasmic reticulum aminopeptidase 2	ERAP2 is a gene that encodes a zinc metalloaminopeptidase that is part of the M1 protease family. It is located in the endoplasmic reticulum and is responsible for trimming antigenic epitopes for presentation by major histocompatibility complex (MHC) class I molecules. Mutations in this gene have been linked to the inflammatory arthritis syndrome ankylosing spondylitis and pre-eclampsia. ERAP2 is…	GO:0043171 peptide catabolic process;GO:0019885 antigen processing and presentation of endogenous peptide antigen via MHC class I;GO:0002483 antigen processing and presentation of endogenous peptide antigen	Predicted secreted proteins; Predicted intracellular proteins; Enzymes; Peptidases:Metallopeptidases	Golgi apparatus (Approved)		(M5921)HALLMARK COMPLEMENT
FAT1	2195	FAT atypical cadherin 1	FAT1 is a human gene that is similar to the Drosophila fat gene, which is a tumor suppressor that controls cell proliferation during development. FAT1 is a member of the cadherin superfamily, which are integral membrane proteins that contain cadherin-type repeats. FAT1 has 34 tandem cadherin-type repeats, five epidermal growth factor (EGF)-like repeats, and one laminin A-G domain. It is expressed…	GO:0003412 establishment of epithelial cell apical/basal polarity involved in camera-type eye morphogenesis;GO:0045198 establishment of epithelial cell apical/basal polarity;GO:0035089 establishment of apical/basal cell polarity	Cancer-related genes:Mutated cancer genes; Predicted intracellular proteins
SAMD4A	23034	sterile alpha motif domain containing 4A	SAMD4A is a human gene that contains sterile alpha motifs (SAMs) which are part of an RNA-binding domain. SAMD4A functions as a posttranscriptional regulator by binding to an RNA sequence motif known as the Smaug recognition element. This element was named after the Drosophila Smaug protein. SAMD4A is involved in regulating mRNA stability and translation, and has been implicated in various cellul…	GO:0000289 nuclear-transcribed mRNA poly(A) tail shortening;GO:0000288 nuclear-transcribed mRNA catabolic process, deadenylation-dependent decay;GO:0000956 nuclear-transcribed mRNA catabolic process	Predicted intracellular proteins	Cell Junctions (Approved); Additional: Cytosol
CYGB	114757	cytoglobin	CYGB is a gene that encodes a globin protein found in vertebrate cells. This protein is a hexacoordinate hemoglobin that binds ligand differently from the pentacoordinate hemoglobins involved in oxygen transport. It may be involved in protection during oxidative stress. CYGB is located on chromosome 17 in the same region as a retinal gene that is mutated in progressive rod-cone degeneration, but …	GO:0046210 nitric oxide catabolic process;GO:2000490 negative regulation of hepatic stellate cell activation;GO:2000489 regulation of hepatic stellate cell activation	Predicted intracellular proteins; Transporters:Transporter channels and pores	Nuclear speckles (Supported); Additional: Cytosol
ABCC4	10257	ATP binding cassette subfamily C member 4 (PEL blood group)	ABCC4 is a gene that encodes a protein belonging to the ATP-binding cassette (ABC) transporter superfamily. ABC proteins are responsible for transporting various molecules across cellular membranes. ABCC4 is a member of the MRP subfamily, which is involved in multi-drug resistance and cellular detoxification by acting as a pump for organic anions. Additionally, ABCC4 may play a role in prostaglan…	GO:0070730 cAMP transport;GO:0032310 prostaglandin secretion;GO:0071716 leukotriene transport	ENZYME proteins; Transporters:Primary Active Transporters; Enzymes	Plasma membrane (Supported); Additional: Golgi apparatus;Vesicles		(M5908)HALLMARK ANDROGEN RESPONSE
TRIB2	28951	tribbles pseudokinase 2	TRIB2 is a gene that belongs to the Tribbles family and encodes a protein that shares a Trb domain with other members of the family. This domain is similar to protein serine-threonine kinases but lacks the active site lysine and probably does not have a catalytic function. TRIB2 interacts with signal transduction pathways and is involved in various physiological and pathological processes. It ind…	GO:0032693 negative regulation of interleukin-10 production;GO:0043405 regulation of MAP kinase activity;GO:0045599 negative regulation of fat cell differentiation	Enzymes; Kinases:CAMK Ser/Thr protein kinases	Nucleoplasm (Approved); Additional: Cytosol		(M5953)HALLMARK KRAS SIGNALING UP
ARL4D	379	ARF like GTPase 4D	ARL4D is a gene that belongs to the ADP-ribosylation factor family of GTP-binding proteins. It is closely related to ARL4A and ARL4C and has a nuclear localization signal and a high guanine nucleotide exchange rate. The protein may be involved in intracellular trafficking associated with membranes.	GO:0009306 protein secretion;GO:0035592 establishment of protein localization to extracellular region;GO:0071692 protein localization to extracellular region	Predicted intracellular proteins	Vesicles (Approved); Additional: Golgi apparatus
LPXN	9404	leupaxin	LPXN, also known as leupaxin, is a gene that is primarily expressed in hematopoietic cells and belongs to the paxillin protein family. It contains four leucine-rich LD-motifs in the N-terminus and four LIM domains in the C-terminus, similar to other members of the focal-adhesion-associated adaptor-protein family. LPXN may play a role in cell type-specific signaling by interacting with PYK2, a mem…	GO:0050859 negative regulation of B cell receptor signaling pathway;GO:0050855 regulation of B cell receptor signaling pathway;GO:0050858 negative regulation of antigen receptor-mediated signaling pathway	Predicted intracellular proteins	Focal adhesion sites (Supported); Additional: Cytosol;Nuclear speckles
LRRC8C	84230	leucine rich repeat containing 8 VRAC subunit C	LRRC8C is a human gene that encodes a protein called leucine rich repeat containing 8 VRAC subunit C. This protein is involved in enabling volume-sensitive anion channel activity and is located in both the cytoplasm and plasma membrane. LRRC8C is an integral component of the plasma membrane and is also involved in cyclic-GMP-AMP transmembrane import across the plasma membrane. Overall, LRRC8C pla…	GO:0140361 cyclic-GMP-AMP transmembrane import across plasma membrane;GO:0015734 taurine transmembrane transport;GO:0042918 alkanesulfonate transmembrane transport	Transporters:Transporter channels and pores	Golgi apparatus (Uncertain)		(M5947)HALLMARK IL2 STAT5 SIGNALING
SEPTIN6	23157	septin 6	SEPTIN6, also known as septin 6, is a gene that belongs to the septin family of GTPases. This family of genes is essential for cytokinesis, the process by which a single cell divides into two daughter cells. SEPTIN6 has been implicated in pediatric acute myeloid leukemia, a type of cancer that results from a reciprocal translocation between chromosomes 11 and X. The breakpoint associated with thi…	GO:0000281 mitotic cytokinesis;GO:0061640 cytoskeleton-dependent cytokinesis;GO:0000910 cytokinesis	Predicted intracellular proteins	Cytosol (Approved); Additional: Mid piece;Primary cilium;Principal piece
CCDC68	80323	coiled-coil domain containing 68	CCDC68 is a human gene that encodes for a protein called coiled-coil domain containing 68. This protein is involved in anchoring microtubules at the centrosome and localizing proteins. It is primarily located in the centriole and is a part of the centriolar subdistal appendage. The function of CCDC68 is important for maintaining the structure and function of the centrosome, which is essential for…	GO:0034454 microtubule anchoring at centrosome;GO:0072393 microtubule anchoring at microtubule organizing center;GO:0034453 microtubule anchoring	Predicted intracellular proteins	Golgi apparatus (Approved); Additional: Cytosol
RGL1	23179	ral guanine nucleotide dissociation stimulator like 1	RGL1, or ral guanine nucleotide dissociation stimulator like 1, is a human gene that is predicted to play a role in regulating catalytic activity. It is also predicted to be located in the cytosol, which is the fluid inside cells where many cellular processes occur. The function of RGL1 is not yet fully understood, but it is believed to be involved in signaling pathways that regulate cell growth …	GO:0007265 Ras protein signal transduction;GO:0007264 small GTPase-mediated signal transduction;GO:0141124 intracellular signaling cassette	RAS pathway related proteins; Predicted intracellular proteins	Golgi apparatus;Nucleoplasm;Vesicles (Approved)
FOXA2	3170	forkhead box A2	FOXA2, also known as forkhead box A2, is a gene that encodes a DNA-binding protein belonging to the forkhead class. This protein is a transcriptional activator for liver-specific genes such as albumin and transthyretin, and it interacts with chromatin. In mice, similar family members have roles in regulating metabolism and differentiating the pancreas and liver. Mutations in FOXA2 have been linke…	GO:2000543 positive regulation of gastrulation;GO:0090009 primitive streak formation;GO:2000049 positive regulation of cell-cell adhesion mediated by cadherin	Cancer-related genes:Mutational cancer driver genes; Predicted intracellular proteins; Transcription factors:Helix-turn-helix domains	Cell Junctions;Nucleoplasm (Supported)	(M285)PID HNF3A PATHWAY; (M106)PID HNF3B PATHWAY; (M219)PID HEDGEHOG GLI PATHWAY	(M5957)HALLMARK PANCREAS BETA CELLS
STING1	340061	stimulator of interferon response cGAMP interactor 1	STING1, also known as stimulator of interferon response cGAMP interactor 1, is a gene that encodes a protein that plays a crucial role in regulating the innate immune response to viral and bacterial infections. The protein acts as a pattern recognition receptor that detects cytosolic nucleic acids and transmits signals that activate type I interferon responses. Additionally, the protein has been …	GO:0141111 positive regulation of cGAS/STING signaling pathway;GO:0071360 cellular response to exogenous dsRNA;GO:0060340 positive regulation of type I interferon-mediated signaling pathway	Predicted intracellular proteins; Potential drug targets; Transporters; Human disease related genes:Immune system diseases:Other immune system diseases; Disease related genes	Cytosol (Supported); Additional: Nucleoplasm;Primary cilium
MAPK13	5603	mitogen-activated protein kinase 13	MAPK13 is a gene that encodes a member of the mitogen-activated protein kinase family. This protein is a p38 MAP kinase that is activated by proinflammatory cytokines and cellular stress. MAP kinases act as an integration point for multiple biochemical signals and are involved in various cellular processes such as proliferation, differentiation, transcription regulation, and development. The enco…	GO:0072709 cellular response to sorbitol;GO:0072740 cellular response to anisomycin;GO:0072708 response to sorbitol	ENZYME proteins:Transferases; Predicted intracellular proteins; Kinases:CMGC Ser/Thr protein kinases; Enzymes	Cytosol;Nucleoli;Nucleoli rim;Nucleoplasm (Approved)	(M209)PID P38 GAMMA DELTA PATHWAY; (M12705)SIG CD40PATHWAYMAP	(M5907)HALLMARK ESTROGEN RESPONSE LATE; (M5915)HALLMARK APICAL JUNCTION
CTSO	1519	cathepsin O	The CTSO gene encodes for a cysteine proteinase called cathepsin O, which is a member of the papain superfamily. This enzyme is involved in breaking down and removing cellular proteins. Studies have shown that the recombinant form of cathepsin O can break down synthetic peptides that are commonly used as substrates for cysteine proteinases. The enzyme's activity can be inhibited by a cyteine prot…	GO:0051603 proteolysis involved in protein catabolic process;GO:0030163 protein catabolic process;GO:0009057 macromolecule catabolic process	Enzymes; Predicted intracellular proteins; Peptidases:Cysteine-type peptidases; ENZYME proteins:Hydrolases		(M3468)NABA ECM REGULATORS; (M5885)NABA MATRISOME ASSOCIATED; (M5889)NABA MATRISOME	(M5946)HALLMARK COAGULATION; (M5921)HALLMARK COMPLEMENT
MALT1	10892	MALT1 paracaspase	The MALT1 gene encodes a caspase-like protease that is involved in the activation of NF-kappaB by BCL10. It is a component of the CBM signalosome that triggers NF-kappaB signaling and lymphocyte activation following antigen-receptor stimulation. Mutations in this gene result in immunodeficiency 12 (IMD12). The MALT1 gene is frequently rearranged in chromosomal translocations with other genes in m…	GO:0001923 B-1 B cell differentiation;GO:2000321 positive regulation of T-helper 17 cell differentiation;GO:2000318 positive regulation of T-helper 17 type immune response	Cancer-related genes; Peptidases:Cysteine-type peptidases; Predicted intracellular proteins; Potential drug targets; Human disease related genes:Immune system diseases:Primary immunodeficiency; Enzymes; Disease related genes	Nucleoli fibrillar center (Approved); Additional: Cytosol	(M37)PID NFKAPPAB CANONICAL PATHWAY; (M88)PID CD8 TCR PATHWAY; (M10)PID BCR 5PATHWAY
LOC112694756	112694756	uncharaterized LOC112694756	The human gene LOC112694756 is currently uncharacterized, meaning that its function and role in the body are not yet fully understood. There is limited information available about this gene, and it is not associated with any known diseases or disorders. The gene is classified as a non-coding RNA, which means that it does not produce a protein but may still have regulatory functions in the body. F…		Predicted intracellular proteins
FBLN7	129804	fibulin 7	FBLN7, also known as fibulin 7, is a human gene that is predicted to have calcium ion binding activity, heparan sulfate proteoglycan binding activity, and heparin binding activity. It is also predicted to be involved in cell adhesion and to act upstream of or within positive regulation of biomineralization. FBLN7 is located in focal adhesion, which is a specialized structure that allows cells to …	GO:0007155 cell adhesion;GO:0009987 cellular process;GO:0008150 biological_process	Predicted intracellular proteins; Predicted secreted proteins	Plasma membrane (Approved); Additional: Cell Junctions	(M3008)NABA ECM GLYCOPROTEINS; (M5884)NABA CORE MATRISOME; (M5889)NABA MATRISOME
BIN1	274	bridging integrator 1	The human gene BIN1 (bridging integrator 1) encodes several isoforms of a nucleocytoplasmic adaptor protein. One of these isoforms was initially identified as a tumor suppressor that interacts with MYC. Isoforms expressed in the central nervous system may be involved in synaptic vesicle endocytosis and interact with various proteins. Isoforms expressed in muscle and ubiquitously expressed isoform…	GO:1903946 negative regulation of ventricular cardiac muscle cell action potential;GO:0106135 negative regulation of cardiac muscle cell contraction;GO:0060988 lipid tube assembly	Human disease related genes:Musculoskeletal diseases:Muscular diseases; Predicted intracellular proteins; Disease related genes	Cytosol (Supported)	(M67)PID ARF6 TRAFFICKING PATHWAY; (M19)PID P73PATHWAY	(M5893)HALLMARK MITOTIC SPINDLE; (M5909)HALLMARK MYOGENESIS
MED14OS	100873985	MED14 opposite strand
ZNF717	100131827	zinc finger protein 717	ZNF717 is a gene that encodes a Kruppel-associated box (KRAB) zinc-finger protein, which is a type of transcriptional regulator in mammals. These proteins bind to nucleic acids and play important roles in various cellular functions, including cell proliferation, differentiation, and apoptosis. They also regulate viral replication and transcription. A pseudogene of ZNF717 has been identified on ch…	GO:0045892 negative regulation of DNA-templated transcription;GO:1902679 negative regulation of RNA biosynthetic process;GO:0051253 negative regulation of RNA metabolic process	Predicted intracellular proteins	Nuclear bodies;Nucleoplasm (Approved); Additional: Plasma membrane
CYBRD1	79901	cytochrome b reductase 1	CYBRD1 is a gene that encodes an iron-regulated protein belonging to the cytochrome b(561) family. It is highly expressed in the brush border membrane of the duodenum and has ferric reductase activity. This gene is believed to play a crucial role in the absorption of dietary iron in the body.	GO:0033215 reductive iron assimilation;GO:0140576 ascorbate homeostasis;GO:0033212 iron import into cell	ENZYME proteins; Transporters:Transport Electron Carriers; Enzymes	Plasma membrane (Supported)
REXO2	25996	RNA exonuclease 2	REXO2 is a gene that encodes a specific type of exonuclease, which is an enzyme that breaks down nucleic acids by removing nucleotides from the end of a strand. This particular exonuclease is specialized for small single-stranded RNA and DNA oligomers, which are short sequences of nucleotides. REXO2 may play a role in various cellular processes, including DNA repair, replication, and recombinatio…	GO:0009117 nucleotide metabolic process;GO:0006753 nucleoside phosphate metabolic process;GO:0055086 nucleobase-containing small molecule metabolic process	Predicted intracellular proteins	Mitochondria (Supported); Additional: Focal adhesion sites;Nucleoli
MXRA7	439921	matrix remodeling associated 7	MXRA7, or matrix remodeling associated 7, is a human gene that is located in the endoplasmic reticulum. It is involved in the regulation of extracellular matrix remodeling, which is important for various biological processes such as tissue development and repair. MXRA7 has been found to be expressed in various tissues, including the brain, heart, and skeletal muscle. Mutations in this gene have b…	GO:0030219 megakaryocyte differentiation;GO:0030099 myeloid cell differentiation;GO:0030097 hemopoiesis	Predicted intracellular proteins	Endoplasmic reticulum (Enhanced)
IL6ST	3572	interleukin 6 cytokine family signal transducer	IL6ST is a gene that encodes a signal transducer protein shared by many cytokines, including IL6, CNTF, LIF, and OSM. This protein is a part of the cytokine receptor complex and its activation is dependent on the binding of cytokines to their receptors. The protein is critical in regulating myocyte apoptosis, as shown in knockout studies in mice. Additionally, a related pseudogene has been identi…	GO:0038165 oncostatin-M-mediated signaling pathway;GO:0048861 leukemia inhibitory factor signaling pathway;GO:0070120 ciliary neurotrophic factor-mediated signaling pathway	CD markers; Predicted secreted proteins; Cancer-related genes:Candidate cancer biomarkers; Human disease related genes:Immune system diseases:Primary immunodeficiency; Candidate cardiovascular disease genes; Human disease related genes:Congenital malformations:Congenital malformations of the musculoskeletal system; Disease related genes	Plasma membrane (Supported); Additional: Golgi apparatus	(M36)PID IL27 PATHWAY; (M183)PID IL6 7 PATHWAY; (M100)PID SHP2 PATHWAY	(M5897)HALLMARK IL6 JAK STAT3 SIGNALING; (M5941)HALLMARK UV RESPONSE UP; (M5890)HALLMARK TNFA SIGNALING VIA NFKB
PDE2A	5138	phosphodiesterase 2A	PDE2A, or phosphodiesterase 2A, is a human gene that encodes an enzyme with several functions, including 3',5'-cyclic-nucleotide phosphodiesterase activity, anion binding activity, and metal ion binding activity. It is involved in various processes, such as cellular response to organic cyclic compound, cyclic-nucleotide-mediated signaling, and regulation of vascular permeability. PDE2A is located…	GO:1904613 cellular response to 2,3,7,8-tetrachlorodibenzodioxine;GO:0046069 cGMP catabolic process;GO:0010754 negative regulation of cGMP-mediated signaling	Human disease related genes:Other diseases:Mental and behavioural disorders; Predicted intracellular proteins; Enzymes; ENZYME proteins:Hydrolases; Disease related genes	Cytosol (Supported)
P2RX6	9127	purinergic receptor P2X 6	P2RX6 is a gene that encodes for a protein belonging to the P2X receptor family, which are ion channels that allow for the selective permeability of cations. This gene is mainly expressed in skeletal muscle and is regulated by p53. The encoded protein is associated with VE-cadherin at the adherens junctions of human umbilical vein endothelial cells. Alternative splicing results in multiple transc…	GO:0035590 purinergic nucleotide receptor signaling pathway;GO:0033198 response to ATP;GO:0060079 excitatory postsynaptic potential		Cytosol;Nucleoli (Approved)		(M5956)HALLMARK KRAS SIGNALING DN
PDE4D	5144	phosphodiesterase 4D	The human gene PDE4D is responsible for encoding one of the four mammalian counterparts to the fruit fly 'dunce' gene. The protein produced by this gene has 3',5'-cyclic-AMP phosphodiesterase activity and is responsible for degrading cAMP, which acts as a signal transduction molecule in multiple cell types. The gene has multiple promoters that generate alternatively spliced transcript variants th…	GO:1901898 negative regulation of relaxation of cardiac muscle;GO:1901897 regulation of relaxation of cardiac muscle;GO:1901078 negative regulation of relaxation of muscle	Predicted intracellular proteins; FDA approved drug targets:Small molecule drugs; Enzymes; ENZYME proteins:Hydrolases; Human disease related genes:Congenital malformations:Congenital malformations of the musculoskeletal system; Disease related genes	Cytosol;Plasma membrane (Approved); Additional: Nuclear membrane;Nucleoplasm;Primary cilium
SOD3	6649	superoxide dismutase 3	SOD3 is a gene that encodes a member of the superoxide dismutase (SOD) protein family, which are antioxidant enzymes that convert superoxide radicals into hydrogen peroxide and oxygen. This conversion may protect various tissues from oxidative stress. The encoded protein can be processed into two distinct homotetramers, which differ in their ability to interact with the extracellular matrix (ECM)…	GO:0019430 removal of superoxide radicals;GO:0071450 cellular response to oxygen radical;GO:0071451 cellular response to superoxide	Predicted secreted proteins; Enzymes; ENZYME proteins:Oxidoreductases			(M5909)HALLMARK MYOGENESIS
CTNNAL1	8727	catenin alpha like 1	CTNNAL1, also known as catenin alpha like 1, is a human gene that is predicted to have actin filament binding activity and cadherin binding activity. It is involved in the Rho protein signal transduction pathway and is located in the cytosol. The function of CTNNAL1 is not fully understood, but it is believed to play a role in cell adhesion and migration. Mutations in this gene have been associat…	GO:0007266 Rho protein signal transduction;GO:0007264 small GTPase-mediated signal transduction;GO:0141124 intracellular signaling cassette	Predicted intracellular proteins
HMGA1	3159	high mobility group AT-hook 1	The HMGA1 gene encodes a protein that is involved in regulating gene transcription, integrating retroviruses into chromosomes, and promoting the metastatic progression of cancer cells. The protein binds to the minor groove of AT-rich regions in double-stranded DNA. There are multiple transcript variants of the gene that encode different isoforms, and pseudogenes of the gene have been identified o…	GO:0090402 oncogene-induced cell senescence;GO:0006337 nucleosome disassembly;GO:0032986 protein-DNA complex disassembly	Predicted intracellular proteins; Transcription factors:beta-Sheet binding to DNA; Cancer-related genes:Candidate cancer biomarkers; Disease related genes	Nuclear membrane;Nucleoplasm (Supported); Additional: Cytosol	(M28)PID IL4 2PATHWAY; (M66)PID MYC ACTIV PATHWAY	(M5901)HALLMARK G2M CHECKPOINT; (M5925)HALLMARK E2F TARGETS
STARD9	57519	StAR related lipid transfer domain containing 9	STARD9, also known as StAR related lipid transfer domain containing 9, is a human gene that plays a role in spindle assembly. It enables microtubule binding activity and microtubule motor activity, and is located in the centriole, cytoplasm, and nucleus. This gene is important for proper cell division and has been linked to various diseases, including cancer. Understanding the function of STARD9 …	GO:0051225 spindle assembly;GO:0007051 spindle organization;GO:0007059 chromosome segregation	Predicted intracellular proteins
C15orf48	84419	chromosome 15 open reading frame 48	C15orf48 is a gene located on chromosome 15 that was first discovered in a study of human esophageal squamous cell carcinoma tissues. The gene is expressed in various adult human tissues, including the esophagus, stomach, small intestine, colon, and placenta. However, levels of both the message and protein are reduced in carcinoma samples. The gene has alternatively spliced transcript variants th…	GO:0009617 response to bacterium;GO:0051707 response to other organism;GO:0043207 response to external biotic stimulus	Predicted intracellular proteins
LEF1	51176	lymphoid enhancer binding factor 1	LEF1, or lymphoid enhancer binding factor 1, is a transcription factor that belongs to a family of proteins similar to high mobility group protein-1. It plays a role in the Wnt signaling pathway and is involved in hair cell differentiation and follicle morphogenesis. LEF1 can bind to a functionally important site in the T-cell receptor-alpha enhancer, which enhances its activity. Mutations in thi…	GO:0061152 trachea submucosa development;GO:0061153 trachea gland development;GO:0021943 formation of radial glial scaffolds	Predicted intracellular proteins; Transcription factors:Other all-alpha-helical DNA-binding domains; Cancer-related genes	Nucleoplasm (Approved)	(M223)PID BETA CATENIN NUC PATHWAY; (M195)PID CMYB PATHWAY; (M5493)WNT SIGNALING	(M5895)HALLMARK WNT BETA CATENIN SIGNALING; (M5902)HALLMARK APOPTOSIS
CENPV	201161	centromere protein V	CENPV is a human gene that is predicted to have carbon-sulfur lyase activity and metal ion binding activity. It is involved in pericentric heterochromatin assembly, positive regulation of cytokinesis, and regulation of chromosome organization. CENPV acts upstream of or within ameboidal-type cell migration and is located in several cellular components, including midbody, nucleus, and spindle midzo…	GO:0031508 pericentric heterochromatin formation;GO:0034508 centromere complex assembly;GO:0032467 positive regulation of cytokinesis	Predicted intracellular proteins	Nucleoplasm (Approved); Additional: Cytosol;Midbody
ITGA1	3672	integrin subunit alpha 1	The ITGA1 gene encodes the alpha 1 subunit of integrin receptors, which form a cell-surface receptor for collagen and laminin. This protein heterodimerizes with the beta 1 subunit and is involved in cell-cell adhesion, inflammation, and fibrosis. The alpha 1 subunit contains an inserted von Willebrand factor type I domain that is believed to be involved in collagen binding. The gene's function is…	GO:0042059 negative regulation of epidermal growth factor receptor signaling pathway;GO:1901185 negative regulation of ERBB signaling pathway;GO:0045123 cellular extravasation	Cancer-related genes:Candidate cancer biomarkers; CD markers; Transporters:Accessory Factors Involved in Transport	Endoplasmic reticulum (Approved)	(M11)PID PRL SIGNALING EVENTS PATHWAY; (M274)PID LYMPH ANGIOGENESIS PATHWAY; (M47)PID INTEGRIN CS PATHWAY
ZNF426	79088	zinc finger protein 426	ZNF426 is a human gene that encodes a zinc finger transcriptional repressor. It interacts with the viral protein RTA to modulate the reactivation of Kaposi's sarcoma-associated herpesvirus (KSHV) from latency. The encoded protein can repress KSHV reactivation, but RTA can induce its degradation through the ubiquitin-proteasome pathway to overcome the repression. The gene has several transcript va…	GO:0006357 regulation of transcription by RNA polymerase II;GO:0006355 regulation of DNA-templated transcription;GO:2001141 regulation of RNA biosynthetic process	Predicted intracellular proteins; Transcription factors:Zinc-coordinating DNA-binding domains	Nucleoplasm (Approved)
RAB42	115273	RAB42, member RAS oncogene family	RAB42 is a human gene that belongs to the RAS oncogene family. It is predicted to have GDP binding activity, GTP binding activity, and GTPase activity. It is also predicted to be involved in Ras protein signal transduction and active in the plasma membrane.		Predicted intracellular proteins	Endoplasmic reticulum (Approved)
CYP2S1	29785	cytochrome P450 family 2 subfamily S member 1	CYP2S1 is a gene that encodes a member of the cytochrome P450 family of enzymes. These enzymes are involved in drug metabolism and the synthesis of lipids, cholesterol, and steroids. The protein produced by this gene is located in the endoplasmic reticulum and its specific function in humans is not yet known. In rodents, the homologous protein has been shown to metabolize certain carcinogens.	GO:1903604 cytochrome metabolic process;GO:0019373 epoxygenase P450 pathway;GO:0042573 retinoic acid metabolic process	ENZYME proteins:Isomerase; Predicted intracellular proteins; ENZYME proteins:Lyases; Enzymes	Endoplasmic reticulum (Supported)		(M5934)HALLMARK XENOBIOTIC METABOLISM
BOP1	23246	BOP1 ribosomal biogenesis factor	BOP1 is a human gene that plays a crucial role in ribosomal biogenesis, regulation of cell cycle, and signal transduction by p53 class mediator. It enables RNA binding activity and is located in the chromosome, nucleolus, and nucleoplasm. BOP1 is a part of the PeBoW complex, which is involved in ribosomal large subunit biogenesis. The gene's function is essential for the proper functioning of cel…	GO:0000448 cleavage in ITS2 between 5.8S rRNA and LSU-rRNA of tricistronic rRNA transcript (SSU-rRNA, 5.8S rRNA, LSU-rRNA);GO:0000463 maturation of LSU-rRNA from tricistronic rRNA transcript (SSU-rRNA, 5.8S rRNA, LSU-rRNA);GO:0000479 endonucleolytic cleavage of tricistronic rRNA transcript (SSU-rRNA, 5.8S rRNA, LSU-rRNA)	Predicted intracellular proteins	Nucleoli;Nucleoli rim (Enhanced); Additional: Mitotic chromosome;Nucleoplasm
FERMT1	55612	FERM domain containing kindlin 1	FERMT1 is a gene that encodes a protein called kindlin 1, which is involved in integrin signaling and the connection between the actin cytoskeleton and the extracellular matrix. The protein contains a FERM domain and a pleckstrin homology domain. Mutations in FERMT1 have been linked to Kindler syndrome, a rare genetic disorder characterized by skin blistering, photosensitivity, and an increased r…	GO:0051886 negative regulation of timing of anagen;GO:0048817 negative regulation of hair follicle maturation;GO:0051799 negative regulation of hair follicle development	Predicted intracellular proteins; Human disease related genes:Skin diseases:Skin and soft tissue diseases; Disease related genes
TMEM156	80008	transmembrane protein 156	TMEM156 is a human gene that is predicted to be an integral component of the membrane. It encodes for a transmembrane protein that is involved in various cellular processes. However, the exact function of TMEM156 is not yet fully understood. The gene is located on chromosome 3 and has been associated with certain diseases, including cancer and neurological disorders. Further research is needed to…		Predicted intracellular proteins
ZDHHC1	29800	zDHHC palmitoyltransferase 1	ZDHHC1 is a human gene that encodes a protein with palmitoyltransferase activity. It is involved in the antiviral innate immune response and the positive regulation of defense response to virus by host. The protein is located in the Golgi apparatus and endoplasmic reticulum membrane and is responsible for protein palmitoylation.	GO:0044546 NLRP3 inflammasome complex assembly;GO:0002230 positive regulation of defense response to virus by host;GO:1900227 positive regulation of NLRP3 inflammasome complex assembly	ENZYME proteins:Transferases; Enzymes	Cytosol (Approved)
RASSF4	83937	Ras association domain family member 4	RASSF4, or Ras association domain family member 4, is a human gene whose function is not yet fully understood. It is believed to play a role in tumor suppression, but further research is needed to confirm this. The gene undergoes alternative splicing, resulting in several transcript variants, but most of these variants have not been fully described. This information was provided by RefSeq in July…	GO:0007165 signal transduction;GO:0023052 signaling;GO:0007154 cell communication	Predicted intracellular proteins	Nucleoli;Nucleoplasm (Approved); Additional: Cell Junctions;Cytokinetic bridge;Cytosol;Mitotic spindle
TBXA2R	6915	thromboxane A2 receptor	The TBXA2R gene is responsible for encoding a protein that belongs to the G protein-coupled receptor family. This protein interacts with thromboxane A2, which is responsible for inducing platelet aggregation and regulating hemostasis. A mutation in this gene can lead to a bleeding disorder. There are multiple transcript variants of this gene that encode different isoforms.	GO:0038193 thromboxane A2 signaling pathway;GO:0030194 positive regulation of blood coagulation;GO:1900048 positive regulation of hemostasis	G-protein coupled receptors:GPCRs excl olfactory receptors; Human disease related genes:Cardiovascular diseases:Hematologic diseases; Disease related genes	Plasma membrane (Supported); Additional: Nuclear speckles	(M99)PID TXA2PATHWAY
FBXO32	114907	F-box protein 32	FBXO32 is a gene that belongs to the F-box protein family and encodes a protein containing an F-box domain. F-box proteins are one of the four subunits of the ubiquitin protein ligase complex called SCFs, which function in phosphorylation-dependent ubiquitination. FBXO32 is highly expressed during muscle atrophy and is a potential drug target for the treatment of muscle atrophy. Mice deficient in…	GO:0014877 response to muscle inactivity involved in regulation of muscle adaptation;GO:0014894 response to denervation involved in regulation of muscle adaptation;GO:0014870 response to muscle inactivity	Predicted intracellular proteins; Disease related genes	Cytosol;Nucleoplasm (Enhanced)	(M136)PID FOXO PATHWAY
OGFRL1	79627	opioid growth factor receptor like 1	OGFRL1, or opioid growth factor receptor like 1, is a gene that is predicted to enable opioid growth factor receptor activity. It is also predicted to be located in the membrane. The function of this gene is not yet fully understood, but it is believed to play a role in the regulation of cell growth and differentiation. Further research is needed to fully understand the function of OGFRL1 and its…		Predicted intracellular proteins	Golgi apparatus (Approved); Additional: Nucleoplasm
RAI14	26064	retinoic acid induced 14	The human gene RAI14, also known as retinoic acid induced 14, is predicted to have actin binding activity and be involved in various processes such as apoptotic signaling pathway, regulation of NIK/NF-kappaB signaling, and spermatogenesis. It is located in the cytosol, fibrillar center, and nucleoplasm. This information is provided by the Alliance of Genome Resources as of April 2022.	GO:0007283 spermatogenesis;GO:0048232 male gamete generation;GO:0007276 gamete generation	Predicted intracellular proteins	Nucleoplasm (Supported); Additional: Actin filaments;Cytosol
SGCE	8910	sarcoglycan epsilon	The SGCE gene encodes the epsilon sarcoglycan, a transmembrane protein that is part of the dystrophin-glycoprotein complex, linking the actin cytoskeleton to the extracellular matrix. While other sarcoglycan family members are mainly expressed in striated muscle, epsilon sarcoglycan is more widely expressed. Mutations in SGCE are associated with myoclonus-dystonia syndrome, a neurological disorde…	GO:0007160 cell-matrix adhesion;GO:0031589 cell-substrate adhesion;GO:0007517 muscle organ development	Predicted intracellular proteins; Human disease related genes:Nervous system diseases:Other nervous and sensory system diseases; Disease related genes	Plasma membrane;Vesicles (Approved); Additional: Golgi apparatus;Nucleoplasm		(M5915)HALLMARK APICAL JUNCTION
RILP	83547	Rab interacting lysosomal protein	The human gene RILP (Rab interacting lysosomal protein) encodes a protein that interacts with RAB7, a small GTPase that controls transport to endocytic degradative compartments. RILP is a downstream effector for RAB7, and both proteins work together to regulate late endocytic traffic. Additionally, a unique region of RILP is involved in the regulation of lysosomal morphology. Mutant forms of RILP…	GO:0070676 intralumenal vesicle formation;GO:0045022 early endosome to late endosome transport;GO:0098927 vesicle-mediated transport between endosomal compartments	Predicted intracellular proteins
ICAM4	3386	intercellular adhesion molecule 4 (Landsteiner-Wiener blood group)	ICAM4 is a gene that encodes the Landsteiner-Wiener (LW) blood group antigen, which is a member of the immunoglobulin superfamily and shares similarities with the intercellular adhesion molecule (ICAM) protein family. The ICAM4 protein contains two Ig-like C2-type domains and binds to the leukocyte adhesion LFA-1 protein. The LW(A)/LW(B) blood group antigens are determined by a single amino acid …	GO:0098609 cell-cell adhesion;GO:0007155 cell adhesion;GO:0009987 cellular process	Predicted intracellular proteins; Blood group antigen proteins; CD markers		(M169)PID INTEGRIN2 PATHWAY	(M5915)HALLMARK APICAL JUNCTION; (M5932)HALLMARK INFLAMMATORY RESPONSE; (M5945)HALLMARK HEME METABOLISM
EXTL2	2135	exostosin like glycosyltransferase 2	EXTL2 is a human gene that encodes for exostosin-like glycosyltransferase 2. This gene is involved in the metabolic processes of N-acetylglucosamine and UDP-N-acetylgalactosamine. It enables the activity of alpha-1,4-N-acetylgalactosaminyltransferase and glucuronyl-galactosyl-proteoglycan 4-alpha-N-acetylglucosaminyltransferase. EXTL2 is located in the cytosol, endoplasmic reticulum, and nucleopl…	GO:0019276 UDP-N-acetylgalactosamine metabolic process;GO:0006044 N-acetylglucosamine metabolic process;GO:1901071 glucosamine-containing compound metabolic process	ENZYME proteins:Transferases; Predicted intracellular proteins; Enzymes	Nucleoplasm (Approved); Additional: Cytosol
ADAMTSL4	54507	ADAMTS like 4	ADAMTSL4 is a gene that belongs to the ADAMTS-like family and encodes a protein with seven thrombospondin type 1 repeats. This domain is present in various proteins that have different biological functions such as cellular adhesion, angiogenesis, and nervous system development. The gene has alternate transcriptional splice variants that produce different isoforms.	GO:0070285 pigment cell development;GO:0050931 pigment cell differentiation;GO:0048066 developmental pigmentation	Human disease related genes:Congenital malformations:Congenital malformations of eye; Predicted secreted proteins; Disease related genes	Cytosol;Plasma membrane (Approved)	(M3468)NABA ECM REGULATORS; (M5885)NABA MATRISOME ASSOCIATED; (M5889)NABA MATRISOME
KCNN3	3782	potassium calcium-activated channel subfamily N member 3	The KCNN3 gene belongs to the KCNN family of potassium channels and encodes an integral membrane protein that forms a voltage-independent calcium-activated channel. This channel is thought to regulate neuronal excitability by contributing to the slow component of synaptic afterhyperpolarization (AHP), which follows action potentials in vertebrate neurons and may persist for several seconds. The A…	GO:0071805 potassium ion transmembrane transport;GO:0006813 potassium ion transport;GO:0030001 metal ion transport	Human disease related genes:Congenital malformations:Other congenital malformations; Voltage-gated ion channels:Calcium-Activated Potassium Channels; Transporters:Transporter channels and pores; FDA approved drug targets:Small molecule drugs; Disease related genes	Cytosol;Plasma membrane (Approved)
NFE2L3	9603	NFE2 like bZIP transcription factor 3	NFE2L3 is a gene that encodes a transcription factor belonging to the cap 'n' collar basic-region leucine zipper family. This protein binds to antioxidant response elements in target genes and forms a heterodimer with small musculoaponeurotic fibrosarcoma factors. It is a glycoprotein that is located in the endoplasmic reticulum and the nuclear envelope. Pseudogenes of this gene are present on ch…	GO:0140467 integrated stress response signaling;GO:0006366 transcription by RNA polymerase II;GO:0006351 DNA-templated transcription	Predicted intracellular proteins; Transcription factors:Basic domains	Nucleoplasm;Vesicles (Approved)
CLIC5	53405	chloride intracellular channel 5	CLIC5 is a gene that encodes a chloride ion channel protein belonging to the chloride intracellular channel (CLIC) family. The protein is involved in various processes such as the formation of hair cell stereocilia, proliferation of myoblasts, and maintenance of glomerular podocyte and endothelial cells. It interacts with actin-based cytoskeletal structures and has multiple isoforms due to altern…	GO:1902476 chloride transmembrane transport;GO:0006821 chloride transport;GO:0098661 inorganic anion transmembrane transport	Transporters:Transporter channels and pores; Predicted intracellular proteins; Potential drug targets; Human disease related genes:Nervous system diseases:Ear disease; Disease related genes	Plasma membrane (Supported); Additional: Nuclear speckles
MERTK	10461	MER proto-oncogene, tyrosine kinase	MERTK is a gene that encodes a transmembrane protein with two fibronectin type-III domains, two Ig-like C2-type domains, and one tyrosine kinase domain. It belongs to the MER/AXL/TYRO3 receptor kinase family. Mutations in this gene have been linked to the onset of autosomal recessive retinitis pigmentosa (RP) due to the disruption of the retinal pigment epithelium (RPE) phagocytosis pathway.	GO:0097350 neutrophil clearance;GO:0060068 vagina development;GO:0001780 neutrophil homeostasis	ENZYME proteins:Transferases; Potential drug targets; Predicted intracellular proteins; Human disease related genes:Nervous system diseases:Eye disease; Enzymes; Kinases:Tyr protein kinases; Disease related genes	Plasma membrane (Supported); Additional: Acrosome;Cytosol;Mid piece;Midbody;Principal piece		(M5908)HALLMARK ANDROGEN RESPONSE; (M5937)HALLMARK GLYCOLYSIS
DGLUCY	80017	D-glutamate cyclase	The human gene DGLUCY is predicted to have D-glutamate cyclase activity and be involved in the glutamate metabolic process. It is also predicted to be located in the mitochondrial matrix.	GO:0006536 glutamate metabolic process;GO:0009064 glutamine family amino acid metabolic process;GO:0043648 dicarboxylic acid metabolic process	Predicted intracellular proteins; ENZYME proteins:Lyases; Enzymes	Cytosol (Supported)
BCAR3	8412	BCAR3 adaptor protein, NSP family member	The BCAR3 gene, also known as Breast Cancer Anti-Estrogen Resistance 3, is involved in the development of estrogen resistance in breast cancer. It encodes a protein that plays a role in intracellular signal transduction, leading to estrogen-independent proliferation in breast cancer cells. The protein contains a src homology 2 (SH2) domain, which is a hallmark of cellular tyrosine kinase signalin…	GO:0086100 endothelin receptor signaling pathway;GO:0002089 lens morphogenesis in camera-type eye;GO:0007173 epidermal growth factor receptor signaling pathway	Predicted intracellular proteins	Cytosol;Plasma membrane (Approved); Additional: Centrosome	(M83)PID CDC42 REG PATHWAY	(M5896)HALLMARK TGF BETA SIGNALING; (M5948)HALLMARK BILE ACID METABOLISM
FBN1	2200	fibrillin 1	FBN1 is a gene that encodes for the protein fibrillin 1, which is a component of calcium-binding microfibrils in the extracellular matrix. These microfibrils provide structural support in elastic and nonelastic connective tissue throughout the body. The gene also produces the protein hormone asprosin, which is secreted by white adipose tissue and regulates glucose homeostasis. Mutations in FBN1 a…	GO:0034199 activation of protein kinase A activity;GO:0032097 positive regulation of response to food;GO:0032100 positive regulation of appetite	Human disease related genes:Congenital malformations:Other congenital malformations; Human disease related genes:Congenital malformations:Congenital malformations of eye; Predicted secreted proteins; Human disease related genes:Skin diseases:Skin and soft tissue diseases; Human disease related genes:Congenital malformations:Congenital malformations of the musculoskeletal system; Disease related g…	Golgi apparatus (Approved); Additional: Plasma membrane	(M212)PID INTEGRIN5 PATHWAY; (M53)PID INTEGRIN3 PATHWAY; (M18)PID INTEGRIN1 PATHWAY	(M5946)HALLMARK COAGULATION; (M5915)HALLMARK APICAL JUNCTION; (M5930)HALLMARK EPITHELIAL MESENCHYMAL TRANSITION
APOBEC3D	140564	apolipoprotein B mRNA editing enzyme catalytic subunit 3D	APOBEC3D is a gene that belongs to the cytidine deaminase gene family and is located on chromosome 22. It is part of a cluster of related genes that are thought to have resulted from gene duplication. The proteins encoded by these genes are structurally and functionally similar to APOBEC1, a cytidine deaminase that edits RNA. APOBEC3D inhibits retroviruses, including HIV, by deaminating cytosine …	GO:0044355 clearance of foreign intracellular DNA;GO:0099046 clearance of foreign intracellular nucleic acids;GO:0070383 DNA cytosine deamination	Enzymes; Predicted intracellular proteins; ENZYME proteins:Hydrolases
ZNF439	90594	zinc finger protein 439	ZNF439 is a human gene that encodes for a zinc finger protein. This protein is predicted to have the ability to bind to DNA and regulate transcription by RNA polymerase II, specifically in the regulatory regions of DNA. ZNF439 is also predicted to be involved in negative regulation of transcription by RNA polymerase II. The protein is expected to be located in the nucleus of cells.	GO:0006357 regulation of transcription by RNA polymerase II;GO:0006355 regulation of DNA-templated transcription;GO:2001141 regulation of RNA biosynthetic process	Predicted intracellular proteins; Transcription factors:Zinc-coordinating DNA-binding domains	Nucleoplasm (Uncertain)
IGFBP6	3489	insulin like growth factor binding protein 6	The human gene IGFBP6 encodes for a protein called insulin-like growth factor binding protein 6, which has the ability to bind to identical proteins and insulin-like growth factor II. It plays a role in cell migration and positively regulates the stress-activated MAPK cascade. IGFBP6 is also a part of the insulin-like growth factor binary complex and has been implicated in obesity. Additionally, …	GO:0032874 positive regulation of stress-activated MAPK cascade;GO:0070304 positive regulation of stress-activated protein kinase signaling cascade;GO:0043567 regulation of insulin-like growth factor receptor signaling pathway	Predicted intracellular proteins; Predicted secreted proteins		(M3008)NABA ECM GLYCOPROTEINS; (M5884)NABA CORE MATRISOME; (M5889)NABA MATRISOME	(M5902)HALLMARK APOPTOSIS
SLC36A4	120103	solute carrier family 36 member 4	SLC36A4 is a gene that belongs to the SLC36 family of amino acid transporters. It is a high-affinity/low-capacity non-proton-coupled amino acid transporter, unlike other family members which are proton-coupled amino acid transporters. SLC36A4 contains about 500 amino acids and has 9 to 11 transmembrane domains. The gene is involved in the transport of amino acids across cell membranes and plays a…	GO:1904556 L-tryptophan transmembrane transport;GO:1904271 L-proline import across plasma membrane;GO:1904555 L-proline transmembrane transport	Transporters:Electrochemical Potential-driven transporters	Cytosol;Golgi apparatus;Plasma membrane (Approved)
APOL1	8542	apolipoprotein L1	APOL1 is a gene that encodes a secreted high density lipoprotein that binds to apolipoprotein A-I, the major apoprotein of HDL. It is involved in the formation of most cholesteryl esters in plasma and promotes efflux of cholesterol from cells. This apolipoprotein L family member may play a role in lipid exchange and transport throughout the body, as well as in reverse cholesterol transport from p…	GO:0051838 cytolysis by host of symbiont cells;GO:0051873 killing by host of symbiont cells;GO:0051702 biological process involved in interaction with symbiont	Transporters:Transporter channels and pores; Human disease related genes:Urinary system diseases:Kidney diseases; Potential drug targets; Predicted secreted proteins; Candidate cardiovascular disease genes; Disease related genes
DUSP7	1849	dual specificity phosphatase 7	DUSP7 is a gene that belongs to a group of genes called dual-specificity phosphatases (DUSPs). DUSPs are known for their ability to remove phosphate groups from both tyrosine and serine/threonine residues. DUSP7 is part of a subgroup of DUSPs called MKPs, which specifically dephosphorylate MAPK proteins ERK, JNK, and p38 with a distinct specificity from other MKP proteins. MAPK activation cascade…	GO:0035335 peptidyl-tyrosine dephosphorylation;GO:0043407 negative regulation of MAP kinase activity;GO:0071901 negative regulation of protein serine/threonine kinase activity	Enzymes; Predicted intracellular proteins; ENZYME proteins:Hydrolases
HYLS1	219844	HYLS1 centriolar and ciliogenesis associated	HYLS1 is a gene that encodes a protein found in the cytoplasm. Mutations in this gene have been linked to hydrolethalus syndrome, a rare genetic disorder that affects fetal development. The protein encoded by HYLS1 is associated with the formation of centrioles and cilia, which are important structures involved in cell division and movement. Multiple variants of the gene have been identified, but…	GO:0060271 cilium assembly;GO:0044782 cilium organization;GO:0120031 plasma membrane bounded cell projection assembly	Predicted intracellular proteins; Human disease related genes:Congenital malformations:Other congenital malformations; Disease related genes	Cytosol;Plasma membrane (Approved)
DDX60L	91351	DExD/H-box 60 like	DDX60L is a gene that encodes a member of the DExD/H-box helicase family of proteins, which are involved in RNA metabolism and anti-viral immunity. The protein encoded by this gene has been shown to inhibit hepatitis C virus replication in response to interferon stimulation in cell culture. Members of the DExD/H-box helicase family share a conserved functional core comprised of two RecA-like glob…	GO:0051607 defense response to virus;GO:0009615 response to virus;GO:0051707 response to other organism	Enzymes; Predicted intracellular proteins; ENZYME proteins:Hydrolases	Cytosol;Plasma membrane (Approved)
RGS20	8601	regulator of G protein signaling 20	RGS20 is a gene that encodes a protein belonging to the regulator of G protein signaling (RGS) family. RGS proteins are involved in regulating G protein-coupled receptor complexes by inhibiting signal transduction. RGS20 selectively binds to G(z)-alpha and G(alpha)-i2 subunits, increasing their GTPase activity and driving them into their inactive GDP-bound forms, thereby regulating their signalin…	GO:0008277 regulation of G protein-coupled receptor signaling pathway;GO:0007186 G protein-coupled receptor signaling pathway;GO:0009968 negative regulation of signal transduction	Predicted intracellular proteins
LBX2	85474	ladybird homeobox 2	LBX2, also known as ladybird homeobox 2, is a gene that encodes a protein involved in several biological processes, including muscle cell differentiation, positive regulation of convergent extension involved in gastrulation, and positive regulation of non-canonical Wnt signaling pathway. The protein is predicted to have sequence-specific double-stranded DNA binding activity and is expected to be …	GO:1904103 regulation of convergent extension involved in gastrulation;GO:1904105 positive regulation of convergent extension involved in gastrulation;GO:2000052 positive regulation of non-canonical Wnt signaling pathway	Predicted intracellular proteins; Transcription factors:Helix-turn-helix domains	Nucleoplasm (Approved); Additional: Midbody
ZNF175	7728	zinc finger protein 175	ZNF175 is a human gene that encodes for a zinc finger protein 175. This protein is involved in regulating gene expression by binding to specific DNA sequences and either activating or repressing transcription by RNA polymerase II. ZNF175 is found in various cellular locations, including the cytosol, intermediate filament cytoskeleton, and nucleoplasm. It plays a role in negative regulation of tra…	GO:0051607 defense response to virus;GO:0009615 response to virus;GO:0000122 negative regulation of transcription by RNA polymerase II	Predicted intracellular proteins; Transcription factors:Zinc-coordinating DNA-binding domains	Nucleoli (Supported); Additional: Cytosol
PITX1	5307	paired like homeodomain 1	PITX1 is a human gene that belongs to the RIEG/PITX homeobox family, which is involved in organ development and left-right asymmetry. It encodes a protein that acts as a transcriptional regulator and is involved in the basal and hormone-regulated activity of prolactin. PITX1 is paired like homeodomain 1 and is a member of the bicoid class of homeodomain proteins.	GO:0014707 branchiomeric skeletal muscle development;GO:0048625 myoblast fate commitment;GO:0035116 embryonic hindlimb morphogenesis	Transcription factors:Helix-turn-helix domains; Predicted intracellular proteins; Human disease related genes:Congenital malformations:Congenital malformations of the musculoskeletal system; Disease related genes	Nucleoli (Supported)
ZNF577	84765	zinc finger protein 577	ZNF577 is a human gene that encodes for a zinc finger protein. This protein is predicted to have the ability to bind to DNA and regulate transcription by RNA polymerase II. It is also predicted to be active in the nucleus. The function of ZNF577 is not yet fully understood, but it is believed to play a role in the regulation of gene expression.	GO:0006357 regulation of transcription by RNA polymerase II;GO:0006355 regulation of DNA-templated transcription;GO:2001141 regulation of RNA biosynthetic process	Predicted intracellular proteins; Transcription factors:Zinc-coordinating DNA-binding domains	Nucleoli;Nucleoplasm (Supported)
CNTNAP3	79937	contactin associated protein family member 3	CNTNAP3 is a gene that encodes a protein belonging to the NCP family of cell-recognition molecules. This family is a subgroup of the neurexins and is involved in neuron-glial interactions in vertebrates and glial-glial contact in invertebrates. The protein encoded by CNTNAP3 may play a role in cell recognition within the nervous system. There are different isoforms of the protein due to alternati…	GO:0008037 cell recognition;GO:0007155 cell adhesion;GO:0009987 cellular process	Predicted intracellular proteins
FAT4	79633	FAT atypical cadherin 4	FAT4 is a gene that encodes a protein belonging to the protocadherin family. This gene may be involved in regulating planar cell polarity (PCP). Studies in mice suggest that loss of PCP signaling may lead to cystic kidney disease, and mutations in this gene have been linked to Van Maldergem Syndrome 2. FAT4 has alternative spliced transcript variants.	GO:0035329 hippo signaling;GO:0044331 cell-cell adhesion mediated by cadherin;GO:0007157 heterophilic cell-cell adhesion via plasma membrane cell adhesion molecules	Human disease related genes:Congenital malformations:Other congenital malformations; Human disease related genes:Congenital malformations:Congenital malformations of the musculoskeletal system; Disease related genes; Cancer-related genes	Cytosol (Approved)
TCN2	6948	transcobalamin 2	The TCN2 gene encodes a protein called transcobalamin 2, which is a member of the vitamin B12-binding protein family. This protein is found in various tissues and secretions and is responsible for binding cobalamin and transporting it into cells. It is believed that this protein and other cobalamin-binding proteins in mammals may have evolved from a common ancestral gene. The TCN2 gene undergoes …	GO:0006824 cobalt ion transport;GO:0015889 cobalamin transport;GO:0051180 vitamin transport	Predicted intracellular proteins; Human disease related genes:Congenital disorders of metabolism:Congenital disorders of ion transport and metabolism; Predicted secreted proteins; Disease related genes	Cytosol (Approved)		(M5939)HALLMARK P53 PATHWAY
ABCA1	19	ATP binding cassette subfamily A member 1	ABCA1 is a gene that encodes a membrane-associated protein belonging to the ATP-binding cassette (ABC) transporter superfamily. ABC proteins transport various molecules across extra- and intracellular membranes. ABC genes are divided into seven subfamilies, and ABCA1 is a member of the ABC1 subfamily, which is found exclusively in multicellular eukaryotes. This protein functions as a cholesterol …	GO:0033552 response to vitamin B3;GO:0090108 positive regulation of high-density lipoprotein particle assembly;GO:0090107 regulation of high-density lipoprotein particle assembly	Human disease related genes:Cardiovascular diseases:Vascular diseases; Predicted intracellular proteins; Human disease related genes:Congenital disorders of metabolism:Congenital disorders of lipid/glycolipid metabolism; FDA approved drug targets:Small molecule drugs; Transporters:Primary Active Transporters; ENZYME proteins; Enzymes; Disease related genes	Plasma membrane (Supported); Additional: Golgi apparatus	(M162)PID RXR VDR PATHWAY	(M5910)HALLMARK PROTEIN SECRETION; (M5948)HALLMARK BILE ACID METABOLISM; (M5890)HALLMARK TNFA SIGNALING VIA NFKB
ZNF844	284391	zinc finger protein 844	ZNF844 is a human gene that encodes for a zinc finger protein 844. This protein is predicted to have the ability to bind to DNA and regulate transcription by RNA polymerase II. It is also predicted to be active in the nucleus. The exact function of ZNF844 is not yet fully understood, but it is believed to play a role in the regulation of gene expression. Further research is needed to fully unders…	GO:0006357 regulation of transcription by RNA polymerase II;GO:0006355 regulation of DNA-templated transcription;GO:2001141 regulation of RNA biosynthetic process	Cancer-related genes:Mutational cancer driver genes; Predicted intracellular proteins; Transcription factors:Zinc-coordinating DNA-binding domains
CDCA7	83879	cell division cycle associated 7	CDCA7, or cell division cycle associated 7, is a gene that is responsive to the c-Myc protein and is directly targeted by it. Overexpression of this gene has been found to enhance the transformation of lymphoblastoid cells, indicating its involvement in c-Myc-mediated cell transformation. CDCA7 has two alternatively spliced transcript variants that encode distinct isoforms. The gene's role in cel…	GO:0006915 apoptotic process;GO:0012501 programmed cell death;GO:0008219 cell death	Predicted intracellular proteins; Human disease related genes:Immune system diseases:Primary immunodeficiency; Disease related genes	Cytosol;Nucleoplasm (Supported)	(M66)PID MYC ACTIV PATHWAY
MAP3K7CL	56911	MAP3K7 C-terminal like	MAP3K7CL, also known as MAP3K7 C-terminal like, is a human gene that is located in both the cytosol and nucleus. The function of this gene is not well understood, but it is believed to play a role in cellular signaling pathways. MAP3K7CL is a member of the MAP kinase kinase kinase (MAP3K) family, which are involved in the activation of MAP kinase pathways. Further research is needed to fully unde…		Predicted intracellular proteins	Nucleoplasm (Approved)
PRKCA	5578	protein kinase C alpha	PRKCA is a gene that encodes for protein kinase C alpha, a member of the protein kinase C family. This family of enzymes can be activated by calcium and diacylglycerol, and they phosphorylate a variety of protein targets involved in cellular signaling pathways. PKC family members also act as receptors for tumor promoters called phorbol esters. PRKCA has been implicated in various cellular process…	GO:2000707 positive regulation of dense core granule biogenesis;GO:0110063 positive regulation of angiotensin-activated signaling pathway;GO:2000705 regulation of dense core granule biogenesis	ENZYME proteins:Transferases; Predicted intracellular proteins; FDA approved drug targets:Small molecule drugs; RAS pathway related proteins; Cancer-related genes:Candidate cancer biomarkers; Kinases:AGC Ser/Thr protein kinases; Enzymes	Cytosol;Plasma membrane (Enhanced)	(M134)PID TCR RAS PATHWAY; (M37)PID NFKAPPAB CANONICAL PATHWAY; (M226)PID VEGFR1 PATHWAY	(M5903)HALLMARK NOTCH SIGNALING; (M5942)HALLMARK UV RESPONSE DN; (M5891)HALLMARK HYPOXIA
PRICKLE1	144165	prickle planar cell polarity protein 1	PRICKLE1 is a gene that encodes a nuclear receptor that may act as a negative regulator of the Wnt/beta-catenin signaling pathway. The protein produced by this gene is involved in the nuclear trafficking of transcription repressors REST/NRSF and REST4 and localizes to the nuclear membrane. Mutations in PRICKLE1 have been linked to progressive myoclonus epilepsy. The gene undergoes alternate splic…	GO:0061864 basement membrane constituent secretion;GO:0061865 polarized secretion of basement membrane proteins in epithelium;GO:1905070 anterior visceral endoderm cell migration	Predicted intracellular proteins; Human disease related genes:Nervous system diseases:Epilepsy; Disease related genes	Nucleoplasm (Uncertain); Additional: Basal body;Cytosol
F2R	2149	coagulation factor II thrombin receptor	The F2R gene encodes for the coagulation factor II thrombin receptor, which is a 7-transmembrane receptor that plays a role in regulating the body's response to blood clotting. When the receptor is cleaved, it becomes activated and triggers a response. F2R is a member of the G-protein coupled receptor family and can have multiple transcript variants due to alternative splicing.	GO:1900134 negative regulation of renin secretion into blood stream;GO:0007529 establishment of synaptic specificity at neuromuscular junction;GO:0036145 dendritic cell homeostasis	G-protein coupled receptors:GPCRs excl olfactory receptors; Predicted intracellular proteins; Transporters; FDA approved drug targets:Small molecule drugs		(M238)PID THROMBIN PAR1 PATHWAY	(M5902)HALLMARK APOPTOSIS; (M5939)HALLMARK P53 PATHWAY; (M5950)HALLMARK ALLOGRAFT REJECTION
ENKD1	84080	enkurin domain containing 1	ENKD1, or enkurin domain containing 1, is a human gene that is located in the cytoplasmic microtubule. This gene is involved in various cellular processes, including cell division and intracellular transport. The function of ENKD1 is not yet fully understood, but it is believed to play a role in regulating microtubule dynamics and stability. Mutations in this gene have been associated with certai…	GO:0000132 establishment of mitotic spindle orientation;GO:0040001 establishment of mitotic spindle localization;GO:0051294 establishment of spindle orientation	Predicted intracellular proteins	Basal body;Centrosome;Plasma membrane (Supported); Additional: Primary cilium
MX1	4599	MX dynamin like GTPase 1	MX1 is a gene that encodes a protein involved in the body's antiviral response. This protein is activated by interferons and works to inhibit the replication of various RNA and DNA viruses. The gene is located on chromosome 21 and has multiple pseudogenes on chromosome 4. Alternative splicing of the gene results in the production of multiple transcript variants.	GO:0070106 interleukin-27-mediated signaling pathway;GO:0016185 synaptic vesicle budding from presynaptic endocytic zone membrane;GO:0070142 synaptic vesicle budding	Predicted intracellular proteins	Cytosol;Nuclear membrane (Supported)		(M5911)HALLMARK INTERFERON ALPHA RESPONSE; (M5913)HALLMARK INTERFERON GAMMA RESPONSE; (M5956)HALLMARK KRAS SIGNALING DN
CACHD1	57685	cache domain containing 1	CACHD1, or cache domain containing 1, is a human gene that is predicted to play a role in voltage-gated calcium channel activity and calcium ion transmembrane transport. It is also predicted to be an integral component of the membrane and part of the voltage-gated calcium channel complex. This information is provided by the Alliance of Genome Resources as of April 2022.	GO:0070588 calcium ion transmembrane transport;GO:0006816 calcium ion transport;GO:0030001 metal ion transport	Transporters:Accessory Factors Involved in Transport	Nucleoli;Nucleoplasm (Uncertain)
PCDHGB2	56103	protocadherin gamma subfamily B, 2	PCDHGB2 is a gene that belongs to the protocadherin gamma gene cluster, which is one of three related clusters located on chromosome five. The gamma gene cluster contains 22 genes divided into three subfamilies, with PCDHGB2 being a member of subfamily B. These genes have an immunoglobulin-like organization, suggesting a unique mechanism for their regulation and expression. PCDHGB2 encodes a neur…	GO:0007156 homophilic cell adhesion via plasma membrane adhesion molecules;GO:0098742 cell-cell adhesion via plasma-membrane adhesion molecules;GO:0098609 cell-cell adhesion		Cytosol;Plasma membrane;Vesicles (Supported); Additional: Nucleoplasm
RGS2	5997	regulator of G protein signaling 2	RGS2, or regulator of G protein signaling 2, is a gene that belongs to the RGS family of regulatory molecules. RGS proteins act as GTPase activating proteins (GAPs) for G alpha subunits of heterotrimeric G proteins, deactivating G protein subunits of the Gi alpha, Go alpha, and Gq alpha subtypes and driving them into their inactive GDP-bound forms. RGS2 is involved in myeloid differentiation and …	GO:1900923 regulation of glycine import across plasma membrane;GO:1900924 negative regulation of glycine import across plasma membrane;GO:0071877 regulation of adenylate cyclase-inhibiting adrenergic receptor signaling pathway	Predicted intracellular proteins	Cytosol (Supported)
RIN1	9610	Ras and Rab interactor 1	RIN1, or Ras and Rab interactor 1, is a human gene that is predicted to have small GTPase binding activity and be involved in endocytosis, regulation of catalytic activity, and signal transduction. It is also predicted to play a role in associative learning, memory, and negative regulation of synaptic plasticity. RIN1 is located in both the cytoplasm and plasma membrane.	GO:0006897 endocytosis;GO:0098657 import into cell;GO:0016192 vesicle-mediated transport	RAS pathway related proteins; Predicted intracellular proteins		(M269)PID RAS PATHWAY; (M164)PID ERBB1 DOWNSTREAM PATHWAY
PMF1-BGLAP	100527963	PMF1-BGLAP readthrough	PMF1-BGLAP is a gene on chromosome 1 that represents naturally occurring read-through transcription between the neighboring PMF1 and BGLAP genes. Alternative splicing results in multiple transcript variants encoding isoforms that share sequence identity with the upstream gene product, but they contain distinct C-termini due to frameshifts versus the downstream gene coding sequence.		Predicted intracellular proteins	Nucleoplasm (Approved); Additional: Golgi apparatus;Vesicles
FHOD3	80206	formin homology 2 domain containing 3	FHOD3 is a gene that encodes a protein belonging to the diaphanous-related formins family. The protein contains multiple domains, including GBD, DID, FH1, FH2, and DAD domains, and is involved in actin filament polymerization in cardiomyocytes. Mutations in FHOD3 have been linked to dilated cardiomyopathy, which is characterized by the enlargement of the ventricular chamber leading to heart failu…	GO:0055003 cardiac myofibril assembly;GO:0045214 sarcomere organization;GO:0051496 positive regulation of stress fiber assembly	Predicted intracellular proteins; Human disease related genes:Cardiovascular diseases:Cardiac diseases; Disease related genes
SHROOM1	134549	shroom family member 1	SHROOM1 is a member of the SHROOM family of genes, which are involved in the development of various tissues, including the nervous system. The exact role of SHROOM1 is not yet fully understood, but it is believed to play a role in cell shape and movement. Mutations in SHROOM1 have been associated with certain developmental disorders, including neural tube defects. Further research is needed to fu…	GO:0051017 actin filament bundle assembly;GO:0061572 actin filament bundle organization;GO:0007015 actin filament organization	Predicted intracellular proteins	Vesicles (Approved)		(M5893)HALLMARK MITOTIC SPINDLE
CARD6	84674	caspase recruitment domain family member 6	CARD6 is a human gene that encodes a protein containing a caspase recruitment domain (CARD), which mediates protein-protein interactions. The protein is a microtubule-associated protein that interacts with receptor-interacting protein kinases and positively modulates signal transduction pathways that activate the transcription factor NF-kB. This suggests that CARD6 plays a role in regulating immu…	GO:0006915 apoptotic process;GO:0012501 programmed cell death;GO:0008219 cell death	Predicted intracellular proteins
TIMP4	7079	TIMP metallopeptidase inhibitor 4	TIMP4 is a gene that belongs to the TIMP gene family. The proteins produced by this gene family are inhibitors of matrix metalloproteinases, which are enzymes that break down the extracellular matrix. The protein encoded by TIMP4 is a secreted protein that contains a netrin domain. It is involved in regulating platelet aggregation and recruitment, and may also play a role in hormonal regulation a…	GO:0051045 negative regulation of membrane protein ectodomain proteolysis;GO:0051043 regulation of membrane protein ectodomain proteolysis;GO:0007219 Notch signaling pathway	Predicted secreted proteins		(M3468)NABA ECM REGULATORS; (M5885)NABA MATRISOME ASSOCIATED; (M5889)NABA MATRISOME
ISM1	140862	isthmin 1	ISM1, also known as isthmin 1, is a human gene that is predicted to play a role in the negative regulation of angiogenesis, the formation of new blood vessels. It is also predicted to be located in the extracellular region, outside of cells. The function of ISM1 is not fully understood, but it may be involved in regulating the growth and development of blood vessels in various tissues. Further re…	GO:0016525 negative regulation of angiogenesis;GO:2000181 negative regulation of blood vessel morphogenesis;GO:1901343 negative regulation of vasculature development	Predicted secreted proteins		(M5883)NABA SECRETED FACTORS; (M5885)NABA MATRISOME ASSOCIATED; (M5889)NABA MATRISOME
PLB1	151056	phospholipase B1	PLB1 is a gene that encodes a membrane-associated phospholipase with lysophospholipase and phospholipase A2 activities. It removes sn-1 and sn-2 fatty acids of glycerophospholipids and also displays lipase and retinyl ester hydrolase activities. The protein is highly conserved and consists of a large, glycosylated extracellular domain composed of four tandem homologous domains, followed by a hydr…	GO:0034478 phosphatidylglycerol catabolic process;GO:0046338 phosphatidylethanolamine catabolic process;GO:0046340 diacylglycerol catabolic process	Enzymes; Predicted intracellular proteins; ENZYME proteins:Hydrolases
TCEA3	6920	transcription elongation factor A3	TCEA3 is a human gene that encodes for a protein called transcription elongation factor A3. This protein is predicted to have DNA binding and zinc ion binding activities and is involved in regulating transcription, specifically DNA-templated transcription. TCEA3 is predicted to be located in the nucleus of cells.	GO:0006368 transcription elongation by RNA polymerase II;GO:0006354 DNA-templated transcription elongation;GO:0006366 transcription by RNA polymerase II	Predicted intracellular proteins	Nucleoplasm (Approved); Additional: Vesicles
ZNF608	57507	zinc finger protein 608	ZNF608 is a human gene that encodes for a protein called zinc finger protein 608. This protein is predicted to have metal ion binding activity and to be involved in negative regulation of transcription by RNA polymerase II. It is also predicted to be active in the nucleus. Zinc finger proteins are known to play important roles in gene regulation and DNA binding. While the exact function of ZNF608…	GO:0000122 negative regulation of transcription by RNA polymerase II;GO:0045892 negative regulation of DNA-templated transcription;GO:1902679 negative regulation of RNA biosynthetic process	Predicted intracellular proteins	Nucleoplasm (Approved); Additional: Mitochondria
SRPX	8406	sushi repeat containing protein X-linked	SRPX is a gene that is located on the X chromosome and encodes for a protein that is predicted to be involved in cell adhesion and extracellular matrix structure. It is also predicted to play a role in negative regulation of cell proliferation, phagolysosome assembly, and positive regulation of apoptotic signaling pathway. The protein is a part of the collagen-containing extracellular matrix.	GO:0060244 negative regulation of cell proliferation involved in contact inhibition;GO:0060242 contact inhibition;GO:0060245 detection of cell density	Predicted secreted proteins		(M3008)NABA ECM GLYCOPROTEINS; (M5884)NABA CORE MATRISOME; (M5889)NABA MATRISOME	(M5916)HALLMARK APICAL SURFACE; (M5891)HALLMARK HYPOXIA
SPRED1	161742	sprouty related EVH1 domain containing 1	SPRED1 is a gene that encodes a protein belonging to the Sprouty family. This protein is phosphorylated by tyrosine kinase in response to various growth factors and can act as a homodimer or heterodimer with SPRED2 to regulate the MAP kinase cascade. Mutations in this gene are associated with neurofibromatosis type 1-like syndrome (NFLS). NFLS is a rare genetic disorder that shares some clinical …	GO:0060979 vasculogenesis involved in coronary vascular morphogenesis;GO:1902747 negative regulation of lens fiber cell differentiation;GO:1902746 regulation of lens fiber cell differentiation	Predicted intracellular proteins; Human disease related genes:Congenital malformations:Other congenital malformations; Disease related genes	Nucleoplasm (Supported)	(M231)PID KIT PATHWAY
DENND2B	6764	DENN domain containing 2B	DENND2B is a human gene that has been found to suppress the tumorigenicity of Hela cells in nude mice. The protein encoded by this gene contains a C-terminal region that is similar to the Rab 3 family of small GTP binding proteins. It binds to the SH3 domain of c-Abl kinase and acts as a regulator of MAPK1/ERK2 kinase, which may contribute to its ability to reduce the tumorigenic phenotype in cel…	GO:0070374 positive regulation of ERK1 and ERK2 cascade;GO:0070372 regulation of ERK1 and ERK2 cascade;GO:0043410 positive regulation of MAPK cascade	Predicted intracellular proteins	Nucleoplasm (Approved)		(M5909)HALLMARK MYOGENESIS
ZFP82	284406	ZFP82 zinc finger protein	ZFP82 is a human gene that is predicted to have DNA-binding transcription factor activity, specifically for RNA polymerase II and cis-regulatory region sequence-specific DNA binding activity. It is also predicted to be involved in the regulation of transcription by RNA polymerase II and to be active in the nucleus.	GO:0006357 regulation of transcription by RNA polymerase II;GO:0006355 regulation of DNA-templated transcription;GO:2001141 regulation of RNA biosynthetic process	Predicted intracellular proteins; Transcription factors:Zinc-coordinating DNA-binding domains	Cytosol;Nucleoplasm (Approved); Additional: Nuclear membrane
LY75	4065	lymphocyte antigen 75	LY75, also known as lymphocyte antigen 75, is a gene that is predicted to enable signaling receptor activity and be involved in immune response and inflammatory response. It is located in extracellular exosome. LY75 is important for the proper functioning of the immune system and may play a role in the development of certain diseases. Further research is needed to fully understand the function an…	GO:0006897 endocytosis;GO:0006954 inflammatory response;GO:0098657 import into cell	CD markers	Golgi apparatus (Approved)		(M5950)HALLMARK ALLOGRAFT REJECTION
CENPF	1063	centromere protein F	CENPF, or centromere protein F, is a protein that is involved in the centromere-kinetochore complex and plays a role in chromosome segregation during mitosis. It is a component of the nuclear matrix during the G2 phase of interphase and associates with the kinetochore in late G2 through early anaphase. It localizes to the spindle midzone and intracellular bridge in late anaphase and telophase, re…	GO:0051382 kinetochore assembly;GO:0051383 kinetochore organization;GO:0034508 centromere complex assembly	Human disease related genes:Congenital malformations:Other congenital malformations; Predicted intracellular proteins; Cancer-related genes:Candidate cancer biomarkers; Disease related genes	Nucleoplasm (Supported)	(M176)PID FOXM1 PATHWAY	(M5893)HALLMARK MITOTIC SPINDLE; (M5901)HALLMARK G2M CHECKPOINT
GARS1	2617	glycyl-tRNA synthetase 1	GARS1 is a gene that encodes glycyl-tRNA synthetase 1, an enzyme that charges tRNAs with their corresponding amino acids. This enzyme is an (alpha)2 dimer and belongs to the class II family of tRNA synthetases. GARS1 has been identified as a target of autoantibodies in the autoimmune diseases polymyositis or dermatomyositis. There are two transcript variants of GARS1 that encode different isoform…	GO:0070150 mitochondrial glycyl-tRNA aminoacylation;GO:0006426 glycyl-tRNA aminoacylation;GO:0015960 diadenosine polyphosphate biosynthetic process	ENZYME proteins:Ligase; Potential drug targets; Predicted intracellular proteins; Human disease related genes:Nervous system diseases:Neurodegenerative diseases; Enzymes; Disease related genes	Cytosol (Supported)
EHD2	30846	EH domain containing 2	EHD2 is a gene that encodes a protein belonging to the EH domain-containing protein family. The protein contains a nucleotide-binding consensus site at the N terminus, a C-terminal EF-hand domain, and a bipartite nuclear localization signal. It interacts with the actin cytoskeleton through its N-terminal domain and binds to an EH domain-binding protein through its C-terminal EH domain. This inter…	GO:2001137 positive regulation of endocytic recycling;GO:0097320 plasma membrane tubulation;GO:1901741 positive regulation of myoblast fusion	Predicted intracellular proteins	Plasma membrane (Supported); Additional: Primary cilium;Primary cilium transition zone
PGBD1	84547	piggyBac transposable element derived 1	PGBD1 is a human gene that belongs to the piggyBac transposable element derived (PGBD) family of genes. The piggyBac family of proteins are transposases found in various animals, including humans, that are related to the transposase of the piggyBac transposon from the moth Trichoplusia ni. PGBD1 is specifically expressed in the brain, but its exact function is unknown. The PGBD proteins are consi…	GO:0006357 regulation of transcription by RNA polymerase II;GO:0006355 regulation of DNA-templated transcription;GO:2001141 regulation of RNA biosynthetic process	Predicted intracellular proteins	Nucleoplasm (Approved); Additional: Cytosol
VWDE	221806	von Willebrand factor D and EGF domains	The human gene VWDE encodes for a protein that contains von Willebrand factor D and EGF domains. This protein is predicted to have signaling receptor binding activity and be involved in anatomical structure development. It is also predicted to be active in the cell surface and extracellular region.		Predicted intracellular proteins; Predicted secreted proteins	Cytosol (Approved)	(M3008)NABA ECM GLYCOPROTEINS; (M5884)NABA CORE MATRISOME; (M5889)NABA MATRISOME
PDE7B	27115	phosphodiesterase 7B	PDE7B is a gene that encodes for a specific type of phosphodiesterase, which is an enzyme that breaks down the second messenger molecules cAMP and cGMP. These molecules are important in many signaling pathways within the body. PDE7B specifically targets cAMP and is a member of the cyclic nucleotide phosphodiesterase family. Its function is to downregulate cAMP signaling by catalyzing the hydrolys…	GO:0006198 cAMP catabolic process;GO:0009214 cyclic nucleotide catabolic process;GO:0046058 cAMP metabolic process	Enzymes; Predicted intracellular proteins; ENZYME proteins:Hydrolases	Nucleoplasm (Approved)
TSPAN5	10098	tetraspanin 5	TSPAN5, also known as tetraspanin 5, is a protein that belongs to the transmembrane 4 superfamily, which is also known as the tetraspanin family. This family is characterized by the presence of four hydrophobic domains and most of its members are cell-surface proteins. TSPAN5 is involved in signal transduction events that regulate cell development, activation, growth, and motility. Its exact func…	GO:0051043 regulation of membrane protein ectodomain proteolysis;GO:0045747 positive regulation of Notch signaling pathway;GO:0008593 regulation of Notch signaling pathway		Nucleoplasm;Plasma membrane (Approved)		(M5945)HALLMARK HEME METABOLISM
NDNF	79625	neuron derived neurotrophic factor	The human gene NDNF, also known as neuron derived neurotrophic factor, is predicted to have heparin binding activity and is involved in various processes such as cellular response to hypoxia, negative regulation of apoptotic process, and nitric oxide mediated signal transduction. It is located in the extracellular space and has been implicated in hypogonadotropic hypogonadism.	GO:0021828 gonadotrophin-releasing hormone neuronal migration to the hypothalamus;GO:0021856 hypothalamic tangential migration using cell-axon interactions;GO:0021855 hypothalamus cell migration	Human disease related genes:Endocrine and metabolic diseases:Hypothalamus and pituitary gland diseases; Predicted secreted proteins; Disease related genes	Vesicles (Supported)	(M3008)NABA ECM GLYCOPROTEINS; (M5884)NABA CORE MATRISOME; (M5889)NABA MATRISOME
FBXL13	222235	F-box and leucine rich repeat protein 13	FBXL13 is a human gene that belongs to the F-box protein family. F-box proteins are characterized by an F-box motif of approximately 40 amino acids. FBXL13 is involved in the formation of SCF complexes, which act as protein-ubiquitin ligases. These complexes are formed by SKP1, cullin, and F-box proteins. F-box proteins interact with SKP1 through the F box and with ubiquitination targets through …	GO:0031146 SCF-dependent proteasomal ubiquitin-dependent protein catabolic process;GO:0043161 proteasome-mediated ubiquitin-dependent protein catabolic process;GO:0010498 proteasomal protein catabolic process	Predicted intracellular proteins
IGDCC4	57722	immunoglobulin superfamily DCC subclass member 4	The human gene IGDCC4 belongs to the immunoglobulin superfamily DCC subclass member 4. It is predicted to be an integral component of the plasma membrane. The gene's function is not yet fully understood, but it is believed to play a role in cell adhesion and signaling. The gene's location and structure suggest that it may be involved in the formation and maintenance of cell-cell contacts. Further…	GO:0050768 negative regulation of neurogenesis;GO:0051961 negative regulation of nervous system development;GO:0010721 negative regulation of cell development		Cytosol;Nucleoplasm (Approved)
TNS3	64759	tensin 3	TNS3, also known as tensin 3, is a human gene that is predicted to have phosphatase activity and be involved in dephosphorylation and intracellular signal transduction. It is also predicted to play a role in cell migration, lung alveolus development, and positive regulation of cell population proliferation. TNS3 is located in the cytosol and focal adhesion.	GO:0035022 positive regulation of Rac protein signal transduction;GO:0035020 regulation of Rac protein signal transduction;GO:0051057 positive regulation of small GTPase mediated signal transduction	Predicted intracellular proteins	Focal adhesion sites (Enhanced)
GSTM2	2946	glutathione S-transferase mu 2	The human gene GSTM2 encodes a glutathione S-transferase belonging to the mu class, which functions in the detoxification of electrophilic compounds by conjugation with glutathione. The mu class of enzymes is involved in the detoxification of carcinogens, therapeutic drugs, environmental toxins, and products of oxidative stress. The genes encoding the mu class of enzymes are located on chromosome…	GO:0018916 nitrobenzene metabolic process;GO:0014809 regulation of skeletal muscle contraction by regulation of release of sequestered calcium ion;GO:0051410 detoxification of nitrogen compound	ENZYME proteins:Transferases; Predicted intracellular proteins; Enzymes	Cytosol (Supported); Additional: Cytokinetic bridge;Microtubules;Primary cilium;Primary cilium tip;Primary cilium transition zone		(M5892)HALLMARK CHOLESTEROL HOMEOSTASIS
GJA3	2700	gap junction protein alpha 3	The GJA3 gene encodes a protein called connexin, which is involved in the formation of gap junctions in the lens fibers of the eye. Mutations in this gene can lead to a type of cataract called zonular pulverulent cataract type 3 (CZP3).	GO:1990349 gap junction-mediated intercellular transport;GO:0010496 intercellular transport;GO:0007601 visual perception	Potential drug targets; Human disease related genes:Nervous system diseases:Eye disease; Transporters:Transporter channels and pores; Disease related genes
DDO	8528	D-aspartate oxidase	The DDO gene encodes a peroxisomal flavoprotein that is responsible for catalyzing the oxidative deamination of D-aspartate and N-methyl D-aspartate. This process requires either flavin adenine dinucleotide or 6-hydroxyflavin adenine dinucleotide as a cofactor. The gene has several transcript variants that encode different isoforms.	GO:0019478 D-amino acid catabolic process;GO:0006533 L-aspartate catabolic process;GO:0046416 D-amino acid metabolic process	Predicted intracellular proteins; Enzymes; ENZYME proteins:Oxidoreductases	Cytosol (Enhanced)
WIPF1	7456	WAS/WASL interacting protein family member 1	WIPF1 is a gene that encodes a protein involved in the organization of the actin cytoskeleton. The protein interacts with the Wiskott-Aldrich syndrome protein, which is often mutated in the X-linked recessive disorder Wiskott-Aldrich syndrome. The interaction between these two proteins is important for proper cellular function, and impairment of this interaction may contribute to the development …	GO:0008154 actin polymerization or depolymerization;GO:0030048 actin filament-based movement;GO:0006457 protein folding	Predicted intracellular proteins; Human disease related genes:Immune system diseases:Primary immunodeficiency; Disease related genes	Cytosol (Approved); Additional: Plasma membrane	(M7)PID FCER1 PATHWAY	(M5930)HALLMARK EPITHELIAL MESENCHYMAL TRANSITION
APLF	200558	aprataxin and PNKP like factor	APLF (aprataxin and PNKP like factor) is a human gene that plays a role in the cellular response to DNA damage. It is a component of the response to both single- and double-strand breaks in chromosomal DNA. The gene is also known as C2ORF13 and was first identified in 2007. APLF is involved in repairing DNA damage and maintaining the integrity of the genome. Mutations in the APLF gene have been a…	GO:0000012 single strand break repair;GO:0140861 DNA repair-dependent chromatin remodeling;GO:0045191 regulation of isotype switching	Predicted intracellular proteins	Nucleoplasm (Supported)	(M42)PID DNA PK PATHWAY
VSIR	64115	V-set immunoregulatory receptor	The human gene VSIR, also known as V-set immunoregulatory receptor, is involved in various biological processes such as regulating cytokine production, promoting macromolecule metabolic processes, and regulating T cell activation. It is located in the plasma membrane and has the ability to enable endopeptidase activator activity, enzyme binding activity, and identical protein binding activity. Th…	GO:0120158 positive regulation of collagen catabolic process;GO:2000565 negative regulation of CD8-positive, alpha-beta T cell proliferation;GO:0010710 regulation of collagen catabolic process
MAPK12	6300	mitogen-activated protein kinase 12	MAPK12, also known as mitogen-activated protein kinase 12, is a gene that plays a role in signal transduction during the differentiation of myoblasts to myotubes. It is a member of the mitogen-activated protein kinase family, which is responsible for transducing extracellular signals. MAPK12 is classified as a stress-activated protein kinase, which is a subclass of MAP kinases. This gene is impor…	GO:0045445 myoblast differentiation;GO:0051149 positive regulation of muscle cell differentiation;GO:0042770 signal transduction in response to DNA damage	ENZYME proteins:Transferases; Potential drug targets; Kinases:CMGC Ser/Thr protein kinases; Predicted intracellular proteins; Enzymes; Disease related genes	Nuclear speckles (Approved); Additional: Cytosol	(M209)PID P38 GAMMA DELTA PATHWAY; (M12705)SIG CD40PATHWAYMAP; (M12)PID RHOA PATHWAY	(M5909)HALLMARK MYOGENESIS
TRIM6	117854	tripartite motif containing 6	TRIM6 is a gene that belongs to the tripartite motif (TRIM) family. The TRIM motif consists of three zinc-binding domains, a RING, B-box type 1 and B-box type 2 domain, and a coiled-coil region. The protein encoded by TRIM6 localizes to the nucleus, but its specific function is unknown. TRIM6 is located on chromosome 11p15, within a cluster of TRIM genes. Alternative splicing of TRIM6 results in …	GO:0010994 free ubiquitin chain polymerization;GO:0010800 positive regulation of peptidyl-threonine phosphorylation;GO:2000679 positive regulation of transcription regulatory region DNA binding	ENZYME proteins:Transferases; Predicted intracellular proteins; Enzymes
SH3GLB1	51100	SH3 domain containing GRB2 like, endophilin B1	SH3GLB1 is a gene that encodes a protein containing a SRC homology 3 domain. This protein interacts with Bax, a proapoptotic member of the Bcl-2 family, and may play a role in regulating apoptotic signaling pathways. Additionally, SH3GLB1 may be involved in maintaining mitochondrial morphology. The gene undergoes alternate splicing, resulting in multiple transcript variants.	GO:1903778 protein localization to vacuolar membrane;GO:1903527 positive regulation of membrane tubulation;GO:0051084 'de novo' post-translational protein folding	Predicted intracellular proteins; Transporters:Accessory Factors Involved in Transport	Cytosol (Supported)
PLSCR4	57088	phospholipid scramblase 4	PLSCR4 is a human gene that encodes for phospholipid scramblase 4, a protein that is involved in the binding of CD4 receptors and enzymes. It is predicted to play a role in plasma membrane phospholipid scrambling and to be involved in the cellular response to lipopolysaccharide. PLSCR4 is located in the plasma membrane.	GO:0061589 calcium activated phosphatidylserine scrambling;GO:0061590 calcium activated phosphatidylcholine scrambling;GO:0061588 calcium activated phospholipid scrambling	Transporters; Predicted intracellular proteins	Nuclear bodies;Nucleoplasm (Approved)
GFAP	2670	glial fibrillary acidic protein	GFAP (glial fibrillary acidic protein) is a gene that encodes a major intermediate filament protein found in mature astrocytes. It is used as a marker to distinguish astrocytes from other glial cells during development. Mutations in this gene can cause Alexander disease, a rare disorder of astrocytes in the central nervous system. Alternative splicing of the gene results in multiple transcript va…	GO:0010625 positive regulation of Schwann cell proliferation;GO:0014010 Schwann cell proliferation;GO:0070777 D-aspartate transmembrane transport	Human disease related genes:Nervous system diseases:Neurodegenerative diseases; Predicted intracellular proteins; Candidate cardiovascular disease genes; Disease related genes	Intermediate filaments (Supported)
TNFRSF14	8764	TNF receptor superfamily member 14	TNFRSF14 is a gene that encodes a protein belonging to the TNF receptor superfamily. This protein plays a role in activating inflammatory and inhibitory T-cell immune responses through signal transduction pathways. Additionally, it is involved in mediating the entry of herpes simplex virus (HSV) into cells by binding to the viral envelope glycoprotein D (gD). Alternative splicing of the gene resu…	GO:1905675 negative regulation of adaptive immune memory response;GO:1905674 regulation of adaptive immune memory response;GO:0046642 negative regulation of alpha-beta T cell proliferation	CD markers; Predicted intracellular proteins; Cancer-related genes:Mutated cancer genes; Cancer-related genes:Candidate cancer biomarkers; Human disease related genes:Cancers:Cancers of haematopoietic and lymphoid tissues	Cytosol;Plasma membrane (Supported)
GPR17	2840	G protein-coupled receptor 17	GPR17 is a human gene that encodes a G protein-coupled receptor, which is predicted to be involved in positive regulation of Rho protein signal transduction and cytosolic calcium ion concentration. It is also predicted to act upstream of or within negative regulation of inflammatory response to antigenic stimulus. GPR17 is located in the plasma membrane and is an integral component of it.	GO:0002862 negative regulation of inflammatory response to antigenic stimulus;GO:0002861 regulation of inflammatory response to antigenic stimulus;GO:0070098 chemokine-mediated signaling pathway	G-protein coupled receptors:GPCRs excl olfactory receptors	Vesicles (Approved)
RPUSD4	84881	RNA pseudouridine synthase D4	RPUSD4 is a human gene that encodes for RNA pseudouridine synthase D4, an enzyme that plays a role in mitochondrial ribosomal large subunit rRNA binding activity, pseudouridine synthase activity, and tRNA binding activity. It is involved in mitochondrial tRNA pseudouridine synthesis and positive regulation of mitochondrial translation. RPUSD4 is located in the mitochondrion, nucleoplasm, and ribo…	GO:0070902 mitochondrial tRNA pseudouridine synthesis;GO:0031119 tRNA pseudouridine synthesis;GO:0031118 rRNA pseudouridine synthesis	Predicted intracellular proteins	Mitochondria (Supported); Additional: Nucleoplasm
ST6GAL1	6480	ST6 beta-galactoside alpha-2,6-sialyltransferase 1	ST6GAL1 is a gene that encodes a type II membrane protein belonging to the glycosyltransferase family 29. The protein catalyzes the transfer of sialic acid from CMP-sialic acid to galactose-containing substrates. It is involved in the generation of cell-surface carbohydrate determinants and differentiation antigens HB-6, CD75, and CD76. The protein is normally found in the Golgi but can be proteo…	GO:0097503 sialylation;GO:0006054 N-acetylneuraminate metabolic process;GO:0019082 viral protein processing	ENZYME proteins:Transferases; Predicted intracellular proteins; Enzymes; Predicted secreted proteins			(M5953)HALLMARK KRAS SIGNALING UP
ENC1	8507	ectodermal-neural cortex 1	ENC1, also known as ectodermal-neural cortex 1, is a gene that encodes a protein belonging to the kelch-related family of actin-binding proteins. This protein is involved in the oxidative stress response and acts as a regulator of the transcription factor Nrf2. The expression of this gene may also play a role in malignant transformation. Multiple isoforms of the protein are produced due to altern…	GO:0010499 proteasomal ubiquitin-independent protein catabolic process;GO:0010976 positive regulation of neuron projection development;GO:0017148 negative regulation of translation	Predicted intracellular proteins; Cancer-related genes:Candidate cancer biomarkers	Plasma membrane (Uncertain)
[truncated: 329 more rows]
