# Supplementary material for: The Osteoblastic Microenvironment Determines the Fate of Breast Cancer Cells Disseminated in the Bone Marrow
Source: Adv Sci (Weinh). 2026 Feb 6;13(22):e09980. doi: 10.1002/advs.202509980 (PMC13088306; doi:10.1002/advs.202509980)
Supplement: Supplementary file 2 — Supporting File: advs74269‐sup‐0002‐Tables.zip. [file ADVS-13-e09980-s002.zip › Table S2 Genes predominantly expressed in MCF7 cells.xlsx]

## Sheet: Sheet1
Gene Symbol	Gene ID	Description	Protein Functions (ChatGPT)	Biological Process (GO)	Protein Function (Protein Atlas)	Subcellular Location (Protein Atlas)	Canonical Pathways_x000D_	Hallmark Gene Sets_x000D_
TFF1	7031	trefoil factor 1	TFF1, also known as trefoil factor 1, is a gene that belongs to the trefoil family. This family is characterized by having at least one copy of the trefoil motif, a 40-amino acid domain that contains three conserved disulfides. TFF1 is a stable secretory protein expressed in the gastrointestinal mucosa. Its function is not fully understood, but it may protect the mucosa from damage, stabilize the…	GO:0030277 maintenance of gastrointestinal epithelium;GO:0035902 response to immobilization stress;GO:0010039 response to iron ion	Cancer-related genes:Candidate cancer biomarkers; Predicted secreted proteins		(M285)PID HNF3A PATHWAY; (M200)PID ERA GENOMIC PATHWAY	(M5906)HALLMARK ESTROGEN RESPONSE EARLY; (M5907)HALLMARK ESTROGEN RESPONSE LATE
S100A9	6280	S100 calcium binding protein A9	S100A9 is a protein that belongs to the S100 family of proteins and contains two EF-hand calcium-binding motifs. S100 proteins are involved in regulating various cellular processes such as cell cycle progression and differentiation. S100A9 is found in the cytoplasm and/or nucleus of many different types of cells. It may function in inhibiting casein kinase and has been associated with the disease…	GO:0035606 peptidyl-cysteine S-trans-nitrosylation;GO:0070488 neutrophil aggregation;GO:0017014 protein nitrosylation	Predicted intracellular proteins; Cancer-related genes:Candidate cancer biomarkers; Predicted secreted proteins	Cytosol;Intermediate filaments;Plasma membrane (Supported)	(M264)PID TOLL ENDOGENOUS PATHWAY; (M5883)NABA SECRETED FACTORS; (M5885)NABA MATRISOME ASSOCIATED	(M5907)HALLMARK ESTROGEN RESPONSE LATE; (M5921)HALLMARK COMPLEMENT
S100A8	6279	S100 calcium binding protein A8	S100A8 is a protein that belongs to the S100 family of proteins and contains two EF-hand calcium-binding motifs. S100 proteins are involved in regulating various cellular processes such as cell cycle progression and differentiation. S100A8 is found in the cytoplasm and/or nucleus of many different types of cells. It may function as an inhibitor of casein kinase and as a cytokine. The S100 gene fa…	GO:0070488 neutrophil aggregation;GO:0017014 protein nitrosylation;GO:0018119 peptidyl-cysteine S-nitrosylation	Predicted intracellular proteins; Cancer-related genes:Candidate cancer biomarkers; Predicted secreted proteins	Intermediate filaments (Supported); Additional: Cytosol	(M264)PID TOLL ENDOGENOUS PATHWAY; (M5883)NABA SECRETED FACTORS; (M5885)NABA MATRISOME ASSOCIATED
TFF3	7033	trefoil factor 3	TFF3, also known as trefoil factor 3, is a gene that belongs to the trefoil family. This family is characterized by having at least one copy of the trefoil motif, a 40-amino acid domain that contains three conserved disulfides. TFF3 is a stable secretory protein that is expressed in the gastrointestinal mucosa, specifically in the goblet cells of the intestines and colon. The function of TFF3 is …	GO:0030277 maintenance of gastrointestinal epithelium;GO:0010669 epithelial structure maintenance;GO:0022600 digestive system process	Predicted intracellular proteins; Cancer-related genes:Candidate cancer biomarkers; Predicted secreted proteins	Nucleoplasm (Approved); Additional: Nucleoli	(M28)PID IL4 2PATHWAY; (M255)PID HIF1 TFPATHWAY	(M5906)HALLMARK ESTROGEN RESPONSE EARLY; (M5907)HALLMARK ESTROGEN RESPONSE LATE; (M5937)HALLMARK GLYCOLYSIS
FXYD3	5349	FXYD domain containing ion transport regulator 3	FXYD3 is a gene that encodes a protein that regulates the function of ion-pumps and ion-channels in cell membranes. It belongs to a small family of FXYD-domain containing regulators of Na+/K+ ATPases, which share a 35-amino acid signature sequence domain. This gene may also play a role in tumor progression. Alternative splicing results in multiple transcript variants encoding distinct isoforms.	GO:1903276 regulation of sodium ion export across plasma membrane;GO:1903278 positive regulation of sodium ion export across plasma membrane;GO:1902307 positive regulation of sodium ion transmembrane transport	Predicted intracellular proteins; Transporters:Transporter channels and pores	Nucleoplasm (Approved); Additional: Plasma membrane
RAB25	57111	RAB25, member RAS oncogene family	RAB25 is a gene that belongs to the RAS superfamily of small GTPases. It plays a role in membrane trafficking and cell survival. The gene has been identified as both a tumor suppressor and an oncogene, depending on the context. There are two variants of the gene, one that codes for a protein and another that does not.	GO:0031268 pseudopodium organization;GO:0003382 epithelial cell morphogenesis;GO:0010634 positive regulation of epithelial cell migration	Predicted intracellular proteins; Cancer-related genes:Candidate cancer biomarkers	Plasma membrane (Supported)
CRABP1	1381	cellular retinoic acid binding protein 1	CRABP1 is a gene that encodes a protein that binds to a specific type of vitamin A and is involved in the differentiation and proliferation of cells. It is similar in structure to other proteins that bind to vitamin A, but it only binds to retinoic acid and does so in specific locations within the nucleus. This may contribute to the process of vitamin A-directed differentiation in epithelial tiss…	GO:0015908 fatty acid transport;GO:0015718 monocarboxylic acid transport;GO:0046942 carboxylic acid transport	Predicted intracellular proteins; Cancer-related genes:Candidate cancer biomarkers			(M5949)HALLMARK PEROXISOME
SPTSSB	165679	serine palmitoyltransferase small subunit B	SPTSSB is a gene that encodes for a small subunit of serine palmitoyltransferase (SPT), an enzyme that plays a crucial role in the biosynthesis of sphingolipids. SPT catalyzes the first and rate-limiting step in this process. SPTSSB specifically stimulates SPT activity and determines the preference for acyl-CoA in the SPT catalytic heterodimer of SPTLC1 and either SPTLC2 or SPTLC3. This informati…	GO:0046512 sphingosine biosynthetic process;GO:0046520 sphingoid biosynthetic process;GO:0006670 sphingosine metabolic process
CDH1	999	cadherin 1	CDH1, also known as cadherin 1, is a gene that encodes a classical cadherin protein. This protein is involved in calcium-dependent cell-cell adhesion and is made up of five extracellular cadherin repeats, a transmembrane region, and a conserved cytoplasmic tail. Alternative splicing of the gene results in multiple transcript variants. Mutations in CDH1 have been linked to various types of cancer,…	GO:0099576 regulation of protein catabolic process at postsynapse, modulating synaptic transmission;GO:0071681 cellular response to indole-3-methanol;GO:0071503 response to heparin	Transporters:Accessory Factors Involved in Transport; CD markers; Potential drug targets; Human disease related genes:Cancers:Cancers of the breast and female genital organs; Human disease related genes:Cancers:Cancers of the digestive system; Human disease related genes:Congenital malformations:Congenital malformations of skin; Cancer-related genes:Mutated cancer genes; Cancer-related genes:Muta…	Cell Junctions;Plasma membrane (Supported); Additional: Golgi apparatus	(M184)PID ECADHERIN KERATINOCYTE PATHWAY; (M72)PID NECTIN PATHWAY; (M156)PID ECADHERIN NASCENT AJ PATHWAY	(M5896)HALLMARK TGF BETA SIGNALING; (M5907)HALLMARK ESTROGEN RESPONSE LATE; (M5915)HALLMARK APICAL JUNCTION
S100A14	57402	S100 calcium binding protein A14	S100A14 is a gene that belongs to the S100 protein family and is located on chromosome 1. It contains an EF-hand motif and binds calcium. The protein encoded by this gene has been found to have lower levels in cancerous tissue and is associated with metastasis, suggesting a tumor suppressor function.	GO:0090026 positive regulation of monocyte chemotaxis;GO:0071624 positive regulation of granulocyte chemotaxis;GO:0090025 regulation of monocyte chemotaxis	Predicted intracellular proteins	Cell Junctions;Cytosol;Nuclear bodies;Plasma membrane (Approved)	(M5883)NABA SECRETED FACTORS; (M5885)NABA MATRISOME ASSOCIATED; (M5889)NABA MATRISOME
MUCL1	118430	mucin like 1	MUCL1, also known as mucin-like 1, is a gene that is predicted to be located in the Golgi lumen and plasma membrane. The function of this gene is not well understood, but it is thought to be involved in the production of mucins, which are glycoproteins that play a role in protecting and lubricating various tissues in the body. Mutations in the MUCL1 gene have been associated with certain types of…		Predicted intracellular proteins; Predicted secreted proteins		(M5880)NABA ECM AFFILIATED; (M5885)NABA MATRISOME ASSOCIATED; (M5889)NABA MATRISOME
IGFBP2	3485	insulin like growth factor binding protein 2	IGFBP2 is a gene that encodes a protein that binds to insulin-like growth factors I and II (IGF-I and IGF-II). The protein can be secreted into the bloodstream or remain intracellular, interacting with various ligands. High levels of IGFBP2 promote the growth of several types of tumors and may predict the chances of recovery for the patient. The gene has several transcript variants, including one…	GO:0043567 regulation of insulin-like growth factor receptor signaling pathway;GO:0042104 positive regulation of activated T cell proliferation;GO:0046006 regulation of activated T cell proliferation	Predicted intracellular proteins; Cancer-related genes:Candidate cancer biomarkers; Predicted secreted proteins	Endoplasmic reticulum (Approved)	(M3008)NABA ECM GLYCOPROTEINS; (M5884)NABA CORE MATRISOME; (M5889)NABA MATRISOME	(M5941)HALLMARK UV RESPONSE UP; (M5930)HALLMARK EPITHELIAL MESENCHYMAL TRANSITION; (M5956)HALLMARK KRAS SIGNALING DN
H2AC25	92815	H2A clustered histone 25	H2AC25 is a gene that encodes a replication-dependent histone, which is a member of the histone H2A family. Histones are nuclear proteins that are responsible for the nucleosome structure of the chromosomal fiber in eukaryotes. Nucleosomes consist of DNA wrapped around a histone octamer composed of pairs of each of the four core histones (H2A, H2B, H3, and H4). The chromatin fiber is further comp…	GO:0070914 UV-damage excision repair;GO:0006337 nucleosome disassembly;GO:0032986 protein-DNA complex disassembly	Predicted intracellular proteins	Nucleoplasm (Supported)		(M5939)HALLMARK P53 PATHWAY
BMP7	655	bone morphogenetic protein 7	BMP7, or bone morphogenetic protein 7, is a gene that encodes a protein that belongs to the TGF-beta superfamily of proteins. This protein is secreted and binds to various TGF-beta receptors, leading to the activation of SMAD family transcription factors that regulate gene expression. BMP7 plays a role in the development of bone, kidney, and brown adipose tissue. It also induces ectopic bone form…	GO:1901145 mesenchymal cell apoptotic process involved in nephron morphogenesis;GO:0072134 nephrogenic mesenchyme morphogenesis;GO:0021502 neural fold elevation formation	Predicted intracellular proteins; Predicted secreted proteins	Vesicles (Approved); Additional: Nucleoplasm	(M203)PID ALK2 PATHWAY; (M181)PID BMP PATHWAY; (M5883)NABA SECRETED FACTORS
PCP4	5121	Purkinje cell protein 4	PCP4, or Purkinje cell protein 4, is a gene that encodes a protein involved in calcium ion binding and calmodulin binding activities. It plays a role in the calmodulin dependent kinase signaling pathway and positive regulation of neuron differentiation. The protein is located in both the cytosol and nucleus and is part of a protein-containing complex. PCP4 is a biomarker for Huntington's disease …	GO:1905291 positive regulation of CAMKK-AMPK signaling cascade;GO:1905289 regulation of CAMKK-AMPK signaling cascade;GO:0050850 positive regulation of calcium-mediated signaling	Predicted intracellular proteins	Nucleoli fibrillar center;Nucleoplasm (Approved)		(M5907)HALLMARK ESTROGEN RESPONSE LATE; (M5953)HALLMARK KRAS SIGNALING UP
OLFM1	10439	olfactomedin 1	The human gene OLFM1, also known as olfactomedin 1, shares a high degree of sequence similarity with a rat neuronal protein. Although its exact function is not yet fully understood, its abundant expression in the brain suggests that it may play a crucial role in nerve tissue. The gene has several alternatively spliced transcripts that encode different isoforms.	GO:0023041 neuronal signal transduction;GO:0003190 atrioventricular valve formation;GO:0003188 heart valve formation	Transporters; Predicted intracellular proteins; Predicted secreted proteins	Nucleoli (Approved); Additional: Cytosol;Nucleoplasm		(M5941)HALLMARK UV RESPONSE UP; (M5906)HALLMARK ESTROGEN RESPONSE EARLY; (M5907)HALLMARK ESTROGEN RESPONSE LATE
AGR3	155465	anterior gradient 3, protein disulphide isomerase family member	AGR3 is a gene that encodes a protein belonging to the protein disulphide isomerase (PDI) family, which is responsible for catalyzing protein folding and thiol-disulfide interchange reactions in the endoplasmic reticulum (ER). The protein has an N-terminal ER-signal sequence, a catalytically active thioredoxin domain, and a C-terminal ER-retention sequence. It is expressed in ciliated airway epit…		Predicted intracellular proteins	Endoplasmic reticulum (Supported); Additional: Vesicles
ADCY1	107	adenylate cyclase 1	ADCY1, also known as adenylate cyclase 1, is a gene that belongs to the adenylate cyclase gene family and is mainly expressed in the brain. This gene is involved in brain development and is regulated by calcium/calmodulin concentration. The alternate splicing of this gene results in multiple transcript variants.	GO:0032793 positive regulation of CREB transcription factor activity;GO:0006171 cAMP biosynthetic process;GO:1904322 cellular response to forskolin	ENZYME proteins:Lyases; Predicted intracellular proteins; Cancer-related genes:Mutational cancer driver genes; Enzymes; Human disease related genes:Nervous system diseases:Ear disease; Disease related genes	Mitochondria (Uncertain)	(M56)PID LPA4 PATHWAY; (M8)PID ENDOTHELIN PATHWAY; (M15)PID LYSOPHOSPHOLIPID PATHWAY	(M5906)HALLMARK ESTROGEN RESPONSE EARLY
GSTT1	2952	glutathione S-transferase theta 1	The GSTT1 gene encodes for the glutathione S-transferase theta 1 protein, which is a member of a family of proteins that catalyze the conjugation of reduced glutathione to various electrophilic and hydrophobic compounds. The human GSTs are divided into five classes, including alpha, mu, pi, theta, and zeta, with GSTT1 belonging to the theta class. GSTT1 and GSTT2/GSTT2B share 55% amino acid seque…	GO:0006749 glutathione metabolic process;GO:0098869 cellular oxidant detoxification;GO:1990748 cellular detoxification
DNAJC12	56521	DnaJ heat shock protein family (Hsp40) member C12	DNAJC12 is a gene that encodes a protein belonging to the HSP40/DnaJ protein family. This family of proteins is involved in complex assembly, protein folding, and export. The gene has two transcript variants that encode distinct isoforms. The function of the protein encoded by DNAJC12 is not well understood, but it is believed to play a role in protein folding and quality control. Mutations in th…		Predicted intracellular proteins; Disease related genes			(M5907)HALLMARK ESTROGEN RESPONSE LATE
RET	5979	ret proto-oncogene	RET is a gene that encodes a transmembrane receptor and belongs to the tyrosine protein kinase family. The receptor is activated by ligands such as GDNF and other related proteins, leading to downstream signaling pathways that play a role in cell differentiation, growth, migration, and survival. RET is important in the development of the nervous system and organs and tissues derived from the neur…	GO:0007497 posterior midgut development;GO:0061146 Peyer's patch morphogenesis;GO:0072216 positive regulation of metanephros development	Transporters:Accessory Factors Involved in Transport; ENZYME proteins:Transferases; Predicted intracellular proteins; FDA approved drug targets:Small molecule drugs; Human disease related genes:Cancers:Cancers of the lung and pleura; Cancer-related genes:Candidate cancer biomarkers; Human disease related genes:Cancers:Cancers of endocrine organs; Enzymes; Kinases:Tyr protein kinases; Human diseas…	Cytosol;Golgi apparatus (Approved); Additional: Plasma membrane	(M82)PID RET PATHWAY; (M142)PID AJDISS 2PATHWAY	(M5941)HALLMARK UV RESPONSE UP; (M5906)HALLMARK ESTROGEN RESPONSE EARLY; (M5907)HALLMARK ESTROGEN RESPONSE LATE
QPRT	23475	quinolinate phosphoribosyltransferase	The QPRT gene encodes an enzyme that plays a crucial role in breaking down quinolinate, an intermediate in the tryptophan-nicotinamide adenine dinucleotide pathway. Quinolinate is known to be a potent endogenous excitotoxin to neurons, and elevated levels of this compound in the brain have been linked to the development of neurodegenerative disorders such as Alzheimer's disease, epilepsy, and Hun…	GO:0034213 quinolinate catabolic process;GO:0046874 quinolinate metabolic process;GO:0034354 'de novo' NAD+ biosynthetic process from L-tryptophan	ENZYME proteins:Transferases; Predicted intracellular proteins; FDA approved drug targets:Small molecule drugs; Enzymes	Vesicles (Approved)
H2BC9	8345	H2B clustered histone 9	H2BC9 is a replication-dependent histone that belongs to the histone H2B family. Histones are nuclear proteins that form the nucleosome structure of the chromosomal fiber in eukaryotes. H2BC9 is part of the large histone gene cluster on chromosome 6 and lacks polyA tails but contains a palindromic termination element. Two molecules of each of the four core histones (H2A, H2B, H3, and H4) form an …	GO:0006334 nucleosome assembly;GO:0034728 nucleosome organization;GO:0065004 protein-DNA complex assembly	Predicted intracellular proteins	Nucleoplasm (Approved); Additional: Cytosol
SULT2B1	6820	sulfotransferase family 2B member 1	SULT2B1 is a gene that encodes for a sulfotransferase enzyme, which is responsible for catalyzing the sulfate conjugation of various hormones, neurotransmitters, drugs, and xenobiotic compounds. This gene is similar in structure to other members of the sulfotransferase family, but has a unique substrate specificity. SULT2B1 is able to sulfate dehydroepiandrosterone, but not 4-nitrophenol, which i…	GO:0033865 nucleoside bisphosphate metabolic process;GO:0033875 ribonucleoside bisphosphate metabolic process;GO:0034032 purine nucleoside bisphosphate metabolic process	ENZYME proteins:Transferases; Potential drug targets; Predicted intracellular proteins; Human disease related genes:Congenital malformations:Congenital malformations of skin; Enzymes; Disease related genes	Vesicles (Enhanced); Additional: Cytosol		(M5949)HALLMARK PEROXISOME; (M5948)HALLMARK BILE ACID METABOLISM; (M5891)HALLMARK HYPOXIA
GRHL2	79977	grainyhead like transcription factor 2	GRHL2 is a gene that encodes a transcription factor that can function as a homodimer or heterodimer with other proteins. Mutations in this gene have been linked to non-syndromic sensorineural deafness, which is an inherited form of hearing loss. This type of deafness is autosomal dominant, meaning that a person only needs to inherit one copy of the mutated gene from one parent to develop the cond…	GO:0060671 epithelial cell differentiation involved in embryonic placenta development;GO:0060672 epithelial cell morphogenesis involved in placental branching;GO:0061713 anterior neural tube closure	Predicted intracellular proteins; Transcription factors:Immunoglobulin fold; Human disease related genes:Nervous system diseases:Eye disease; Human disease related genes:Nervous system diseases:Ear disease; Disease related genes	Nucleoplasm (Supported)
PRR15L	79170	proline rich 15 like	PRR15L (Proline Rich 15 Like) is a gene that encodes a protein involved in the regulation of cell growth and differentiation. It is expressed in various tissues, including the brain, heart, and skeletal muscle. PRR15L contains a proline-rich domain, which is thought to be involved in protein-protein interactions. Studies have shown that PRR15L may play a role in the development of certain cancers…		Predicted intracellular proteins	Cytosol (Approved)
H2AC8	3012	H2A clustered histone 8	H2AC8 is a gene that encodes a replication-dependent histone, which is a member of the histone H2A family. Histones are nuclear proteins that are responsible for the nucleosome structure of the chromosomal fiber in eukaryotes. Nucleosomes consist of DNA wrapped around a histone octamer composed of pairs of each of the four core histones (H2A, H2B, H3, and H4). The chromatin fiber is further compa…	GO:0061644 protein localization to CENP-A containing chromatin;GO:0071459 protein localization to chromosome, centromeric region;GO:0071168 protein localization to chromatin	Predicted intracellular proteins	Nucleoplasm (Supported)
TBX2	6909	T-box transcription factor 2	TBX2 is a human gene that encodes a transcription factor involved in developmental processes. It belongs to a family of genes that share a common DNA-binding domain, the T-box. TBX2 is similar to the mouse Tbx2 and Drosophila omb protein. Studies suggest that TBX2 may play a role in tumorigenesis as an immortalizing agent. The gene exhibits transcript heterogeneity due to alternative polyadenylat…	GO:1901208 negative regulation of heart looping;GO:1901210 regulation of cardiac chamber formation;GO:1901211 negative regulation of cardiac chamber formation	Predicted intracellular proteins; Transcription factors:Immunoglobulin fold; Disease related genes	Nucleoplasm (Approved); Additional: Cytosol
GREB1	9687	growth regulating estrogen receptor binding 1	GREB1 is a gene that is activated by estrogen and plays a crucial role in hormone-responsive tissues and cancer. It is an early response gene in the estrogen receptor-regulated pathway. The gene has three different isoforms that are produced through alternative splicing. The protein encoded by this gene is thought to be involved in regulating cell growth and proliferation. The gene has been studi…	GO:0002009 morphogenesis of an epithelium;GO:0048729 tissue morphogenesis;GO:0060429 epithelium development	Predicted intracellular proteins	Cytosol;Mitochondria (Approved)	(M200)PID ERA GENOMIC PATHWAY	(M5906)HALLMARK ESTROGEN RESPONSE EARLY
CXCL12	6387	C-X-C motif chemokine ligand 12	The CXCL12 gene encodes a chemokine protein that acts as a ligand for the chemokine receptor CXCR4. This protein is involved in various cellular functions such as embryogenesis, immune surveillance, inflammation response, tissue homeostasis, and tumor growth and metastasis. Mutations in this gene have been linked to resistance to human immunodeficiency virus type 1 infections. The gene produces m…	GO:1990478 response to ultrasound;GO:1903237 negative regulation of leukocyte tethering or rolling;GO:0038160 CXCL12-activated CXCR4 signaling pathway	Predicted secreted proteins		(M165)PID SYNDECAN 4 PATHWAY; (M255)PID HIF1 TFPATHWAY; (M124)PID CXCR4 PATHWAY	(M5906)HALLMARK ESTROGEN RESPONSE EARLY; (M5907)HALLMARK ESTROGEN RESPONSE LATE; (M5930)HALLMARK EPITHELIAL MESENCHYMAL TRANSITION
CKMT1B	1159	creatine kinase, mitochondrial 1B	CKMT1B is a gene that encodes for the ubiquitous isoform of mitochondrial creatine kinase (MtCK), which is responsible for transferring high energy phosphate from mitochondria to the cytosolic carrier, creatine. MtCK exists in two forms, sarcomeric and ubiquitous, encoded by separate genes. Ubiquitous MtCK has been found to be overexpressed in many malignant cancers with poor prognosis, possibly …	GO:0006599 phosphagen metabolic process;GO:0006603 phosphocreatine metabolic process;GO:0042396 phosphagen biosynthetic process	ENZYME proteins:Transferases; Predicted intracellular proteins; FDA approved drug targets:Small molecule drugs; Enzymes
AGR2	10551	anterior gradient 2, protein disulphide isomerase family member	AGR2 is a gene that encodes a protein belonging to the disulfide isomerase family, which is responsible for catalyzing protein folding and thiol-disulfide interchange reactions in the endoplasmic reticulum (ER). The protein has an N-terminal ER-signal sequence, a catalytically active thioredoxin domain, and a C-terminal ER-retention sequence. AGR2 plays a role in cell migration, cellular transfor…	GO:0060480 lung goblet cell differentiation;GO:0060481 lobar bronchus epithelium development;GO:1903899 positive regulation of PERK-mediated unfolded protein response	Predicted intracellular proteins	Endoplasmic reticulum (Supported)		(M5907)HALLMARK ESTROGEN RESPONSE LATE
CDH3	1001	cadherin 3	CDH3, also known as cadherin 3, is a gene that encodes a classical cadherin protein. This protein is involved in calcium-dependent cell-cell adhesion and is made up of five extracellular cadherin repeats, a transmembrane region, and a conserved cytoplasmic tail. Alternative splicing of the gene results in multiple transcript variants, and mutations in CDH3 have been associated with hypotrichosis …	GO:0032773 positive regulation of tyrosinase activity;GO:0051796 negative regulation of timing of catagen;GO:1902910 positive regulation of melanosome transport	Predicted intracellular proteins; Human disease related genes:Congenital malformations:Other congenital malformations; Disease related genes	Cell Junctions;Plasma membrane (Supported)		(M5915)HALLMARK APICAL JUNCTION
MSMB	4477	microseminoprotein beta	MSMB (microseminoprotein beta) is a gene that encodes a protein synthesized by the epithelial cells of the prostate gland and secreted into the seminal plasma. This protein has inhibin-like activity and may have a role as an autocrine paracrine factor in female reproductive tissues. The expression of MSMB is found to be decreased in prostate cancer. Two alternatively spliced transcript variants e…		Cancer-related genes:Candidate cancer biomarkers; Human disease related genes:Cancers:Cancers of male genital organs; Predicted secreted proteins; Disease related genes			(M5906)HALLMARK ESTROGEN RESPONSE EARLY
BEX4	56271	brain expressed X-linked 4	BEX4 is a gene that belongs to the brain expressed X-linked gene family. It encodes a protein that acts as a transcription elongation factor, allowing RNA polymerase II to continue transcription without pausing. The gene has multiple alternatively spliced variants that encode the same protein.	GO:1904428 negative regulation of tubulin deacetylation;GO:0090043 regulation of tubulin deacetylation;GO:0090311 regulation of protein deacetylation	Predicted intracellular proteins	Cytosol;Nucleoplasm (Supported)
CBS	875	cystathionine beta-synthase	The human gene CBS encodes for the protein cystathionine beta-synthase, which is responsible for converting homocysteine to cystathionine in the transsulfuration pathway. This protein is activated by adenosyl-methionine and requires pyridoxal phosphate as a cofactor. Mutations in this gene can lead to cystathionine beta-synthase deficiency (CBSD), which can cause homocystinuria. Additionally, thi…	GO:0006535 cysteine biosynthetic process from serine;GO:0019343 cysteine biosynthetic process via cystathionine;GO:0043418 homocysteine catabolic process	ENZYME proteins:Lyases; Human disease related genes:Congenital disorders of metabolism:Congenital disorders of amino acid metabolism; Potential drug targets; Predicted intracellular proteins; Enzymes; Disease related genes	Vesicles (Approved); Additional: Nucleoli		(M5892)HALLMARK CHOLESTEROL HOMEOSTASIS
PREX1	57580	phosphatidylinositol-3,4,5-trisphosphate dependent Rac exchange factor 1	PREX1 is a human gene that encodes a protein that acts as a guanine nucleotide exchange factor for the RHO family of small GTP-binding proteins, specifically RAC1. The protein is mainly found in the cytoplasm and is activated by phosphatidylinositol-3,4,5-trisphosphate and the beta-gamma subunits of heterotrimeric G proteins. Its function is to exchange bound GDP for free GTP, which activates RAC…	GO:0030041 actin filament polymerization;GO:0042119 neutrophil activation;GO:0036230 granulocyte activation	Predicted intracellular proteins	Cytosol;Vesicles (Supported)	(M1315)SIG PIP3 SIGNALING IN B LYMPHOCYTES; (M241)PID RAC1 REG PATHWAY; (M295)SIG PIP3 SIGNALING IN CARDIAC MYOCTES	(M5893)HALLMARK MITOTIC SPINDLE
IGSF1	3547	immunoglobulin superfamily member 1	The IGSF1 gene belongs to the immunoglobulin-like domain-containing superfamily and is involved in regulating interactions between cells. It encodes for proteins that contain varying numbers of immunoglobulin-like domains. Multiple transcript variants have been identified for this gene, resulting in different isoforms.	GO:0032926 negative regulation of activin receptor signaling pathway;GO:0032925 regulation of activin receptor signaling pathway;GO:0090101 negative regulation of transmembrane receptor protein serine/threonine kinase signaling pathway	Predicted intracellular proteins; Human disease related genes:Endocrine and metabolic diseases:Thyroid gland diseases; Disease related genes	Cytosol (Approved)		(M5907)HALLMARK ESTROGEN RESPONSE LATE
SERPINA3	12	serpin family A member 3	SERPINA3 is a gene that encodes a protein belonging to the serpin family, which inhibits serine proteases. It is located on chromosome 14 and is part of a cluster of serpin genes. Polymorphisms in this protein are tissue-specific and affect protease targeting. Variations in the protein's sequence have been linked to Alzheimer's disease, while deficiency of the protein has been associated with liv…	GO:0030277 maintenance of gastrointestinal epithelium;GO:0010669 epithelial structure maintenance;GO:0006953 acute-phase response	Predicted intracellular proteins; Candidate cardiovascular disease genes; Cancer-related genes:Candidate cancer biomarkers; Predicted secreted proteins		(M3468)NABA ECM REGULATORS; (M5885)NABA MATRISOME ASSOCIATED; (M5889)NABA MATRISOME	(M5907)HALLMARK ESTROGEN RESPONSE LATE; (M5953)HALLMARK KRAS SIGNALING UP
ALG1L1P	200810	ALG1 like 1, pseudogene
ABAT	18	4-aminobutyrate aminotransferase	ABAT is a gene responsible for breaking down gamma-aminobutyric acid (GABA), a neurotransmitter in the central nervous system, into succinic semialdehyde. The active enzyme is a homodimer of 50-kD subunits complexed to pyridoxal-5-phosphate. ABAT deficiency can lead to psychomotor retardation, hypotonia, hyperreflexia, lethargy, refractory seizures, and EEG abnormalities. The gene is controlled b…	GO:0009450 gamma-aminobutyric acid catabolic process;GO:0014053 negative regulation of gamma-aminobutyric acid secretion;GO:1902722 positive regulation of prolactin secretion	ENZYME proteins:Transferases; Human disease related genes:Congenital disorders of metabolism:Congenital disorders of amino acid metabolism; Predicted intracellular proteins; FDA approved drug targets:Small molecule drugs; Enzymes; Disease related genes	Mitochondria (Supported)		(M5906)HALLMARK ESTROGEN RESPONSE EARLY; (M5939)HALLMARK P53 PATHWAY
MACROH2A2	55506	macroH2A.2 histone	MACROH2A2 is a gene that encodes a replication-independent histone called macroH2A.2, which is a member of the histone H2A family. Histones are nuclear proteins responsible for the nucleosome structure of the chromosomal fiber in eukaryotes. Nucleosomes consist of DNA wrapped around a histone octamer composed of pairs of each of the four core histones. The chromatin fiber is further compacted thr…	GO:1901837 negative regulation of transcription of nucleolar large rRNA by RNA polymerase I;GO:0071169 establishment of protein localization to chromatin;GO:0016479 negative regulation of transcription by RNA polymerase I	Predicted intracellular proteins	Nucleoplasm (Supported)		(M5956)HALLMARK KRAS SIGNALING DN
BICDL2	146439	BICD family like cargo adaptor 2	BICDL2 is a human gene that is predicted to have small GTPase binding activity and be involved in transporting vesicles along microtubules from the Golgi to secretory granules. It is predicted to be located in the cytoplasm. This information is provided by the Alliance of Genome Resources as of April 2022.	GO:0055107 Golgi to secretory granule transport;GO:0047496 vesicle transport along microtubule;GO:0099518 vesicle cytoskeletal trafficking	Predicted intracellular proteins	Actin filaments;Cytosol;Intermediate filaments (Approved)
UPK2	7379	uroplakin 2	UPK2 is a gene that encodes a protein found in the urothelium, which is the tissue that lines the bladder. This protein is part of a group of highly conserved integral membrane proteins that form urothelium apical plaques in mammals. The asymmetric unit membrane, which is strengthened by these proteins, is believed to prevent cell rupture during bladder distention. UPK2 is expressed in the periph…	GO:0030855 epithelial cell differentiation;GO:0060429 epithelium development;GO:0009888 tissue development	Transporters:Accessory Factors Involved in Transport
CACNA1H	8912	calcium voltage-gated channel subunit alpha1 H	The CACNA1H gene encodes a T-type member of the alpha-1 subunit family, which is a protein in the voltage-dependent calcium channel complex. This complex mediates the influx of calcium ions into the cell upon membrane polarization and consists of alpha-1, alpha-2/delta, beta, and gamma subunits in a 1:1:1:1 ratio. The alpha-1 subunit has 24 transmembrane segments and forms the pore through which …	GO:0032342 aldosterone biosynthetic process;GO:0006705 mineralocorticoid biosynthetic process;GO:0032341 aldosterone metabolic process	Transporters:Transporter channels and pores; FDA approved drug targets:Small molecule drugs; Human disease related genes:Endocrine and metabolic diseases:Adrenal gland diseases; Human disease related genes:Nervous system diseases:Epilepsy; Voltage-gated ion channels:Voltage-Gated Calcium Channels; Disease related genes	Nucleoplasm;Vesicles (Approved)		(M5909)HALLMARK MYOGENESIS; (M5937)HALLMARK GLYCOLYSIS
CGREF1	10669	cell growth regulator with EF-hand domain 1	CGREF1 is a human gene that is predicted to have calcium ion binding activity and be involved in negative regulation of cell population proliferation. It is also predicted to be located in the extracellular region. The gene's function as a cell growth regulator with EF-hand domain 1 suggests that it may play a role in controlling cell growth and division. Further research is needed to fully under…	GO:0008285 negative regulation of cell population proliferation;GO:0007155 cell adhesion;GO:0051726 regulation of cell cycle	Predicted intracellular proteins; Predicted secreted proteins	Golgi apparatus (Approved)
CRLF1	9244	cytokine receptor like factor 1	CRLF1 is a gene that encodes a protein belonging to the cytokine type I receptor family. This protein forms a complex with cardiotrophin-like cytokine factor 1 and acts on cells expressing ciliary neurotrophic factor receptors. The complex promotes the survival of neuronal cells. Mutations in this gene lead to two rare genetic disorders, Crisponi syndrome and cold-induced sweating syndrome.	GO:2000672 negative regulation of motor neuron apoptotic process;GO:2000671 regulation of motor neuron apoptotic process;GO:0097696 cell surface receptor signaling pathway via STAT	Predicted intracellular proteins; Human disease related genes:Congenital malformations:Other congenital malformations; Predicted secreted proteins; Disease related genes		(M5883)NABA SECRETED FACTORS; (M5885)NABA MATRISOME ASSOCIATED; (M5889)NABA MATRISOME	(M5930)HALLMARK EPITHELIAL MESENCHYMAL TRANSITION
CA4	762	carbonic anhydrase 4	Carbonic anhydrase 4 (CA4) is a zinc metalloenzyme that participates in various biological processes, including respiration, acid-base balance, and the formation of bodily fluids. CA4 is a glycosylphosphatidyl-inositol-anchored membrane isozyme expressed on the luminal surfaces of pulmonary capillaries and proximal renal tubules. Its exact function is not fully understood, but it may play a role …	GO:0015701 bicarbonate transport;GO:0015711 organic anion transport;GO:0006810 transport	ENZYME proteins:Lyases; Predicted intracellular proteins; FDA approved drug targets:Small molecule drugs; Human disease related genes:Nervous system diseases:Eye disease; Enzymes; Disease related genes	Cytosol (Uncertain); Additional: Vesicles		(M5935)HALLMARK FATTY ACID METABOLISM
SLC22A17	51310	solute carrier family 22 member 17	SLC22A17 is a human gene that is a member of the solute carrier family 22. It is predicted to have transmembrane signaling receptor activity and to be involved in siderophore transport. It is an integral component of both organelle and plasma membranes.	GO:0015891 siderophore transport;GO:1901678 iron coordination entity transport;GO:0006826 iron ion transport	Transporters:Electrochemical Potential-driven transporters
AKR1C2	1646	aldo-keto reductase family 1 member C2	AKR1C2 is a gene that belongs to the aldo/keto reductase superfamily, which includes over 40 enzymes and proteins. These enzymes convert aldehydes and ketones to their corresponding alcohols using NADH and/or NADPH as cofactors. AKR1C2 has a high affinity for binding bile acid and minimal 3-alpha-hydroxysteroid dehydrogenase activity. It shares a high sequence identity with three other gene membe…	GO:0009753 response to jasmonic acid;GO:0071395 cellular response to jasmonic acid stimulus;GO:0071798 response to prostaglandin D	Disease related genes; Predicted intracellular proteins; FDA approved drug targets:Small molecule drugs; Human disease related genes:Reproductive system diseases:Reproductive system diseases; Enzymes; ENZYME proteins:Oxidoreductases	Cytosol;Nucleoplasm (Approved); Additional: Endoplasmic reticulum;Nucleoli fibrillar center		(M5934)HALLMARK XENOBIOTIC METABOLISM
GPC4	2239	glypican 4	GPC4 is a gene that encodes for glypican 4, a cell surface heparan sulfate proteoglycan that is anchored to the cytoplasmic membrane via a glycosyl phosphatidylinositol linkage. It is a member of the glypican-related integral membrane proteoglycan family (GRIPS) and may play a role in the control of cell division and growth regulation. The GPC4 gene is located adjacent to the 3' end of GPC3 and m…	GO:0098696 regulation of neurotransmitter receptor localization to postsynaptic specialization membrane;GO:1902473 regulation of protein localization to synapse;GO:0099560 synaptic membrane adhesion	Human disease related genes:Congenital malformations:Congenital malformations of the nervous system; Disease related genes	Plasma membrane (Approved); Additional: Nucleoplasm	(M5880)NABA ECM AFFILIATED; (M5885)NABA MATRISOME ASSOCIATED; (M5889)NABA MATRISOME	(M5891)HALLMARK HYPOXIA; (M5937)HALLMARK GLYCOLYSIS
IRX2-DT	153571	IRX2 divergent transcript
MYH14	79784	myosin heavy chain 14	MYH14 is a gene that encodes a conventional non-muscle myosin, which is a type of actin-dependent motor protein with various functions such as regulating cytokinesis, cell motility, and cell polarity. It should not be confused with the unconventional myosin-14 (MYO14). Mutations in MYH14 have been linked to one form of autosomal dominant hearing impairment. The gene has multiple transcript varian…	GO:0071625 vocalization behavior;GO:0019228 neuronal action potential;GO:0003009 skeletal muscle contraction	Predicted intracellular proteins; Human disease related genes:Nervous system diseases:Ear disease; Disease related genes	Nucleoplasm (Approved)
C1orf210	149466	chromosome 1 open reading frame 210	Human gene C1orf210, also known as chromosome 1 open reading frame 210, is predicted to be located in the early endosome, plasma membrane, and recycling endosome. It is also predicted to be an integral component of the membrane. However, further research is needed to fully understand the function of this gene.			Nucleoli;Nucleoli rim (Uncertain)
C14orf132	56967	chromosome 14 open reading frame 132	C14orf132 is a human gene located on chromosome 14 that is predicted to be an integral component of the membrane. The function of this gene is not yet fully understood, but it is believed to play a role in cellular processes related to the membrane. The gene has been identified as a potential target for further research into its role in human health and disease.
NRCAM	4897	neuronal cell adhesion molecule	NRCAM is a gene that encodes for a neuronal cell adhesion molecule with multiple immunoglobulin-like C2-type domains and fibronectin type-III domains. This protein is involved in neuron-neuron adhesion and promotes directional signaling during axonal cone growth. It is also expressed in non-neural tissues and may play a general role in cell-cell communication via signaling from its intracellular …	GO:0045162 clustering of voltage-gated sodium channels;GO:0019227 neuronal action potential propagation;GO:0098870 action potential propagation	Predicted secreted proteins; Disease related genes	Nucleoplasm (Approved); Additional: Cytosol;Plasma membrane;Primary cilium;Vesicles		(M5919)HALLMARK HEDGEHOG SIGNALING
KIF12	113220	kinesin family member 12	KIF12 is a gene that belongs to the kinesin superfamily of molecular motors, which are involved in intracellular transport and cell division. This gene plays a role in the microtubule cytoskeleton and is important for beta cell antioxidant signaling in mice. KIF12 acts as a scaffold for the transcription factor Sp1, and mice lacking this gene exhibit beta cell oxidative stress, leading to glucose…	GO:0007018 microtubule-based movement;GO:0007017 microtubule-based process;GO:0009987 cellular process	Predicted intracellular proteins; Human disease related genes:Digestive system diseases:Liver diseases	Mid piece;Nucleoplasm;Principal piece (Approved)
RNF223	401934	ring finger protein 223	RNF223, also known as ring finger protein 223, is a human gene that is predicted to have metal ion binding activity and be an integral component of the membrane. This information is provided by the Alliance of Genome Resources as of April 2022. The function of RNF223 is not yet fully understood, but it is believed to play a role in cellular processes such as protein degradation and signaling. Fur…	GO:0016567 protein ubiquitination;GO:0032446 protein modification by small protein conjugation;GO:0070647 protein modification by small protein conjugation or removal
BSPRY	54836	B-box and SPRY domain containing	BSPRY is a human gene that is predicted to have ubiquitin protein ligase activity and be involved in protein ubiquitination. It is also predicted to play a role in the cellular response to leukemia inhibitory factor. BSPRY is expected to be located in the cell leading edge, membrane, and perinuclear region of the cytoplasm, and to be active in the cytoplasm.	GO:1990830 cellular response to leukemia inhibitory factor;GO:1990823 response to leukemia inhibitory factor;GO:0006816 calcium ion transport	Predicted intracellular proteins	Nucleoplasm (Uncertain); Additional: Cytosol
VAV3	10451	vav guanine nucleotide exchange factor 3	VAV3 is a gene that belongs to the VAV gene family and encodes for a guanine nucleotide exchange factor (GEF) that activates pathways leading to actin cytoskeletal rearrangements and transcriptional alterations. This gene product acts as a GEF for RhoG, RhoA, and RAC1, and associates maximally with the nucleotide-free states of these GTPases. Different isoforms of this gene have been described du…	GO:0002433 immune response-regulating cell surface receptor signaling pathway involved in phagocytosis;GO:0038096 Fc-gamma receptor signaling pathway involved in phagocytosis;GO:0038095 Fc-epsilon receptor signaling pathway	Predicted intracellular proteins		(M273)PID EPHA2 FWD PATHWAY; (M17200)SA B CELL RECEPTOR COMPLEXES; (M83)PID CDC42 REG PATHWAY	(M5923)HALLMARK PI3K AKT MTOR SIGNALING
TMEM125	128218	transmembrane protein 125	TMEM125 is a human gene that is predicted to be an integral component of the membrane. It encodes for a transmembrane protein, which means that it spans across the cell membrane and is involved in various cellular processes. However, the exact function of TMEM125 is not yet fully understood. The gene is located on chromosome 11 and mutations in TMEM125 have been associated with Parkinson's diseas…	GO:0008150 biological_process	Predicted intracellular proteins	Cytosol;Midbody (Approved)
CACNG4	27092	calcium voltage-gated channel auxiliary subunit gamma 4	CACNG4 is a gene that encodes a type I transmembrane AMPA receptor regulatory protein (TARP). TARPs are responsible for regulating the trafficking and channel gating of AMPA receptors. CACNG4 is part of a subfamily of eight proteins and is located in a cluster with two other family members, a type II TARP and a calcium channel gamma subunit. The protein encoded by CACNG4 is involved in the regula…	GO:0098970 postsynaptic neurotransmitter receptor diffusion trapping;GO:0099628 neurotransmitter receptor diffusion trapping;GO:0098953 receptor diffusion trapping	Transporters:Accessory Factors Involved in Transport; FDA approved drug targets:Small molecule drugs	Vesicles (Approved)
P2RX2	22953	purinergic receptor P2X 2	P2RX2 is a human gene that encodes for a purinergic receptor called P2X 2. This receptor acts as a ligand-gated ion channel and is involved in mediating synaptic transmission between neurons and from neurons to smooth muscle. The receptor binds to ATP, a molecule that plays a crucial role in cellular energy transfer, and is part of a family of purinoceptors. Multiple transcript variants have been…	GO:0001979 regulation of systemic arterial blood pressure by chemoreceptor signaling;GO:0002007 detection of hypoxic conditions in blood by chemoreceptor signaling;GO:0003027 regulation of systemic arterial blood pressure by carotid body chemoreceptor signaling	Human disease related genes:Nervous system diseases:Ear disease; Disease related genes
TMC4	147798	transmembrane channel like 4	The human gene TMC4, also known as transmembrane channel like 4, is predicted to play a role in mechanosensitive ion channel activity and ion transmembrane transport. It is located in extracellular exosomes, which are small vesicles that are released from cells and contain various biomolecules. The function of TMC4 is not yet fully understood, but it is believed to be involved in the regulation o…	GO:1902476 chloride transmembrane transport;GO:0006821 chloride transport;GO:0098661 inorganic anion transmembrane transport		Vesicles (Approved)
ARHGAP8	23779	Rho GTPase activating protein 8	ARHGAP8 is a gene that belongs to the RHOGAP family and encodes a multidomain protein that regulates cell processes involved in cytoskeletal changes. The protein functions to promote Erk activation and cell motility by alternating between an active (GTP-bound) and inactive (GDP-bound) state based on the GTP:GDP ratio in the cell. Alternative splicing results in multiple transcript variants, and r…	GO:2001136 negative regulation of endocytic recycling;GO:2001135 regulation of endocytic recycling;GO:0032387 negative regulation of intracellular transport	Predicted intracellular proteins		(M68)PID RHOA REG PATHWAY
ESR1	2099	estrogen receptor 1	ESR1 is a gene that encodes for an estrogen receptor and transcription factor. The protein contains different domains that allow it to bind to DNA and activate the transcription of estrogen-inducible genes. It is expressed in many tissues, not just reproductive ones, and plays a role in growth, metabolism, sexual development, gestation, and other reproductive functions. ESR1 is also involved in b…	GO:0051000 positive regulation of nitric-oxide synthase activity;GO:0060523 prostate epithelial cord elongation;GO:0060737 prostate gland morphogenetic growth	Human disease related genes:Cardiovascular diseases:Cardiac diseases; Predicted intracellular proteins; Human disease related genes:Cancers:Cancers of the breast and female genital organs; FDA approved drug targets:Small molecule drugs; Nuclear receptors; Cancer-related genes:Mutational cancer driver genes; Cancer-related genes:Candidate cancer biomarkers; Human disease related genes:Endocrine an…	Vesicles (Approved); Additional: Nucleoplasm	(M30)PID HDAC CLASSII PATHWAY; (M229)PID P38 ALPHA BETA DOWNSTREAM PATHWAY; (M41)PID ER NONGENOMIC PATHWAY	(M5934)HALLMARK XENOBIOTIC METABOLISM
CBS	875	cystathionine beta-synthase	The human gene CBS encodes for the protein cystathionine beta-synthase, which is responsible for converting homocysteine to cystathionine in the transsulfuration pathway. This protein is activated by adenosyl-methionine and requires pyridoxal phosphate as a cofactor. Mutations in this gene can lead to cystathionine beta-synthase deficiency (CBSD), which can cause homocystinuria. Additionally, thi…	GO:0006535 cysteine biosynthetic process from serine;GO:0019343 cysteine biosynthetic process via cystathionine;GO:0043418 homocysteine catabolic process	ENZYME proteins:Lyases; Human disease related genes:Congenital disorders of metabolism:Congenital disorders of amino acid metabolism; Potential drug targets; Predicted intracellular proteins; Enzymes; Disease related genes	Vesicles (Approved); Additional: Nucleoli		(M5892)HALLMARK CHOLESTEROL HOMEOSTASIS
HOXC13	3229	homeobox C13	HOXC13 is a gene that belongs to the homeobox family of genes, which encode transcription factors that play a crucial role in the development of multicellular organisms. HOXC13 is one of several HOXC genes located on chromosome 12 in mammals. The product of this gene may be involved in the development of hair, nails, and filiform papilla. The HOXC gene cluster consists of 9 to 11 genes arranged i…	GO:0043587 tongue morphogenesis;GO:0035878 nail development;GO:0043586 tongue development	Transcription factors:Helix-turn-helix domains; Cancer-related genes; Predicted intracellular proteins; Human disease related genes:Congenital malformations:Congenital malformations of skin; Disease related genes
ABCA12	26154	ATP binding cassette subfamily A member 12	ABCA12 is a gene that encodes a membrane-associated protein belonging to the ATP-binding cassette (ABC) transporter superfamily. ABC proteins are responsible for transporting various molecules across cellular membranes. ABCA12 is a member of the ABC1 subfamily, which is unique to multicellular eukaryotes. Alternative splicing of this gene results in multiple transcript variants.	GO:0003336 corneocyte desquamation;GO:0003335 corneocyte development;GO:0032379 positive regulation of intracellular lipid transport	Potential drug targets; Transporters:Primary Active Transporters; Human disease related genes:Congenital malformations:Congenital malformations of skin; ENZYME proteins; Enzymes; Disease related genes	Plasma membrane;Vesicles (Approved); Additional: Cytosol;Nucleoli
MGP	4256	matrix Gla protein	The human gene MGP, also known as matrix Gla protein, belongs to the osteocalcin/matrix Gla family of proteins. It is secreted by chondrocytes and vascular smooth muscle cells and acts as a natural inhibitor of ectopic tissue calcification. The carboxylation status of the protein is linked to calcification of the vasculature in patients with cardiovascular disease and calcification of the synovia…	GO:0001502 cartilage condensation;GO:0098743 cell aggregation;GO:0030500 regulation of bone mineralization	Predicted intracellular proteins; Human disease related genes:Congenital malformations:Other congenital malformations; Predicted secreted proteins; Disease related genes		(M65)PID FRA PATHWAY; (M3008)NABA ECM GLYCOPROTEINS; (M5884)NABA CORE MATRISOME	(M5930)HALLMARK EPITHELIAL MESENCHYMAL TRANSITION
RAMP3	10268	receptor activity modifying protein 3	RAMP3, or receptor activity modifying protein 3, is a single-transmembrane-domain protein that belongs to the RAMP family. RAMPs are required to transport calcitonin-receptor-like receptor (CRLR) to the plasma membrane. CRLR is a receptor with seven transmembrane domains that can function as either a calcitonin-gene-related peptide (CGRP) receptor or an adrenomedullin receptor, depending on which…	GO:0038041 cross-receptor inhibition within G protein-coupled receptor heterodimer;GO:0150061 amylin receptor 3 signaling pathway;GO:1990410 adrenomedullin receptor signaling pathway	Transporters:Accessory Factors Involved in Transport; FDA approved drug targets:Small molecule drugs	Plasma membrane (Supported)
GOLT1A	127845	golgi transport 1A	GOLT1A is a human gene that is predicted to play a role in transporting vesicles from the endoplasmic reticulum to the Golgi apparatus. It is located in various subcompartments including the Golgi apparatus, endoplasmic reticulum, and nuclear envelope. This information is provided by the Alliance of Genome Resources as of April 2022.	GO:0042147 retrograde transport, endosome to Golgi;GO:0006888 endoplasmic reticulum to Golgi vesicle-mediated transport;GO:0016482 cytosolic transport
ASCL2	430	achaete-scute family bHLH transcription factor 2	ASCL2 is a gene that belongs to the basic helix-loop-helix (BHLH) family of transcription factors. It plays a role in activating transcription by binding to the E box (5'-CANNTG-3') and requires dimerization with other BHLH proteins for efficient DNA binding. ASCL2 is involved in determining neuronal precursors in both the peripheral and central nervous systems. This information is provided by Re…	GO:0060712 spongiotrophoblast layer development;GO:0060719 chorionic trophoblast cell development;GO:0045626 negative regulation of T-helper 1 cell differentiation	Predicted intracellular proteins; Transcription factors:Basic domains
KIF1A	547	kinesin family member 1A	KIF1A is a gene that encodes a protein belonging to the kinesin family, which acts as a motor protein that transports organelles along microtubules in axons. Mutations in this gene have been linked to spastic paraplegia-30 and hereditary sensory neuropathy IIC. Different isoforms of the protein are produced through alternative splicing of the transcript variants.	GO:1990048 anterograde neuronal dense core vesicle transport;GO:1990049 retrograde neuronal dense core vesicle transport;GO:0099519 dense core granule cytoskeletal transport	Human disease related genes:Other diseases:Mental and behavioural disorders; Predicted intracellular proteins; Human disease related genes:Nervous system diseases:Other nervous and sensory system diseases; Disease related genes	Centriolar satellite (Uncertain); Additional: Cytosol
PDZD4	57595	PDZ domain containing 4	PDZD4 is a human gene that encodes for a protein containing a PDZ domain, which is a protein-protein interaction domain commonly found in signaling proteins. The protein is predicted to be located in the cell cortex, which is the outer layer of the cell that plays a role in cell shape and movement. The function of PDZD4 is not well understood, but it has been implicated in various cellular proces…		Predicted intracellular proteins; Cancer-related genes:Candidate cancer biomarkers
TMLHE	55217	trimethyllysine hydroxylase, epsilon	The TMLHE gene encodes the protein trimethyllysine dioxygenase, which is the first enzyme in the carnitine biosynthesis pathway. This pathway is essential for the transport of activated fatty acids across the inner mitochondrial membrane. The protein converts trimethyllysine into hydroxytrimethyllysine. The gene has a pseudogene on chromosome X and alternate splicing results in multiple transcrip…	GO:0045329 carnitine biosynthetic process;GO:0006578 amino-acid betaine biosynthetic process;GO:0009437 carnitine metabolic process	Disease related genes; Human disease related genes:Other diseases:Mental and behavioural disorders; Predicted intracellular proteins; Potential drug targets; Enzymes; ENZYME proteins:Oxidoreductases	Mitochondria (Supported)
CRB3	92359	crumbs cell polarity complex component 3	CRB3 is a gene that belongs to the Crumbs family of proteins. It is expressed in epithelial tissues and plays various roles such as controlling cytokinesis and ciliogenesis, as well as forming tight junctions. The gene has multiple transcript variants that encode different isoforms due to alternative splicing.	GO:0045197 establishment or maintenance of epithelial cell apical/basal polarity;GO:0035088 establishment or maintenance of apical/basal cell polarity;GO:0061245 establishment or maintenance of bipolar cell polarity		Cell Junctions (Supported)		(M5915)HALLMARK APICAL JUNCTION
EVA1B	55194	eva-1 homolog B	EVA1B, also known as eva-1 homolog B, is a human gene that is predicted to be an integral component of the membrane. The function of this gene is not yet fully understood, but it is believed to play a role in regulating cell growth and differentiation. EVA1B has been linked to several diseases, including cancer and neurological disorders, and may be a potential target for therapeutic intervention…		Predicted intracellular proteins	Plasma membrane (Approved); Additional: Cytosol;Nucleoplasm
CBFA2T3	863	CBFA2/RUNX1 partner transcriptional co-repressor 3	CBFA2T3 is a gene that belongs to the myeloid translocation gene family and is involved in transcriptional repression. It interacts with DNA-bound transcription factors and recruits corepressors to facilitate transcriptional repression. The t(16;21)(q24;q22) translocation, which is a rare karyotypic abnormality in acute myeloid leukemia, produces a chimeric gene made up of the 5'-region of the ru…	GO:0030812 negative regulation of nucleotide catabolic process;GO:0033122 negative regulation of purine nucleotide catabolic process;GO:0045820 negative regulation of glycolytic process	Predicted intracellular proteins; Disease related genes; Cancer-related genes	Nucleoplasm (Enhanced)	(M13)PID ERBB4 PATHWAY	(M5906)HALLMARK ESTROGEN RESPONSE EARLY
HBA1	3039	hemoglobin subunit alpha 1	HBA1 is a gene that codes for the alpha-1 subunit of hemoglobin, a protein found in red blood cells that carries oxygen throughout the body. The human alpha globin gene cluster, which includes HBA1, is located on chromosome 16 and contains seven loci. HBA1 and HBA2 are nearly identical, but differ slightly in their untranslated regions and introns. Two alpha chains and two beta chains make up HbA…	GO:0030185 nitric oxide transport;GO:0015670 carbon dioxide transport;GO:0015671 oxygen transport	Transporters:Transporter channels and pores; Human disease related genes:Cardiovascular diseases:Hematologic diseases; Predicted intracellular proteins; FDA approved drug targets:Small molecule drugs; Disease related genes
C19orf81	342918	chromosome 19 open reading frame 81	The human gene C19orf81, also known as chromosome 19 open reading frame 81, is located on chromosome 19 and encodes a protein of unknown function. The gene is expressed in various tissues, including the brain, heart, and liver. Mutations in C19orf81 have been associated with a rare genetic disorder called autosomal recessive spastic ataxia of Charlevoix-Saguenay (ARSACS), which is characterized b…		Predicted intracellular proteins	Aggresome;Vesicles (Approved)
EPHA1	2041	EPH receptor A1	EPHA1 is a gene that belongs to the ephrin receptor subfamily of the protein-tyrosine kinase family. This gene is involved in mediating developmental events, particularly in the nervous system. The EPH subfamily of receptors typically have a single kinase domain and an extracellular region containing a Cys-rich domain and 2 fibronectin type III repeats. The ephrin receptors are divided into 2 gro…	GO:0034446 substrate adhesion-dependent cell spreading;GO:0048013 ephrin receptor signaling pathway;GO:0051496 positive regulation of stress fiber assembly	ENZYME proteins:Transferases; Cancer-related genes:Candidate cancer biomarkers; Kinases:Tyr protein kinases; Enzymes		(M177)PID EPHA FWDPATHWAY
ALOX15	246	arachidonate 15-lipoxygenase	ALOX15 is a gene that belongs to the lipoxygenase family of proteins. This gene encodes an enzyme that acts on different polyunsaturated fatty acid substrates to produce various bioactive lipid mediators, including eicosanoids, hepoxilins, lipoxins, and other molecules. The enzyme and its reaction products have been found to regulate inflammation and immunity. The human genome contains several ps…	GO:1901074 regulation of engulfment of apoptotic cell;GO:2001303 lipoxin A4 biosynthetic process;GO:2001301 lipoxin biosynthetic process	Disease related genes; Predicted intracellular proteins; Potential drug targets; Enzymes; ENZYME proteins:Oxidoreductases		(M28)PID IL4 2PATHWAY	(M5951)HALLMARK SPERMATOGENESIS
TJP3	27134	tight junction protein 3	TJP3, also known as tight junction protein 3, is a member of the membrane-associated guanylate kinase-like protein family. It plays a crucial role in linking the actin cytoskeleton and tight junctions, as well as sequestering cyclin D1 at tight junctions during mitosis. The protein has multiple PDZ domains, a single SH3 domain, and a single guanylate kinase-like domain. It also has an acidic doma…	GO:1905605 positive regulation of blood-brain barrier permeability;GO:1905603 regulation of blood-brain barrier permeability;GO:0090557 establishment of endothelial intestinal barrier	Predicted intracellular proteins; Transporters:Accessory Factors Involved in Transport	Cell Junctions;Nucleoplasm (Enhanced); Additional: Plasma membrane		(M5906)HALLMARK ESTROGEN RESPONSE EARLY; (M5907)HALLMARK ESTROGEN RESPONSE LATE
KLK11	11012	kallikrein related peptidase 11	KLK11 is a gene that belongs to the kallikrein subfamily of serine proteases. It is located on chromosome 19 and has multiple transcript variants that encode distinct isoforms. KLK11 has been implicated in carcinogenesis and has potential as a biomarker for cancer and other diseases. Its diverse physiological functions make it an important gene to study in the context of human health and disease.	GO:0051604 protein maturation;GO:0006508 proteolysis;GO:0010467 gene expression	Peptidases:Serine-type peptidases; Predicted intracellular proteins; Predicted secreted proteins; Cancer-related genes:Candidate cancer biomarkers; Enzymes			(M5907)HALLMARK ESTROGEN RESPONSE LATE
ID2	3398	inhibitor of DNA binding 2	ID2 is a gene that encodes a protein belonging to the inhibitor of DNA binding family. This family consists of transcriptional regulators that contain a helix-loop-helix (HLH) domain but not a basic domain. The members of this family inhibit the functions of basic helix-loop-helix transcription factors in a dominant-negative manner by suppressing their heterodimerization partners through the HLH …	GO:0061031 endodermal digestive tract morphogenesis;GO:0001966 thigmotaxis;GO:0061030 epithelial cell differentiation involved in mammary gland alveolus development	Predicted intracellular proteins; Cancer-related genes:Candidate cancer biomarkers; Transcription factors:Basic domains	Nuclear bodies;Nucleoplasm (Approved); Additional: Centrosome	(M254)PID MYC REPRESS PATHWAY; (M255)PID HIF1 TFPATHWAY; (M66)PID MYC ACTIV PATHWAY	(M5896)HALLMARK TGF BETA SIGNALING; (M5890)HALLMARK TNFA SIGNALING VIA NFKB; (M5907)HALLMARK ESTROGEN RESPONSE LATE
ATP2A3	489	ATPase sarcoplasmic/endoplasmic reticulum Ca2+ transporting 3	ATP2A3 is a gene that encodes for one of the SERCA Ca(2+)-ATPases, which are pumps located in the sarcoplasmic or endoplasmic reticula of muscle cells. This enzyme is responsible for moving calcium from the cytosol to the sarcoplasmic reticulum lumen, which is important for calcium sequestration associated with muscular excitation and contraction. The gene undergoes alternative splicing, resultin…	GO:1903515 calcium ion transport from cytosol to endoplasmic reticulum;GO:0046967 cytosol to endoplasmic reticulum transport;GO:1903779 regulation of cardiac conduction	ENZYME proteins; Enzymes
TMPRSS13	84000	transmembrane serine protease 13	TMPRSS13 is a gene that encodes a transmembrane serine protease, which belongs to the type II transmembrane serine protease family. The protein encoded by this gene contains a type II transmembrane domain, a receptor class A domain, a scavenger receptor cysteine-rich domain, and a protease domain. Transmembrane serine proteases are regulated by protease inhibitors and are known to play a role in …	GO:0006508 proteolysis;GO:0019538 protein metabolic process;GO:0043170 macromolecule metabolic process	Peptidases:Serine-type peptidases; Predicted intracellular proteins; Transporters:Accessory Factors Involved in Transport; Enzymes	Nucleoplasm;Plasma membrane (Approved)
ANXA9	8416	annexin A9	ANXA9, also known as annexin A9, is a gene that encodes a member of the annexin family of calcium-dependent phospholipid-binding proteins. Unlike other members of the family, ANXA9 has amino acid substitutions in all four homologous type II calcium-binding sites in the conserved tetrad core, rendering them non-functional. However, structural analysis suggests that the conserved putative ion chann…	GO:0007271 synaptic transmission, cholinergic;GO:0007268 chemical synaptic transmission;GO:0098916 anterograde trans-synaptic signaling	Predicted intracellular proteins	Cytosol;Nuclear speckles (Approved)	(M5880)NABA ECM AFFILIATED; (M5885)NABA MATRISOME ASSOCIATED; (M5889)NABA MATRISOME	(M5906)HALLMARK ESTROGEN RESPONSE EARLY; (M5907)HALLMARK ESTROGEN RESPONSE LATE
FSD1	79187	fibronectin type III and SPRY domain containing 1	FSD1, or fibronectin type III and SPRY domain containing 1, is a gene that encodes a protein associated with the centrosome. The protein contains a coiled-coil region, a fibronectin type III domain, and a repeats in splA and RyR domain. It is involved in the stability and organization of microtubules during cytokinesis, and associates with a subset of microtubules.	GO:0060236 regulation of mitotic spindle organization;GO:0090224 regulation of spindle organization;GO:0031122 cytoplasmic microtubule organization	Predicted intracellular proteins	Cytosol (Supported)
NPY1R	4886	neuropeptide Y receptor Y1	The human gene NPY1R encodes a transmembrane protein that belongs to the G-protein-coupled receptor superfamily. This protein mediates the function of neuropeptide Y (NPY) and peptide YY (PYY), which are a neurotransmitter and gastrointestinal hormone, respectively. The receptor is involved in the mobilization of intracellular calcium and inhibition of adenylate cyclase activity. Upon activation,…	GO:0007187 G protein-coupled receptor signaling pathway, coupled to cyclic nucleotide second messenger;GO:0019233 sensory perception of pain;GO:0040014 regulation of multicellular organism growth	G-protein coupled receptors:GPCRs excl olfactory receptors; Predicted intracellular proteins			(M5906)HALLMARK ESTROGEN RESPONSE EARLY; (M5907)HALLMARK ESTROGEN RESPONSE LATE
SMIM22	440335	small integral membrane protein 22	SMIM22 is a human gene that is involved in various biological processes, including the formation of lipid droplets, regulation of actin cytoskeleton organization, and positive regulation of cell migration. It is predicted to be located in the late endosome and is also predicted to be an integral component of the membrane. The function of SMIM22 is not yet fully understood, but it is believed to p…	GO:0140042 lipid droplet formation;GO:0034389 lipid droplet organization;GO:0019915 lipid storage		Nucleoplasm (Approved); Additional: Cytosol
ENTPD2	954	ectonucleoside triphosphate diphosphohydrolase 2	ENTPD2 is a gene that encodes for the type 2 enzyme of the ecto-nucleoside triphosphate diphosphohydrolase family (E-NTPDase). E-NTPDases are a group of enzymes that break down 5'-triphosphates. This particular enzyme is an integral membrane protein that functions as an ecto-ATPase. Alternative splicing of the ENTPD2 gene results in the production of multiple transcript variants.	GO:0009137 purine nucleoside diphosphate catabolic process;GO:0009181 purine ribonucleoside diphosphate catabolic process;GO:0009191 ribonucleoside diphosphate catabolic process
LAD1	3898	ladinin 1	LAD1, also known as ladinin 1, is a gene that encodes a protein that may act as an anchoring filament in basement membranes. This protein may play a role in stabilizing the connection between epithelial layers and the underlying mesenchyme. The exact function of LAD1 is not fully understood, but it is believed to be involved in maintaining the structural integrity of tissues. Mutations in this ge…		Predicted intracellular proteins; Predicted secreted proteins	Actin filaments (Enhanced)		(M5906)HALLMARK ESTROGEN RESPONSE EARLY
RAB17	64284	RAB17, member RAS oncogene family	RAB17 is a gene that belongs to the Rab subfamily of small GTPases, which are involved in regulating membrane trafficking. It is an epithelial cell-specific GTPase, meaning it is primarily expressed in cells that line the surfaces of organs and tissues. The function of RAB17 is not fully understood, but it is thought to play a role in the transport of proteins and other molecules within cells. Mu…	GO:0002415 immunoglobulin transcytosis in epithelial cells mediated by polymeric immunoglobulin receptor;GO:0002414 immunoglobulin transcytosis in epithelial cells;GO:0098937 anterograde dendritic transport	Predicted intracellular proteins	Vesicles (Approved)		(M5906)HALLMARK ESTROGEN RESPONSE EARLY
SBK1	388228	SH3 domain binding kinase 1	SBK1, also known as SH3 domain binding kinase 1, is a human gene that is predicted to have protein serine/threonine kinase activity. It is also predicted to be involved in peptidyl-serine phosphorylation and peptidyl-threonine phosphorylation. The gene is predicted to be located in the cytoplasm. This information was provided by the Alliance of Genome Resources in April 2022.		ENZYME proteins:Transferases; Kinases; Enzymes
FAM110C	642273	family with sequence similarity 110 member C	FAM110C is a human gene that encodes a protein belonging to the family with sequence similarity 110 member C. This protein is involved in various cellular processes such as positive regulation of cell migration, positive regulation of protein kinase B signaling, and regulation of cell projection assembly. It enables alpha-tubulin binding activity and is located in the cell cortex.	GO:0060491 regulation of cell projection assembly;GO:0051897 positive regulation of phosphatidylinositol 3-kinase/protein kinase B signal transduction;GO:0051896 regulation of phosphatidylinositol 3-kinase/protein kinase B signal transduction	Predicted intracellular proteins
ARHGDIG	398	Rho GDP dissociation inhibitor gamma	ARHGDIG is a human gene that encodes for the protein Rho GDP dissociation inhibitor gamma. This protein is part of a family of proteins called GDP-dissociation inhibitors (GDIs) that regulate the activation of GTPases by inhibiting the exchange of GDP for GTP. GTPases are important signaling molecules that play a role in various cellular processes, including cell growth and division. ARHGDIG is c…	GO:0001835 blastocyst hatching;GO:0035188 hatching;GO:0071684 organism emergence from protective structure	Predicted intracellular proteins	Cytosol;Plasma membrane (Approved)	(M68)PID RHOA REG PATHWAY	(M5956)HALLMARK KRAS SIGNALING DN
PGR	5241	progesterone receptor	The PGR gene encodes a protein that belongs to the steroid receptor superfamily and is responsible for mediating the physiological effects of progesterone. Progesterone plays a crucial role in reproductive events associated with the establishment and maintenance of pregnancy. The gene produces several transcript variants, both protein coding and non-protein coding, using two distinct promotors an…	GO:0060748 tertiary branching involved in mammary gland duct morphogenesis;GO:0002071 glandular epithelial cell maturation;GO:0038001 paracrine signaling	Predicted intracellular proteins; Human disease related genes:Cancers:Cancers of the breast and female genital organs; FDA approved drug targets:Small molecule drugs; Nuclear receptors; Transporters; Cancer-related genes:Candidate cancer biomarkers; Transcription factors:Zinc-coordinating DNA-binding domains		(M267)PID ANTHRAX PATHWAY; (M200)PID ERA GENOMIC PATHWAY	(M5906)HALLMARK ESTROGEN RESPONSE EARLY; (M5907)HALLMARK ESTROGEN RESPONSE LATE
ALDH3B2	222	aldehyde dehydrogenase 3 family member B2	ALDH3B2 is a gene that encodes a member of the aldehyde dehydrogenase family, which may play a role in detoxifying aldehydes produced by alcohol metabolism and lipid peroxidation. This gene is over 10 kb in length and altered methylation patterns have been observed in spermatozoa from patients with reduced fecundity.	GO:0006068 ethanol catabolic process;GO:0006067 ethanol metabolic process;GO:0034310 primary alcohol catabolic process	Predicted intracellular proteins; FDA approved drug targets:Small molecule drugs; Enzymes; ENZYME proteins:Oxidoreductases
OVOL1	5017	ovo like transcriptional repressor 1	OVOL1 is a gene that encodes a transcription factor with a zinc finger domain. It is similar to a protein found in Drosophila and mouse, and is believed to play a role in hair formation and spermatogenesis in humans. The exact function of OVOL1 is not yet fully understood, but it is thought to be involved in regulating gene expression during these processes. Mutations in this gene have been assoc…	GO:0051729 germline cell cycle switching, mitotic to meiotic cell cycle;GO:0044771 meiotic cell cycle phase transition;GO:0051728 cell cycle switching, mitotic to meiotic cell cycle	Predicted intracellular proteins; Transcription factors:Zinc-coordinating DNA-binding domains	Nucleoplasm (Approved)
MGMT	4255	O-6-methylguanine-DNA methyltransferase	The human gene MGMT encodes for a DNA repair protein that plays a crucial role in protecting cells from the harmful effects of alkylating agents, which are known to cause cell death, mutation, and cancer. The protein works by transferring methyl groups from O(6)-alkylguanine and other methylated moieties of the DNA to its own molecule, thereby repairing the toxic lesions. Methylation of the gene'…	GO:0006307 DNA alkylation repair;GO:2000781 positive regulation of double-strand break repair;GO:0045739 positive regulation of DNA repair	ENZYME proteins:Transferases; Predicted intracellular proteins; Cancer-related genes:Candidate cancer biomarkers; Enzymes	Nucleoplasm (Enhanced)		(M5942)HALLMARK UV RESPONSE DN; (M5902)HALLMARK APOPTOSIS
ELOVL2	54898	ELOVL fatty acid elongase 2	ELOVL2 is a human gene that encodes for a protein called ELOVL fatty acid elongase 2. This protein is involved in the biosynthesis of polyunsaturated fatty acids and very long-chain fatty acids by enabling fatty acid elongation activity. ELOVL2 is located in the endoplasmic reticulum, a cellular organelle involved in protein and lipid synthesis. The gene's function is important for maintaining he…	GO:0019368 fatty acid elongation, unsaturated fatty acid;GO:0034625 fatty acid elongation, monounsaturated fatty acid;GO:0034626 fatty acid elongation, polyunsaturated fatty acid	ENZYME proteins:Transferases; Enzymes			(M5906)HALLMARK ESTROGEN RESPONSE EARLY
H3C8	8355	H3 clustered histone 8	H3 clustered histone 8, also known as H3C8, is a replication-dependent histone that belongs to the histone H3 family. Histones are nuclear proteins that play a crucial role in the nucleosome structure of chromosomal fiber in eukaryotes. H3C8 is an intronless gene that is found in the large histone gene cluster on chromosome 6. Unlike other genes, transcripts from H3C8 lack polyA tails but instead…	GO:0006334 nucleosome assembly;GO:0032200 telomere organization;GO:0034728 nucleosome organization	Predicted intracellular proteins; Disease related genes	Nucleoplasm (Supported); Additional: Acrosome;Principal piece
SYTL5	94122	synaptotagmin like 5	SYTL5 is a human gene that belongs to the synaptotagmin-like protein family. It contains a unique homology domain called the Slp homology domain (SHD) at the N-terminus, which functions as a binding site for Rab27A. This suggests that SYTL5 may be involved in Rab27A-dependent membrane trafficking in specific tissues. The gene is expressed only in the placenta and liver, indicating its tissue-spec…	GO:0006887 exocytosis;GO:0032940 secretion by cell;GO:0140352 export from cell	Predicted intracellular proteins	Cytosol;Golgi apparatus (Approved)
H4C11	8363	H4 clustered histone 11	H4C11 is a replication-dependent histone that belongs to the histone H4 family. Histones are nuclear proteins that form the nucleosome structure of the chromosomal fiber in eukaryotes. H4C11 is found in the small histone gene cluster on chromosome 6p22-p21.3 and lacks polyA tails but instead contains a palindromic termination element. Two molecules of each of the four core histones (H2A, H2B, H3,…	GO:0061644 protein localization to CENP-A containing chromatin;GO:0045653 negative regulation of megakaryocyte differentiation;GO:0045652 regulation of megakaryocyte differentiation	Predicted intracellular proteins; Disease related genes
SYT7	9066	synaptotagmin 7	SYT7 is a gene that belongs to the synaptotagmin family and is involved in regulating membrane trafficking in synaptic transmission. It is similar to other family members that mediate calcium-dependent regulation. In rodents, a similar protein mediates hormone secretion and lysosome exocytosis. In humans, the expression of this gene has been linked to prostate cancer. Multiple isoforms of the gen…	GO:1990926 short-term synaptic potentiation;GO:1990927 calcium ion regulated lysosome exocytosis;GO:0070092 regulation of glucagon secretion	Predicted intracellular proteins
UBE2QL1	134111	ubiquitin conjugating enzyme E2 QL1	The human gene UBE2QL1 encodes a protein that belongs to the ubiquitin conjugating enzyme E2 Q family. This protein is involved in the process of protein polyubiquitination, which is a mechanism that targets proteins for degradation by the cell. UBE2QL1 is located in both the nucleoplasm and plasma membrane, indicating that it may have diverse functions in different cellular compartments. Its act…	GO:0000209 protein polyubiquitination;GO:0016567 protein ubiquitination;GO:0032446 protein modification by small protein conjugation	ENZYME proteins:Transferases; Potential drug targets; Predicted intracellular proteins; Enzymes; Disease related genes	Nucleoplasm (Supported); Additional: Plasma membrane
GPR179	440435	G protein-coupled receptor 179	GPR179 is a gene that encodes a protein belonging to the glutamate receptor subfamily of G protein-coupled receptors. The protein has a calcium binding domain and a seven transmembrane domain in the N-terminal region. Mutations in this gene are linked to congenital stationary night blindness type 1E.	GO:0007601 visual perception;GO:0050953 sensory perception of light stimulus;GO:0007600 sensory perception	Human disease related genes:Nervous system diseases:Eye disease
MSI1	4440	musashi RNA binding protein 1	MSI1, or musashi RNA binding protein 1, is a gene that encodes a protein with two RNA recognition motifs. This protein functions as an RNA-binding protein and plays a crucial role in posttranscriptional gene regulation. The expression of MSI1 has been linked to the grade of malignancy and proliferative activity in gliomas and melanomas. A pseudogene for MSI1 is located on chromosome 11q13. Overal…	GO:0006417 regulation of translation;GO:0030855 epithelial cell differentiation;GO:0009725 response to hormone	Predicted intracellular proteins	Cytosol;Nucleoplasm (Approved)
DEGS2	123099	delta 4-desaturase, sphingolipid 2	DEGS2 is a gene that encodes a bifunctional enzyme involved in the production of phytosphingolipids in human skin and other tissues. The enzyme can act as a sphingolipid delta(4)-desaturase, which is responsible for the conversion of dihydroceramide to ceramide, and also as a sphingolipid C4-hydroxylase, which is involved in the synthesis of phytoceramide. Phytosphingolipids are important compone…	GO:0006667 sphinganine metabolic process;GO:0046519 sphingoid metabolic process;GO:0034311 diol metabolic process	Predicted intracellular proteins; Enzymes; ENZYME proteins:Oxidoreductases	Nucleoli;Nucleoplasm (Approved)
SUSD2	56241	sushi domain containing 2	SUSD2, or sushi domain containing 2, is a human gene that plays a role in regulating the cell cycle and cell division. It is located in the plasma membrane and is involved in negative regulation of the G1/S phase transition and cell division. This information is provided by the Alliance of Genome Resources as of April 2022.	GO:0051782 negative regulation of cell division;GO:1902807 negative regulation of cell cycle G1/S phase transition;GO:0051302 regulation of cell division		Plasma membrane (Approved)
EPN3	55040	epsin 3	EPN3, also known as epsin 3, is a human gene that is predicted to have clathrin binding activity and phospholipid binding activity. It is involved in endocytosis and is located in the clathrin-coated vesicle, nucleoplasm, and perinuclear region of the cytoplasm. EPN3 is an extrinsic component of the plasma membrane.	GO:0006897 endocytosis;GO:0098657 import into cell;GO:0016192 vesicle-mediated transport	Predicted intracellular proteins	Vesicles (Supported); Additional: Nucleoplasm
GRTP1	79774	growth hormone regulated TBC protein 1	GRTP1, or growth hormone regulated TBC protein 1, is a gene that is predicted to have GTPase activator activity and be involved in the activation of GTPase activity and intracellular protein transport. The gene is regulated by growth hormone and may play a role in growth and development. However, further research is needed to fully understand the function of GRTP1 and its potential implications f…		Predicted intracellular proteins
RORC	6097	RAR related orphan receptor C	The RORC gene encodes a DNA-binding transcription factor that belongs to the NR1 subfamily of nuclear hormone receptors. While its specific functions are not fully understood, studies in mice suggest that it may be crucial for lymphoid organogenesis and play a regulatory role in thymopoiesis. Additionally, the protein encoded by this gene may inhibit the expression of Fas ligand and IL2. Two diff…	GO:0070244 negative regulation of thymocyte apoptotic process;GO:0048537 mucosa-associated lymphoid tissue development;GO:0048541 Peyer's patch development	Predicted intracellular proteins; Nuclear receptors; Human disease related genes:Immune system diseases:Primary immunodeficiency; Transcription factors:Zinc-coordinating DNA-binding domains; Disease related genes	Nuclear bodies (Supported)
TPD52L1	7164	TPD52 like 1	TPD52L1 is a gene that encodes a protein involved in cell proliferation and calcium signaling. The protein contains coiled-coil domains and may form hetero- or homomers. It interacts with MAP3K5/ASK1 and positively regulates MAP3K5-induced apoptosis. Multiple alternatively spliced transcript variants have been observed.	GO:0043406 positive regulation of MAP kinase activity;GO:0000086 G2/M transition of mitotic cell cycle;GO:0071902 positive regulation of protein serine/threonine kinase activity	Predicted intracellular proteins	Cell Junctions;Cytosol;Plasma membrane (Approved)		(M5906)HALLMARK ESTROGEN RESPONSE EARLY; (M5907)HALLMARK ESTROGEN RESPONSE LATE; (M5909)HALLMARK MYOGENESIS
SCUBE2	57758	signal peptide, CUB domain and EGF like domain containing 2	SCUBE2 is a human gene that encodes a protein containing a signal peptide, CUB domain, and EGF-like domain. It is predicted to have calcium ion binding, hedgehog family protein binding, and lipid binding activities, and to be involved in signal transduction. SCUBE2 is also predicted to play a role in several processes, including positive regulation of chondrocyte proliferation, osteoblast differe…	GO:0007165 signal transduction;GO:0023052 signaling;GO:0007154 cell communication	Predicted intracellular proteins; Predicted secreted proteins		(M5883)NABA SECRETED FACTORS; (M5885)NABA MATRISOME ASSOCIATED; (M5889)NABA MATRISOME	(M5907)HALLMARK ESTROGEN RESPONSE LATE
NOTCH3	4854	notch receptor 3	NOTCH3 is a human gene that encodes a type I membrane protein called notch receptor 3. It is the third discovered homologue of the Drosophilia melanogaster notch protein. In Drosophilia, notch interacts with its cell-bound ligands to establish an intercellular signalling pathway that plays a key role in neural development. Homologues of the notch-ligands have also been identified in humans, but t…	GO:0072103 glomerulus vasculature morphogenesis;GO:0072104 glomerular capillary formation;GO:0014016 neuroblast differentiation	Human disease related genes:Congenital malformations:Other congenital malformations; Predicted intracellular proteins; Cancer-related genes:Candidate cancer biomarkers; Human disease related genes:Skin diseases:Skin and soft tissue diseases; Human disease related genes:Congenital malformations:Congenital malformations of the nervous system; Disease related genes	Nucleoplasm;Plasma membrane (Supported)	(M17)PID NOTCH PATHWAY	(M5903)HALLMARK NOTCH SIGNALING
TTC39A	22996	tetratricopeptide repeat domain 39A	TTC39A is a human gene that is located in the centrosome, a cellular organelle involved in cell division. The gene encodes a protein that contains tetratricopeptide repeat domains, which are involved in protein-protein interactions. The function of TTC39A is not well understood, but it may play a role in centrosome function and cell division.		Predicted intracellular proteins	Centrosome (Enhanced)		(M5906)HALLMARK ESTROGEN RESPONSE EARLY
CTNND2	1501	catenin delta 2	CTNND2 is a gene that encodes a protein associated with adhesive junctions in the brain and eyes. It is also implicated in cancer formation. The protein promotes the disruption of E-cadherin based adherens junctions, leading to cell spreading upon stimulation by hepatocyte growth factor. CTNND2 is overexpressed in prostate adenocarcinomas and is associated with decreased expression of tumor suppr…	GO:0060997 dendritic spine morphogenesis;GO:0060996 dendritic spine development;GO:0097061 dendritic spine organization	Predicted intracellular proteins; Human disease related genes:Other congenital disorders:Chromosomal abnormalities; Disease related genes	Cell Junctions;Nucleoplasm (Approved); Additional: Cytosol
S100A12	6283	S100 calcium binding protein A12	S100A12 is a gene that encodes a protein belonging to the S100 family of proteins, which contain two EF-hand calcium-binding motifs. S100 proteins are found in the cytoplasm and/or nucleus of various cells and are involved in regulating cellular processes such as cell cycle progression and differentiation. S100A12 is thought to be involved in specific calcium-dependent signal transduction pathway…	GO:0002548 monocyte chemotaxis;GO:0043406 positive regulation of MAP kinase activity;GO:0045576 mast cell activation	Predicted intracellular proteins; Predicted secreted proteins		(M5883)NABA SECRETED FACTORS; (M5885)NABA MATRISOME ASSOCIATED; (M5889)NABA MATRISOME	(M5921)HALLMARK COMPLEMENT
ELAPOR1	57535	endosome-lysosome associated apoptosis and autophagy regulator 1	ELAPOR1 is a gene that is induced by estrogen and encodes a transmembrane protein. It has been found to be associated with survival in certain carcinomas and may play a role in cellular response to stress. Alternative splicing of the gene results in multiple transcript variants.	GO:2000786 positive regulation of autophagosome assembly;GO:0044090 positive regulation of vacuole organization;GO:2000785 regulation of autophagosome assembly	Predicted intracellular proteins	Plasma membrane (Supported)
MARVELD3	91862	MARVEL domain containing 3	MARVELD3 is a human gene that encodes a protein containing a MARVEL domain. This protein is involved in the assembly of bicellular tight junctions, which are important for maintaining the integrity of epithelial cell layers. It also plays a role in regulating several cellular processes, including the negative regulation of JNK cascade, epithelial cell migration, and epithelial cell proliferation.…	GO:0010633 negative regulation of epithelial cell migration;GO:0046329 negative regulation of JNK cascade;GO:0070830 bicellular tight junction assembly	Predicted intracellular proteins; Transporters:Transporter channels and pores	Vesicles (Approved); Additional: Intermediate filaments
NXNL2	158046	nucleoredoxin like 2	The human gene NXNL2, also known as nucleoredoxin like 2, is predicted to play a role in maintaining photoreceptor cells and sensory perception. It is believed to be involved in sensory perception of smell and visual perception, potentially acting upstream of or within these processes. This information is provided by the Alliance of Genome Resources as of April 2022.	GO:0045494 photoreceptor cell maintenance;GO:0001895 retina homeostasis;GO:0007601 visual perception	Predicted intracellular proteins	Cytosol (Approved)
ST14	6768	ST14 transmembrane serine protease matriptase	ST14 is a gene that encodes for an integral membrane serine protease called matriptase. This protease forms a complex with the Kunitz-type serine protease inhibitor, HAI-1, and is activated by sphingosine 1-phosphate. Matriptase has been shown to activate other proteases and latent growth factors, such as hepatocyte growth factor/scattering factor and urokinase plasminogen activator. The expressi…	GO:0060671 epithelial cell differentiation involved in embryonic placenta development;GO:0060672 epithelial cell morphogenesis involved in placental branching;GO:0060670 branching involved in labyrinthine layer morphogenesis	Transporters:Accessory Factors Involved in Transport; Peptidases:Serine-type peptidases; Potential drug targets; Human disease related genes:Congenital malformations:Congenital malformations of skin; Cancer-related genes:Candidate cancer biomarkers; Enzymes; ENZYME proteins:Hydrolases; Disease related genes	Nucleoplasm;Vesicles (Approved)	(M3468)NABA ECM REGULATORS; (M5885)NABA MATRISOME ASSOCIATED; (M5889)NABA MATRISOME	(M5907)HALLMARK ESTROGEN RESPONSE LATE; (M5939)HALLMARK P53 PATHWAY
DCDC2	51473	doublecortin domain containing 2	DCDC2 is a gene that encodes a protein containing a doublecortin domain, which has been shown to bind to tubulin and enhance microtubule polymerization. This protein is believed to play a role in neuronal migration and may affect the signaling of primary cilia. Mutations in DCDC2 have been linked to reading disability type 2, also known as developmental dyslexia. The gene has multiple alternative…	GO:0045880 positive regulation of smoothened signaling pathway;GO:0006968 cellular defense response;GO:0048813 dendrite morphogenesis	Human disease related genes:Congenital malformations:Congenital malformations of the urinary system; Predicted intracellular proteins; Human disease related genes:Nervous system diseases:Ear disease; Disease related genes	Cytosol;Microtubules (Approved); Additional: Acrosome;Centriolar satellite;Equatorial segment;Mitotic spindle;Principal piece
FAM178B	51252	family with sequence similarity 178 member B	FAM178B is a human gene that encodes a protein belonging to the family with sequence similarity 178. The function of this protein is not yet fully understood, but it is thought to play a role in regulating cell growth and division. Mutations in the FAM178B gene have been associated with a rare genetic disorder called Johanson-Blizzard syndrome, which is characterized by developmental abnormalitie…		Predicted intracellular proteins	Nuclear speckles (Approved); Additional: Golgi apparatus
TMEM30B	161291	transmembrane protein 30B	TMEM30B is a human gene that encodes for a transmembrane protein 30B. This protein is involved in aminophospholipid transport and enables aminophospholipid flippase activity. It also positively regulates protein exit from the endoplasmic reticulum. TMEM30B is predicted to be an integral component of the membrane and is active in the Golgi apparatus, endoplasmic reticulum, and plasma membrane.	GO:0140331 aminophospholipid translocation;GO:0015917 aminophospholipid transport;GO:0070863 positive regulation of protein exit from endoplasmic reticulum	Transporters:Accessory Factors Involved in Transport
KLRG2	346689	killer cell lectin like receptor G2	KLRG2, also known as killer cell lectin like receptor G2, is a human gene that is predicted to have carbohydrate binding activity and be an integral component of the membrane. The gene is involved in the regulation of immune responses and is expressed in natural killer cells, T cells, and other immune cells. KLRG2 has been linked to various diseases, including cancer and autoimmune disorders, and…		Predicted intracellular proteins	Nucleoplasm (Uncertain)
MAGED4B	81557	MAGE family member D4B	MAGED4B is a gene that belongs to the MAGED gene family and is expressed only in the brain and ovary. Some variants of this gene are specifically expressed in glioma cells, which are a type of brain tumor. MAGED4B is located on chromosome Xp11 and has multiple isoforms due to alternative splicing.	GO:0000122 negative regulation of transcription by RNA polymerase II;GO:0045892 negative regulation of DNA-templated transcription;GO:1902679 negative regulation of RNA biosynthetic process	Predicted intracellular proteins
GATA3	2625	GATA binding protein 3	GATA3 is a gene that encodes a protein belonging to the GATA family of transcription factors. The protein contains two GATA-type zinc fingers and plays a crucial role in regulating T-cell development and endothelial cell biology. Mutations in this gene are associated with hypoparathyroidism with sensorineural deafness and renal dysplasia.	GO:0001806 type IV hypersensitivity;GO:2000606 regulation of cell proliferation involved in mesonephros development;GO:2000607 negative regulation of cell proliferation involved in mesonephros development	Human disease related genes:Immune system diseases:Allergies and autoimmune diseases; Human disease related genes:Congenital malformations:Other congenital malformations; Predicted intracellular proteins; Human disease related genes:Cancers:Cancers of the breast and female genital organs; Cancer-related genes:Mutated cancer genes; Cancer-related genes:Mutational cancer driver genes; Cancer-relate…	Nucleoplasm (Supported)	(M36)PID IL27 PATHWAY; (M60)PID NFAT TFPATHWAY; (M17)PID NOTCH PATHWAY	(M5916)HALLMARK APICAL SURFACE; (M5921)HALLMARK COMPLEMENT
PALM3	342979	paralemmin 3	PALM3, also known as paralemmin 3, is a human gene that is predicted to have ATP binding activity. It is involved in various biological processes such as the Toll signaling pathway, negative regulation of cytokine-mediated signaling pathway, and response to lipopolysaccharide. PALM3 is predicted to be located in both the cytoplasm and plasma membrane.	GO:0008063 Toll signaling pathway;GO:0001960 negative regulation of cytokine-mediated signaling pathway;GO:0060761 negative regulation of response to cytokine stimulus	Predicted intracellular proteins	Nuclear bodies;Nucleoplasm (Approved); Additional: Plasma membrane
HCK	3055	HCK proto-oncogene, Src family tyrosine kinase	The HCK proto-oncogene is a member of the Src family of tyrosine kinases and is primarily found in cells of the myeloid and B-lymphoid lineages. It may play a role in coupling the Fc receptor to the activation of the respiratory burst, as well as in neutrophil migration and degranulation. Multiple isoforms of the protein are produced due to alternative splicing and the use of alternative translat…	GO:0002522 leukocyte migration involved in immune response;GO:0045728 respiratory burst after phagocytosis;GO:0002679 respiratory burst involved in defense response	ENZYME proteins:Transferases; Potential drug targets; Predicted intracellular proteins; Enzymes; Kinases:Tyr protein kinases; Disease related genes	Vesicles (Supported); Additional: Cytosol;Plasma membrane	(M33)PID GLYPICAN 1PATHWAY; (M252)PID IL8 CXCR1 PATHWAY; (M76)PID P38 ALPHA BETA PATHWAY
NECAB1	64168	N-terminal EF-hand calcium binding protein 1	NECAB1, or N-terminal EF-hand calcium binding protein 1, is a gene that encodes a protein with identical protein binding activity. It is predicted to be involved in the regulation of the biosynthetic process of amyloid precursor protein and to act upstream of or within blastocyst hatching. The protein is located in the cytosol and nucleoplasm. This information is provided by the Alliance of Genom…	GO:0042984 regulation of amyloid precursor protein biosynthetic process;GO:0001835 blastocyst hatching;GO:0035188 hatching	Predicted intracellular proteins; Transporters:Accessory Factors Involved in Transport	Nucleoplasm (Enhanced); Additional: Cytosol;Primary cilium
KLHL9	55958	kelch like family member 9	KLHL9 is a human gene that encodes a protein belonging to the kelch repeat-containing family. The protein contains an N-terminal BTB/POZ domain, a BACK domain, and six C-terminal kelch repeats. It is a component of a complex with cullin 3-based E3 ligase, which plays a role in mitosis. The protein complex is a cell cycle regulator and is required for the organization and integrity of the spindle …	GO:0032465 regulation of cytokinesis;GO:0051302 regulation of cell division;GO:0051301 cell division	Predicted intracellular proteins	Cytosol (Approved)	(M14)PID AURORA B PATHWAY
ATP2C2	9914	ATPase secretory pathway Ca2+ transporting 2	ATP2C2 is a human gene that encodes a protein called ATPase secretory pathway Ca2+ transporting 2. This protein is involved in transporting calcium and manganese ions across cell membranes, and is predicted to play a role in maintaining cellular calcium ion homeostasis and regulating protein localization to the plasma membrane. ATP2C2 is also predicted to be involved in mammary gland epithelium d…	GO:0071421 manganese ion transmembrane transport;GO:0006828 manganese ion transport;GO:0090280 positive regulation of calcium ion import	ENZYME proteins; Transporters:Primary Active Transporters; FDA approved drug targets:Small molecule drugs; Enzymes	Focal adhesion sites;Plasma membrane (Approved)
MAL2	114569	mal, T cell differentiation protein 2	The human gene MAL2 encodes a transmembrane protein that belongs to the MAL proteolipid family. This protein is found in lipid rafts and is primarily located in endosomal structures beneath the apical membrane in polarized cells. It plays a crucial role in transcytosis, which is an intracellular transport pathway used to deliver membrane-bound proteins and exogenous cargos from the basolateral to…	GO:0042552 myelination;GO:0007272 ensheathment of neurons;GO:0008366 axon ensheathment				(M5892)HALLMARK CHOLESTEROL HOMEOSTASIS
CKMT1A	548596	creatine kinase, mitochondrial 1A	CKMT1A is a gene that encodes for the ubiquitous form of mitochondrial creatine kinase, which is responsible for transferring high energy phosphate from mitochondria to the cytosolic carrier, creatine. This gene belongs to the creatine kinase isoenzyme family and has 80% homology with the coding exons of sarcomeric mitochondrial creatine kinase. Mitochondrial creatine kinase occurs in two differe…	GO:0006599 phosphagen metabolic process;GO:0006603 phosphocreatine metabolic process;GO:0042396 phosphagen biosynthetic process	ENZYME proteins:Transferases; Predicted intracellular proteins; FDA approved drug targets:Small molecule drugs; Enzymes
SELENOP	6414	selenoprotein P	SELENOP is a gene that encodes a selenoprotein predominantly expressed in the liver and secreted into the plasma. This selenoprotein contains multiple selenocysteine (Sec) residues per polypeptide and accounts for most of the selenium in plasma. It has been implicated as an extracellular antioxidant and in the transport of selenium to extra-hepatic tissues via apolipoprotein E receptor-2 (apoER2)…	GO:0001887 selenium compound metabolic process;GO:0010269 response to selenium ion;GO:0009791 post-embryonic development	Predicted secreted proteins	Golgi apparatus;Nucleoplasm (Uncertain); Additional: Connecting piece		(M5908)HALLMARK ANDROGEN RESPONSE; (M5956)HALLMARK KRAS SIGNALING DN
SYCP2	10388	synaptonemal complex protein 2	SYCP2 is a gene that encodes a protein that is a major component of the synaptonemal complex, a structure that links homologous chromosomes during the prophase of meiosis. This protein may also bind DNA at scaffold attachment regions. It requires synaptonemal complex protein 3, but not 1, for inclusion in the synaptonemal complex.	GO:0048808 male genitalia morphogenesis;GO:0090598 male anatomical structure morphogenesis;GO:0035112 genitalia morphogenesis	Human disease related genes:Reproductive system diseases:Reproductive system diseases; Predicted intracellular proteins; Disease related genes	Nucleoplasm (Approved)
ABCG1	9619	ATP binding cassette subfamily G member 1	ABCG1 is a gene that encodes a protein belonging to the ATP-binding cassette (ABC) transporter superfamily. ABC proteins are responsible for transporting various molecules across cellular membranes. ABCG1 is a member of the White subfamily and is involved in the transport of cholesterol and phospholipids in macrophages. It may also play a role in regulating lipid homeostasis in other cell types. …	GO:0034436 glycoprotein transport;GO:0071403 cellular response to high density lipoprotein particle stimulus;GO:0010887 negative regulation of cholesterol storage	Predicted intracellular proteins; Transporters:Primary Active Transporters	Golgi apparatus;Vesicles (Approved)
CCDC170	80129	coiled-coil domain containing 170	The function of the human gene CCDC170, which encodes for a protein containing a coiled-coil domain, is currently unknown. However, studies have suggested that the region around this gene may be involved in breast cancer and bone mineral density. Despite this association, no direct link between CCDC170 and these conditions has been established.	GO:0000226 microtubule cytoskeleton organization;GO:0007017 microtubule-based process;GO:0007010 cytoskeleton organization	Predicted intracellular proteins	Golgi apparatus (Supported); Additional: Cell Junctions
SLC19A1	6573	solute carrier family 19 member 1	SLC19A1 is a human gene that encodes a membrane protein responsible for transporting folate and regulating its intracellular concentrations. The gene has three transcript variants that produce different isoforms.	GO:0051958 methotrexate transport;GO:1904447 folate import across plasma membrane;GO:0098838 folate transmembrane transport	Potential drug targets; Transporters:Electrochemical Potential-driven transporters; Cancer-related genes:Candidate cancer biomarkers; Disease related genes	Plasma membrane (Approved)		(M5928)HALLMARK MYC TARGETS V2; (M5905)HALLMARK ADIPOGENESIS
MAGED4	728239	MAGE family member D4	MAGED4 is a gene that belongs to the MAGE family and is predicted to be involved in the negative regulation of transcription by RNA polymerase II. It is also predicted to be active in the nucleus. The MAGE family of genes is known to be involved in various cellular processes, including cell cycle regulation, apoptosis, and differentiation. However, the specific function of MAGED4 is not yet fully…	GO:0000122 negative regulation of transcription by RNA polymerase II;GO:0045892 negative regulation of DNA-templated transcription;GO:1902679 negative regulation of RNA biosynthetic process	Predicted intracellular proteins
RAB39B	116442	RAB39B, member RAS oncogene family	RAB39B is a gene that belongs to the Rab family of proteins, which are small GTPases involved in vesicular trafficking. Mutations in this gene have been linked to X-linked cognitive disability. The exact function of RAB39B is not fully understood, but it is believed to play a role in the regulation of intracellular transport and signaling pathways. The gene is located on the X chromosome and is e…	GO:0032482 Rab protein signal transduction;GO:0007264 small GTPase-mediated signal transduction;GO:0006914 autophagy	Human disease related genes:Other diseases:Mental and behavioural disorders; Predicted intracellular proteins; Disease related genes
ELF5	2001	E74 like ETS transcription factor 5	ELF5 is a gene that encodes a transcription factor belonging to the ETS family. It plays a crucial role in regulating the final stages of keratinocyte differentiation and is also involved in regulating genes specific to glandular epithelium found in tissues such as the salivary gland and prostate. ELF5 has a negative regulatory domain at its amino terminus, which results in low affinity to DNA. S…	GO:0001712 ectodermal cell fate commitment;GO:0060806 negative regulation of cell differentiation involved in embryonic placenta development;GO:0001705 ectoderm formation	Predicted intracellular proteins; Transcription factors:Helix-turn-helix domains	Nucleoplasm (Approved)
FAM174B	400451	family with sequence similarity 174 member B	FAM174B is a human gene that is a member of the family with sequence similarity 174. It plays a role in organizing the Golgi apparatus and is located in both the Golgi apparatus and plasma membrane. This information is provided by the Alliance of Genome Resources as of April 2022.	GO:0007030 Golgi organization;GO:0010256 endomembrane system organization;GO:0006996 organelle organization	Predicted intracellular proteins	Intermediate filaments (Approved)
PRR15	222171	proline rich 15	PRR15 (Proline Rich 15) is a human gene that encodes a protein containing proline-rich regions. The function of this gene is not well understood, but it has been suggested to play a role in cell proliferation and differentiation. PRR15 has also been implicated in the development of certain cancers, including breast and lung cancer. Studies have shown that PRR15 expression is upregulated in cancer…		Predicted intracellular proteins	Vesicles (Uncertain); Additional: Cell Junctions
SMTNL2	342527	smoothelin like 2	Smoothelin-like 2 (SMTNL2) is a human gene that is predicted to have protein phosphatase 1 binding activity and tropomyosin binding activity. It is also predicted to be involved in actin cytoskeleton organization and positive regulation of vasoconstriction. SMTNL2 is expected to be part of filamentous actin and active in I band, M band, and microtubule organizing center. This information is provi…		Predicted intracellular proteins	Nuclear speckles;Nucleoplasm (Approved)
CLDN3	1365	claudin 3	CLDN3, also known as claudin 3, is a human gene that encodes a protein that is a component of tight junction strands. Tight junctions are important for cell-to-cell adhesion in epithelial or endothelial cell sheets, forming continuous seals around cells and serving as a physical barrier to prevent solutes and water from passing freely through the paracellular space. CLDN3 is also a low-affinity r…	GO:0014045 establishment of endothelial blood-brain barrier;GO:1903796 negative regulation of inorganic anion transmembrane transport;GO:2000186 negative regulation of phosphate transmembrane transport	Transporters:Transporter channels and pores; Potential drug targets; Cancer-related genes:Candidate cancer biomarkers; Human disease related genes:Other congenital disorders:Chromosomal abnormalities; Disease related genes	Cell Junctions (Supported)		(M5937)HALLMARK GLYCOLYSIS
C2orf15	150590	chromosome 2 open reading frame 15	C2orf15 is a human gene located on chromosome 2 and is also known as chromosome 2 open reading frame 15. This gene is involved in RNA binding activity, which means it plays a role in binding to RNA molecules and regulating their function. The exact function of C2orf15 is not yet fully understood, but it is believed to be involved in various cellular processes such as gene expression and protein s…		Predicted intracellular proteins
CYP4F11	57834	cytochrome P450 family 4 subfamily F member 11	CYP4F11 is a gene that belongs to the cytochrome P450 superfamily of enzymes. These enzymes are involved in drug metabolism, as well as the synthesis of cholesterol, steroids, and other lipids. CYP4F11 is located on chromosome 19 and is part of a cluster of cytochrome P450 genes. It is closely related to another member of the family, CYP4F2. The gene has multiple transcript variants that encode t…	GO:0031407 oxylipin metabolic process;GO:0031408 oxylipin biosynthetic process;GO:0042361 menaquinone catabolic process	Predicted intracellular proteins; Enzymes; ENZYME proteins:Oxidoreductases			(M5907)HALLMARK ESTROGEN RESPONSE LATE
N4BP3	23138	NEDD4 binding protein 3	N4BP3, also known as NEDD4 binding protein 3, is a human gene that is predicted to play a role in nervous system development. It is also predicted to be located in both axons and dendrites, and to be active in cytoplasmic vesicles. This information is provided by the Alliance of Genome Resources as of April 2022.	GO:0045087 innate immune response;GO:0140546 defense response to symbiont;GO:0098542 defense response to other organism	Predicted intracellular proteins	Nucleoplasm (Supported); Additional: Centrosome
SPMIP5	143379	sperm microtubule inner protein 5	The human gene C10orf82, also known as chromosome 10 open reading frame 82, is located on chromosome 10 and encodes a protein of unknown function. The gene is expressed in various tissues, including the brain, heart, and liver. Mutations in C10orf82 have been associated with a rare genetic disorder called autosomal recessive spastic ataxia of Charlevoix-Saguenay (ARSACS), which is characterized b…		Predicted intracellular proteins	Mitochondria (Uncertain)
PLCB1	23236	phospholipase C beta 1	PLCB1 is a human gene that encodes for the protein phospholipase C beta 1. This protein is responsible for catalyzing the formation of inositol 1,4,5-trisphosphate and diacylglycerol from phosphatidylinositol 4,5-bisphosphate. This reaction is important in the intracellular transduction of many extracellular signals and requires calcium as a cofactor. The gene is activated by two G-protein alpha …	GO:1905630 response to glyceraldehyde;GO:1905631 cellular response to glyceraldehyde;GO:0031161 phosphatidylinositol catabolic process	Predicted intracellular proteins; Potential drug targets; Human disease related genes:Nervous system diseases:Epilepsy; Enzymes; ENZYME proteins:Hydrolases; Disease related genes	Plasma membrane (Approved)	(M252)PID IL8 CXCR1 PATHWAY; (M213)PID AR NONGENOMIC PATHWAY; (M210)PID IL8 CXCR2 PATHWAY	(M5923)HALLMARK PI3K AKT MTOR SIGNALING
EDA2R	60401	ectodysplasin A2 receptor	EDA2R is a gene that encodes a type III transmembrane protein belonging to the TNFR superfamily. It contains cysteine-rich repeats and a single transmembrane domain. The protein binds to the EDA-A2 isoform of ectodysplasin, which is essential for the maintenance of hair and teeth. The gene has alternatively spliced transcript variants that encode distinct protein isoforms.	GO:0010668 ectodermal cell differentiation;GO:0007398 ectoderm development;GO:0072332 intrinsic apoptotic signaling pathway by p53 class mediator		Cell Junctions (Approved)
RASAL1	8437	RAS protein activator like 1	RASAL1 is a gene that encodes a protein belonging to the GAP1 family of GTPase-activating proteins. This protein acts as a suppressor of RAS function, enhancing the weak intrinsic GTPase activity of RAS proteins resulting in the inactive GDP-bound form of RAS, thereby allowing control of cellular proliferation and differentiation. Unlike other GAP1 family members, RASAL1 is strongly and selective…	GO:1903861 positive regulation of dendrite extension;GO:0046580 negative regulation of Ras protein signal transduction;GO:1903859 regulation of dendrite extension	RAS pathway related proteins; Predicted intracellular proteins	Cytosol;Plasma membrane (Approved); Additional: Cell Junctions	(M269)PID RAS PATHWAY
DNAJA4	55466	DnaJ heat shock protein family (Hsp40) member A4	DNAJA4 is a member of the DnaJ heat shock protein family (Hsp40) that plays a crucial role in protein folding and quality control. It has chaperone binding activity and unfolded protein binding activity, and is involved in various processes such as negative regulation of endothelial cell migration, negative regulation of inclusion body assembly, and protein refolding. DNAJA4 is located in both th…	GO:0090084 negative regulation of inclusion body assembly;GO:0090083 regulation of inclusion body assembly;GO:0042026 protein refolding	Predicted intracellular proteins	Cytosol;Plasma membrane (Approved); Additional: Basal body;Centriolar satellite;Nuclear membrane;Primary cilium		(M5922)HALLMARK UNFOLDED PROTEIN RESPONSE
AMZ1	155185	archaelysin family metallopeptidase 1	AMZ1 is a human gene that belongs to the archaelysin family metallopeptidase 1. It is predicted to have metal ion binding activity and metallopeptidase activity, and to be involved in proteolysis. Metallopeptidases are enzymes that catalyze the hydrolysis of peptide bonds in proteins, and are involved in a variety of biological processes, including protein degradation, signaling, and regulation. …	GO:0006508 proteolysis;GO:0019538 protein metabolic process;GO:0043170 macromolecule metabolic process	Predicted intracellular proteins; Enzymes; Peptidases:Metallopeptidases
IGFBP5	3488	insulin like growth factor binding protein 5	The human gene IGFBP5 encodes for insulin-like growth factor binding protein 5, which is involved in various cellular processes such as response to cAMP, regulation of smooth muscle cell migration and proliferation. It enables insulin-like growth factor I binding activity and is part of the insulin-like growth factor ternary complex. IGFBP5 is also a biomarker of pulmonary fibrosis.	GO:1904205 negative regulation of skeletal muscle hypertrophy;GO:1904204 regulation of skeletal muscle hypertrophy;GO:0060056 mammary gland involution	Predicted secreted proteins	Vesicles (Approved)	(M3008)NABA ECM GLYCOPROTEINS; (M5884)NABA CORE MATRISOME; (M5889)NABA MATRISOME	(M5942)HALLMARK UV RESPONSE DN; (M5924)HALLMARK MTORC1 SIGNALING
FOXD1	2297	forkhead box D1	FOXD1 is a gene that belongs to the forkhead family of transcription factors. It contains a distinct forkhead domain and is involved in various developmental processes. Studies on the mouse protein suggest that it plays a role in kidney development by promoting the differentiation of nephron progenitors. It is also involved in the development of the retina and optic chiasm. Additionally, FOXD1 ma…	GO:0060678 dichotomous subdivision of terminal units involved in ureteric bud branching;GO:0072127 renal capsule development;GO:0072213 metanephric capsule development	Predicted intracellular proteins; Transcription factors:Helix-turn-helix domains
NPNT	255743	nephronectin	NPNT, also known as nephronectin, is a gene that is predicted to enable integrin binding activity and be involved in several processes, including cell-cell adhesion mediated by integrin, positive regulation of ERK1 and ERK2 cascade, and positive regulation of osteoblast differentiation. It is also predicted to act upstream of or within positive regulation of transforming growth factor beta recept…	GO:0097195 pilomotor reflex;GO:0033631 cell-cell adhesion mediated by integrin;GO:0060004 reflex	Predicted intracellular proteins; Predicted secreted proteins	Cell Junctions;Cytosol;Nucleoplasm (Approved)	(M5887)NABA BASEMENT MEMBRANES; (M18)PID INTEGRIN1 PATHWAY; (M3008)NABA ECM GLYCOPROTEINS
H3C4	8351	H3 clustered histone 4	H3C4 is a gene that encodes a replication-dependent histone, which is a member of the histone H3 family. Histones are nuclear proteins that are responsible for the nucleosome structure of the chromosomal fiber in eukaryotes. The four core histones (H2A, H2B, H3, and H4) form an octamer, around which approximately 146 bp of DNA is wrapped in repeating units, called nucleosomes. The linker histone,…	GO:0006334 nucleosome assembly;GO:0032200 telomere organization;GO:0034728 nucleosome organization	Predicted intracellular proteins; Disease related genes	Nucleoplasm (Supported); Additional: Acrosome;Principal piece
NUP210L	91181	nucleoporin 210 like	NUP210L is a human gene that is predicted to play a role in the development of Sertoli cells and spermatids. It is also predicted to be an integral component of the membrane and part of the nuclear pore. The gene is classified as a nucleoporin 210 like, indicating its similarity to other nucleoporin proteins. The function of NUP210L is not yet fully understood, but its involvement in cellular dev…	GO:0060009 Sertoli cell development;GO:0060008 Sertoli cell differentiation;GO:0008584 male gonad development	Cancer-related genes:Mutated cancer genes	Nuclear bodies (Approved); Additional: Cytosol
OLFM2	93145	olfactomedin 2	The human gene OLFM2, also known as olfactomedin 2, is involved in the positive regulation of smooth muscle cell differentiation. It acts upstream of or within protein secretion and is located in the cytoplasm, extracellular region, and nucleoplasm. This information is provided by the Alliance of Genome Resources as of April 2022.	GO:1905174 regulation of vascular associated smooth muscle cell dedifferentiation;GO:0051152 positive regulation of smooth muscle cell differentiation;GO:0051150 regulation of smooth muscle cell differentiation	Predicted intracellular proteins; Predicted secreted proteins	Nucleoplasm (Supported)
IGSF9	57549	immunoglobulin superfamily member 9	IGSF9 is a human gene that belongs to the immunoglobulin superfamily and is predicted to play a role in cell-cell adhesion mediator activity. It is also predicted to be involved in axon guidance, dendrite self-avoidance, and homophilic cell adhesion via plasma membrane adhesion molecules. The gene is predicted to be located in dendrites and inhibitory synapses and to be an integral component of t…	GO:0070593 dendrite self-avoidance;GO:0090128 regulation of synapse maturation;GO:0008038 neuron recognition
SYTL2	54843	synaptotagmin like 2	SYTL2 is a human gene that encodes for a synaptotagmin-like protein (SLP) belonging to a protein family containing a C2 domain. The SLP homology domain (SHD) of this protein specifically binds to the GTP-bound form of Rab-27A, a protein involved in vesicle trafficking. SYTL2 plays a role in RAB27A-dependent vesicle trafficking and controls the distribution of melanosome in the cell periphery. Alt…	GO:0006904 vesicle docking involved in exocytosis;GO:0048278 vesicle docking;GO:0140029 exocytic process	Transporters; Predicted intracellular proteins	Golgi apparatus;Nucleoplasm (Approved); Additional: Plasma membrane		(M5924)HALLMARK MTORC1 SIGNALING
UCHL1	7345	ubiquitin C-terminal hydrolase L1	The UCHL1 gene encodes a thiol protease that breaks down ubiquitin, a protein involved in regulating cellular processes. This gene is primarily expressed in neurons and cells of the diffuse neuroendocrine system. Mutations in UCHL1 have been linked to Parkinson's disease, a neurodegenerative disorder characterized by the loss of dopamine-producing neurons in the brain.	GO:0002176 male germ cell proliferation;GO:0036093 germ cell proliferation;GO:0007412 axon target recognition	Disease related genes; Peptidases:Cysteine-type peptidases; Predicted intracellular proteins; Potential drug targets; Human disease related genes:Nervous system diseases:Neurodegenerative diseases; Enzymes; ENZYME proteins:Hydrolases; Human disease related genes:Nervous system diseases:Other nervous and sensory system diseases	Cytosol (Supported); Additional: Nucleoplasm	(M275)PID ALPHA SYNUCLEIN PATHWAY
LRRC10B	390205	leucine rich repeat containing 10B	The LRRC10B gene is a member of the leucine-rich repeat (LRR) family of genes. It is located on chromosome 2 and encodes a protein that contains LRR domains. LRR domains are involved in protein-protein interactions and are found in a variety of proteins involved in immune response, cell adhesion, and signal transduction. The function of LRRC10B is not well understood, but it has been suggested to…		Predicted intracellular proteins	Nucleoplasm (Approved); Additional: Nucleoli
AMOT	154796	angiomotin	AMOT (angiomotin) is a gene that belongs to the motin family of angiostatin binding proteins. It is primarily expressed in endothelial cells of capillaries and larger vessels of the placenta. AMOT may play a role in mediating the inhibitory effect of angiostatin on tube formation and the migration of endothelial cells towards growth factors during the formation of new blood vessels. Alternative s…	GO:0003365 establishment of cell polarity involved in ameboidal cell migration;GO:1905274 regulation of modification of postsynaptic actin cytoskeleton;GO:0045793 positive regulation of cell size	Predicted intracellular proteins	Cell Junctions (Supported); Additional: Nucleoplasm		(M5919)HALLMARK HEDGEHOG SIGNALING
MKRN2OS	100129480	MKRN2 opposite strand	MKRN2OS is a gene located on the opposite strand of the MKRN2 gene. It produces a long non-coding RNA that regulates the expression of MKRN2. MKRN2OS has been found to play a role in the development of various cancers, including breast, lung, and liver cancer. It has also been implicated in the regulation of immune responses and the development of neurological disorders. Further research is neede…		Predicted intracellular proteins	Golgi apparatus (Approved)
SYNE4	163183	spectrin repeat containing nuclear envelope family member 4	SYNE4 is a gene that encodes a protein belonging to the nesprin family of genes. The protein contains a KASH domain, a coiled-coil and leucine zipper region, a spectrin repeat, and a kinesin-1 binding region. It is located in the outer nuclear membrane and is part of the LINC complex in the nuclear envelope, which mechanically couples nuclear components to the cytoskeleton. Mutations in SYNE4 hav…	GO:0045198 establishment of epithelial cell apical/basal polarity;GO:0035089 establishment of apical/basal cell polarity;GO:0030859 polarized epithelial cell differentiation	Predicted intracellular proteins; Human disease related genes:Nervous system diseases:Ear disease; Disease related genes
SLC4A10	57282	solute carrier family 4 member 10	SLC4A10 is a gene that belongs to a family of sodium-coupled bicarbonate transporters (NCBTs) that regulate the pH of neurons, the secretion of bicarbonate ions across the choroid plexus, and the pH of the brain extracellular fluid. Initially identified as a sodium-driven chloride bicarbonate exchanger (NCBE), it is now known that its sodium/bicarbonate cotransport activity is independent of any …	GO:0021860 pyramidal neuron development;GO:0021859 pyramidal neuron differentiation;GO:0035641 locomotory exploration behavior	Transporters:Electrochemical Potential-driven transporters
ZNF711	7552	zinc finger protein 711	ZNF711 is a human gene that encodes a zinc finger protein with an unknown function. It shares similarities with a zinc finger protein that acts as a transcriptional activator. The gene is located on the X chromosome in a region that has been linked to cognitive disability. However, the exact role of ZNF711 in cognitive function is not yet fully understood.	GO:0045944 positive regulation of transcription by RNA polymerase II;GO:0045893 positive regulation of DNA-templated transcription;GO:1902680 positive regulation of RNA biosynthetic process	Human disease related genes:Other diseases:Mental and behavioural disorders; Predicted intracellular proteins; Transcription factors:Zinc-coordinating DNA-binding domains; Disease related genes	Nucleoplasm (Approved)
PDZK1	5174	PDZ domain containing 1	PDZK1 is a gene that encodes a scaffolding protein containing a PDZ domain. PDZ domains are responsible for binding and localizing target proteins within cells. PDZK1 plays a crucial role in regulating cholesterol metabolism by controlling the HDL receptor, scavenger receptor class B type 1. Single nucleotide polymorphisms in this gene may be linked to metabolic syndrome, while overexpression of …	GO:0015879 carnitine transport;GO:1902603 carnitine transmembrane transport;GO:0015838 amino-acid betaine transport	Predicted intracellular proteins	Nucleoplasm;Vesicles (Approved); Additional: Cytosol		(M5906)HALLMARK ESTROGEN RESPONSE EARLY; (M5907)HALLMARK ESTROGEN RESPONSE LATE
DPYSL4	10570	dihydropyrimidinase like 4	DPYSL4, also known as dihydropyrimidinase-like 4, is a gene that encodes a protein involved in nervous system development. It is predicted to be located in the cytosol and has been shown to enable filamin binding activity. The protein encoded by DPYSL4 is thought to play a role in the formation and maintenance of neuronal connections, as well as in the regulation of neuronal migration. Mutations …	GO:0007399 nervous system development;GO:0048731 system development;GO:0007275 multicellular organism development	Predicted intracellular proteins	Mitochondria (Approved); Additional: Vesicles		(M5891)HALLMARK HYPOXIA; (M5937)HALLMARK GLYCOLYSIS
MUC5B	727897	mucin 5B, oligomeric mucus/gel-forming	MUC5B is a gene that encodes a protein belonging to the mucin family. This protein is a major component of mucus secretions and is responsible for its gel-forming properties. MUC5B is found in various bodily fluids, including saliva, lung mucus, and cervical mucus. The gene has been found to be up-regulated in certain human diseases, such as chronic rhinosinusitis, chronic obstructive pulmonary d…		Human disease related genes:Respiratory diseases:Lung diseases; Predicted intracellular proteins; Predicted secreted proteins; Disease related genes	Vesicles (Supported)	(M5880)NABA ECM AFFILIATED; (M5885)NABA MATRISOME ASSOCIATED; (M5889)NABA MATRISOME
SLURP1	57152	secreted LY6/PLAUR domain containing 1	SLURP1 is a human gene that belongs to the Ly6/uPAR family but does not have a GPI-anchoring signal sequence. It is a secreted protein that is believed to have antitumor activity. Mutations in this gene have been linked to Mal de Meleda, a rare skin disorder inherited in an autosomal recessive pattern. SLURP1 is located in the same chromosomal region as other members of the Ly6/uPAR family of gly…	GO:0038195 urokinase plasminogen activator signaling pathway;GO:0050884 neuromuscular process controlling posture;GO:0010839 negative regulation of keratinocyte proliferation	Transporters:Accessory Factors Involved in Transport; Potential drug targets; Human disease related genes:Congenital malformations:Congenital malformations of skin; Predicted secreted proteins; Disease related genes
CLDN9	9080	claudin 9	CLDN9, also known as claudin 9, is a gene that encodes a protein belonging to the claudin family. Claudins are proteins that are integral to the membrane and form tight junction strands, which act as a physical barrier to prevent solutes and water from passing freely between cells. CLDN9 is one of the entry cofactors for hepatitis C virus. Studies in mice have shown that this gene is necessary fo…		Human disease related genes:Nervous system diseases:Ear disease; Disease related genes	Cell Junctions (Supported); Additional: Vesicles		(M5915)HALLMARK APICAL JUNCTION; (M5937)HALLMARK GLYCOLYSIS
MYB	4602	MYB proto-oncogene, transcription factor	The MYB gene encodes a transcription regulator protein with three HTH DNA-binding domains. It plays a crucial role in regulating hematopoiesis, but aberrant expression or rearrangement of the gene can occur in leukemias and lymphomas, making it an oncogene. Alternative splicing of the gene results in multiple transcript variants.	GO:1904897 regulation of hepatic stellate cell proliferation;GO:1904899 positive regulation of hepatic stellate cell proliferation;GO:2000843 regulation of testosterone secretion	Transcription factors:Helix-turn-helix domains; Predicted intracellular proteins; Cancer-related genes:Mutated cancer genes; Cancer-related genes:Mutational cancer driver genes; Human disease related genes:Cancers:Head and neck cancers	Nucleoplasm (Supported); Additional: Cytosol	(M143)PID IL2 PI3K PATHWAY; (M288)PID HES HEY PATHWAY; (M28)PID IL4 2PATHWAY	(M5906)HALLMARK ESTROGEN RESPONSE EARLY; (M5907)HALLMARK ESTROGEN RESPONSE LATE
HOXC11	3227	homeobox C11	HOXC11 is a gene that belongs to the homeobox family of genes, which encode transcription factors that play a crucial role in the development of multicellular organisms. HOXC11 is one of several HOXC genes located on chromosome 12 in humans. The protein product of this gene binds to a promoter element of the lactase-phlorizin hydrolase and may also be involved in early intestinal development. An …	GO:0060272 embryonic skeletal joint morphogenesis;GO:0072498 embryonic skeletal joint development;GO:0001759 organ induction	Predicted intracellular proteins; Transcription factors:Helix-turn-helix domains; Cancer-related genes	Nucleoplasm (Supported); Additional: Cytosol
PADI2	11240	peptidyl arginine deiminase 2	The PADI2 gene encodes an enzyme called peptidyl arginine deiminase 2, which is part of a family of enzymes that convert arginine residues into citrullines in the presence of calcium ions. PADI2 is the most widely expressed family member and has distinct substrate specificities and tissue-specific expression patterns. It is known to deiminate myelin basic protein in the central nervous system and…	GO:1901624 negative regulation of lymphocyte chemotaxis;GO:0070100 negative regulation of chemokine-mediated signaling pathway;GO:0070099 regulation of chemokine-mediated signaling pathway	Enzymes; Predicted intracellular proteins; ENZYME proteins:Hydrolases
SOX4	6659	SRY-box transcription factor 4	SOX4 is a gene that belongs to the SOX family of transcription factors and plays a crucial role in embryonic development and cell fate determination. It is an intronless gene that encodes a protein that acts as a transcriptional regulator by forming a complex with other proteins such as syndecan binding protein. The protein is involved in the apoptosis pathway leading to cell death and tumorigene…	GO:0002328 pro-B cell differentiation;GO:0035910 ascending aorta morphogenesis;GO:0003289 atrial septum primum morphogenesis	Predicted intracellular proteins; Human disease related genes:Congenital malformations:Other congenital malformations; Transcription factors:Other all-alpha-helical DNA-binding domains; Disease related genes	Nucleoplasm (Supported); Additional: Mitochondria
TMPRSS4	56649	transmembrane serine protease 4	TMPRSS4 is a gene that encodes a transmembrane serine protease 4, which is a type of enzyme involved in various biological processes. This gene has been found to be overexpressed in pancreatic carcinoma, a type of cancer that affects the pancreas. The encoded protein is anchored to the membrane and has a glycosylated extracellular region that contains the serine protease domain. Recent studies ha…	GO:0045967 negative regulation of growth rate;GO:0040009 regulation of growth rate;GO:0046598 positive regulation of viral entry into host cell	Peptidases:Serine-type peptidases; Predicted intracellular proteins; Enzymes; Predicted secreted proteins
CDSN	1041	corneodesmosin	The CDSN gene encodes a protein called corneodesmosin, which is found in corneodesmosomes in the human epidermis and other cornified squamous epithelia. During corneocyte maturation, the protein undergoes a series of cleavages. The gene is highly polymorphic in human populations, and variations have been linked to skin diseases such as psoriasis, hypotrichosis, and peeling skin syndrome. The gene…	GO:1905715 regulation of cornification;GO:1905716 negative regulation of cornification;GO:0003336 corneocyte desquamation	Human disease related genes:Skin diseases:Skin and soft tissue diseases; Human disease related genes:Congenital malformations:Congenital malformations of skin; Predicted secreted proteins			(M5915)HALLMARK APICAL JUNCTION
TC2N	123036	tandem C2 domains, nuclear	TC2N is a human gene that is predicted to be active in the nucleus. It contains tandem C2 domains and is involved in various cellular processes. The function of TC2N is not fully understood, but it is believed to play a role in regulating gene expression and cell signaling. The gene is located on chromosome 12 and has been linked to certain diseases, including cancer. Further research is needed t…		Predicted intracellular proteins	Nuclear bodies;Nucleoplasm (Approved)
THNSL2	55258	threonine synthase like 2	THNSL2 is a gene that encodes a protein similar to threonine synthase. In mice, a similar enzyme can break down O-phospho-homoserine into a-ketobutyrate, phosphate, and ammonia. THNSL2 also has phospho-lyase activity on gamma and beta phosphorylated substrates. In mice, an alternative form of THNSL2 has been shown to act as a cytokine and can induce the production of the inflammatory cytokine IL6…	GO:0046360 2-oxobutyrate biosynthetic process;GO:0046361 2-oxobutyrate metabolic process;GO:0051790 short-chain fatty acid biosynthetic process	Predicted intracellular proteins; Predicted secreted proteins			(M5956)HALLMARK KRAS SIGNALING DN
RTN4RL1	146760	reticulon 4 receptor like 1	The human gene RTN4RL1, also known as reticulon 4 receptor like 1, is involved in signaling receptor activity and is predicted to play a role in negative regulation of axon regeneration. It is located on the cell surface and is an anchored component of the plasma membrane. This information is provided by the Alliance of Genome Resources as of April 2022.	GO:0048681 negative regulation of axon regeneration;GO:0070571 negative regulation of neuron projection regeneration;GO:0031103 axon regeneration	Predicted intracellular proteins	Actin filaments (Approved); Additional: Midbody;Nucleoplasm;Plasma membrane		(M5916)HALLMARK APICAL SURFACE
CEACAM6	4680	CEA cell adhesion molecule 6	CEACAM6 is a gene that encodes a protein belonging to the carcinoembryonic antigen (CEA) family, which are cell surface glycoproteins involved in cell adhesion. This gene is often used as a tumor marker in serum immunoassay determinations of carcinoma. Additionally, CEACAM6 affects the sensitivity of tumor cells to adenovirus infection. The protein encoded by this gene acts as a receptor for adhe…	GO:1904906 positive regulation of endothelial cell-matrix adhesion via fibronectin;GO:1904904 regulation of endothelial cell-matrix adhesion via fibronectin;GO:0034116 positive regulation of heterotypic cell-cell adhesion	Predicted intracellular proteins; Cancer-related genes:Candidate cancer biomarkers; CD markers
CLSTN2	64084	calsyntenin 2	CLSTN2, also known as calsyntenin 2, is a human gene that is predicted to enable calcium ion binding activity and be involved in positive regulation of synapse assembly and synaptic transmission. It is also predicted to be located in the postsynaptic density and be active in the cell surface, glutamatergic synapse, and postsynaptic membrane. Additionally, it is predicted to be an integral compone…	GO:1904862 inhibitory synapse assembly;GO:0051965 positive regulation of synapse assembly;GO:0008306 associative learning		Vesicles (Uncertain); Additional: Cytokinetic bridge
KDF1	126695	keratinocyte differentiation factor 1	KDF1, also known as keratinocyte differentiation factor 1, is a gene that is predicted to play a role in several processes related to skin development, including the positive regulation of epidermal cell differentiation and the regulation of epidermal cell division. It is also predicted to be involved in keratinocyte development and the negative regulation of keratinocyte proliferation. KDF1 is l…	GO:0060887 limb epidermis development;GO:0010482 regulation of epidermal cell division;GO:0003334 keratinocyte development	Predicted intracellular proteins; Human disease related genes:Congenital malformations:Congenital malformations of skin; Disease related genes	Plasma membrane (Approved); Additional: Cytosol
SALL4	57167	spalt like transcription factor 4	SALL4 is a gene that encodes a zinc finger transcription factor. It is believed to be involved in the development of abducens motor neurons. Mutations in this gene have been linked to Duane-radial ray syndrome (DRRS), a rare genetic disorder that affects the development of the eyes and arms. Alternative splicing of the gene results in the production of multiple transcript variants that encode dif…	GO:0001833 inner cell mass cell proliferation;GO:0001832 blastocyst growth;GO:0035019 somatic stem cell population maintenance	Human disease related genes:Congenital malformations:Other congenital malformations; Cancer-related genes; Predicted intracellular proteins; Transcription factors:Zinc-coordinating DNA-binding domains; Disease related genes	Nucleoplasm (Enhanced); Additional: Vesicles	(M223)PID BETA CATENIN NUC PATHWAY
SOX3	6658	SRY-box transcription factor 3	SOX3 is a gene that belongs to the SOX family of transcription factors. It plays a crucial role in embryonic development and cell fate determination. The protein encoded by this gene acts as a transcriptional regulator by forming a complex with other proteins. Mutations in this gene have been linked to X-linked cognitive disability with growth hormone deficiency.	GO:0007530 sex determination;GO:0021854 hypothalamus development;GO:0021983 pituitary gland development	Human disease related genes:Other diseases:Mental and behavioural disorders; Predicted intracellular proteins; Transcription factors:Other all-alpha-helical DNA-binding domains; Human disease related genes:Reproductive system diseases:Reproductive system diseases; Human disease related genes:Endocrine and metabolic diseases:Hypothalamus and pituitary gland diseases; Human disease related genes:Co…	Nucleoplasm (Enhanced)		(M5906)HALLMARK ESTROGEN RESPONSE EARLY; (M5907)HALLMARK ESTROGEN RESPONSE LATE
PCDHA6	56142	protocadherin alpha 6	PCDHA6 is a gene that belongs to the protocadherin alpha gene cluster, which is composed of 15 cadherin superfamily genes. These genes are related to the mouse CNR genes and are organized similarly to B-cell and T-cell receptor gene clusters. PCDHA6 consists of 15 N-terminal exons, or variable exons, followed by downstream C-terminal exons, or constant exons, which are shared by all genes in the …	GO:0007156 homophilic cell adhesion via plasma membrane adhesion molecules;GO:0098742 cell-cell adhesion via plasma-membrane adhesion molecules;GO:0098609 cell-cell adhesion	Predicted secreted proteins	Vesicles (Approved)
SULT1A1	6817	sulfotransferase family 1A member 1	SULT1A1 is a gene that encodes for a sulfotransferase enzyme that is involved in the sulfate conjugation of various compounds such as hormones, neurotransmitters, drugs, and xenobiotics. This enzyme is found in the cytosol and has different substrate specificities and tissue distributions. SULT1A1 is one of two phenol sulfotransferases that have thermostable enzyme activity. The gene structure is…	GO:0019614 catechol-containing compound catabolic process;GO:0042420 dopamine catabolic process;GO:0042424 catecholamine catabolic process	ENZYME proteins:Transferases; Predicted intracellular proteins; Enzymes			(M5941)HALLMARK UV RESPONSE UP; (M5905)HALLMARK ADIPOGENESIS
SERPINA5	5104	serpin family A member 5	SERPINA5 is a gene that encodes a glycoprotein belonging to the serpin family of proteins. This gene is located on the q arm of chromosome 14 and is involved in inhibiting serine proteases, including protein C, plasminogen activators, and kallikreins. As a result, SERPINA5 plays a crucial role in hemostasis and thrombosis in various organs. The protein encoded by this gene is a multifunctional pr…	GO:0070684 seminal clot liquefaction;GO:0007320 insemination;GO:0007620 copulation	Candidate cardiovascular disease genes; Cancer-related genes:Candidate cancer biomarkers; Predicted secreted proteins		(M3468)NABA ECM REGULATORS; (M5885)NABA MATRISOME ASSOCIATED; (M5889)NABA MATRISOME	(M5944)HALLMARK ANGIOGENESIS; (M5907)HALLMARK ESTROGEN RESPONSE LATE
NEBL	10529	nebulette	NEBL is a gene that encodes a protein called nebulette, which is primarily expressed in cardiac muscle. Nebulette binds actin and interacts with thin filaments and Z-line associated proteins in striated muscle, potentially playing a role in cardiac myofibril assembly. A shorter isoform of nebulette, called LIM nebulette, is expressed in non-muscle cells and may function as a component of focal ad…	GO:0071691 cardiac muscle thin filament assembly;GO:0055003 cardiac myofibril assembly;GO:0030239 myofibril assembly	Predicted intracellular proteins
POF1B	79983	POF1B actin binding protein	POF1B is a gene located in the POF2 region, which is associated with premature ovarian failure (POF) characterized by primary or secondary amenorrhea in women under 40 years old. The gene is expressed at low levels in mouse prenatal ovary and is barely detectable or absent from adult ovary in both humans and mice. POF1B is primarily expressed in epithelial tissues, with the highest expression in …	GO:0003382 epithelial cell morphogenesis;GO:0070830 bicellular tight junction assembly;GO:0120192 tight junction assembly	Human disease related genes:Reproductive system diseases:Reproductive system diseases; Predicted intracellular proteins; Disease related genes	Golgi apparatus (Supported); Additional: Nucleoplasm
CRIP2	1397	cysteine rich protein 2	CRIP2, or cysteine rich protein 2, is a gene that encodes a potential transcription factor with two LIM zinc-binding domains. This protein may play a role in the differentiation of smooth muscle tissue. Alternative splicing of the gene results in the production of multiple transcript variants. The function of CRIP2 is not fully understood, but it is believed to be involved in the regulation of ge…	GO:0030097 hemopoiesis;GO:0008284 positive regulation of cell population proliferation;GO:0042127 regulation of cell population proliferation	Predicted intracellular proteins	Nucleoli (Approved); Additional: Nucleoplasm;Plasma membrane		(M5946)HALLMARK COAGULATION
IRX4	50805	iroquois homeobox 4	IRX4 is a human gene that is predicted to have DNA-binding transcription factor activity, specifically for RNA polymerase II and cis-regulatory region sequence-specific DNA binding activity. It is also predicted to be involved in cell development, neuron differentiation, and regulation of transcription by RNA polymerase II. IRX4 is believed to play a role in heart development and is predicted to …	GO:0048561 establishment of animal organ orientation;GO:0048560 establishment of anatomical structure orientation;GO:0009798 axis specification	Predicted intracellular proteins; Transcription factors:Helix-turn-helix domains	Nucleoplasm;Vesicles (Uncertain)
DDX43	55510	DEAD-box helicase 43	DDX43 is a gene that encodes for a protein called DEAD-box helicase 43. This protein is an RNA helicase that uses ATP to unwind RNA molecules. It belongs to the DEAD-box family of proteins and is expressed specifically in tumors. The function of DDX43 is not fully understood, but it is thought to play a role in RNA metabolism and gene expression. Mutations in this gene have been associated with v…		Enzymes; Predicted intracellular proteins; ENZYME proteins:Hydrolases
TMEM64	169200	transmembrane protein 64	TMEM64 is a transmembrane protein that is predicted to be involved in various biological processes such as negative regulation of canonical Wnt signaling pathway, negative regulation of osteoblast differentiation, and positive regulation of fat cell differentiation. It is also predicted to act upstream or within several processes including positive regulation of bone resorption, positive regulati…	GO:0045780 positive regulation of bone resorption;GO:0045672 positive regulation of osteoclast differentiation;GO:0045124 regulation of bone resorption	Transporters; Predicted intracellular proteins
MYO1D	4642	myosin ID	MYO1D is a human gene that encodes for the protein myosin ID. This protein is involved in various cellular processes, including actin filament organization, transport of vesicles along actin filaments, and early endosome to recycling endosome transport. It is located in extracellular exosomes and enables protein domain specific binding activity. MYO1D is predicted to play a role in various biolog…	GO:0061502 early endosome to recycling endosome transport;GO:0098927 vesicle-mediated transport between endosomal compartments;GO:0030048 actin filament-based movement	Predicted intracellular proteins	Cytosol (Approved)
SYT1	6857	synaptotagmin 1	SYT1, also known as synaptotagmin 1, is a human gene that encodes for a protein called synaptotagmin-1. This protein is found in the membranes of synaptic vesicles and is believed to act as a sensor for calcium ions during the process of vesicular trafficking and exocytosis. When calcium ions bind to synaptotagmin-1, it triggers the release of neurotransmitters at the synapse. This gene is import…	GO:0071911 synchronous neurotransmitter secretion;GO:0098746 fast, calcium ion-dependent exocytosis of neurotransmitter;GO:1903235 positive regulation of calcium ion-dependent exocytosis of neurotransmitter	Transporters:Transporter channels and pores; Predicted intracellular proteins; Potential drug targets; Human disease related genes:Congenital malformations:Congenital malformations of the nervous system; Disease related genes		(M12705)SIG CD40PATHWAYMAP
ILDR1	286676	immunoglobulin like domain containing receptor 1	ILDR1 is a gene that encodes a protein containing an immunoglobulin-like domain. This protein may act as a receptor on the surface of cells and has been identified as a potential diagnostic marker for cancer progression. Multiple protein isoforms have been observed due to alternative splicing of the gene.	GO:1904274 tricellular tight junction assembly;GO:0061833 protein localization to tricellular tight junction;GO:0150105 protein localization to cell-cell junction	Predicted intracellular proteins; Human disease related genes:Nervous system diseases:Ear disease; Disease related genes
GNA14	9630	G protein subunit alpha 14	GNA14 is a gene that encodes a protein belonging to the alpha family of G proteins, specifically the alpha q subfamily. G proteins are heterotrimers consisting of alpha, beta, and gamma subunits. The encoded protein may play a role in the activation of phospholipase C-beta and its downstream effectors, which is resistant to pertussis toxin.	GO:0060158 phospholipase C-activating dopamine receptor signaling pathway;GO:0007212 G protein-coupled dopamine receptor signaling pathway;GO:1903351 cellular response to dopamine	Predicted intracellular proteins		(M138)PID THROMBIN PAR4 PATHWAY; (M155)PID S1P META PATHWAY; (M268)PID S1P S1P2 PATHWAY	(M5923)HALLMARK PI3K AKT MTOR SIGNALING
GSC	145258	goosecoid homeobox	The GSC gene is a member of the bicoid subfamily of the paired homeobox family of proteins. It acts as a transcription factor and may be autoregulatory. In mice, a similar protein plays a role in craniofacial and rib cage development during embryogenesis.	GO:0014036 neural crest cell fate specification;GO:0014034 neural crest cell fate commitment;GO:0048866 stem cell fate specification	Predicted intracellular proteins; Human disease related genes:Congenital malformations:Other congenital malformations; Transcription factors:Helix-turn-helix domains; Disease related genes	Nuclear speckles;Nucleoplasm (Supported)	(M279)PID RB 1PATHWAY; (M2)PID SMAD2 3NUCLEAR PATHWAY
DEPTOR	64798	DEP domain containing MTOR interacting protein	DEPTOR (DEP domain containing MTOR interacting protein) is a human gene that plays a role in regulating various cellular processes. It is involved in negatively regulating TOR signaling, which is important for controlling cell growth and metabolism. DEPTOR also negatively regulates cell size and protein kinase activity. The gene's function is important for maintaining proper cellular homeostasis …	GO:1903940 negative regulation of TORC2 signaling;GO:0045792 negative regulation of cell size;GO:1903939 regulation of TORC2 signaling	Predicted intracellular proteins	Mitochondria (Approved); Additional: Nuclear bodies;Nucleoplasm	(M121)PID MTOR 4PATHWAY; (M48)PID MET PATHWAY	(M5906)HALLMARK ESTROGEN RESPONSE EARLY
SLC39A6	25800	solute carrier family 39 member 6	SLC39A6 is a human gene that belongs to a subfamily of proteins that transport zinc. Zinc is an essential cofactor for many enzymes involved in various metabolic processes, gene transcription, growth, development, and differentiation. SLC39A6 is involved in the transport of zinc across cell membranes and is expressed in various tissues, including the brain, liver, and pancreas. Mutations in SLC39…	GO:0071578 zinc ion import across plasma membrane;GO:0071577 zinc ion transmembrane transport;GO:0006829 zinc ion transport	Transporters:Electrochemical Potential-driven transporters	Cytosol (Uncertain); Additional: Nucleoplasm;Plasma membrane		(M5906)HALLMARK ESTROGEN RESPONSE EARLY
ENTPD8	377841	ectonucleoside triphosphate diphosphohydrolase 8	ENTPD8 is a human gene that encodes for a protein called ectonucleoside triphosphate diphosphohydrolase 8. This protein is predicted to have guanosine-diphosphatase and uridine-diphosphatase activity, and to be involved in nucleoside diphosphate catabolic process. It is also predicted to play a role in nucleoside diphosphate and monophosphate biosynthetic processes. The protein is expected to be …	GO:0009133 nucleoside diphosphate biosynthetic process;GO:0009124 nucleoside monophosphate biosynthetic process;GO:0009134 nucleoside diphosphate catabolic process	Enzymes; Predicted intracellular proteins; ENZYME proteins:Hydrolases	Cytosol;Nucleoplasm (Approved); Additional: Vesicles
LARGE1	9215	LARGE xylosyl- and glucuronyltransferase 1	The human gene LARGE1 encodes a glycosyltransferase that is involved in the glycosylation of alpha-dystroglycan, a protein that plays a critical role in muscle function. This glycotransferase adds the final xylose and glucuronic acid to alpha-dystroglycan, allowing it to bind to ligands such as laminin 211 and neurexin. Mutations in this gene can cause several forms of congenital muscular dystrop…	GO:0035129 post-embryonic hindlimb morphogenesis;GO:0021730 trigeminal sensory nucleus development;GO:0021740 principal sensory nucleus of trigeminal nerve development	Predicted intracellular proteins; Human disease related genes:Congenital disorders of metabolism:Congenital disorders of glycan/glycoprotein metabolism; Disease related genes			(M5891)HALLMARK HYPOXIA; (M5907)HALLMARK ESTROGEN RESPONSE LATE; (M5909)HALLMARK MYOGENESIS
MAP7	9053	microtubule associated protein 7	MAP7 is a gene that encodes for a microtubule-associated protein that is mainly expressed in epithelial cells. Microtubule-associated proteins are believed to play a crucial role in microtubule dynamics, which is essential for cell differentiation and polarization. The protein encoded by MAP7 has been shown to stabilize microtubules and may regulate their functions. Studies on the mouse protein r…	GO:0006970 response to osmotic stress;GO:0072659 protein localization to plasma membrane;GO:0007163 establishment or maintenance of cell polarity	Predicted intracellular proteins	Cytosol (Supported); Additional: Microtubules		(M5908)HALLMARK ANDROGEN RESPONSE; (M5951)HALLMARK SPERMATOGENESIS; (M5953)HALLMARK KRAS SIGNALING UP
GADD45G	10912	growth arrest and DNA damage inducible gamma	GADD45G is a human gene that is activated in response to stressful growth arrest conditions and exposure to DNA-damaging agents. The protein encoded by this gene plays a role in mediating the activation of the p38/JNK pathway via MTK1/MEKK4 kinase in response to environmental stresses. GADD45G is highly expressed in the placenta.	GO:1900745 positive regulation of p38MAPK cascade;GO:1900744 regulation of p38MAPK cascade;GO:0046330 positive regulation of JNK cascade	Predicted intracellular proteins; Cancer-related genes:Candidate cancer biomarkers		(M20)PID P38 MKK3 6PATHWAY; (M54)PID IL12 2PATHWAY	(M5953)HALLMARK KRAS SIGNALING UP
ASTL	431705	astacin like metalloendopeptidase	ASTL is a human gene that encodes for a protein called astacin-like metalloendopeptidase. This protein is predicted to have several enzymatic activities, including aspartic-type peptidase activity, glutamic-type peptidase activity, and metalloendopeptidase activity. ASTL is also predicted to be involved in various biological processes, such as negative regulation of binding activity of sperm to z…	GO:2000360 negative regulation of binding of sperm to zona pellucida;GO:2000359 regulation of binding of sperm to zona pellucida;GO:0060467 negative regulation of fertilization	Human disease related genes:Reproductive system diseases:Reproductive system diseases; Predicted intracellular proteins; Disease related genes		(M3468)NABA ECM REGULATORS; (M5885)NABA MATRISOME ASSOCIATED; (M5889)NABA MATRISOME
MATK	4145	megakaryocyte-associated tyrosine kinase	The human gene MATK, also known as megakaryocyte-associated tyrosine kinase, encodes a protein with structural features similar to the Csk tyrosine kinase. It contains SRC homology SH2 and SH3 domains, a catalytic domain, a unique N terminus, and lacks myristylation signals, a negative regulatory phosphorylation site, and an autophosphorylation site. MATK is believed to play a significant role in…	GO:0006468 protein phosphorylation;GO:0016310 phosphorylation;GO:0008284 positive regulation of cell population proliferation	Predicted intracellular proteins; ENZYME proteins:Transferases; Cancer-related genes:Mutational cancer driver genes; Enzymes; Kinases:Tyr protein kinases	Microtubules (Approved); Additional: Centriolar satellite;Cytokinetic bridge;Cytosol;Mitotic spindle	(M231)PID KIT PATHWAY; (M187)PID TRKR PATHWAY
GP1BB	2812	glycoprotein Ib platelet subunit beta	GP1BB is a gene that encodes for the beta subunit of the platelet glycoprotein Ib (GPIb) receptor, which is responsible for platelet adhesion in the arterial circulation by binding to von Willebrand factor (VWF). The alpha chain of GPIb provides the VWF binding site, while the beta chain contributes to surface expression of the receptor and participates in transmembrane signaling. Mutations in GP…	GO:0007597 blood coagulation, intrinsic pathway;GO:0010572 positive regulation of platelet activation;GO:0072378 blood coagulation, fibrin clot formation	Human disease related genes:Cardiovascular diseases:Hematologic diseases; CD markers; Disease related genes
SPINT1	6692	serine peptidase inhibitor, Kunitz type 1	SPINT1 is a gene that encodes a protein belonging to the Kunitz family of serine protease inhibitors. This protein is a strong inhibitor of HGF activator and is believed to play a role in regulating the proteolytic activation of HGF in damaged tissues. The gene undergoes alternative splicing, resulting in the production of multiple isoforms with different functions. Overall, SPINT1 is important f…	GO:0060670 branching involved in labyrinthine layer morphogenesis;GO:0060713 labyrinthine layer morphogenesis;GO:0060669 embryonic placenta morphogenesis	Predicted intracellular proteins; Cancer-related genes:Candidate cancer biomarkers; Transporters:Accessory Factors Involved in Transport; Predicted secreted proteins	Cytosol;Plasma membrane (Supported); Additional: Nucleoplasm
BFSP2	8419	beaded filament structural protein 2	BFSP2 is a gene that encodes for a protein called phakinin, which is one of two intermediate filament-like proteins found in the beaded filament (BF) cytoskeletal element of lens fiber cells in the vertebrate eye. These proteins are only expressed after fiber cell differentiation has begun. Mutations in BFSP2 have been linked to juvenile-onset, progressive cataracts and Dowling-Meara epidermolysi…	GO:0070307 lens fiber cell development;GO:0070306 lens fiber cell differentiation;GO:0045109 intermediate filament organization	Predicted intracellular proteins; Human disease related genes:Nervous system diseases:Eye disease; Disease related genes	Cytosol;Plasma membrane (Uncertain)
EMID1	129080	EMI domain containing 1	EMID1, or EMI domain containing 1, is a human gene that is predicted to be located in various cellular components, including the Golgi apparatus, endoplasmic reticulum, and extracellular matrix. It is also predicted to be part of the collagen trimer. The function of EMID1 is not yet fully understood, but it has been implicated in various biological processes, including cell adhesion, migration, a…		Predicted intracellular proteins; Predicted secreted proteins		(M3008)NABA ECM GLYCOPROTEINS; (M5884)NABA CORE MATRISOME; (M5889)NABA MATRISOME
FREM2	341640	FRAS1 related extracellular matrix 2	FREM2 is a human gene that encodes an integral membrane protein with CSPG repeats and Calx-beta domains. It is located in the basement membrane and forms a ternary complex that plays a role in epidermal-dermal interactions. This protein is crucial for the integrity of skin and renal epithelia. Mutations in this gene are linked to Fraser syndrome, a rare genetic disorder characterized by abnormali…	GO:0042733 embryonic digit morphogenesis;GO:0030326 embryonic limb morphogenesis;GO:0035113 embryonic appendage morphogenesis	Human disease related genes:Congenital malformations:Other congenital malformations; Disease related genes	Cytosol (Approved)	(M5880)NABA ECM AFFILIATED; (M5885)NABA MATRISOME ASSOCIATED; (M5889)NABA MATRISOME
MMP17	4326	matrix metallopeptidase 17	MMP17, also known as matrix metallopeptidase 17, is a gene that belongs to the peptidase M10 family and membrane-type subfamily of matrix metalloproteinases. These proteins are involved in breaking down the extracellular matrix in various physiological processes, including embryonic development, tissue remodeling, and reproduction. MMP17 is unique among the membrane-type matrix metalloproteinases…	GO:0042756 drinking behavior;GO:0030574 collagen catabolic process;GO:0032963 collagen metabolic process	Predicted secreted proteins; Predicted intracellular proteins; Enzymes; Peptidases:Metallopeptidases		(M3468)NABA ECM REGULATORS; (M5885)NABA MATRISOME ASSOCIATED; (M5889)NABA MATRISOME
RNF39	80352	ring finger protein 39	RNF39, also known as ring finger protein 39, is a gene located on chromosome 6 within the major histocompatibility complex class I region. Studies on a similar protein in rats suggest that RNF39 plays a role in the early phase of synaptic plasticity, which is the ability of the brain to change and adapt in response to experiences. The gene has multiple transcript variants that encode different is…	GO:0141111 positive regulation of cGAS/STING signaling pathway;GO:0140896 cGAS/STING signaling pathway;GO:0039532 negative regulation of cytoplasmic pattern recognition receptor signaling pathway	Predicted intracellular proteins	Centrosome;Plasma membrane;Vesicles (Approved)
ADAMTS19	171019	ADAM metallopeptidase with thrombospondin type 1 motif 19	ADAMTS19 is a gene that belongs to the ADAMTS protein family. This family of proteins contains several distinct protein modules, including a propeptide region, a metalloproteinase domain, a disintegrin-like domain, and a thrombospondin type 1 (TS) motif. ADAMTS19 has high sequence similarity to ADAMTS16, another member of the family. The number of C-terminal TS motifs varies among family members,…	GO:0003186 tricuspid valve morphogenesis;GO:0003175 tricuspid valve development;GO:0003183 mitral valve morphogenesis	Predicted secreted proteins	Midbody;Vesicles (Approved)	(M3468)NABA ECM REGULATORS; (M5885)NABA MATRISOME ASSOCIATED; (M5889)NABA MATRISOME
KCNH2	3757	potassium voltage-gated channel subfamily H member 2	The KCNH2 gene encodes a protein that is a component of a voltage-activated potassium channel found in various tissues, including cardiac muscle, nerve cells, and microglia. This protein interacts with another protein called KCNE2 to form a functional potassium channel. Mutations in the KCNH2 gene can lead to long QT syndrome type 2 (LQT2), a heart condition that can cause irregular heartbeats an…	GO:0003064 regulation of heart rate by hormone;GO:0003062 regulation of heart rate by chemical signal;GO:1903765 negative regulation of potassium ion export across plasma membrane	Voltage-gated ion channels:Voltage-Gated Potassium Channels; Human disease related genes:Cardiovascular diseases:Cardiac diseases; Transporters:Transporter channels and pores; FDA approved drug targets:Small molecule drugs; Disease related genes			(M5941)HALLMARK UV RESPONSE UP; (M5909)HALLMARK MYOGENESIS; (M5915)HALLMARK APICAL JUNCTION
GPR37L1	9283	G protein-coupled receptor 37 like 1	GPR37L1 is a human gene that encodes a protein called G protein-coupled receptor 37 like 1. This protein is involved in various cellular processes, including peptide binding activity, prosaposin receptor activity, and G protein-coupled peptide receptor activity. It is also involved in the adenylate cyclase-inhibiting G protein-coupled receptor signaling pathway and positive regulation of the MAPK…	GO:0021940 positive regulation of cerebellar granule cell precursor proliferation;GO:0021936 regulation of cerebellar granule cell precursor proliferation;GO:0060020 Bergmann glial cell differentiation	G-protein coupled receptors:GPCRs excl olfactory receptors	Cell Junctions;Nucleoplasm (Approved); Additional: Plasma membrane;Vesicles
RIMS4	140730	regulating synaptic membrane exocytosis 4	RIMS4 is a human gene that is involved in regulating synaptic membrane exocytosis. It is predicted to have transmembrane transporter binding activity and to be active in glutamatergic synapses. RIMS4 is also predicted to play a role in regulating membrane potential, synapse organization, and synaptic vesicle exocytosis. It is predicted to be located in the synaptic membrane. This information was …	GO:2000300 regulation of synaptic vesicle exocytosis;GO:0046928 regulation of neurotransmitter secretion;GO:0051588 regulation of neurotransmitter transport	Predicted intracellular proteins	Nucleoplasm (Approved)
LLGL2	3993	LLGL scribble cell polarity complex component 2	The human gene LLGL2 encodes a protein that is similar to the lethal (2) giant larvae protein found in Drosophila. The Drosophila protein is involved in asymmetric cell division, epithelial cell polarity, and cell migration. In humans, the LLGL2 protein interacts with atypical protein kinase C-containing complexes and is located in mitotic cells. The protein's ability to localize cell fate determ…	GO:0016332 establishment or maintenance of polarity of embryonic epithelium;GO:0015820 L-leucine transport;GO:0060670 branching involved in labyrinthine layer morphogenesis	Predicted intracellular proteins	Cytosol (Supported); Additional: Vesicles		(M5907)HALLMARK ESTROGEN RESPONSE LATE
PRLR	5618	prolactin receptor	The PRLR gene encodes a receptor for the hormone prolactin and is part of the type I cytokine receptor family. When prolactin binds to the receptor, it causes signaling through dimerization. There are multiple versions of the gene due to alternative splicing, which can result in different isoforms that may have varying effects on the endocrine and autocrine functions of prolactin in both normal t…	GO:0007171 activation of transmembrane receptor protein tyrosine kinase activity;GO:0038161 prolactin signaling pathway;GO:0042976 activation of Janus kinase activity	Predicted intracellular proteins; Human disease related genes:Endocrine and metabolic diseases:Hypothalamus and pituitary gland diseases; FDA approved drug targets:Biotech drugs; Disease related genes		(M13)PID ERBB4 PATHWAY; (M50)PID PTP1B PATHWAY	(M5907)HALLMARK ESTROGEN RESPONSE LATE
KLK6	5653	kallikrein related peptidase 6	KLK6 is a gene that encodes a serine protease belonging to the kallikrein subfamily. This protease is involved in the cleavage of amyloid precursor protein and alpha-synuclein, which are implicated in Alzheimer's and Parkinson's disease, respectively. KLK6 expression is regulated by steroid hormones and may be elevated in multiple human cancers and in serum from psoriasis patients. Alternative sp…	GO:0042982 amyloid precursor protein metabolic process;GO:0016540 protein autoprocessing;GO:0030574 collagen catabolic process	Peptidases:Serine-type peptidases; Predicted intracellular proteins; Predicted secreted proteins; Cancer-related genes:Candidate cancer biomarkers; Enzymes	Nucleoplasm (Supported); Additional: Cytokinetic bridge;Nuclear membrane	(M275)PID ALPHA SYNUCLEIN PATHWAY
PDGFB	5155	platelet derived growth factor subunit B	The PDGFB gene encodes a protein that belongs to the family of platelet-derived growth factors (PDGF) and vascular endothelial growth factors (VEGF). The protein is processed to generate platelet-derived growth factor subunit B, which can homodimerize or heterodimerize with subunit A. These proteins activate PDGF receptor tyrosine kinases, which play a role in various developmental processes. Mut…	GO:0072255 metanephric glomerular mesangial cell development;GO:0010512 negative regulation of phosphatidylinositol biosynthetic process;GO:0071505 response to mycophenolic acid	Predicted intracellular proteins; Predicted secreted proteins; Human disease related genes:Nervous system diseases:Neurodegenerative diseases; Human disease related genes:Cancers:Cancers of the lung and pleura; RAS pathway related proteins; Cancer-related genes:Candidate cancer biomarkers; Human disease related genes:Cancers:Cancers of eye, brain, and central nervous system; Candidate cardiovascu…	Vesicles (Approved)	(M103)PID S1P S1P1 PATHWAY; (M55)PID S1P S1P3 PATHWAY; (M72)PID NECTIN PATHWAY	(M5946)HALLMARK COAGULATION; (M5891)HALLMARK HYPOXIA; (M5921)HALLMARK COMPLEMENT
GOLGA8A	23015	golgin A8 family member A	GOLGA8A is a gene that encodes a protein belonging to the golgin family, which are localized to the Golgi apparatus. The Golgi is responsible for glycosylation and transport of proteins and lipids in the secretory pathway. The golgins are thought to play a role in the reorganization of the Golgi after mitosis. GOLGA8A is structurally similar to GOLGA2, suggesting they may have a similar function.…	GO:0007030 Golgi organization;GO:0010256 endomembrane system organization;GO:0006996 organelle organization	Predicted intracellular proteins	Golgi apparatus (Approved); Additional: Cytosol
OVOL2	58495	ovo like zinc finger 2	OVOL2 is a gene that belongs to the ovo-like protein family and is involved in epithelial development and differentiation. It encodes a protein that contains a single zinc finger domain composed of a tetrad of C2H2 zinc fingers with variable N- and C-terminal extensions that contain intrinsically disordered domains. Knockout of this gene in mice results in early embryonic lethality with phenotype…	GO:0060214 endocardium formation;GO:0070343 white fat cell proliferation;GO:0003160 endocardium morphogenesis	Predicted intracellular proteins; Human disease related genes:Nervous system diseases:Eye disease; Transcription factors:Zinc-coordinating DNA-binding domains; Disease related genes	Nucleoplasm (Approved); Additional: Cytosol		(M5906)HALLMARK ESTROGEN RESPONSE EARLY; (M5907)HALLMARK ESTROGEN RESPONSE LATE
ARHGAP44	9912	Rho GTPase activating protein 44	ARHGAP44 is a human gene that encodes for a protein called Rho GTPase activating protein 44. This protein is involved in several biological processes, including the modification of dendritic spine, negative regulation of Rac protein signal transduction, and regulation of plasma membrane bounded cell projection organization. ARHGAP44 is located in the leading edge membrane and has the ability to b…	GO:0099152 regulation of neurotransmitter receptor transport, endosome to postsynaptic membrane;GO:0051490 negative regulation of filopodium assembly;GO:1905749 regulation of endosome to plasma membrane protein transport	Predicted intracellular proteins
CIART	148523	circadian associated repressor of transcription	CIART, or circadian associated repressor of transcription, is a gene that is predicted to have E-box binding activity and be involved in the circadian regulation of gene expression, locomotor rhythm, and negative regulation of transcription. It is also predicted to be located in PML bodies and active in the nucleus.	GO:0045475 locomotor rhythm;GO:0048512 circadian behavior;GO:0007622 rhythmic behavior	Predicted intracellular proteins	Nucleoplasm (Approved)
KIF26A	26153	kinesin family member 26A	KIF26A is a human gene that is predicted to have microtubule binding and motor activity. It is also predicted to be involved in the development of the enteric nervous system, negative regulation of signal transduction, and regulation of cell growth by extracellular stimulus. The gene is predicted to be located in the cytosol and to be part of the kinesin complex. It is also predicted to be active…	GO:0001560 regulation of cell growth by extracellular stimulus;GO:0048484 enteric nervous system development;GO:0048483 autonomic nervous system development	Predicted intracellular proteins	Flagellar centriole;Plasma membrane (Approved); Additional: Connecting piece;Cytosol;Nucleoplasm
PKP1	5317	plakophilin 1	PKP1, also known as plakophilin 1, is a gene that belongs to the arm-repeat and plakophilin gene families. Plakophilin proteins contain multiple armadillo repeats and are involved in linking cadherins to intermediate filaments in the cytoskeleton. PKP1 is involved in molecular recruitment and stabilization during desmosome formation. Mutations in this gene have been linked to the ectodermal dyspl…	GO:0002160 desmosome maintenance;GO:1903674 regulation of cap-dependent translational initiation;GO:1903676 positive regulation of cap-dependent translational initiation	Predicted intracellular proteins; Human disease related genes:Congenital malformations:Congenital malformations of skin; Disease related genes	Nucleoplasm;Plasma membrane (Approved)		(M5891)HALLMARK HYPOXIA; (M5956)HALLMARK KRAS SIGNALING DN
SAMD11	148398	sterile alpha motif domain containing 11	SAMD11 (sterile alpha motif domain containing 11) is a gene that is predicted to have several functions, including histone binding activity, protein domain specific binding activity, and protein self-association. It is also predicted to be involved in negative regulation of transcription, DNA-templated, and to act upstream of or within negative regulation of transcription by RNA polymerase II. SA…	GO:0046548 retinal rod cell development;GO:0060221 retinal rod cell differentiation;GO:0060219 camera-type eye photoreceptor cell differentiation	Predicted intracellular proteins	Nucleoplasm;Vesicles (Approved)
ARHGEF16	27237	Rho guanine nucleotide exchange factor 16	ARHGEF16 is a human gene that encodes for a protein called Rho guanine nucleotide exchange factor 16. The exact function of this protein is not yet fully understood, but it is believed to play a role in interactions between proteins and lipids. The gene was first identified in July 2008 and further research is needed to fully understand its function and potential implications for human health.	GO:0032489 regulation of Cdc42 protein signal transduction;GO:0090630 activation of GTPase activity;GO:1903078 positive regulation of protein localization to plasma membrane	Predicted intracellular proteins
MALRD1	340895	MAM and LDL receptor class A domain containing 1	The human gene MALRD1 encodes a protein that contains multiple MAM and LDLR A2 domains. It is highly expressed in the small intestine and is upregulated during the differentiation of intestinal epithelial cells. The protein has been shown to regulate bile acid metabolism in the liver and modulate the production of FGF19 in intestinal cells. Additionally, a synergistic interaction between an allel…	GO:0070858 negative regulation of bile acid biosynthetic process;GO:1904252 negative regulation of bile acid metabolic process;GO:0070857 regulation of bile acid biosynthetic process	Predicted intracellular proteins	Golgi apparatus (Enhanced)
KLK8	11202	kallikrein related peptidase 8	KLK8 is a gene that belongs to the kallikrein subfamily, a group of serine proteases with various physiological functions. KLK8 is located on chromosome 19 and is one of fifteen kallikrein subfamily members in a gene cluster. The protein encoded by KLK8 may be involved in a proteolytic cascade in the skin and could potentially serve as a biomarker for ovarian cancer. Multiple transcript variants …	GO:0043616 keratinocyte proliferation;GO:0007613 memory;GO:0050673 epithelial cell proliferation	Peptidases:Serine-type peptidases; Predicted intracellular proteins; Predicted secreted proteins; Cancer-related genes:Candidate cancer biomarkers; Enzymes; ENZYME proteins:Hydrolases	Vesicles (Approved)		(M5946)HALLMARK COAGULATION; (M5939)HALLMARK P53 PATHWAY; (M5956)HALLMARK KRAS SIGNALING DN
ERBB3	2065	erb-b2 receptor tyrosine kinase 3	ERBB3 is a gene that belongs to the epidermal growth factor receptor (EGFR) family of receptor tyrosine kinases. It encodes a membrane-bound protein that has a neuregulin binding domain but lacks an active kinase domain, meaning it can bind to the ligand but cannot convey the signal into the cell through protein phosphorylation. However, it can form heterodimers with other EGF receptor family mem…	GO:0055025 positive regulation of cardiac muscle tissue development;GO:0055024 regulation of cardiac muscle tissue development;GO:0038129 ERBB3 signaling pathway	Transporters:Accessory Factors Involved in Transport; ENZYME proteins:Transferases; Potential drug targets; Predicted intracellular proteins; Human disease related genes:Endocrine and metabolic diseases:Diabetes; Kinases:Tyr protein kinases; Predicted secreted proteins; Cancer-related genes:Mutated cancer genes; Cancer-related genes:Candidate cancer biomarkers; Enzymes; Human disease related gene…	Plasma membrane (Supported); Additional: Actin filaments	(M201)PID ERBB NETWORK PATHWAY; (M175)PID ERBB2 ERBB3 PATHWAY; (M239)PID A6B1 A6B4 INTEGRIN PATHWAY	(M5902)HALLMARK APOPTOSIS; (M5909)HALLMARK MYOGENESIS
FXYD6	53826	FXYD domain containing ion transport regulator 6	FXYD6 is a gene that encodes a transmembrane protein called phosphohippolin. This protein is a member of the FXYD family and is believed to affect the activity of Na,K-ATPase. The gene has multiple alternatively spliced transcript variants that encode the same protein. Pseudogenes related to FXYD6 have been identified on chromosomes 10 and X. Additionally, read-through transcripts have been obser…	GO:1903276 regulation of sodium ion export across plasma membrane;GO:1903278 positive regulation of sodium ion export across plasma membrane;GO:1902307 positive regulation of sodium ion transmembrane transport	Transporters:Transporter channels and pores	Cytosol;Nucleoplasm (Approved)
CEACAM5	1048	CEA cell adhesion molecule 5	CEACAM5 is a gene that encodes a cell surface glycoprotein and is the first member of the carcinoembryonic antigen (CEA) family of proteins. It is used as a clinical biomarker for gastrointestinal cancers and may promote tumor development through its role as a cell adhesion molecule. The gene is also involved in regulating differentiation, apoptosis, and cell polarity. CEACAM5 is located in a CEA…	GO:0010832 negative regulation of myotube differentiation;GO:2000811 negative regulation of anoikis;GO:2000209 regulation of anoikis	Predicted intracellular proteins; Cancer-related genes:Candidate cancer biomarkers; CD markers	Plasma membrane (Supported)
SEMA4A	64218	semaphorin 4A	SEMA4A is a gene that encodes a protein belonging to the semaphorin family. Semaphorins are involved in various functions, including axon guidance, morphogenesis, carcinogenesis, and immunomodulation. The protein encoded by SEMA4A is a type I membrane protein that inhibits axonal extension by providing local signals to specify territories inaccessible for growing axons. It also activates T-cell-m…	GO:1904891 positive regulation of excitatory synapse assembly;GO:1905704 positive regulation of inhibitory synapse assembly;GO:1905702 regulation of inhibitory synapse assembly	Predicted intracellular proteins; Human disease related genes:Nervous system diseases:Eye disease; Disease related genes		(M5880)NABA ECM AFFILIATED; (M5885)NABA MATRISOME ASSOCIATED; (M5889)NABA MATRISOME
BCAS1	8537	brain enriched myelin associated protein 1	BCAS1 is a gene located in a region at 20q13 that is amplified in various tumor types and associated with more aggressive tumor phenotypes. It is highly expressed in three amplified breast cancer cell lines and in one breast tumor without amplification at 20q13.2. However, it is not in the common region of maximal amplification and its expression was not detected in the breast cancer cell line MC…	GO:0042552 myelination;GO:0007272 ensheathment of neurons;GO:0008366 axon ensheathment	Predicted intracellular proteins	Vesicles (Approved)
GABRD	2563	gamma-aminobutyric acid type A receptor subunit delta	GABRD is a gene that encodes the delta subunit of the GABA-A receptor, which is a ligand-gated chloride channel that is modulated by agents such as benzodiazepines. GABA is the major inhibitory neurotransmitter in the mammalian brain, and mutations in the GABRD gene have been associated with susceptibility to generalized epilepsy with febrile seizures, type 5. The GABA-A receptor is generally pen…	GO:0007214 gamma-aminobutyric acid signaling pathway;GO:0051932 synaptic transmission, GABAergic;GO:0060078 regulation of postsynaptic membrane potential	Predicted intracellular proteins; FDA approved drug targets:Small molecule drugs; Human disease related genes:Nervous system diseases:Epilepsy; Disease related genes	Golgi apparatus;Vesicles (Uncertain)
HCN2	610	hyperpolarization activated cyclic nucleotide gated potassium and sodium channel 2	HCN2 is a gene that encodes a protein involved in generating pacemaker activity in the heart and brain. The protein is a hyperpolarization-activated cation channel that can produce a fast, large current when activated by cAMP. Defects in this gene have been linked to some forms of epilepsy.	GO:0071321 cellular response to cGMP;GO:1904045 cellular response to aldosterone;GO:0070305 response to cGMP	Transporters:Transporter channels and pores; Potential drug targets; Human disease related genes:Nervous system diseases:Epilepsy; Voltage-gated ion channels:Cyclic Nucleotide-Regulated Channels; Disease related genes
S100A1	6271	S100 calcium binding protein A1	S100A1 is a protein that belongs to the S100 family of proteins and contains two EF-hand calcium-binding motifs. It is found in the cytoplasm and/or nucleus of various cells and is involved in regulating cellular processes such as cell cycle progression and differentiation. S100A1 may play a role in stimulating Ca2+-induced Ca2+ release, inhibiting microtubule assembly, and inhibiting protein kin…	GO:1903672 positive regulation of sprouting angiogenesis;GO:0021762 substantia nigra development;GO:0042311 vasodilation	Predicted intracellular proteins; Cancer-related genes:Candidate cancer biomarkers; Transporters:Accessory Factors Involved in Transport	Cytosol (Supported); Additional: Golgi apparatus;Nucleoplasm	(M5883)NABA SECRETED FACTORS; (M5885)NABA MATRISOME ASSOCIATED; (M5889)NABA MATRISOME	(M5946)HALLMARK COAGULATION; (M5947)HALLMARK IL2 STAT5 SIGNALING
TBX3	6926	T-box transcription factor 3	TBX3 is a gene that encodes a transcription factor involved in the regulation of developmental processes. It is a member of a family of genes that share a common DNA-binding domain, the T-box. TBX3 is a transcriptional repressor and is believed to play a role in the anterior/posterior axis of the tetrapod forelimb. Mutations in this gene cause ulnar-mammary syndrome, which affects limb, apocrine …	GO:0046884 follicle-stimulating hormone secretion;GO:0061017 hepatoblast differentiation;GO:0014849 ureter smooth muscle contraction	Predicted intracellular proteins; Transcription factors:Immunoglobulin fold; Cancer-related genes:Mutated cancer genes; Cancer-related genes:Mutational cancer driver genes; Human disease related genes:Congenital malformations:Congenital malformations of the musculoskeletal system; Disease related genes	Nucleoplasm (Supported); Additional: Cytosol
CAPN13	92291	calpain 13	CAPN13, also known as calpain 13, is a gene that encodes a large subunit of the calpain family of intracellular cysteine proteases. Calpains are activated by calcium and play a role in a variety of cellular processes, including cytoskeletal remodeling, signal transduction, and apoptosis. CAPN13 is expressed in a variety of tissues, including the brain, heart, and skeletal muscle. It has been impl…	GO:0006508 proteolysis;GO:0019538 protein metabolic process;GO:0043170 macromolecule metabolic process	Peptidases:Cysteine-type peptidases; Predicted intracellular proteins; Enzymes	Nucleoplasm (Approved)
GNG13	51764	G protein subunit gamma 13	GNG13 is a human gene that encodes for the gamma subunit of heterotrimeric G proteins. These proteins are involved in signal transduction for 7-transmembrane-helix G protein-coupled receptors. GNG13 is expressed in taste, retinal, and neuronal tissues and plays a crucial role in taste transduction. Studies have shown that mutations in GNG13 can lead to altered taste perception and sensitivity. Ov…	GO:0050909 sensory perception of taste;GO:0007200 phospholipase C-activating G protein-coupled receptor signaling pathway;GO:0007606 sensory perception of chemical stimulus	RAS pathway related proteins; Predicted intracellular proteins
PRSS22	64063	serine protease 22	PRSS22 is a gene that belongs to the trypsin family of serine proteases. It is expressed in the airways in a regulated manner during development. The gene is located on chromosome 16 and is part of a cluster of serine protease genes.	GO:0010952 positive regulation of peptidase activity;GO:0052547 regulation of peptidase activity;GO:0051345 positive regulation of hydrolase activity	Peptidases:Serine-type peptidases; Enzymes; Predicted secreted proteins
SLC24A3	57419	solute carrier family 24 member 3	SLC24A3 is a gene that encodes for a potassium-dependent sodium/calcium exchanger, which is responsible for maintaining intracellular calcium homeostasis and electrical conduction. This gene is believed to transport one intracellular calcium and one potassium ion in exchange for four extracellular sodium ions. The function of SLC24A3 is important for the proper functioning of various physiologica…	GO:0030282 bone mineralization;GO:0010232 vascular transport;GO:0150104 transport across blood-brain barrier	Transporters:Electrochemical Potential-driven transporters	Golgi apparatus (Uncertain); Additional: Cytosol		(M5906)HALLMARK ESTROGEN RESPONSE EARLY; (M5907)HALLMARK ESTROGEN RESPONSE LATE
PSCA	8000	prostate stem cell antigen	The human gene PSCA (prostate stem cell antigen) encodes a glycosylphosphatidylinositol-anchored cell membrane glycoprotein that is highly expressed in the prostate, bladder, placenta, colon, kidney, and stomach. It is up-regulated in a large proportion of prostate cancers and is also detected in cancers of the bladder and pancreas. Alternative splicing results in multiple transcript variants. So…	GO:0099601 regulation of neurotransmitter receptor activity;GO:0010469 regulation of signaling receptor activity;GO:0095500 acetylcholine receptor signaling pathway	Predicted intracellular proteins; Cancer-related genes:Candidate cancer biomarkers	Plasma membrane (Supported)
EPCAM	4072	epithelial cell adhesion molecule	EPCAM, or epithelial cell adhesion molecule, is a gene that encodes a protein that functions as a homotypic calcium-independent cell adhesion molecule. It is expressed on most normal epithelial cells and gastrointestinal carcinomas and is a target for immunotherapy treatment of human carcinomas. Mutations in this gene can result in congenital tufting enteropathy. EPCAM is a member of a family tha…	GO:2000048 negative regulation of cell-cell adhesion mediated by cadherin;GO:2000047 regulation of cell-cell adhesion mediated by cadherin;GO:0023019 signal transduction involved in regulation of gene expression	CD markers; Predicted intracellular proteins; Human disease related genes:Digestive system diseases:Gastrointestinal diseases; FDA approved drug targets:Small molecule drugs; Human disease related genes:Cancers:Cancers of the digestive system; Cancer-related genes:Candidate cancer biomarkers; Disease related genes	Plasma membrane (Supported)		(M5941)HALLMARK UV RESPONSE UP
PCDHA11	56138	protocadherin alpha 11	PCDHA11 is a gene that belongs to the protocadherin alpha gene cluster, which is composed of 15 cadherin superfamily genes. These genes are related to the mouse CNR genes and are organized similarly to B-cell and T-cell receptor gene clusters. PCDHA11 is one of the 15 genes in this cluster and encodes a neural cadherin-like cell adhesion protein that is an integral plasma membrane protein. It is …	GO:0007156 homophilic cell adhesion via plasma membrane adhesion molecules;GO:0098742 cell-cell adhesion via plasma-membrane adhesion molecules;GO:0098609 cell-cell adhesion	Predicted intracellular proteins	Cell Junctions;Vesicles (Approved); Additional: Cytoplasmic bodies
LRATD1	151354	LRAT domain containing 1	LRATD1, also known as LRAT domain containing 1, is a human gene that plays a role in cell morphogenesis and cell motility. It is predicted to be located in the cytoplasm. LRATD1's specific function and mechanism of action are not yet fully understood, but it is believed to be involved in regulating cellular processes related to cell shape and movement. This gene may have implications for understa…	GO:0000902 cell morphogenesis;GO:0048870 cell motility;GO:0009653 anatomical structure morphogenesis	Predicted intracellular proteins	Nucleoplasm (Approved)
RSPH1	89765	radial spoke head component 1	RSPH1 is a gene that encodes a protein found in male meiotic metaphase chromosomes. It is expressed in tissues with motile cilia or flagella, such as the trachea, lungs, airway brushings, and testes. Mutations in this gene can lead to primary ciliary dyskinesia-24, a condition characterized by impaired ciliary function that can result in respiratory and fertility problems. Different isoforms of t…	GO:0035082 axoneme assembly;GO:0001578 microtubule bundle formation;GO:0007286 spermatid development	Human disease related genes:Respiratory diseases:Tracheobronchial diseases; Predicted intracellular proteins; Disease related genes	Basal body;Centrosome;Mid piece (Uncertain); Additional: Acrosome
FA2H	79152	fatty acid 2-hydroxylase	The FA2H gene encodes a protein that is responsible for the synthesis of 2-hydroxysphingolipids, a type of sphingolipid that contains 2-hydroxy fatty acids. Sphingolipids are involved in various cellular processes and their structural diversity is due to modifications of the hydrophobic ceramide moiety, such as 2-hydroxylation of the N-acyl chain, and the presence of different head groups. Mutati…	GO:0001949 sebaceous gland cell differentiation;GO:0006679 glucosylceramide biosynthetic process;GO:1904002 regulation of sebum secreting cell proliferation	Predicted intracellular proteins; Human disease related genes:Nervous system diseases:Other nervous and sensory system diseases; Disease related genes	Nuclear membrane (Uncertain)
C11orf52	91894	chromosome 11 open reading frame 52	C11orf52 is a human gene located on chromosome 11 that encodes a protein with an unknown function. It is found in extracellular exosomes, which are small vesicles that are released by cells and play a role in intercellular communication. The function of C11orf52 in exosomes is not yet fully understood, but it may be involved in regulating cellular processes or signaling pathways. Further research…		Predicted intracellular proteins	Cell Junctions (Enhanced)
ELOVL4	6785	ELOVL fatty acid elongase 4	ELOVL4 is a gene that encodes a membrane-bound protein involved in the biosynthesis of fatty acids. It is expressed in photoreceptor cells of the retina and mutations or deletions in this gene are associated with Stargardt-like macular dystrophy (STGD3) and autosomal dominant Stargardt-like macular dystrophy (ADMD), also known as autosomal dominant atrophic macular degeneration.	GO:0019368 fatty acid elongation, unsaturated fatty acid;GO:0034625 fatty acid elongation, monounsaturated fatty acid;GO:0034626 fatty acid elongation, polyunsaturated fatty acid	ENZYME proteins:Transferases; FDA approved drug targets:Small molecule drugs; Human disease related genes:Nervous system diseases:Neurodegenerative diseases; Human disease related genes:Nervous system diseases:Eye disease; Enzymes; Disease related genes
LONRF2	164832	LON peptidase N-terminal domain and ring finger 2	LONRF2 is a human gene that is predicted to have metal ion binding activity. It contains the LON peptidase N-terminal domain and ring finger 2. This gene is currently being studied for its potential role in various biological processes.	GO:0021522 spinal cord motor neuron differentiation;GO:0006515 protein quality control for misfolded or incompletely synthesized proteins;GO:0061744 motor behavior	Predicted intracellular proteins	Nucleoplasm (Approved)
MCF2L	23263	MCF.2 cell line derived transforming sequence like	MCF2L is a gene that encodes a guanine nucleotide exchange factor that interacts with GTP-bound Rac1 and is involved in the Rho/Rac signaling pathways. It has multiple transcript variants due to alternative splicing. A variant in this gene has been linked to osteoarthritis.	GO:0035025 positive regulation of Rho protein signal transduction;GO:0051057 positive regulation of small GTPase mediated signal transduction;GO:0035023 regulation of Rho protein signal transduction	Predicted intracellular proteins		(M83)PID CDC42 REG PATHWAY; (M68)PID RHOA REG PATHWAY; (M187)PID TRKR PATHWAY
GSTO2	119391	glutathione S-transferase omega 2	GSTO2 is a gene that encodes for an omega class glutathione S-transferase (GST) protein. GSTs are responsible for the metabolism of xenobiotics and carcinogens in the body. There are four different isoforms of the protein that have been identified through transcript variants. The function of GSTO2 is important for maintaining the body's ability to detoxify harmful substances and prevent the devel…	GO:0019852 L-ascorbic acid metabolic process;GO:1901334 lactone metabolic process;GO:0071243 cellular response to arsenic-containing substance	ENZYME proteins:Transferases; Predicted intracellular proteins; Enzymes; ENZYME proteins:Oxidoreductases	Nucleoli;Nucleoplasm (Approved)
TMEM63C	57156	transmembrane protein 63C	TMEM63C is a human gene that encodes for a transmembrane protein involved in calcium activated cation channel activity and cation transport. It is predicted to be an integral component of the plasma membrane. TMEM63C is also a biomarker for focal segmental glomerulosclerosis, a kidney disease characterized by scarring of the glomeruli.	GO:0003094 glomerular filtration;GO:0097205 renal filtration;GO:0003014 renal system process	Transporters:Transporter channels and pores; Disease related genes; Predicted intracellular proteins; Potential drug targets; Human disease related genes:Nervous system diseases:Other nervous and sensory system diseases	Centrosome (Approved)
DOK7	285489	docking protein 7	DOK7, or docking protein 7, is a gene that plays a crucial role in the formation of neuromuscular synapses. The protein encoded by this gene is responsible for activating muscle-specific receptor kinase, which is necessary for the differentiation of postsynaptic cells and the clustering of acetylcholine receptors in myotubes. Additionally, DOK7 can induce autophosphorylation of muscle-specific re…	GO:1904395 positive regulation of skeletal muscle acetylcholine-gated channel clustering;GO:0061098 positive regulation of protein tyrosine kinase activity;GO:1904393 regulation of skeletal muscle acetylcholine-gated channel clustering	Predicted intracellular proteins; Human disease related genes:Congenital malformations:Other congenital malformations; Human disease related genes:Nervous system diseases:Other nervous and sensory system diseases; Disease related genes	Nucleoplasm (Enhanced); Additional: Mitochondria
ENPP5	59084	ectonucleotide pyrophosphatase/phosphodiesterase family member 5	ENPP5 is a gene that encodes a glycoprotein that is located on the surface of cells. Research in rats suggests that this protein may be involved in communication between nerve cells. The gene can produce different versions of the protein due to a process called alternative splicing, where different parts of the gene are used to create different protein products. The function of ENPP5 in humans is…	GO:0007154 cell communication;GO:0009987 cellular process;GO:0008150 biological_process		Cytosol (Approved); Additional: Nucleoplasm
GRHL1	29841	grainyhead like transcription factor 1	GRHL1 is a gene that encodes a transcription factor belonging to the grainyhead family. The protein produced by this gene can exist as a homodimer or form heterodimers with sister-of-mammalian grainyhead or brother-of-mammalian grainyhead. This protein plays a role as a transcription factor during development.	GO:0002934 desmosome organization;GO:0061436 establishment of skin barrier;GO:0045616 regulation of keratinocyte differentiation	Predicted intracellular proteins; Transcription factors:Immunoglobulin fold	Nucleoplasm (Supported); Additional: Vesicles
MYCN	4613	MYCN proto-oncogene, bHLH transcription factor	The MYCN gene is a member of the MYC family and encodes a protein with a basic helix-loop-helix (bHLH) domain. This protein is located in the nucleus and must dimerize with another bHLH protein to bind DNA. Amplification of this gene is associated with various tumors, particularly neuroblastomas. Multiple alternatively spliced transcript variants encoding different isoforms have been found for th…	GO:0141068 autosome genomic imprinting;GO:0045607 regulation of inner ear auditory receptor cell differentiation;GO:0045631 regulation of mechanoreceptor differentiation	Human disease related genes:Congenital malformations:Other congenital malformations; Predicted intracellular proteins; Transcription factors:Basic domains; Cancer-related genes:Mutated cancer genes; Human disease related genes:Cancers:Cancers of eye, brain, and central nervous system; Disease related genes	Nucleoli (Approved); Additional: Nucleoplasm		(M5953)HALLMARK KRAS SIGNALING UP
GPC3	2719	glypican 3	GPC3, or glypican 3, is a gene that encodes a protein that is part of the glypican-related integral membrane proteoglycan family. This protein is anchored to the cytoplasmic membrane via a glycosyl phosphatidylinositol linkage and may play a role in controlling cell division and growth regulation. The protein can bind to and inhibit the dipeptidyl peptidase activity of CD26 and induce apoptosis i…	GO:0061209 cell proliferation involved in mesonephros development;GO:0072138 mesenchymal cell proliferation involved in ureteric bud development;GO:0072180 mesonephric duct morphogenesis	Human disease related genes:Congenital malformations:Other congenital malformations; Human disease related genes:Cancers:Cancers of the urinary system; Cancer-related genes:Candidate cancer biomarkers; Human disease related genes:Congenital malformations:Congenital malformations of the musculoskeletal system; Disease related genes	Plasma membrane (Supported)	(M5880)NABA ECM AFFILIATED; (M5885)NABA MATRISOME ASSOCIATED; (M5889)NABA MATRISOME	(M5891)HALLMARK HYPOXIA; (M5932)HALLMARK INFLAMMATORY RESPONSE; (M5937)HALLMARK GLYCOLYSIS
PROM2	150696	prominin 2	The PROM2 gene encodes a protein called prominin 2, which is a type of membrane glycoprotein found in basal epithelial cells. It is believed to play a role in the organization of plasma membrane microdomains. The gene undergoes alternative splicing, resulting in the production of multiple transcript variants.	GO:2001287 negative regulation of caveolin-mediated endocytosis;GO:0048550 negative regulation of pinocytosis;GO:2001286 regulation of caveolin-mediated endocytosis	Transporters	Nucleoplasm;Plasma membrane (Approved); Additional: Annulus;Cell Junctions;End piece;Mid piece;Principal piece
PLEKHG6	55200	pleckstrin homology and RhoGEF domain containing G6	PLEKHG6 is a human gene that is predicted to have guanyl-nucleotide exchange factor activity and be involved in regulating small GTPase mediated signal transduction. It is located in both cell junctions and the centrosome. This information is provided by the Alliance of Genome Resources as of April 2022.	GO:0051056 regulation of small GTPase mediated signal transduction;GO:1902531 regulation of intracellular signal transduction;GO:0009966 regulation of signal transduction	Predicted intracellular proteins	Cell Junctions (Supported); Additional: Centrosome	(M68)PID RHOA REG PATHWAY
TESC	54997	tescalcin	The human gene TESC, also known as tescalcin, is involved in various biological processes such as cellular response to retinoic acid, positive regulation of macromolecule metabolic process, and positive regulation of myeloid cell differentiation. It enables calcium ion binding activity and is located in different cellular components including cytosol, lamellipodium, and nucleoplasm.	GO:0032417 positive regulation of sodium:proton antiporter activity;GO:2000651 positive regulation of sodium ion transmembrane transporter activity;GO:2000649 regulation of sodium ion transmembrane transporter activity	Predicted intracellular proteins	Nucleoplasm (Supported); Additional: Cytosol
HS6ST2	90161	heparan sulfate 6-O-sulfotransferase 2	HS6ST2 is a gene that encodes for heparan sulfate 6-O-sulfotransferase 2, which is a member of the heparan sulfate sulfotransferase gene family. This gene family is responsible for catalyzing the transfer of sulfate to heparan sulfate, a component of the cell surface, extracellular matrix, and basement membranes. Different isoforms of HS6ST2 are thought to synthesize heparan sulfates with tissue-…	GO:0015012 heparan sulfate proteoglycan biosynthetic process;GO:0030201 heparan sulfate proteoglycan metabolic process;GO:0030166 proteoglycan biosynthetic process	Human disease related genes:Other diseases:Mental and behavioural disorders; Predicted intracellular proteins; Disease related genes	Golgi apparatus (Approved); Additional: Plasma membrane		(M5937)HALLMARK GLYCOLYSIS
FBXL16	146330	F-box and leucine rich repeat protein 16	FBXL16 is a human gene that belongs to the F-box protein family. This gene is characterized by an F-box motif of approximately 40 amino acids. FBXL16 is involved in the formation of SCF complexes, which act as protein-ubiquitin ligases. These complexes are formed by SKP1, cullin, and F-box proteins. F-box proteins interact with SKP1 through the F box and with ubiquitination targets through other …	GO:0031146 SCF-dependent proteasomal ubiquitin-dependent protein catabolic process;GO:0043161 proteasome-mediated ubiquitin-dependent protein catabolic process;GO:0010498 proteasomal protein catabolic process	Predicted intracellular proteins
HENMT1	113802	HEN methyltransferase 1	HENMT1 is a human gene that encodes for the HEN methyltransferase 1 protein. This protein enables small RNA 2'-O-methyltransferase and is involved in RNA methylation. It is predicted to be located in P granule and active in both the cytoplasm and nucleus. The function of HENMT1 is important in regulating gene expression and maintaining cellular homeostasis. Mutations in this gene have been associ…	GO:0030422 siRNA processing;GO:0034587 piRNA processing;GO:0070918 regulatory ncRNA processing	ENZYME proteins:Transferases; Predicted intracellular proteins; Enzymes	Focal adhesion sites;Plasma membrane (Approved)
KIAA0040	9674	KIAA0040	KIAA0040 is a human gene that is predicted to be an integral component of the membrane. The function of this gene is not yet fully understood, but it is believed to play a role in cellular processes related to the membrane. The gene has been identified as a potential target for further research into its function and potential therapeutic applications. The Alliance of Genome Resources provides inf…		Predicted intracellular proteins	Nucleoplasm (Approved)
EEF1A2	1917	eukaryotic translation elongation factor 1 alpha 2	EEF1A2 is a gene that encodes for the alpha subunit of the elongation factor-1 complex, which is responsible for delivering aminoacyl tRNAs to the ribosome during protein synthesis. This gene has two isoforms, with alpha 2 expressed in the brain, heart, and skeletal muscle, and alpha 1 expressed in various organs including the brain, placenta, lung, liver, kidney, and pancreas. EEF1A2 may play a …	GO:0090218 positive regulation of lipid kinase activity;GO:0043550 regulation of lipid kinase activity;GO:1904714 regulation of chaperone-mediated autophagy	Human disease related genes:Other diseases:Mental and behavioural disorders; Predicted intracellular proteins; Human disease related genes:Nervous system diseases:Epilepsy; Disease related genes	Cytosol (Approved)
NTN1	9423	netrin 1	The human gene NTN1, also known as netrin 1, is a member of the laminin-related secreted protein family. Its function is not yet fully understood, but it is believed to play a role in guiding axons and cell migration during development. Mutations and loss of expression of netrin have been linked to cancer development, suggesting that variations in this gene may be involved in the disease.	GO:0032488 Cdc42 protein signal transduction;GO:0061643 chemorepulsion of axon;GO:0033564 anterior/posterior axon guidance	Disease related genes; Predicted intracellular proteins; Predicted secreted proteins; Cancer-related genes:Candidate cancer biomarkers; Human disease related genes:Nervous system diseases:Other nervous and sensory system diseases	Cytosol (Approved); Additional: Actin filaments;Nucleoplasm	(M108)PID NETRIN PATHWAY; (M5887)NABA BASEMENT MEMBRANES; (M3008)NABA ECM GLYCOPROTEINS
DLX1	1745	distal-less homeobox 1	DLX1 is a gene that encodes a homeobox transcription factor, similar to the Drosophila distal-less gene. The protein encoded by DLX1 is located in the nucleus and may function as a transcriptional regulator of signals from multiple TGF-{beta} superfamily members. It is involved in the control of craniofacial patterning and the differentiation and survival of inhibitory neurons in the forebrain. D…	GO:0021893 cerebral cortex GABAergic interneuron fate commitment;GO:1902871 positive regulation of amacrine cell differentiation;GO:0046533 negative regulation of photoreceptor cell differentiation	Predicted intracellular proteins; Transcription factors:Helix-turn-helix domains	Nucleoplasm (Supported); Additional: Cytosol;Vesicles	(M2)PID SMAD2 3NUCLEAR PATHWAY
HR	55806	HR lysine demethylase and nuclear receptor corepressor	The HR gene is involved in hair growth and functions as a transcriptional corepressor of multiple nuclear receptors, including thyroid hormone receptor, retinoic acid receptor-related orphan receptors, and vitamin D receptors. It interacts with histone deacetylases and has a regulatory open reading frame (ORF) that modulates its translation. Mutations in the upstream ORF cause Marie Unna heredita…	GO:0006338 chromatin remodeling;GO:0006325 chromatin organization;GO:0045892 negative regulation of DNA-templated transcription	Disease related genes; Predicted intracellular proteins; Potential drug targets; Human disease related genes:Congenital malformations:Congenital malformations of skin; Human disease related genes:Skin diseases:Skin and soft tissue diseases; Enzymes; ENZYME proteins:Oxidoreductases	Nucleoplasm (Supported)		(M5906)HALLMARK ESTROGEN RESPONSE EARLY; (M5907)HALLMARK ESTROGEN RESPONSE LATE
ESPN	83715	espin	The human gene ESPN, also known as espin, encodes a protein that plays a crucial role in regulating the organization and signaling capacities of actin filament-rich microvilli in sensory cells. These microvilli are responsible for sensory transduction in various mechanosensory and chemosensory cells. Mutations in this gene are associated with both autosomal recessive neurosensory deafness and aut…	GO:0030034 microvillar actin bundle assembly;GO:0030046 parallel actin filament bundle assembly;GO:0030033 microvillus assembly	Predicted intracellular proteins; Human disease related genes:Nervous system diseases:Eye disease; Human disease related genes:Nervous system diseases:Ear disease; Disease related genes	Vesicles (Approved)
TMSB15A	11013	thymosin beta 15A	TMSB15A, also known as thymosin beta 15A, is a human gene that is predicted to have actin monomer binding activity and be involved in positive regulation of cell migration. It is also predicted to be located in the cytoskeleton and active in the cytoplasm. This information is provided by the Alliance of Genome Resources as of April 2022.	GO:0007015 actin filament organization;GO:0030036 actin cytoskeleton organization;GO:0097435 supramolecular fiber organization	Predicted intracellular proteins
PHF21B	112885	PHD finger protein 21B	PHF21B, also known as PHD finger protein 21B, is a human gene that is predicted to have metal ion binding activity. This gene is located on chromosome 22 and is part of a family of genes that encode proteins with a PHD finger domain. The PHD finger is a zinc-binding motif that is found in many proteins involved in chromatin regulation and transcriptional regulation. While the exact function of PH…		Predicted intracellular proteins	Nucleoli fibrillar center;Nucleoplasm (Approved); Additional: Cytosol
SUSD4	55061	sushi domain containing 4	SUSD4, or sushi domain containing 4, is a human gene that plays a role in regulating the complement activation pathways. It is predicted to be located in the extracellular region and to be an integral component of the membrane. SUSD4 is involved in negative regulation of both the alternative and classical pathways of complement activation. The complement system is a part of the immune system that…	GO:0045957 negative regulation of complement activation, alternative pathway;GO:0030451 regulation of complement activation, alternative pathway;GO:0045959 negative regulation of complement activation, classical pathway	Predicted intracellular proteins	Vesicles (Approved)
PRRG2	5639	proline rich and Gla domain 2	PRRG2 is a human gene that encodes a transmembrane protein with a gamma-carboxyglutamic acid (Gla) domain at its N-terminus and Pro/Leu-Pro-Xaa-Tyr (PY) motifs at its C-terminus. The Gla domain is located on the cell surface, while the PY motifs are cytoplasmic. The PY motifs have been shown to interact with YAP1, a protein containing a WW domain, suggesting that PRRG2 may be involved in signal t…	GO:0007596 blood coagulation;GO:0050817 coagulation;GO:0007599 hemostasis	Predicted intracellular proteins	Nucleoli;Nucleoplasm (Approved); Additional: Cytosol
CLEC11A	6320	C-type lectin domain containing 11A	CLEC11A is a gene that belongs to the C-type lectin superfamily. It encodes a secreted sulfated glycoprotein that acts as a growth factor for primitive hematopoietic progenitor cells. The gene has an alternative splice variant, but its biological function is unknown.	GO:0001503 ossification;GO:0008284 positive regulation of cell population proliferation;GO:0042127 regulation of cell population proliferation	Predicted secreted proteins	Centrosome (Approved)	(M5880)NABA ECM AFFILIATED; (M5885)NABA MATRISOME ASSOCIATED; (M5889)NABA MATRISOME
IRF6	3664	interferon regulatory factor 6	IRF6 is a gene that belongs to the interferon regulatory transcription factor family. It contains a DNA-binding domain and a protein-binding domain. The gene is involved in transcriptional activation and mutations in it can cause van der Woude syndrome, popliteal pterygium syndrome, and non-syndromic orofacial cleft type 6. The gene has multiple transcript variants due to alternate splicing.	GO:0060644 mammary gland epithelial cell differentiation;GO:0010839 negative regulation of keratinocyte proliferation;GO:2000647 negative regulation of stem cell proliferation	Human disease related genes:Congenital malformations:Other congenital malformations; Transcription factors:Helix-turn-helix domains; Predicted intracellular proteins; Human disease related genes:Congenital malformations:Congenital malformations of face and neck; Cancer-related genes:Mutated cancer genes; Disease related genes	Cytosol (Supported); Additional: Nucleoplasm		(M5947)HALLMARK IL2 STAT5 SIGNALING
ADCY5	111	adenylate cyclase 5	ADCY5 is a gene that encodes a type of enzyme called membrane-bound adenylyl cyclase. This enzyme plays a role in G protein-coupled receptor signaling by producing a second messenger molecule called cAMP. The activity of ADCY5 is stimulated by the Gs alpha subunit of G protein-coupled receptors, but inhibited by protein kinase A, calcium, and Gi alpha subunits. Variations in this gene, specifical…	GO:0007195 adenylate cyclase-inhibiting dopamine receptor signaling pathway;GO:0001973 G protein-coupled adenosine receptor signaling pathway;GO:0035588 G protein-coupled purinergic receptor signaling pathway	Human disease related genes:Nervous system diseases:Other nervous and sensory system diseases; ENZYME proteins:Lyases; Enzymes; Disease related genes	Vesicles (Approved); Additional: Plasma membrane;Primary cilium	(M56)PID LPA4 PATHWAY; (M8)PID ENDOTHELIN PATHWAY; (M15)PID LYSOPHOSPHOLIPID PATHWAY
PACSIN1	29993	protein kinase C and casein kinase substrate in neurons 1	PACSIN1 is a human gene that encodes a protein involved in phospholipid binding activity and plasma membrane tubulation. It is primarily located in the cytoplasm and is a substrate for protein kinase C and casein kinase in neurons. This gene plays a role in the formation of membrane structures and may be involved in various cellular processes.	GO:0097320 plasma membrane tubulation;GO:1900006 positive regulation of dendrite development;GO:0048488 synaptic vesicle endocytosis	Predicted intracellular proteins	Nucleoplasm;Vesicles (Approved); Additional: Nucleoli
AR	367	androgen receptor	The androgen receptor (AR) gene is responsible for coding a protein that has three functional domains: the N-terminal domain, DNA-binding domain, and androgen-binding domain. This protein acts as a transcription factor that is activated by steroid hormones. When the hormone ligand binds to the receptor, it dissociates from accessory proteins, moves into the nucleus, dimerizes, and stimulates the …	GO:0019102 male somatic sex determination;GO:0060514 prostate induction;GO:0018993 somatic sex determination	Human disease related genes:Congenital malformations:Congenital malformations of genital organs; Predicted intracellular proteins; FDA approved drug targets:Small molecule drugs; Nuclear receptors; Human disease related genes:Nervous system diseases:Neurodegenerative diseases; Cancer-related genes:Mutational cancer driver genes; Cancer-related genes:Candidate cancer biomarkers; Human disease rela…	Cytosol (Supported)	(M213)PID AR NONGENOMIC PATHWAY; (M285)PID HNF3A PATHWAY; (M288)PID HES HEY PATHWAY	(M5948)HALLMARK BILE ACID METABOLISM; (M5906)HALLMARK ESTROGEN RESPONSE EARLY
ANO9	338440	anoctamin 9	ANO9 is a gene that belongs to the TMEM16 family of proteins, which are involved in forming calcium-activated chloride channels in cell membranes. The exact function of ANO9 is not yet fully understood, but it is believed to have channel-forming abilities and may also act as a phospholipid scramblase. ANO9 has been found to be upregulated in stage II and III colorectal cancers, suggesting a poten…	GO:0061591 calcium activated galactosylceramide scrambling;GO:0061589 calcium activated phosphatidylserine scrambling;GO:0061590 calcium activated phosphatidylcholine scrambling	Transporters:Transporter channels and pores	Golgi apparatus (Uncertain)
DTNA	1837	dystrobrevin alpha	DTNA, also known as dystrobrevin alpha, is a gene that encodes a protein belonging to the dystrobrevin subfamily of the dystrophin family. This protein is a component of the dystrophin-associated protein complex (DPC), which is made up of dystrophin and several other membrane proteins. The DPC is found in the sarcolemma and its disruption is linked to various forms of muscular dystrophy. Mutation…	GO:0007274 neuromuscular synaptic transmission;GO:0006941 striated muscle contraction;GO:0006936 muscle contraction	Human disease related genes:Cardiovascular diseases:Cardiac diseases; Transporters:Accessory Factors Involved in Transport; Predicted intracellular proteins; Potential drug targets; Disease related genes	Cell Junctions;Intermediate filaments (Approved); Additional: Nucleoplasm		(M5891)HALLMARK HYPOXIA; (M5909)HALLMARK MYOGENESIS
TDRD1	56165	tudor domain containing 1	TDRD1, or tudor domain containing 1, is a gene that encodes a protein with a tudor domain. This protein is believed to play a role in suppressing transposable elements during spermatogenesis. In mice, the related protein forms a complex with piRNAs and Piwi proteins to promote methylation and silencing of target sequences. TDRD1 has also been observed to be upregulated by the ETS transcription fa…	GO:0007314 oocyte anterior/posterior axis specification;GO:0007315 pole plasm assembly;GO:0008358 maternal determination of anterior/posterior axis, embryo	Predicted intracellular proteins
BICDL1	92558	BICD family like cargo adaptor 1	BICDL1 is a human gene that is predicted to have dynactin binding activity and small GTPase binding activity. It is also predicted to be involved in Golgi to secretory granule transport, neuron projection development, and vesicle transport along microtubules. The gene is predicted to be located in the centrosome.	GO:0055107 Golgi to secretory granule transport;GO:0047496 vesicle transport along microtubule;GO:0099518 vesicle cytoskeletal trafficking	Predicted intracellular proteins	Cytosol;Nucleoplasm (Approved); Additional: Vesicles
PCDHGB5	56101	protocadherin gamma subfamily B, 5	PCDHGB5 is a gene that belongs to the protocadherin gamma gene cluster, which is one of three related clusters located on chromosome five. The gamma gene cluster contains 22 genes divided into three subfamilies, with PCDHGB5 being a member of subfamily B. These genes have an immunoglobulin-like organization, suggesting a unique mechanism for their regulation and expression. PCDHGB5 encodes a neur…	GO:0007156 homophilic cell adhesion via plasma membrane adhesion molecules;GO:0098742 cell-cell adhesion via plasma-membrane adhesion molecules;GO:0098609 cell-cell adhesion		Plasma membrane;Vesicles (Uncertain); Additional: Cytosol;Nucleoplasm
S100P	6286	S100 calcium binding protein P	S100P is a gene that encodes a protein belonging to the S100 family of proteins, which contain two EF-hand calcium-binding motifs. S100 proteins are found in the cytoplasm and nucleus of various cells and are involved in regulating cellular processes such as cell cycle progression and differentiation. S100P is located on chromosome 4p16, separate from the cluster of S100 genes on chromosome 1q21.…	GO:0043542 endothelial cell migration;GO:0016477 cell migration;GO:0048870 cell motility	Predicted intracellular proteins	Nucleoplasm (Supported)	(M5883)NABA SECRETED FACTORS; (M5885)NABA MATRISOME ASSOCIATED; (M5889)NABA MATRISOME
PPM1H	57460	protein phosphatase, Mg2+/Mn2+ dependent 1H	PPM1H is a human gene that encodes for a protein phosphatase, which is dependent on magnesium and manganese ions. The gene is predicted to be involved in protein dephosphorylation and has identical protein binding activity and phosphoprotein phosphatase activity. The protein is located in both the cytoplasm and nucleoplasm.		Enzymes; Predicted intracellular proteins; ENZYME proteins:Hydrolases	Nucleoplasm (Supported)
SYT12	91683	synaptotagmin 12	SYT12 is a gene that belongs to the synaptotagmin family and is involved in regulating membrane trafficking in synaptic transmission. It encodes a protein that is similar to other family members and has been shown to selectively modulate spontaneous synaptic-vesicle exocytosis in rats. Additionally, it may also play a role in regulating calcium-independent secretion in non-neuronal cells. The gen…	GO:0048792 spontaneous exocytosis of neurotransmitter;GO:0017158 regulation of calcium ion-dependent exocytosis;GO:0099171 presynaptic modulation of chemical synaptic transmission	Predicted intracellular proteins			(M5906)HALLMARK ESTROGEN RESPONSE EARLY
IGFL1	374918	IGF like family member 1	IGFL1 is a gene that encodes a protein belonging to the insulin-like growth factor family. The protein is synthesized as a precursor and then cleaved to form a mature peptide that binds to a receptor found on the surface of T cells in mice. Increased expression of this gene may be associated with psoriasis.		Predicted secreted proteins
FAAH	2166	fatty acid amide hydrolase	The FAAH gene encodes a protein that breaks down various fatty acid amides, including anandamide and oleamide, which are involved in neuromodulation.	GO:0150036 regulation of trans-synaptic signaling by endocannabinoid, modulating synaptic transmission;GO:0052651 monoacylglycerol catabolic process;GO:0046462 monoacylglycerol metabolic process	Enzymes; ENZYME proteins:Hydrolases	Cytosol (Approved)
SOX11	6664	SRY-box transcription factor 11	SOX11 is a gene that belongs to the SOX family of transcription factors. It plays a crucial role in embryonic development and cell fate determination. The protein encoded by this gene may act as a transcriptional regulator by forming a complex with other proteins. It is involved in the development of the nervous system and may also play a role in tumorigenesis. This gene does not contain any intr…	GO:0061386 closure of optic fissure;GO:2001109 regulation of lens epithelial cell proliferation;GO:2001111 positive regulation of lens epithelial cell proliferation	Human disease related genes:Congenital malformations:Other congenital malformations; Human disease related genes:Other diseases:Mental and behavioural disorders; Predicted intracellular proteins; Transcription factors:Other all-alpha-helical DNA-binding domains; Disease related genes	Nucleoplasm (Supported); Additional: Plasma membrane
ORM1	5004	orosomucoid 1	ORM1, also known as orosomucoid 1, is a gene that encodes a protein that is a key acute phase plasma protein. This protein is classified as an acute-phase reactant because its levels increase during acute inflammation. The specific function of this protein is not yet fully understood, but it may be involved in aspects of immunosuppression. ORM1 is an important biomarker for various diseases, incl…	GO:0006953 acute-phase response;GO:0032731 positive regulation of interleukin-1 beta production;GO:0032715 negative regulation of interleukin-6 production	Candidate cardiovascular disease genes; Cancer-related genes:Candidate cancer biomarkers; FDA approved drug targets:Small molecule drugs; Predicted secreted proteins	Vesicles (Approved); Additional: Golgi apparatus		(M5905)HALLMARK ADIPOGENESIS
ZNF229	7772	zinc finger protein 229	ZNF229 is a human gene that encodes for a zinc finger protein. It is predicted to have DNA-binding transcription activator activity, specifically for RNA polymerase II and cis-regulatory region sequence-specific DNA binding activity. ZNF229 is also predicted to be involved in the regulation of transcription by RNA polymerase II and is active in the nucleus.	GO:0006357 regulation of transcription by RNA polymerase II;GO:0006355 regulation of DNA-templated transcription;GO:2001141 regulation of RNA biosynthetic process	Predicted intracellular proteins; Transcription factors:Zinc-coordinating DNA-binding domains	Vesicles (Uncertain); Additional: Plasma membrane
KRTCAP3	200634	keratinocyte associated protein 3	KRTCAP3 is a human gene that is predicted to be an integral component of the membrane. It is also known as keratinocyte associated protein 3. The function of this gene is not yet fully understood, but it is believed to play a role in the development and maintenance of skin cells. KRTCAP3 is expressed in various tissues, including the skin, lung, and liver. Mutations in this gene have been associa…		Predicted intracellular proteins	Cytosol;Nucleoplasm (Approved)
HOXC10	3226	homeobox C10	HOXC10 is a gene that belongs to the homeobox family of genes, which encode transcription factors that play a crucial role in the development of multicellular organisms. HOXC10 is one of several HOXC genes located on chromosome 12 in mammals. The protein level of HOXC10 is regulated during cell differentiation and proliferation, suggesting that it may have a role in origin activation. The HOXC ge…	GO:0021520 spinal cord motor neuron cell fate specification;GO:0021522 spinal cord motor neuron differentiation;GO:0009954 proximal/distal pattern formation	Predicted intracellular proteins; Transcription factors:Helix-turn-helix domains	Nuclear bodies (Supported); Additional: Nucleoplasm		(M5901)HALLMARK G2M CHECKPOINT
DBNDD1	79007	dysbindin domain containing 1	DBNDD1, also known as dysbindin domain containing 1, is a gene that is predicted to be involved in the negative regulation of protein kinase activity. It is also predicted to be located in the cytoplasm. The function of this gene is not yet fully understood, but it has been linked to various neurological disorders such as schizophrenia and bipolar disorder. Further research is needed to fully und…	GO:0009966 regulation of signal transduction;GO:0023051 regulation of signaling;GO:0010646 regulation of cell communication	Predicted intracellular proteins	Nuclear speckles (Approved); Additional: Cytosol;End piece;Equatorial segment;Mid piece;Principal piece
SPESP1	246777	sperm equatorial segment protein 1	SPESP1, also known as sperm equatorial segment protein 1, is a human gene that encodes a protein involved in the binding and fusion of sperm and egg during fertilization. This protein is an alloantigen, meaning it can trigger an immune response in individuals with different genetic backgrounds. The exact function of SPESP1 in fertilization is not fully understood, but it is believed to play a rol…	GO:0007340 acrosome reaction;GO:0007342 fusion of sperm to egg plasma membrane involved in single fertilization;GO:0045026 plasma membrane fusion	Predicted secreted proteins	Acrosome;Equatorial segment (Supported); Additional: Cytokinetic bridge;Microtubules;Mitotic spindle
FAAH2	158584	fatty acid amide hydrolase 2	FAAH2 is a gene that encodes for a fatty acid amide hydrolase enzyme that is capable of breaking down a variety of bioactive lipids, including those from three main classes of fatty acid amides. This enzyme has a preference for monounsaturated acyl chains as a substrate. FAAH2 shares a conserved protein motif with the amidase signature family of enzymes. Multiple transcript variants encoding dist…	GO:0019369 arachidonate metabolic process;GO:0033559 unsaturated fatty acid metabolic process;GO:0001676 long-chain fatty acid metabolic process	Enzymes; Predicted intracellular proteins; ENZYME proteins:Hydrolases
SEPTIN3	55964	septin 3	SEPTIN3 is a gene that belongs to the septin family of GTPases, which are required for cytokinesis. The gene's expression is upregulated by retinoic acid in a human teratocarcinoma cell line. However, the specific function of this gene has not been determined. Alternative splicing of this gene results in several transcript variants encoding different isoforms.	GO:0061640 cytoskeleton-dependent cytokinesis;GO:0000910 cytokinesis;GO:0051301 cell division	Predicted intracellular proteins	Actin filaments;Plasma membrane (Approved); Additional: Nucleoplasm;Primary cilium
XBP1	7494	X-box binding protein 1	XBP1 (X-box binding protein 1) is a transcription factor that regulates MHC class II genes by binding to a promoter element called an X box. It is a bZIP protein that also acts as a cellular transcription factor, binding to an enhancer in the promoter of the T cell leukemia virus type 1 promoter. XBP1 is processed to an active form by an unconventional splicing mechanism mediated by the endonucle…	GO:0060690 epithelial cell differentiation involved in salivary gland development;GO:0060691 epithelial cell maturation involved in salivary gland development;GO:1903489 positive regulation of lactation	Human disease related genes:Other diseases:Mental and behavioural disorders; Predicted intracellular proteins; Transcription factors:Basic domains; Cancer-related genes:Candidate cancer biomarkers; Disease related genes		(M285)PID HNF3A PATHWAY; (M200)PID ERA GENOMIC PATHWAY	(M5922)HALLMARK UNFOLDED PROTEIN RESPONSE; (M5947)HALLMARK IL2 STAT5 SIGNALING; (M5906)HALLMARK ESTROGEN RESPONSE EARLY
PLA2G10	8399	phospholipase A2 group X	PLA2G10 is a gene that encodes a member of the phospholipase A2 family of proteins. This enzyme is calcium-dependent and hydrolyzes glycerophospholipids to produce free fatty acids and lysophospholipids. It plays a role in the production of various inflammatory lipid mediators, such as prostaglandins, by catalyzing the release of arachidonic acid from cell membrane phospholipids. The encoded prot…	GO:0044269 glycerol ether catabolic process;GO:0062234 platelet activating factor catabolic process;GO:1901502 ether catabolic process	FDA approved drug targets:Biotech drugs; Predicted secreted proteins; RAS pathway related proteins; Enzymes; ENZYME proteins:Hydrolases
MAPK15	225689	mitogen-activated protein kinase 15	MAPK15, also known as mitogen-activated protein kinase 15, is a human gene that plays a role in various biological processes, including dopamine uptake, regulation of DNA metabolic processes, and organelle organization. It enables MAP kinase activity and chromatin binding activity and is located in several cellular components, including the Golgi apparatus, autophagosome, and microtubule organizi…	GO:1902104 positive regulation of metaphase/anaphase transition of meiotic cell cycle;GO:1905134 positive regulation of meiotic chromosome separation;GO:1905186 regulation of metaphase/anaphase transition of meiosis I	ENZYME proteins:Transferases; Predicted intracellular proteins; Kinases:CMGC Ser/Thr protein kinases; Enzymes	Cytosol;Nucleoplasm (Approved); Additional: Cell Junctions;Vesicles
SLC27A2	11001	solute carrier family 27 member 2	SLC27A2 is a gene that encodes an isozyme of the long-chain fatty-acid-coenzyme A ligase family. This isozyme plays a key role in lipid biosynthesis and fatty acid degradation by converting free long-chain fatty acids into fatty acyl-CoA esters. It activates long-chain, branched-chain, and very-long-chain fatty acids containing 22 or more carbons to their CoA derivatives. SLC27A2 is primarily exp…	GO:0097089 methyl-branched fatty acid metabolic process;GO:0001561 fatty acid alpha-oxidation;GO:0042760 very long-chain fatty acid catabolic process	Transporters; ENZYME proteins:Ligase; Enzymes			(M5949)HALLMARK PEROXISOME; (M5948)HALLMARK BILE ACID METABOLISM; (M5906)HALLMARK ESTROGEN RESPONSE EARLY
SLC7A8	23428	solute carrier family 7 member 8	SLC7A8 is a human gene that encodes a protein belonging to the solute carrier family 7 member 8. This protein is involved in several functions, including transporting neutral amino acids, thyroid hormones, and toxins across the plasma membrane. It plays a role in importing L-alanine and L-leucine across the plasma membrane, as well as transporting thyroid hormones. SLC7A8 is located in the plasma…	GO:1903801 L-leucine import across plasma membrane;GO:0015829 valine transport;GO:1904273 L-alanine import across plasma membrane	Transporters:Electrochemical Potential-driven transporters
TRAPPC6A	79090	trafficking protein particle complex subunit 6A	TRAPPC6A is a gene that encodes a protein that is a component of the trafficking protein particle complex. This complex is responsible for tethering transport vesicles to the cis-Golgi membrane. The loss of expression of the related gene in mice affects coat and eye pigmentation, indicating that the encoded protein may be involved in melanosome biogenesis. The gene has multiple isoforms due to al…	GO:0048207 vesicle targeting, rough ER to cis-Golgi;GO:0048208 COPII vesicle coating;GO:0048199 vesicle targeting, to, from or within Golgi	Predicted intracellular proteins
ABTB3	121551	ankyrin repeat and BTB domain containing 3	ABTB3 is a human gene that is predicted to play a role in protein heterodimerization activity and SMAD protein signal transduction. It is also predicted to be an integral component of the membrane. The gene contains ankyrin repeat and BTB domains, which are involved in protein-protein interactions and transcriptional regulation, respectively. Further research is needed to fully understand the fun…	GO:0035640 exploration behavior;GO:0035249 synaptic transmission, glutamatergic;GO:0050821 protein stabilization	Predicted intracellular proteins	Nucleoplasm (Supported); Additional: Cytosol
SYT17	51760	synaptotagmin 17	SYT17, also known as synaptotagmin 17, is a human gene that is predicted to have several functions, including calcium ion binding activity, phospholipid binding activity, and syntaxin binding activity. It is involved in the positive regulation of dendrite extension and is predicted to be located in the trans-Golgi network. SYT17 is also predicted to be active in exocytic vesicles and the plasma m…	GO:1903861 positive regulation of dendrite extension;GO:0099149 regulation of postsynaptic neurotransmitter receptor internalization;GO:1903859 regulation of dendrite extension	Predicted intracellular proteins	Cytosol;Nucleoplasm (Approved)
HPN	3249	hepsin	The human gene HPN encodes for a type II transmembrane serine protease called hepsin. This protein is involved in various cellular functions, including blood coagulation and maintaining cell morphology. Hepsin expression is linked to the growth and progression of cancers, particularly prostate cancer. The protein is cleaved into a catalytic serine protease chain and a non-catalytic scavenger rece…	GO:0034769 basement membrane disassembly;GO:0097195 pilomotor reflex;GO:2000611 positive regulation of thyroid hormone generation	Transporters:Accessory Factors Involved in Transport; Peptidases:Serine-type peptidases; Predicted intracellular proteins; Cancer-related genes:Candidate cancer biomarkers; Enzymes; ENZYME proteins:Hydrolases			(M5946)HALLMARK COAGULATION; (M5932)HALLMARK INFLAMMATORY RESPONSE
IFI6	2537	interferon alpha inducible protein 6	IFI6 is a gene that is activated by interferon and may be involved in regulating cell death (apoptosis). The gene contains a minisatellite sequence near the end of the second exon that consists of 26 repeats of a 12 nucleotide sequence similar to the splice donor consensus sequence found in mammals. Different isoforms of the protein are produced through alternative splicing, which uses the two do…	GO:0051902 negative regulation of mitochondrial depolarization;GO:1904180 negative regulation of membrane depolarization;GO:0090201 negative regulation of release of cytochrome c from mitochondria		Mitochondria (Supported)
DLL1	28514	delta like canonical Notch ligand 1	DLL1 is a human gene that belongs to the delta/serrate/jagged family and is similar to the Notch Delta ligand. It is involved in regulating cell fate decisions during hematopoiesis, which is the process of blood cell formation. DLL1 may also play a role in cell-to-cell communication.	GO:0021688 cerebellar molecular layer formation;GO:0060853 Notch signaling pathway involved in arterial endothelial cell fate commitment;GO:0021679 cerebellar molecular layer development	Predicted intracellular proteins; Human disease related genes:Congenital malformations:Congenital malformations of the nervous system; Disease related genes	Plasma membrane (Approved)	(M70)PID PS1 PATHWAY; (M17)PID NOTCH PATHWAY	(M5903)HALLMARK NOTCH SIGNALING; (M5895)HALLMARK WNT BETA CATENIN SIGNALING
BCAS3	54828	BCAS3 microtubule associated cell migration factor	BCAS3 is a human gene that plays a role in several cellular functions, including activating acetyltransferase, binding to beta-tubulin, and binding to histone acetyltransferase. It is involved in responding to estrogen stimulus, positively regulating catalytic activity, and positively regulating transcription by RNA polymerase II. BCAS3 is located in the nucleus, phagophore assembly site, and tra…	GO:0071391 cellular response to estrogen stimulus;GO:0043627 response to estrogen;GO:0010595 positive regulation of endothelial cell migration	Predicted intracellular proteins; Disease related genes	Nucleoli (Approved)
HEY2	23493	hes related family bHLH transcription factor with YRPW motif 2	HEY2 is a gene that encodes a transcription factor belonging to the HESR family of basic helix-loop-helix-type transcription factors. The protein formed by this gene interacts with a histone deacetylase complex to repress transcription and is induced by the Notch signal transduction pathway. In mice, two similar and redundant genes are required for embryonic cardiovascular development and are als…	GO:2000723 negative regulation of cardiac vascular smooth muscle cell differentiation;GO:0003195 tricuspid valve formation;GO:0003199 endocardial cushion to mesenchymal transition involved in heart valve formation	Predicted intracellular proteins; Transporters:Primary Active Transporters; Transcription factors:Basic domains	Nuclear bodies (Approved); Additional: Aggresome	(M288)PID HES HEY PATHWAY; (M19)PID P73PATHWAY	(M5919)HALLMARK HEDGEHOG SIGNALING; (M5895)HALLMARK WNT BETA CATENIN SIGNALING
HOOK1	51361	hook microtubule tethering protein 1	HOOK1 is a gene that encodes a protein belonging to the hook family of coiled-coil proteins. This protein binds to microtubules and organelles through its N- and C-terminal domains, respectively. It is involved in endocytic membrane trafficking and is thought to link this process to the microtubule cytoskeleton. The protein localizes to discrete punctuate subcellular structures and interacts with…	GO:1905719 protein localization to perinuclear region of cytoplasm;GO:1905198 manchette assembly;GO:0045022 early endosome to late endosome transport	Predicted intracellular proteins
CXCL17	284340	C-X-C motif chemokine ligand 17	CXCL17 is a gene that encodes a protein that attracts immature dendritic cells and blood monocytes to the lungs. It also promotes tumorigenesis through angiogenic activity and exhibits strong antimicrobial activity against various bacteria and fungi. The gene has two transcript variants, one of which codes for a protein and the other does not.	GO:0048246 macrophage chemotaxis;GO:0010759 positive regulation of macrophage chemotaxis;GO:1905517 macrophage migration	Predicted secreted proteins
ZNF572	137209	zinc finger protein 572	ZNF572 is a human gene that encodes for a zinc finger protein 572. This protein is involved in the regulation of transcription by RNA polymerase II and is located in the nucleus. It has been found to have identical protein binding activity. The function of this gene is not yet fully understood, but it is predicted to play a role in the regulation of gene expression.	GO:0001817 regulation of cytokine production;GO:0000122 negative regulation of transcription by RNA polymerase II;GO:0045892 negative regulation of DNA-templated transcription	Predicted intracellular proteins; Transcription factors:Zinc-coordinating DNA-binding domains	Nuclear speckles (Approved)
SELENBP1	8991	selenium binding protein 1	SELENBP1 is a gene that encodes a member of the selenium-binding protein family. Selenium is an essential nutrient that has potent anticarcinogenic properties, and a deficiency of selenium may cause certain neurologic diseases. The gene may play a role in preventing cancer and neurologic diseases by mediating the effects of selenium-binding proteins. Decreased expression of SELENBP1 may be associ…	GO:0015031 protein transport;GO:0045184 establishment of protein localization;GO:0071705 nitrogen compound transport	Disease related genes; Predicted intracellular proteins; Potential drug targets; Human disease related genes:Congenital disorders of metabolism:Other congenital disorders of metabolism; Enzymes; ENZYME proteins:Oxidoreductases	Nucleoli (Supported)		(M5891)HALLMARK HYPOXIA; (M5945)HALLMARK HEME METABOLISM
H3C6	8353	H3 clustered histone 6	H3C6 is a gene that encodes a replication-dependent histone, which is a member of the histone H3 family. Histones are nuclear proteins that are responsible for the nucleosome structure of the chromosomal fiber in eukaryotes. The gene is intronless and is found in the large histone gene cluster on chromosome 6. Transcripts from this gene lack polyA tails but instead contain a palindromic terminati…	GO:0006334 nucleosome assembly;GO:0032200 telomere organization;GO:0034728 nucleosome organization	Predicted intracellular proteins; Disease related genes	Nucleoplasm (Supported); Additional: Acrosome;Principal piece
EVL	51466	Enah/Vasp-like	The human gene EVL, also known as Enah/Vasp-like, is predicted to have SH3 domain binding activity and profilin binding activity. It plays a role in regulating cell migration and assembly of cellular structures such as ruffles and stress fibers. EVL is located in the membrane.	GO:1900028 negative regulation of ruffle assembly;GO:0010633 negative regulation of epithelial cell migration;GO:1900027 regulation of ruffle assembly	Predicted intracellular proteins	Cytosol;Vesicles (Approved)		(M5915)HALLMARK APICAL JUNCTION
SALL2	6297	spalt like transcription factor 2	SALL2 is a human gene that encodes a protein with multiple zinc finger domains. This protein plays a role in the closure of the optical fissure during embryonic eye development. Mutations in the SALL2 gene have been linked to ocular coloboma, a condition where there is a gap or cleft in one of the structures of the eye.	GO:0001654 eye development;GO:0150063 visual system development;GO:0048880 sensory system development	Human disease related genes:Congenital malformations:Congenital malformations of eye; Predicted intracellular proteins; Transcription factors:Zinc-coordinating DNA-binding domains; Disease related genes	Vesicles (Approved); Additional: Nucleoplasm
KCNJ11	3767	potassium inwardly rectifying channel subfamily J member 11	The KCNJ11 gene encodes an inward-rectifier type potassium channel that allows potassium to flow into cells. It is controlled by G-proteins and is associated with the sulfonylurea receptor SUR. Mutations in this gene can cause familial persistent hyperinsulinemic hypoglycemia of infancy (PHHI), a disorder characterized by unregulated insulin secretion. Defects in KCNJ11 may also contribute to non…	GO:1904638 response to resveratrol;GO:0061762 CAMKK-AMPK signaling cascade;GO:0035634 response to stilbenoid	Transporters:Transporter channels and pores; Predicted intracellular proteins; Human disease related genes:Congenital disorders of metabolism:Other congenital disorders of metabolism; FDA approved drug targets:Small molecule drugs; Human disease related genes:Endocrine and metabolic diseases:Diabetes; Voltage-gated ion channels:Inwardly Rectifying Potassium Channels; Disease related genes		(M106)PID HNF3B PATHWAY
LMX1B	4010	LIM homeobox transcription factor 1 beta	LMX1B is a gene that encodes a transcription factor belonging to the LIM-homeodomain family of proteins. It contains two zinc-binding LIM domains, a homeodomain, and a glutamine-rich domain. LMX1B plays a crucial role in the normal development of dorsal limb structures, the glomerular basement membrane, the anterior segment of the eye, and dopaminergic and serotonergic neurons. Mutations in this …	GO:0071542 dopaminergic neuron differentiation;GO:0009953 dorsal/ventral pattern formation;GO:0003002 regionalization	Human disease related genes:Congenital malformations:Other congenital malformations; Transcription factors:Helix-turn-helix domains; Human disease related genes:Urinary system diseases:Kidney diseases; Predicted intracellular proteins; Disease related genes	Nucleoplasm (Approved)
FIBCD1	84929	fibrinogen C domain containing 1	FIBCD1 is a gene that codes for a type II transmembrane endocytic receptor that primarily binds to chitin. It is a conserved gene and is located in the intestinal brush border. The function of FIBCD1 is to facilitate the endocytosis of chitin, which is a major component of the exoskeleton of insects and crustaceans. The gene is important for the proper functioning of the digestive system and has …		Predicted intracellular proteins	Cell Junctions (Approved)
PLA2G3	50487	phospholipase A2 group III	PLA2G3 is a gene that encodes a protein belonging to the secreted phospholipase A2 family. This enzyme is involved in lipid metabolism and catalyzes the hydrolysis of phospholipids to release arachidonic acid and lysophospholipids. It acts as a negative regulator of ciliogenesis and may play a role in cancer development by stimulating tumor cell growth and angiogenesis. The gene is associated wit…	GO:0060376 positive regulation of mast cell differentiation;GO:0060375 regulation of mast cell differentiation;GO:1903593 regulation of histamine secretion by mast cell	Enzymes; RAS pathway related proteins; ENZYME proteins:Hydrolases; Predicted secreted proteins	Golgi apparatus (Approved); Additional: Endoplasmic reticulum
CHST1	8534	carbohydrate sulfotransferase 1	The CHST1 gene encodes an enzyme called carbohydrate sulfotransferase 1, which belongs to the keratin sulfotransferase family. This enzyme is responsible for adding sulfate groups to a type of protein called proteoglycan keratin. The sulfation of this protein is important for its function in various biological processes. The CHST1 gene is located on a specific region of chromosome 3 and mutations…	GO:0006012 galactose metabolic process;GO:0018146 keratan sulfate proteoglycan biosynthetic process;GO:0042339 keratan sulfate proteoglycan metabolic process	ENZYME proteins:Transferases; Predicted intracellular proteins; Enzymes	Mitochondria (Approved); Additional: Nucleoli		(M5937)HALLMARK GLYCOLYSIS
CAPN9	10753	calpain 9	CAPN9, also known as calpain 9, is a gene that encodes for a protein belonging to the calpain family of calcium-dependent, cysteine proteases. Calpains are involved in various cellular processes and have been implicated in neurodegenerative diseases. CAPN9 is primarily expressed in the stomach and small intestine and may have specialized functions in the digestive tract. It has been associated wi…	GO:0007586 digestion;GO:0006508 proteolysis;GO:0019538 protein metabolic process	Peptidases:Cysteine-type peptidases; Predicted intracellular proteins; Enzymes	Vesicles (Approved); Additional: Golgi apparatus		(M5956)HALLMARK KRAS SIGNALING DN
AK7	122481	adenylate kinase 7	AK7, or adenylate kinase 7, is a gene that encodes an enzyme that belongs to the adenylate kinase family. This enzyme is responsible for the reversible phosphorylation of adenine nucleotides and plays a crucial role in maintaining energy homeostasis in cells. The AK7 gene has multiple transcript variants due to alternative splicing. In mice, mutations in the AK7 gene have been linked to primary c…	GO:0046940 nucleoside monophosphate phosphorylation;GO:0009123 nucleoside monophosphate metabolic process;GO:0009165 nucleotide biosynthetic process	ENZYME proteins:Transferases; Potential drug targets; Predicted intracellular proteins; Human disease related genes:Reproductive system diseases:Reproductive system diseases; Enzymes; Disease related genes	Cytosol;Principal piece (Supported)
SLC2A10	81031	solute carrier family 2 member 10	SLC2A10 is a gene that belongs to the class III facilitative glucose transporter family. It is involved in regulating glucose homeostasis in the body. Mutations in this gene have been linked to a rare genetic disorder called arterial tortuosity syndrome, which affects the elasticity and structure of blood vessels. This condition can lead to a range of health problems, including cardiovascular iss…	GO:0032683 negative regulation of connective tissue growth factor production;GO:1902729 negative regulation of proteoglycan biosynthetic process;GO:0032643 regulation of connective tissue growth factor production	Transporters:Electrochemical Potential-driven transporters; Human disease related genes:Cardiovascular diseases:Vascular diseases; Predicted intracellular proteins; Potential drug targets; Disease related genes	Cytosol (Supported)
CYP4B1	1580	cytochrome P450 family 4 subfamily B member 1	CYP4B1 is a gene that encodes a member of the cytochrome P450 superfamily of enzymes. These enzymes are involved in drug metabolism and the synthesis of cholesterol, steroids, and other lipids. The protein produced by this gene is located in the endoplasmic reticulum and its specific function in humans is not yet known. In rodents, the homologous protein has been shown to metabolize certain carci…	GO:0018879 biphenyl metabolic process;GO:0042537 benzene-containing compound metabolic process;GO:0006631 fatty acid metabolic process	Predicted intracellular proteins; Enzymes; ENZYME proteins:Oxidoreductases	Vesicles (Supported)		(M5905)HALLMARK ADIPOGENESIS
ZIC1	7545	Zic family member 1	ZIC1 is a gene that belongs to the ZIC family of C2H2-type zinc finger proteins. These proteins play a crucial role in development. Abnormal expression of ZIC1 has been observed in medulloblastoma, a type of brain tumor that affects children. ZIC1 is closely linked to another gene, zinc finger protein of the cerebellum 4, which is also located on chromosome 3. ZIC1 encodes a transcription factor …	GO:0007628 adult walking behavior;GO:0021772 olfactory bulb development;GO:0021988 olfactory lobe development	Human disease related genes:Congenital malformations:Other congenital malformations; Predicted intracellular proteins; Human disease related genes:Congenital malformations:Congenital malformations of the nervous system; Transcription factors:Zinc-coordinating DNA-binding domains; Disease related genes	Nucleoplasm (Supported)
TBC1D9	23158	TBC1 domain family member 9	TBC1D9 is a human gene that belongs to the TBC1 domain family member 9. It is predicted to have GTPase activator activity and to be involved in the activation of GTPase activity and intracellular protein transport. This information is provided by the Alliance of Genome Resources as of April 2022.	GO:0003008 system process;GO:0032501 multicellular organismal process;GO:0008150 biological_process	Predicted intracellular proteins	Cytosol (Approved)
ZNF257	113835	zinc finger protein 257	ZNF257 is a human gene that encodes for a protein called zinc finger protein 257. This protein is predicted to have the ability to bind to DNA and regulate transcription, specifically in the cis-regulatory regions of genes that are transcribed by RNA polymerase II. ZNF257 is predicted to be located in the nucleus of cells, where it may play a role in controlling gene expression.	GO:0006357 regulation of transcription by RNA polymerase II;GO:0006355 regulation of DNA-templated transcription;GO:2001141 regulation of RNA biosynthetic process	Predicted intracellular proteins; Transcription factors:Zinc-coordinating DNA-binding domains
CISH	1154	cytokine inducible SH2 containing protein	The human gene CISH encodes for a protein that contains a SH2 domain and a SOCS box domain, making it a member of the cytokine-induced STAT inhibitor (CIS) protein family. CIS proteins are known to negatively regulate cytokine signaling and the expression of CISH can be induced by various cytokines in hematopoietic cells. The protein is involved in the inactivation of the erythropoietin receptor …	GO:0046426 negative regulation of receptor signaling pathway via JAK-STAT;GO:1904893 negative regulation of receptor signaling pathway via STAT;GO:0046425 regulation of receptor signaling pathway via JAK-STAT	Predicted intracellular proteins	Microtubules (Approved); Additional: Cytokinetic bridge	(M135)PID IL5 PATHWAY; (M182)PID IL3 PATHWAY; (M22)PID GMCSF PATHWAY	(M5947)HALLMARK IL2 STAT5 SIGNALING; (M5906)HALLMARK ESTROGEN RESPONSE EARLY; (M5907)HALLMARK ESTROGEN RESPONSE LATE
KCNK15	60598	potassium two pore domain channel subfamily K member 15	The KCNK15 gene belongs to the family of potassium channel proteins that have two pore-forming P domains. However, it has not been proven to be a functional channel on its own and may require other non-pore-forming proteins to be active.	GO:0071468 cellular response to acidic pH;GO:0010447 response to acidic pH;GO:0071467 cellular response to pH	Voltage-gated ion channels:Two-P Potassium Channels; Transporters:Transporter channels and pores			(M5906)HALLMARK ESTROGEN RESPONSE EARLY
NELL2	4753	neural EGFL like 2	NELL2 (Neural EGFL Like 2) is a glycoprotein that contains von Willebrand factor C domains and epidermal growth factor (EGF)-like domains. It acts as a homotrimer and is found in the cytoplasm. There are several variants of NELL2 that encode different isoforms, and at least one isoform appears to be a secreted protein. Studies in mice suggest that NELL2 plays a role in neural cell growth and diff…	GO:0071679 commissural neuron axon guidance;GO:0070050 neuron cellular homeostasis;GO:0009566 fertilization	Predicted intracellular proteins; Predicted secreted proteins	Vesicles (Approved)	(M3008)NABA ECM GLYCOPROTEINS; (M5884)NABA CORE MATRISOME; (M5889)NABA MATRISOME
LURAP1L	286343	leucine rich adaptor protein 1 like	LURAP1L, or leucine rich adaptor protein 1 like, is a human gene that is predicted to play a role in the positive regulation of I-kappaB kinase/NF-kappaB signaling. This gene is still being studied, but it is believed to be involved in the immune response and inflammation. The protein encoded by LURAP1L is similar to another protein called leucine rich adaptor protein 1, which is involved in the …	GO:0043123 positive regulation of canonical NF-kappaB signal transduction;GO:0043122 regulation of canonical NF-kappaB signal transduction;GO:1902533 positive regulation of intracellular signal transduction	Predicted intracellular proteins	Nucleoli (Approved); Additional: Nucleoplasm
TUBB8B	260334	tubulin beta 8B	TUBB8B is a human gene that is predicted to have GTP binding activity and be a structural component of the cytoskeleton. It is also predicted to be involved in the organization of the microtubule cytoskeleton and the mitotic cell cycle. TUBB8B is located in extracellular exosomes, which are small vesicles that are released from cells and play a role in intercellular communication.	GO:0000226 microtubule cytoskeleton organization;GO:0000278 mitotic cell cycle;GO:0007017 microtubule-based process	Predicted intracellular proteins	Microtubules (Supported); Additional: Basal body;Cytokinetic bridge;End piece;Flagellar centriole;Mitotic spindle;Primary cilium;Principal piece
CAMK2B	816	calcium/calmodulin dependent protein kinase II beta	CAMK2B is a gene that encodes for the beta chain of the Ca(2+)/calmodulin-dependent protein kinase II subfamily, which belongs to the serine/threonine protein kinase family. This gene is involved in calcium signaling, which is important for plasticity at glutamatergic synapses. The enzyme is composed of four different chains, and the beta chain may have different cellular localizations and intera…	GO:0051823 regulation of synapse structural plasticity;GO:0090129 positive regulation of synapse maturation;GO:0014733 regulation of skeletal muscle adaptation	Human disease related genes:Other diseases:Mental and behavioural disorders; ENZYME proteins:Transferases; Potential drug targets; Predicted intracellular proteins; Enzymes; Kinases:CAMK Ser/Thr protein kinases; Disease related genes	Plasma membrane;Primary cilium tip;Primary cilium transition zone;Principal piece (Approved); Additional: Calyx;Cell Junctions;Connecting piece;End piece;Perinuclear theca	(M20)PID P38 MKK3 6PATHWAY; (M269)PID RAS PATHWAY; (M161)PID IFNG PATHWAY	(M5909)HALLMARK MYOGENESIS
CEBPA	1050	CCAAT enhancer binding protein alpha	CEBPA is a gene that encodes a transcription factor containing a bZIP domain that recognizes the CCAAT motif in gene promoters. It functions in homodimers and heterodimers with CCAAT/enhancer-binding proteins beta and gamma, modulating the expression of genes involved in cell cycle regulation and body weight homeostasis. Mutations in this gene are associated with acute myeloid leukemia. The use o…	GO:0033274 response to vitamin B2;GO:0070343 white fat cell proliferation;GO:1902034 negative regulation of hematopoietic stem cell proliferation	Predicted intracellular proteins; Transcription factors:Basic domains; Cancer-related genes:Mutated cancer genes; Cancer-related genes:Mutational cancer driver genes; Human disease related genes:Cancers:Cancers of haematopoietic and lymphoid tissues; Disease related genes	Nucleoplasm (Approved); Additional: Vesicles	(M106)PID HNF3B PATHWAY; (M151)PID AR TF PATHWAY; (M254)PID MYC REPRESS PATHWAY	(M5939)HALLMARK P53 PATHWAY
AP3B2	8120	adaptor related protein complex 3 subunit beta 2	AP3B2 is a gene that encodes the beta subunit of the AP-3 complex, which is involved in the formation of clathrin-coated synaptic vesicles. This protein is specific to neurons and is phosphorylated by a casein kinase-like protein, which helps assemble the synaptic vesicle coat. AP3B2 was first identified as the target antigen in human paraneoplastic neurologic disorders. Defects in this gene have…	GO:0016183 synaptic vesicle coating;GO:0035652 clathrin-coated vesicle cargo loading;GO:0035654 clathrin-coated vesicle cargo loading, AP-3-mediated	Predicted intracellular proteins; Human disease related genes:Nervous system diseases:Epilepsy; Disease related genes	Golgi apparatus (Approved); Additional: Cytosol;Nucleoplasm
CA8	767	carbonic anhydrase 8	CA8, or carbonic anhydrase 8, is a gene that was initially named CA-related protein due to its similarity to other carbonic anhydrase genes. However, the protein encoded by this gene does not have carbonic anhydrase activity. Despite this, it is still classified as a member of the carbonic anhydrase gene family. The absence of CA8 gene transcription in the cerebellum of mice with a neurologic def…	GO:0050850 positive regulation of calcium-mediated signaling;GO:0050848 regulation of calcium-mediated signaling;GO:1902533 positive regulation of intracellular signal transduction	Human disease related genes:Nervous system diseases:Neurodegenerative diseases; Predicted intracellular proteins; Cancer-related genes:Candidate cancer biomarkers; Disease related genes
TLE2	7089	TLE family member 2, transcriptional corepressor	TLE2, also known as TLE family member 2, is a human gene that plays a role in transcription corepressor activity. It is involved in negative regulation of the canonical Wnt signaling pathway and negative regulation of transcription, DNA-templated. TLE2 is located in focal adhesion and nuclear body. This information is provided by the Alliance of Genome Resources as of April 2022.	GO:0090090 negative regulation of canonical Wnt signaling pathway;GO:0030178 negative regulation of Wnt signaling pathway;GO:0060828 regulation of canonical Wnt signaling pathway	Predicted intracellular proteins	Nuclear bodies (Supported); Additional: Focal adhesion sites	(M223)PID BETA CATENIN NUC PATHWAY; (M5493)WNT SIGNALING
SHC2	25759	SHC adaptor protein 2	SHC2, also known as SHC adaptor protein 2, is a human gene that is predicted to have receptor tyrosine kinase binding activity and be involved in the transmembrane receptor protein tyrosine kinase signaling pathway. It is predicted to be located in the cytosol and active in the plasma membrane. This information is provided by the Alliance of Genome Resources as of April 2022.	GO:0007169 cell surface receptor protein tyrosine kinase signaling pathway;GO:0007167 enzyme-linked receptor protein signaling pathway;GO:0035556 intracellular signal transduction	RAS pathway related proteins; Predicted intracellular proteins	Cytosol (Approved)	(M226)PID VEGFR1 PATHWAY; (M187)PID TRKR PATHWAY
EGR3	1960	early growth response 3	EGR3, or early growth response 3, is a gene that encodes a transcriptional regulator belonging to the EGR family of C2H2-type zinc-finger proteins. It is an immediate-early growth response gene that is induced by mitogenic stimulation and participates in the transcriptional regulation of genes controlling biological rhythm. EGR3 may also play a role in various processes, including muscle developm…	GO:0033089 positive regulation of T cell differentiation in thymus;GO:0035767 endothelial cell chemotaxis;GO:0045586 regulation of gamma-delta T cell differentiation	Predicted intracellular proteins; Transcription factors:Zinc-coordinating DNA-binding domains	Nucleoplasm (Uncertain); Additional: Vesicles	(M60)PID NFAT TFPATHWAY	(M5902)HALLMARK APOPTOSIS; (M5890)HALLMARK TNFA SIGNALING VIA NFKB; (M5906)HALLMARK ESTROGEN RESPONSE EARLY
GALNT16	57452	polypeptide N-acetylgalactosaminyltransferase 16	GALNT16 is a human gene that encodes for polypeptide N-acetylgalactosaminyltransferase 16, an enzyme that is involved in protein O-linked glycosylation via serine and threonine. It is predicted to be located in the Golgi membrane and to be an integral component of the membrane. The gene is active in the Golgi apparatus and enables polypeptide N-acetylgalactosaminyltransferase activity.	GO:0018242 protein O-linked glycosylation via serine;GO:0018243 protein O-linked glycosylation via threonine;GO:0018210 peptidyl-threonine modification	ENZYME proteins:Transferases; Predicted intracellular proteins; Enzymes	Cytosol;Vesicles (Approved)
PRR36	80164	proline rich 36	PRR36 (proline rich 36) is a gene that encodes a large protein with an unknown function. The protein contains regions of low complexity sequence and undergoes alternative splicing, resulting in multiple transcript variants. The structure of the protein-coding variant is conserved between humans and mice. However, the exact role of PRR36 in human biology remains unclear.		Predicted intracellular proteins	Golgi apparatus (Approved); Additional: Nuclear speckles;Nucleoplasm
LDHD	197257	lactate dehydrogenase D	LDHD is a gene that encodes a protein belonging to the D-isomer specific 2-hydroxyacid dehydrogenase family. The protein has both D-lactate and D-glycerate dehydrogenase activities, similar to the protein found in yeast. Alternative splicing occurs at this gene, resulting in two transcript variants that encode distinct isoforms.	GO:1903457 lactate catabolic process;GO:0006089 lactate metabolic process;GO:0072329 monocarboxylic acid catabolic process	Human disease related genes:Musculoskeletal diseases:Other musculoskeletal diseases; Disease related genes; Predicted intracellular proteins; Potential drug targets; Enzymes; ENZYME proteins:Oxidoreductases	Cytosol (Approved)
KRT13	3860	keratin 13	KRT13, also known as keratin 13, is a gene that encodes a protein belonging to the keratin family. Keratins are intermediate filament proteins that provide structural support to epithelial cells. KRT13 is a type I cytokeratin that pairs with keratin 4 and is expressed in the suprabasal layers of non-cornified stratified epithelia. Mutations in KRT13 and keratin 4 have been linked to the autosomal…	GO:0043555 regulation of translation in response to stress;GO:0045109 intermediate filament organization;GO:0045104 intermediate filament cytoskeleton organization	Predicted intracellular proteins; Cancer-related genes:Candidate cancer biomarkers; Human disease related genes:Congenital malformations:Congenital malformations of the digestive system; Disease related genes	Intermediate filaments (Enhanced)		(M5906)HALLMARK ESTROGEN RESPONSE EARLY; (M5907)HALLMARK ESTROGEN RESPONSE LATE; (M5956)HALLMARK KRAS SIGNALING DN
CGN	57530	cingulin	Cingulin, encoded by the CGN gene, is a protein that plays a role in the assembly of tight junctions between epithelial cells. It is involved in the organization of the microtubule cytoskeleton and enables binding to cadherins. Cingulin is located in the plasma membrane and bicellular tight junctions.	GO:0000226 microtubule cytoskeleton organization;GO:0007017 microtubule-based process;GO:0007010 cytoskeleton organization	Predicted intracellular proteins	Cell Junctions;Plasma membrane (Supported)
PCDHB3	56132	protocadherin beta 3	PCDHB3 is a gene that belongs to the protocadherin beta gene cluster, which is one of three gene clusters located on chromosome five. The beta cluster contains 16 genes and 3 pseudogenes, each encoding 6 extracellular cadherin domains and a cytoplasmic tail that differs from other cadherin superfamily members. The extracellular domains interact homophilically to specify differential cell-cell con…	GO:0016339 calcium-dependent cell-cell adhesion via plasma membrane cell adhesion molecules;GO:0007416 synapse assembly;GO:0007156 homophilic cell adhesion via plasma membrane adhesion molecules	Predicted intracellular proteins	Vesicles (Supported)
IL17C	27189	interleukin 17C	IL17C is a gene that encodes a cytokine, or signaling molecule, that is produced by activated T cells. This cytokine is similar in sequence to another cytokine called IL17 and has been shown to stimulate the release of other cytokines, including tumor necrosis factor alpha and interleukin 1 beta, from a type of immune cell called a monocytic cell. The expression of IL17C is limited to activated T…	GO:0006954 inflammatory response;GO:0007267 cell-cell signaling;GO:0006952 defense response	Predicted secreted proteins		(M5883)NABA SECRETED FACTORS; (M5885)NABA MATRISOME ASSOCIATED; (M5889)NABA MATRISOME
XG	7499	Xg glycoprotein (Xg blood group)	The XG gene encodes the Xg glycoprotein, which is responsible for the XG blood group antigen. It is located on the short arm of the X chromosome, specifically at the pseudoautosomal boundary. The first three exons of the gene are found in the pseudoautosomal region, while the remaining exons are located in the X-specific end. A truncated version of the gene is also present on the Y chromosome, bu…	GO:2000391 positive regulation of neutrophil extravasation;GO:0072683 T cell extravasation;GO:2000389 regulation of neutrophil extravasation	Blood group antigen proteins
COL23A1	91522	collagen type XXIII alpha 1 chain	COL23A1 is a gene that encodes for collagen type XXIII alpha 1 chain, which is a member of the transmembrane collagens. This subfamily of nonfibrillar collagens contains a single pass hydrophobic transmembrane domain. The function of COL23A1 is not fully understood, but it is believed to play a role in cell adhesion and migration. Mutations in this gene have been associated with various diseases,…		Predicted intracellular proteins		(M3005)NABA COLLAGENS; (M5884)NABA CORE MATRISOME; (M5889)NABA MATRISOME
UPK3B	105375355	uroplakin 3B	UPK3B is a gene that codes for a minor component of the apical plaques found in the urothelium of mammals. It binds and dimerizes with UPK1B, one of the major conserved urothelium membrane proteins. Other major conserved integral membrane proteins of urothelial plaques include UPK1A, UPK2, and UPK3A.	GO:0010629 negative regulation of gene expression;GO:0010558 negative regulation of macromolecule biosynthetic process;GO:0009890 negative regulation of biosynthetic process	Predicted intracellular proteins; Transporters:Accessory Factors Involved in Transport			(M5956)HALLMARK KRAS SIGNALING DN
SMIM10L2A	399668	small integral membrane protein 10 like 2A	SMIM10L2A is a gene that encodes a small protein that is highly conserved and contains a conserved motif (DUF4560). It is believed to function as an integral membrane protein and has also been shown to associate with enhancer chromatin, suggesting that it may also function as an RNA to regulate enhancers. The gene is still being studied, but its potential role in regulating enhancers could have i…
COBL	23242	cordon-bleu WH2 repeat protein	COBL is a human gene that encodes a protein containing WH2 domains that interact with actin. This actin regulator protein is necessary for the growth and assembly of brush border microvilli, which play a role in maintaining intestinal homeostasis. In mice, a similar protein is involved in midbrain neural tube closure. A pseudogene of COBL is located on chromosome X.	GO:0048669 collateral sprouting in absence of injury;GO:0001757 somite specification;GO:0051639 actin filament network formation	Predicted intracellular proteins	Cell Junctions;Plasma membrane (Approved)
MYRIP	25924	myosin VIIA and Rab interacting protein	MYRIP is a human gene that encodes for a protein called myosin VIIA and Rab interacting protein. This protein is predicted to have actin binding and myosin binding activities and is involved in the positive regulation of insulin secretion. It is located in the actin cytoskeleton, dense core granule, and perinuclear region of the cytoplasm. MYRIP is also predicted to be part of the exocyst and act…	GO:0032024 positive regulation of insulin secretion;GO:0090277 positive regulation of peptide hormone secretion;GO:0002793 positive regulation of peptide secretion	Predicted intracellular proteins	Golgi apparatus;Nucleoli fibrillar center;Nucleoplasm (Approved)
SLITRK6	84189	SLIT and NTRK like family member 6	SLITRK6 is a gene that encodes a protein belonging to the SLITRK protein family. These proteins are integral membrane proteins that have two N-terminal leucine-rich repeat (LRR) domains and a C-terminal region that shares homology with trk neurotrophin receptors. SLITRK6 is involved in regulating neurite outgrowth, which is necessary for normal hearing and vision. Mutations in this gene have been…	GO:0060007 linear vestibuloocular reflex;GO:0060005 vestibular reflex;GO:0021562 vestibulocochlear nerve development	Human disease related genes:Congenital malformations:Congenital malformations of the nervous system; Disease related genes	Plasma membrane (Supported)
GNMT	27232	glycine N-methyltransferase	GNMT is a gene that encodes an enzyme responsible for converting S-adenosyl-L-methionine and glycine to S-adenosyl-L-homocysteine and sarcosine. The protein is found in the cytoplasm and acts as a homotetramer. Defects in this gene can cause GNMT deficiency, which leads to hypermethioninemia. Alternative splicing results in multiple transcript variants. There is also naturally occurring readthrou…	GO:0046498 S-adenosylhomocysteine metabolic process;GO:1901052 sarcosine metabolic process;GO:0046500 S-adenosylmethionine metabolic process	ENZYME proteins:Transferases; Potential drug targets; Human disease related genes:Congenital disorders of metabolism:Congenital disorders of amino acid metabolism; Predicted intracellular proteins; Enzymes; Disease related genes	Cytosol (Supported)		(M5948)HALLMARK BILE ACID METABOLISM; (M5934)HALLMARK XENOBIOTIC METABOLISM
PCDHB2	56133	protocadherin beta 2	PCDHB2, or protocadherin beta 2, is a gene that belongs to the protocadherin beta gene cluster located on chromosome five. This cluster contains 16 genes and 3 pseudogenes, each encoding 6 extracellular cadherin domains and a cytoplasmic tail that differs from other cadherin superfamily members. The extracellular domains interact homophilically to specify differential cell-cell connections. Unlik…	GO:0016339 calcium-dependent cell-cell adhesion via plasma membrane cell adhesion molecules;GO:0007416 synapse assembly;GO:0007156 homophilic cell adhesion via plasma membrane adhesion molecules	Predicted intracellular proteins	Nucleoplasm (Approved)
LINGO1	84894	leucine rich repeat and Ig domain containing 1	LINGO1 is a human gene that is predicted to have epidermal growth factor receptor binding activity and to be involved in the generation of neurons and protein kinase B signaling. It is also predicted to be located in the plasma membrane and active in the extracellular matrix and extracellular space. LINGO1 has been implicated in autosomal recessive non-syndromic intellectual disability and glauco…	GO:0048666 neuron development;GO:0030182 neuron differentiation;GO:0048699 generation of neurons	Transporters:Accessory Factors Involved in Transport; Human disease related genes:Other diseases:Mental and behavioural disorders; Predicted intracellular proteins; Potential drug targets; Disease related genes	Plasma membrane (Supported)
GNAZ	2781	G protein subunit alpha z	GNAZ is a human gene that encodes a protein belonging to a subfamily of G proteins that are involved in signal transduction in systems that are insensitive to pertussis toxin. This protein may have a role in regulating the ionic balance of fluids in the cochlea, specifically the perilymphatic and endolymphatic fluids. The gene was first identified in July 2008.	GO:0098664 G protein-coupled serotonin receptor signaling pathway;GO:0046676 negative regulation of insulin secretion;GO:0090278 negative regulation of peptide hormone secretion	Predicted intracellular proteins	Vesicles (Approved)	(M64)PID S1P S1P4 PATHWAY; (M103)PID S1P S1P1 PATHWAY; (M155)PID S1P META PATHWAY
TAFA5	25817	TAFA chemokine like family member 5	TAFA5 is a gene that belongs to the TAFA family, which consists of five genes that encode small secreted proteins. These proteins contain conserved cysteine residues and are distantly related to MIP-1alpha, a member of the CC-chemokine family. TAFA proteins are mainly expressed in specific regions of the brain and are believed to function as brain-specific chemokines or neurokines that regulate i…	GO:0061044 negative regulation of vascular wound healing;GO:0061043 regulation of vascular wound healing;GO:1904706 negative regulation of vascular associated smooth muscle cell proliferation	Predicted intracellular proteins; Predicted secreted proteins
C10orf143	387723	chromosome 10 open reading frame 143	Human gene C10orf143, also known as chromosome 10 open reading frame 143, is a protein-coding gene located on chromosome 10. The function of this gene is not yet fully understood, but it is believed to play a role in cellular processes such as DNA replication and repair. Mutations in this gene have been associated with various diseases, including cancer and developmental disorders. Further resear…		Predicted intracellular proteins
SLC52A1	55065	solute carrier family 52 member 1	SLC52A1 is a gene that encodes a protein belonging to the riboflavin transporter family. Riboflavin is a source of flavin, which is essential for biological redox reactions. The protein encoded by SLC52A1 is responsible for transporting riboflavin into cells. Haploinsufficiency of this protein can lead to maternal riboflavin deficiency. Multiple variants of the gene have been identified, but they…	GO:0006771 riboflavin metabolic process;GO:0042726 flavin-containing compound metabolic process;GO:0032218 riboflavin transport	Human disease related genes:Endocrine and metabolic diseases:Other endocrine and metabolic diseases; Disease related genes
GPER1	2852	G protein-coupled estrogen receptor 1	GPER1, also known as G protein-coupled estrogen receptor 1, is a multi-pass membrane protein that is part of the G-protein coupled receptor 1 family. It is located in the endoplasmic reticulum and binds to estrogen, activating multiple downstream signaling pathways. This leads to an increase in cyclic AMP levels, intracellular calcium mobilization, and synthesis of phosphatidylinositol 3,4,5-tris…	GO:0030264 nuclear fragmentation involved in apoptotic nuclear change;GO:2000724 positive regulation of cardiac vascular smooth muscle cell differentiation;GO:0032962 positive regulation of inositol trisphosphate biosynthetic process	G-protein coupled receptors:GPCRs excl olfactory receptors; Transporters	Nucleoli (Approved); Additional: Cytosol;Nucleoplasm;Vesicles		(M5907)HALLMARK ESTROGEN RESPONSE LATE
BLNK	29760	B cell linker	The BLNK gene encodes a cytoplasmic linker or adaptor protein that is crucial for B cell development. It acts as a bridge between B cell receptor-associated kinase activation and downstream signaling pathways, affecting various biological functions. The phosphorylation of five tyrosine residues is necessary for this protein to nucleate distinct signaling effectors following B cell receptor activa…	GO:0050853 B cell receptor signaling pathway;GO:0030183 B cell differentiation;GO:0050851 antigen receptor-mediated signaling pathway	Predicted intracellular proteins; Human disease related genes:Immune system diseases:Primary immunodeficiency; Disease related genes	Plasma membrane (Supported); Additional: Vesicles	(M17200)SA B CELL RECEPTOR COMPLEXES; (M8626)SIG BCR SIGNALING PATHWAY; (M141)PID PI3KCI PATHWAY
H2AC16	8332	H2A clustered histone 16	H2AC16 is a gene that encodes a replication-dependent histone, which is a member of the histone H2A family. Histones are nuclear proteins that are responsible for the nucleosome structure of the chromosomal fiber in eukaryotes. The gene is intronless and is found in the small histone gene cluster on chromosome 6p22-p21.3. Transcripts from this gene lack polyA tails but instead contain a palindrom…	GO:0031507 heterochromatin formation;GO:0045814 negative regulation of gene expression, epigenetic;GO:0040029 epigenetic regulation of gene expression	Predicted intracellular proteins	Nucleoplasm (Supported)
SNCB	6620	synuclein beta	The SNCB gene encodes a protein that inhibits phospholipase D2 and may play a role in neuronal plasticity. It is found in high levels in lesions of patients with Alzheimer's disease and has been linked to dementia with Lewy bodies. Alternative splicing of the gene results in multiple transcript variants.	GO:0042417 dopamine metabolic process;GO:0006584 catecholamine metabolic process;GO:0009712 catechol-containing compound metabolic process	Human disease related genes:Nervous system diseases:Neurodegenerative diseases; Predicted intracellular proteins; Transporters:Transporter channels and pores			(M5956)HALLMARK KRAS SIGNALING DN
ELP2	55250	elongator acetyltransferase complex subunit 2	ELP2 is a human gene that encodes a core subunit of the elongator complex, which is a histone acetyltransferase complex that associates with RNA polymerase II. The protein encoded by ELP2 is involved in histone acetylation, transcriptional elongation, and chromatin remodeling. It is an important component of the elongator complex, which plays a crucial role in regulating gene expression and cell …	GO:0002098 tRNA wobble uridine modification;GO:0002097 tRNA wobble base modification;GO:0006368 transcription elongation by RNA polymerase II	Human disease related genes:Other diseases:Mental and behavioural disorders; Predicted intracellular proteins; Disease related genes	Cytosol (Supported); Additional: Nucleoplasm
SLC9A2	6549	solute carrier family 9 member A2	SLC9A2 is a gene that encodes a protein belonging to the sodium-hydrogen exchanger (NHE) family. These proteins are responsible for transporting sodium ions by exchanging intracellular hydrogen ions with external sodium ions, which helps regulate cell pH and volume. The protein encoded by SLC9A2 is found in the apical membrane and is involved in the absorption of sodium in the apical region.	GO:0098719 sodium ion import across plasma membrane;GO:0051453 regulation of intracellular pH;GO:0030641 regulation of cellular pH	Transporters:Electrochemical Potential-driven transporters	Cell Junctions (Supported)
ASS1	445	argininosuccinate synthase 1	The ASS1 gene encodes the argininosuccinate synthase 1 protein, which is involved in the production of arginine. There are multiple copies of this gene in the human genome, but the one located on chromosome 9 is the only functional gene for argininosuccinate synthetase. Mutations in this gene can cause citrullinemia, a rare genetic disorder that affects the metabolism of the amino acid arginine. …	GO:0000053 argininosuccinate metabolic process;GO:0071400 cellular response to oleic acid;GO:0071418 cellular response to amine stimulus	ENZYME proteins:Ligase; Potential drug targets; Human disease related genes:Congenital disorders of metabolism:Congenital disorders of amino acid metabolism; Predicted intracellular proteins; Enzymes; Disease related genes	Cytosol (Supported); Additional: Nucleoplasm		(M5907)HALLMARK ESTROGEN RESPONSE LATE
SLC22A31	146429	solute carrier family 22 member 31	SLC22A31 is a human gene that is predicted to enable transmembrane transporter activity and be involved in ion transport and transmembrane transport. It is also predicted to be an integral component of the membrane.	GO:0006811 monoatomic ion transport;GO:0055085 transmembrane transport;GO:0006810 transport	Transporters:Electrochemical Potential-driven transporters
TMEM178B	100507421	transmembrane protein 178B	TMEM178B is a human gene that is predicted to be an integral component of the membrane and active in the membrane. It is a transmembrane protein, meaning it spans the membrane and is involved in various cellular processes. However, further research is needed to fully understand the function of TMEM178B.			Vesicles (Approved); Additional: Nucleoli
CHST8	64377	carbohydrate sulfotransferase 8	The CHST8 gene encodes a protein belonging to the sulfotransferase 2 family, which is mainly expressed in the pituitary gland and localized to the golgi membrane. This protein is responsible for catalyzing the transfer of sulfate to position 4 of non-reducing N-acetylgalactosamine (GalNAc) residues in both N-glycans and O-glycans. It plays a crucial role in sulfation of GalNAc on luteinizing horm…	GO:0042446 hormone biosynthetic process;GO:0030166 proteoglycan biosynthetic process;GO:0006029 proteoglycan metabolic process	Predicted intracellular proteins; Human disease related genes:Congenital malformations:Congenital malformations of skin; Disease related genes			(M5907)HALLMARK ESTROGEN RESPONSE LATE
LHX1	3975	LIM homeobox 1	LHX1, also known as LIM homeobox 1, is a gene that encodes a transcription factor that plays a crucial role in the development of the renal and urogenital systems. It belongs to a large protein family that contains the LIM domain, a unique cysteine-rich zinc-binding domain. Mutations in this gene have been linked to Mayer-Rokitansky-Kuster-Hauser syndrome, a disorder characterized by anomalies in…	GO:0035849 nephric duct elongation;GO:0097379 dorsal spinal cord interneuron posterior axon guidance;GO:0021937 cerebellar Purkinje cell-granule cell precursor cell signaling	Predicted intracellular proteins; Cancer-related genes:Candidate cancer biomarkers; Transcription factors:Helix-turn-helix domains	Nucleoplasm (Supported); Additional: Golgi apparatus;Nuclear membrane
ZSWIM5	57643	zinc finger SWIM-type containing 5	ZSWIM5 is a human gene that is predicted to have the ability to bind to zinc ions. It is located in the extracellular space. This information is provided by the Alliance of Genome Resources as of April 2022.		Predicted intracellular proteins	Nuclear speckles (Approved)
ZNF467	168544	zinc finger protein 467	ZNF467 is a human gene that encodes for a zinc finger protein. The function of this protein in humans is not yet fully understood. However, studies on the mouse ortholog of this protein have shown that it plays a role in enhancing adipocyte differentiation and suppressing osteoblast differentiation in bone marrow. The mouse protein also acts as a transcription factor for several genes and can hel…	GO:0006357 regulation of transcription by RNA polymerase II;GO:0006355 regulation of DNA-templated transcription;GO:2001141 regulation of RNA biosynthetic process	Predicted intracellular proteins; Transcription factors:Zinc-coordinating DNA-binding domains	Mitochondria (Approved)
CDS1	1040	CDP-diacylglycerol synthase 1	CDS1 is a human gene that encodes an enzyme responsible for regulating the amount of phosphatidylinositol available for signaling. This is achieved by converting phosphatidic acid to CDP-diacylglycerol. The breakdown products of phosphoinositides are second messengers that regulate cell growth, calcium metabolism, and protein kinase C activity downstream of many G protein-coupled receptors and ty…	GO:0006657 CDP-choline pathway;GO:0016024 CDP-diacylglycerol biosynthetic process;GO:0046341 CDP-diacylglycerol metabolic process	ENZYME proteins:Transferases; Enzymes
WFDC2	10406	WAP four-disulfide core domain 2	WFDC2 is a gene that encodes a small secretory protein belonging to the WFDC domain family. The WFDC domain contains eight cysteines forming four disulfide bonds and acts as a protease inhibitor in many family members. This gene is expressed in pulmonary epithelial cells and has also been found to be expressed in some ovarian cancers. The protein encoded by this gene may be involved in sperm matu…	GO:0019731 antibacterial humoral response;GO:0019730 antimicrobial humoral response;GO:0006959 humoral immune response	Predicted intracellular proteins; Cancer-related genes:Candidate cancer biomarkers; Predicted secreted proteins
HID1	283987	HID1 domain containing	HID1 is a human gene that is located in various parts of the cell, including the Golgi cisterna, cytoplasmic microtubules, and cytosol. It is an extrinsic component of the Golgi membrane. The function of HID1 is not well understood, but it has been implicated in various cellular processes, including protein trafficking and cell signaling. HID1 contains a domain that is unique to this gene, known …	GO:0042144 vacuole fusion, non-autophagic;GO:0061792 secretory granule maturation;GO:0030070 insulin processing	Predicted intracellular proteins; Human disease related genes:Nervous system diseases:Epilepsy; Disease related genes	Cytosol;Golgi apparatus (Supported)
ELF3	1999	E74 like ETS transcription factor 3	ELF3, also known as E74 like ETS transcription factor 3, is a gene that encodes a protein involved in regulating gene expression. The protein has the ability to bind to specific sequences of DNA and activate or repress the transcription of genes. ELF3 is involved in various biological processes, including the inflammatory response and the regulation of transcription by RNA polymerase II. The prot…	GO:0060056 mammary gland involution;GO:0060443 mammary gland morphogenesis;GO:0022612 gland morphogenesis	Cancer-related genes:Mutated cancer genes; Cancer-related genes:Mutational cancer driver genes; Predicted intracellular proteins; Transcription factors:Helix-turn-helix domains	Nucleoplasm (Enhanced)		(M5906)HALLMARK ESTROGEN RESPONSE EARLY; (M5937)HALLMARK GLYCOLYSIS
LHX2	9355	LIM homeobox 2	LHX2, also known as LIM homeobox 2, is a gene that encodes a protein with a unique cysteine-rich zinc-binding domain called the LIM domain. This protein is believed to function as a transcriptional regulator, meaning it helps control the expression of other genes. Studies have shown that the protein can mimic or rescue certain traits in fruit flies caused by a related protein, indicating that its…	GO:0035090 maintenance of apical/basal cell polarity;GO:0045199 maintenance of epithelial cell apical/basal polarity;GO:0021978 telencephalon regionalization	Predicted intracellular proteins; Transcription factors:Helix-turn-helix domains	Nucleoplasm (Approved)		(M5941)HALLMARK UV RESPONSE UP
NTF4	4909	neurotrophin 4	NTF4, also known as neurotrophin 4, is a gene that belongs to the family of neurotrophic factors called neurotrophins. These factors are responsible for controlling the survival and differentiation of neurons in mammals. Unlike other neurotrophins, such as nerve growth factor and brain-derived neurotrophic factor, the expression of NTF4 is not heavily influenced by environmental signals. Knock-ou…	GO:0008052 sensory organ boundary specification;GO:0010160 formation of animal organ boundary;GO:0061193 taste bud development	Predicted secreted proteins; RAS pathway related proteins; Cancer-related genes:Candidate cancer biomarkers; Human disease related genes:Nervous system diseases:Eye disease; Disease related genes	Golgi apparatus (Approved)	(M100)PID SHP2 PATHWAY; (M187)PID TRKR PATHWAY; (M153)PID P75 NTR PATHWAY
SPMAP2	51298	sperm microtubule associated protein 2	THEG is a gene that is expressed in the nucleus of haploid male germ cells. It encodes a protein that may be involved in protein assembly through interactions with T-complex protein 1 subunit epsilon. The gene has multiple isoforms due to alternative splicing. The orthologous gene in mice has a similar function.	GO:0051131 chaperone-mediated protein complex assembly;GO:0007283 spermatogenesis;GO:0048232 male gamete generation	Predicted intracellular proteins	Annulus;Cytosol;Equatorial segment;Principal piece (Approved)		(M5951)HALLMARK SPERMATOGENESIS
UNC5A	90249	unc-5 netrin receptor A	UNC5A is a human gene that belongs to a family of netrin-1 receptors. It is believed to play a role in mediating the chemorepulsive effect of netrin-1 on specific axons. UNC5A is closely related to other UNC5 proteins, such as UNC5C. The gene's function is not fully understood, but it is thought to be involved in the development and maintenance of the nervous system. Mutations in UNC5A have been …	GO:0033564 anterior/posterior axon guidance;GO:0038007 netrin-activated signaling pathway;GO:0007411 axon guidance		Cytosol;Plasma membrane (Approved)	(M108)PID NETRIN PATHWAY
EFNA3	1944	ephrin A3	EFNA3 is a gene that belongs to the ephrin family, which is involved in various developmental events, particularly in the nervous system and erythropoiesis. Ephrins are divided into two classes: ephrin-A (EFNA) and ephrin-B (EFNB). EFNA3 belongs to the EFNA class and encodes a protein that is anchored to the membrane by a glycosylphosphatidylinositol linkage. The protein is a receptor protein-tyr…	GO:1902993 positive regulation of amyloid precursor protein catabolic process;GO:0048013 ephrin receptor signaling pathway;GO:1902991 regulation of amyloid precursor protein catabolic process	RAS pathway related proteins		(M177)PID EPHA FWDPATHWAY	(M5891)HALLMARK HYPOXIA; (M5937)HALLMARK GLYCOLYSIS
PAX9	5083	paired box 9	PAX9 is a gene that belongs to the paired box (PAX) family of transcription factors. This gene family typically contains a paired box domain, an octapeptide, and a paired-type homeodomain. PAX9 plays a critical role during fetal development and cancer growth. Mice lacking this gene exhibit impaired development of organs, musculature, and the skeleton, including absent and abnormally developed tee…	GO:0042481 regulation of odontogenesis;GO:0060325 face morphogenesis;GO:0060323 head morphogenesis	Predicted intracellular proteins; Transcription factors:Helix-turn-helix domains; Human disease related genes:Digestive system diseases:Mouth and dental diseases; Disease related genes	Nucleoli (Supported); Additional: Nucleoplasm
NKD2	85409	NKD inhibitor of WNT signaling pathway 2	NKD2 is a human gene that encodes a protein that acts as a negative regulator of the Wnt receptor signaling pathway by interacting with Dishevelled family members. This protein is involved in the transportation of vesicles containing transforming growth factor alpha to the cell membrane. The gene has multiple isoforms due to alternative splicing of its transcript variants.	GO:0048210 Golgi vesicle fusion to target membrane;GO:0010954 positive regulation of protein processing;GO:1903319 positive regulation of protein maturation	Predicted intracellular proteins		(M90)PID WNT CANONICAL PATHWAY
CADM1	23705	cell adhesion molecule 1	CADM1, or cell adhesion molecule 1, is a gene that plays a role in cell recognition, positive regulation of cytokine production, and susceptibility to natural killer cell mediated cytotoxicity. It is located in the plasma membrane and is involved in signaling receptor binding activity. CADM1 has been implicated in breast carcinoma and prostate cancer and is a biomarker of cervix uteri carcinoma i…	GO:0042271 susceptibility to natural killer cell mediated cytotoxicity;GO:0045954 positive regulation of natural killer cell mediated cytotoxicity;GO:0002717 positive regulation of natural killer cell mediated immunity	Predicted intracellular proteins; Human disease related genes:Cancers:Head and neck cancers	Plasma membrane (Supported)		(M5949)HALLMARK PEROXISOME; (M5930)HALLMARK EPITHELIAL MESENCHYMAL TRANSITION
PCDHA12	56137	protocadherin alpha 12	PCDHA12 is a gene that belongs to the protocadherin alpha gene cluster, which is composed of 15 cadherin superfamily genes. These genes are related to the mouse CNR genes and are organized similarly to B-cell and T-cell receptor gene clusters. PCDHA12 is one of the 15 genes in this cluster and encodes a neural cadherin-like cell adhesion protein that is likely involved in establishing and maintai…	GO:0007156 homophilic cell adhesion via plasma membrane adhesion molecules;GO:0098742 cell-cell adhesion via plasma-membrane adhesion molecules;GO:0098609 cell-cell adhesion		Cytosol;Plasma membrane (Approved)
RASEF	158158	RAS and EF-hand domain containing	RASEF is a human gene that belongs to the Rab family of GTPases, which are involved in regulating membrane traffic. The gene encodes a protein that contains an EF-hand domain at the N-terminus, a coiled-coil motif, and a Rab domain at the C-terminus. RASEF has been suggested to have a potential role as a tumor suppressor.	GO:0016192 vesicle-mediated transport;GO:0006810 transport;GO:0051234 establishment of localization	Predicted intracellular proteins	Microtubules (Approved)
DIRAS1	148252	DIRAS family GTPase 1	DIRAS1 is a human gene that belongs to a specific branch of the Ras superfamily of GTPases. GTPases are proteins that play a crucial role in regulating various cellular processes, including cell growth, division, and differentiation. DIRAS1 is a monomeric GTPase, meaning it functions as a single unit rather than forming a complex with other proteins. The DIRAS family of GTPases is functionally di…	GO:0007165 signal transduction;GO:0023052 signaling;GO:0007154 cell communication	Predicted intracellular proteins	Plasma membrane;Vesicles (Approved); Additional: Nucleoplasm
CAPN8	388743	calpain 8	CAPN8, also known as calpain 8, is a human gene that is predicted to have calcium-dependent cysteine-type endopeptidase activity and identical protein binding activity. It is involved in proteolysis and acts upstream of or within calcium-dependent self proteolysis. CAPN8 is predicted to be located in the Golgi apparatus and active in the cytoplasm. This information is provided by the Alliance of …	GO:0006508 proteolysis;GO:0019538 protein metabolic process;GO:0043170 macromolecule metabolic process	Enzymes; Predicted intracellular proteins; Peptidases:Cysteine-type peptidases; ENZYME proteins:Hydrolases	Nuclear membrane;Nucleoplasm;Vesicles (Approved)
VIPR2	7434	vasoactive intestinal peptide receptor 2	VIPR2 is a gene that encodes a receptor for vasoactive intestinal peptide, a neuropeptide that plays a role in smooth muscle relaxation, exocrine and endocrine secretion, and water and ion flux in lung and intestinal epithelia. The actions of vasoactive intestinal peptide are carried out through integral membrane receptors that are associated with a guanine nucleotide binding protein, which activ…	GO:0007189 adenylate cyclase-activating G protein-coupled receptor signaling pathway;GO:0007188 adenylate cyclase-modulating G protein-coupled receptor signaling pathway;GO:0007267 cell-cell signaling	G-protein coupled receptors:GPCRs excl olfactory receptors; G-protein coupled receptors:Family 2 (B) receptors; Predicted intracellular proteins	Focal adhesion sites (Approved)
SQLE	6713	squalene epoxidase	SQLE is a human gene that encodes for squalene epoxidase, an enzyme that plays a crucial role in the biosynthesis of sterols. This enzyme catalyzes the first step in the oxygenation process of squalene, a precursor molecule for cholesterol and other sterols. SQLE is considered to be one of the rate-limiting enzymes in this pathway, meaning that its activity can significantly impact the overall ra…	GO:1904614 response to biphenyl;GO:0140042 lipid droplet formation;GO:0006695 cholesterol biosynthetic process	Predicted intracellular proteins; FDA approved drug targets:Small molecule drugs; Enzymes; ENZYME proteins:Oxidoreductases	Cytosol;Vesicles (Uncertain)		(M5892)HALLMARK CHOLESTEROL HOMEOSTASIS; (M5901)HALLMARK G2M CHECKPOINT; (M5924)HALLMARK MTORC1 SIGNALING
PIK3IP1	113791	phosphoinositide-3-kinase interacting protein 1	PIK3IP1 is a human gene that encodes for the phosphoinositide-3-kinase interacting protein 1. This protein is involved in regulating the activity and signaling of phosphatidylinositol 3-kinase, which is important for various cellular processes such as cell growth, survival, and metabolism. PIK3IP1 is predicted to be located in the plasma membrane and to be an integral component of the membrane. I…	GO:0051898 negative regulation of phosphatidylinositol 3-kinase/protein kinase B signal transduction;GO:0051896 regulation of phosphatidylinositol 3-kinase/protein kinase B signal transduction;GO:1902532 negative regulation of intracellular signal transduction	Predicted intracellular proteins		(M5883)NABA SECRETED FACTORS; (M5885)NABA MATRISOME ASSOCIATED; (M5889)NABA MATRISOME
CDK18	5129	cyclin dependent kinase 18	CDK18, also known as cyclin dependent kinase 18, is a gene that is predicted to have ATP binding activity, cyclin-dependent protein serine/threonine kinase activity, and protein serine kinase activity. It is also predicted to be involved in protein phosphorylation and regulation of transcription involved in G1/S transition of mitotic cell cycle. CDK18 is expected to be active in both the cytoplas…	GO:0031643 positive regulation of myelination;GO:0031646 positive regulation of nervous system process;GO:0031641 regulation of myelination	ENZYME proteins:Transferases; Predicted intracellular proteins; Kinases:CMGC Ser/Thr protein kinases; Enzymes	Actin filaments (Approved)
ADSS1	122622	adenylosuccinate synthase 1	ADSS1 is a gene that encodes a muscle-specific enzyme belonging to the adenylosuccinate synthase family of proteins. This enzyme plays a crucial role in the purine nucleotide cycle by catalyzing the first step in the conversion of inosine monophosphate (IMP) to adenosine monophosphate (AMP). Mutations in this gene have been linked to adolescent onset distal myopathy, a rare genetic disorder that …	GO:0044209 AMP salvage;GO:0044208 'de novo' AMP biosynthetic process;GO:0106380 purine ribonucleotide salvage	Human disease related genes:Musculoskeletal diseases:Muscular diseases; ENZYME proteins:Ligase; Potential drug targets; Predicted intracellular proteins; Enzymes; Disease related genes
CACNA1D	776	calcium voltage-gated channel subunit alpha1 D	The CACNA1D gene encodes the alpha-1D subunit of voltage-dependent calcium channels, which are responsible for the entry of calcium ions into excitable cells and play a role in various calcium-dependent processes. Calcium channels are composed of multiple subunits, with the alpha-1 subunit forming the pore and the others acting as auxiliary subunits. The properties of calcium channels are determi…	GO:0086046 membrane depolarization during SA node cell action potential;GO:0060372 regulation of atrial cardiac muscle cell membrane repolarization;GO:0086015 SA node cell action potential	Transporters:Transporter channels and pores; Cancer-related genes; Predicted intracellular proteins; FDA approved drug targets:Small molecule drugs; Human disease related genes:Endocrine and metabolic diseases:Adrenal gland diseases; Voltage-gated ion channels:Voltage-Gated Calcium Channels; Disease related genes	Nuclear membrane (Approved)
ST8SIA6	338596	ST8 alpha-N-acetyl-neuraminide alpha-2,8-sialyltransferase 6	ST8SIA6 is a gene that belongs to the glycosyltransferase 29 protein family. This gene is responsible for synthesizing sialylglycoconjugates, which are molecules that contain sialic acid. Sialylation has been linked to multidrug resistance in cancer cells. The gene has multiple transcript variants due to alternative splicing.	GO:0001574 ganglioside biosynthetic process;GO:0006491 N-glycan processing;GO:0001573 ganglioside metabolic process	Predicted intracellular proteins	Endoplasmic reticulum (Approved)
NCOA3	8202	nuclear receptor coactivator 3	NCOA3, also known as nuclear receptor coactivator 3, is a gene that encodes a protein involved in enhancing the transcriptional activator functions of nuclear hormone receptors. The protein has histone acetyltransferase activity and recruits other proteins as part of a coactivation complex. It is initially found in the cytoplasm but is translocated into the nucleus upon phosphorylation. There are…	GO:0043696 dedifferentiation;GO:0043697 cell dedifferentiation;GO:0070561 vitamin D receptor signaling pathway	ENZYME proteins:Transferases; Predicted intracellular proteins; Transcription factors:Basic domains; Cancer-related genes:Mutational cancer driver genes; Cancer-related genes:Candidate cancer biomarkers; Enzymes	Nucleoplasm (Supported); Additional: Cytosol	(M119)PID ERB GENOMIC PATHWAY; (M207)PID RETINOIC ACID PATHWAY; (M285)PID HNF3A PATHWAY	(M5947)HALLMARK IL2 STAT5 SIGNALING; (M5913)HALLMARK INTERFERON GAMMA RESPONSE
ICA1	3382	islet cell autoantigen 1	ICA1 is a gene that encodes a protein found in both the cytosol and as a membrane-bound form on the Golgi complex and immature secretory granules. It contains an arfaptin homology domain and is believed to be an autoantigen in insulin-dependent diabetes mellitus and primary Sjogren's syndrome. The gene has several transcript variants that encode two different isoforms.	GO:0097753 membrane bending;GO:0006836 neurotransmitter transport;GO:0051046 regulation of secretion	Predicted intracellular proteins	Cytosol;Vesicles (Supported)		(M5910)HALLMARK PROTEIN SECRETION; (M5942)HALLMARK UV RESPONSE DN
EFNB3	1949	ephrin B3	EFNB3 is a gene that belongs to the ephrin family and plays a crucial role in brain development and maintenance. It is highly expressed in several forebrain subregions, indicating its importance in forebrain function. The ephrin family comprises ligands and receptors that are involved in mediating developmental events, particularly in the nervous system. The receptors, known as EPH and EPH-relate…	GO:0099557 trans-synaptic signaling by trans-synaptic complex, modulating synaptic transmission;GO:0016198 axon choice point recognition;GO:0099545 trans-synaptic signaling by trans-synaptic complex	Cancer-related genes:Candidate cancer biomarkers		(M62)PID EPHB FWD PATHWAY
MPP7	143098	MAGUK p55 scaffold protein 7	MPP7 is a gene that encodes a protein belonging to the p55 Stardust family of membrane-associated guanylate kinase (MAGUK) proteins. This protein plays a role in establishing epithelial cell polarity and tight junction formation by forming a complex with the polarity protein DLG1. Polymorphisms in this gene have been linked to variations in site-specific bone mineral density (BMD). Alternative sp…	GO:0071896 protein localization to adherens junction;GO:0150105 protein localization to cell-cell junction;GO:0070830 bicellular tight junction assembly	Predicted intracellular proteins	Cell Junctions (Supported); Additional: Nucleoplasm
FAR2	55711	fatty acyl-CoA reductase 2	FAR2 is a gene that encodes a reductase enzyme involved in the first step of wax biosynthesis. This peroxisomal protein converts fatty acids to fatty alcohols, with a preference for saturated fatty acids of 16 or 18 carbons. FAR2 belongs to the short chain dehydrogenase/reductase superfamily and has alternative spliced transcript variants. Pseudogenes related to FAR2 have been identified on chrom…	GO:0010025 wax biosynthetic process;GO:0010166 wax metabolic process;GO:0035336 long-chain fatty-acyl-CoA metabolic process	Predicted intracellular proteins; Enzymes; ENZYME proteins:Oxidoreductases	Golgi apparatus (Approved); Additional: Nucleoli
NFASC	23114	neurofascin	NFASC is a gene that encodes a protein called neurofascin, which belongs to the L1 family of immunoglobulin cell adhesion molecules. The protein plays a crucial role in the development of the nervous system by promoting neurite outgrowth, fasciculation, and organizing the axon initial segment (AIS) and nodes of Ranvier on axons. The AIS and nodes of Ranvier contain high densities of voltage-gated…	GO:0007422 peripheral nervous system development;GO:0042552 myelination;GO:0007272 ensheathment of neurons	Predicted intracellular proteins; Human disease related genes:Congenital malformations:Congenital malformations of the nervous system; Disease related genes			(M5915)HALLMARK APICAL JUNCTION
NFATC4	4776	nuclear factor of activated T cells 4	NFATC4 is a gene that encodes a protein belonging to the nuclear factor of activated T cells (NFAT) family. This protein is involved in the regulation of gene expression in T cells, particularly in the expression of cytokine genes such as interleukin-2 and interleukin-4. NFAT proteins are activated by calcineurin, a calmodulin-dependent phosphatase. The NFATC4 protein is part of a DNA-binding tra…	GO:2000297 negative regulation of synapse maturation;GO:0031547 brain-derived neurotrophic factor receptor signaling pathway;GO:0050774 negative regulation of dendrite morphogenesis	Predicted intracellular proteins; Transcription factors:Immunoglobulin fold	Cytosol;Nuclear speckles (Supported)	(M175)PID ERBB2 ERBB3 PATHWAY
BTG2	7832	BTG anti-proliferation factor 2	BTG2 is a gene that belongs to the BTG/Tob family of proteins. This family of proteins is known to have antiproliferative properties, meaning they can inhibit cell growth and division. BTG2 specifically plays a role in regulating the transition from the G1 phase to the S phase of the cell cycle. This gene is important for controlling cell growth and preventing uncontrolled cell division, which ca…	GO:1904628 cellular response to phorbol 13-acetate 12-myristate;GO:0060213 positive regulation of nuclear-transcribed mRNA poly(A) tail shortening;GO:0007406 negative regulation of neuroblast proliferation	Predicted intracellular proteins; Cancer-related genes:Candidate cancer biomarkers	Vesicles (Approved); Additional: Nucleoplasm	(M145)PID P53 DOWNSTREAM PATHWAY	(M5941)HALLMARK UV RESPONSE UP; (M5902)HALLMARK APOPTOSIS; (M5890)HALLMARK TNFA SIGNALING VIA NFKB
CELF3	11189	CUGBP Elav-like family member 3	CELF3 is a human gene that belongs to the CUGBP Elav-like family of proteins. These proteins contain RNA recognition motif (RRM) domains and are involved in regulating pre-mRNA alternative splicing, mRNA editing, and translation. CELF3 has multiple alternatively spliced transcript variants that encode different isoforms. The protein is thought to play a role in the development of the nervous syst…	GO:0140742 lncRNA transcription;GO:0030575 nuclear body organization;GO:0048026 positive regulation of mRNA splicing, via spliceosome	Predicted intracellular proteins	Nucleoplasm (Approved)
RHBG	57127	Rh family B glycoprotein	The RHBG gene is a member of the Rh protein family and encodes a non-erythroid protein that is mainly expressed in the kidney. The Rh protein family is predicted to be transmembrane proteins with 12 membrane spanning domains and intracytoplasmic N- and C-termini. The RHBG gene undergoes alternative splicing, resulting in multiple transcript variants. The Rh family proteins are part of the methyla…	GO:0070634 transepithelial ammonium transport;GO:0035378 carbon dioxide transmembrane transport;GO:0097272 ammonium homeostasis	Transporters:Transporter channels and pores	Nucleoplasm (Approved)
PLA2G4F	255189	phospholipase A2 group IVF	PLA2G4F is a human gene that is predicted to have calcium ion binding activity, calcium-dependent phospholipase A2 activity, and calcium-dependent phospholipid binding activity. It is also predicted to be involved in glycerophospholipid catabolic process and to act upstream of or within several processes, including arachidonic acid secretion, cellular response to antibiotic, and prostaglandin bio…	GO:0036148 phosphatidylglycerol acyl-chain remodeling;GO:0071236 cellular response to antibiotic;GO:0001516 prostaglandin biosynthetic process	Enzymes; RAS pathway related proteins; Predicted intracellular proteins; ENZYME proteins:Hydrolases	Vesicles (Approved); Additional: Nucleoplasm
NAP1L2	4674	nucleosome assembly protein 1 like 2	NAP1L2 is a gene that belongs to the nucleosome assembly protein family. It is an intronless gene that encodes a tissue-specific protein that interacts with chromatin to regulate neuronal cell proliferation. The protein is involved in the assembly of nucleosomes, which are the basic units of DNA packaging in cells. Nucleosomes play a crucial role in regulating gene expression and maintaining the …	GO:2000035 regulation of stem cell division;GO:0045666 positive regulation of neuron differentiation;GO:0006334 nucleosome assembly	Predicted intracellular proteins	Cytosol;Plasma membrane (Enhanced)		(M5953)HALLMARK KRAS SIGNALING UP
ZNF98	148198	zinc finger protein 98	ZNF98 is a human gene that encodes for a zinc finger protein 98. This protein is predicted to have the ability to bind to DNA and regulate transcription, specifically in the cis-regulatory region of RNA polymerase II. ZNF98 is also predicted to be located in the nucleus.	GO:0000122 negative regulation of transcription by RNA polymerase II;GO:0045892 negative regulation of DNA-templated transcription;GO:1902679 negative regulation of RNA biosynthetic process	Predicted intracellular proteins; Transcription factors:Zinc-coordinating DNA-binding domains
TRIM37	4591	tripartite motif containing 37	TRIM37 is a gene that belongs to the tripartite motif (TRIM) family, which plays a role in various cellular functions such as developmental patterning and oncogenesis. The TRIM motif consists of zinc-binding domains, a RING finger region, a B-box motif, and a coiled-coil domain. TRIM37 is involved in peroxisomal biogenesis disorders and is located in peroxisomal membranes. Mutations in this gene …	GO:0070842 aggresome assembly;GO:0046600 negative regulation of centriole replication;GO:0070841 inclusion body assembly	Human disease related genes:Congenital malformations:Other congenital malformations; ENZYME proteins:Transferases; Potential drug targets; Predicted intracellular proteins; Enzymes; Disease related genes
NCAM2	4685	neural cell adhesion molecule 2	NCAM2, or neural cell adhesion molecule 2, is a protein that belongs to the immunoglobulin superfamily and is found on the surface of cells. It is a type I membrane protein that may play a role in the selective grouping and projection of primary olfactory axons, which are responsible for transmitting information about smells from the nose to the brain. NCAM2 is thought to be involved in the devel…	GO:0007158 neuron cell-cell adhesion;GO:0007413 axonal fasciculation;GO:0106030 neuron projection fasciculation		Nuclear bodies;Plasma membrane (Supported)
MYO5C	55930	myosin VC	MYO5C is a human gene that encodes for myosin VC, a protein that is predicted to have actin filament binding and microfilament motor activity. It is also predicted to be involved in actin filament organization and vesicle transport along actin filaments. MYO5C is located in extracellular exosomes, which are small vesicles that are released by cells and play a role in intercellular communication. …	GO:0030050 vesicle transport along actin filament;GO:0099515 actin filament-based transport;GO:0099518 vesicle cytoskeletal trafficking	Predicted intracellular proteins	Cytosol (Supported); Additional: Nucleoplasm
NUDT7	283927	nudix hydrolase 7	NUDT7 is a human gene that belongs to the Nudix hydrolase family. This gene encodes a protein that plays a crucial role in eliminating harmful nucleotide metabolites from the cell and regulating the availability of various nucleotide substrates, cofactors, and signaling molecules. The gene has multiple isoforms due to alternative splicing of its transcript variants. The Nudix hydrolase family is …	GO:1902859 propionyl-CoA catabolic process;GO:0044580 butyryl-CoA catabolic process;GO:0015938 coenzyme A catabolic process	Predicted intracellular proteins	Golgi apparatus (Approved); Additional: Nucleoplasm
SMOC2	64094	SPARC related modular calcium binding 2	SMOC2 is a gene that belongs to the SPARC family and is highly expressed during embryogenesis and wound healing. The gene product is a matricellular protein that promotes matrix assembly and can stimulate endothelial cell proliferation and migration, as well as angiogenic activity. It contains a Kazal domain, two thymoglobulin type-1 domains, and two EF-hand calcium-binding domains. SMOC2 is asso…	GO:0035470 positive regulation of vascular wound healing;GO:0045743 positive regulation of fibroblast growth factor receptor signaling pathway;GO:0061043 regulation of vascular wound healing	Predicted secreted proteins; Predicted intracellular proteins; Human disease related genes:Digestive system diseases:Mouth and dental diseases; Disease related genes		(M3008)NABA ECM GLYCOPROTEINS; (M5884)NABA CORE MATRISOME; (M5889)NABA MATRISOME
EPPK1	83481	epiplakin 1	EPPK1, also known as epiplakin 1, is a protein that belongs to the plakin family of proteins. This family of proteins plays a role in organizing the cytoskeletal architecture. EPPK1 is composed of several highly homologous plakin repeats and is thought to maintain the integrity of keratin intermediate filament networks in epithelial cells. Studies of the mouse ortholog suggest that EPPK1 accelera…	GO:0051548 negative regulation of keratinocyte migration;GO:1905041 regulation of epithelium regeneration;GO:0045110 intermediate filament bundle assembly	Predicted intracellular proteins	Intermediate filaments (Enhanced)
KCNG1	3755	potassium voltage-gated channel modifier subfamily G member 1	KCNG1 is a gene that encodes a member of the potassium channel, voltage-gated, subfamily G. This gene is primarily expressed in skeletal muscle and plays a role in regulating various physiological processes such as neurotransmitter release, heart rate, insulin secretion, neuronal excitability, epithelial electrolyte transport, smooth muscle contraction, and cell volume. The gene has multiple alte…	GO:1901379 regulation of potassium ion transmembrane transport;GO:0043266 regulation of potassium ion transport;GO:0001508 action potential	Voltage-gated ion channels:Voltage-Gated Potassium Channels; Predicted intracellular proteins; Transporters:Transporter channels and pores	Vesicles (Approved)
CD164L2	388611	CD164 molecule like 2	CD164L2 is a human gene that is predicted to be an integral component of the membrane and active in cytoplasmic vesicles. It is a member of the CD164 molecule-like family and its function is not yet fully understood. The gene is located on chromosome 6 and has been associated with various diseases, including cancer and autoimmune disorders. Further research is needed to fully understand the role …			Cytosol (Approved); Additional: Plasma membrane
KREMEN2	79412	kringle containing transmembrane protein 2	KREMEN2 is a gene that encodes a transmembrane protein that acts as a high-affinity receptor for dickkopf homolog 1 (DKK1). In mice, a similar protein interacts with DKK1 to block WNT/beta-catenin signaling. KREMEN2 forms a complex with DKK1 and the WNT receptor LRP6, leading to the rapid removal of LRP6 from the plasma membrane. The protein contains extracellular kringle, WSC, and CUB domains. D…	GO:0030279 negative regulation of ossification;GO:0030278 regulation of ossification;GO:0048736 appendage development	Predicted intracellular proteins		(M77)PID WNT SIGNALING PATHWAY; (M70)PID PS1 PATHWAY
MISP3	113230	MISP family member 3	MISP3, also known as MISP family member 3, is a human gene that encodes a protein involved in the regulation of cell division and migration. The protein is part of the MISP family, which is involved in the formation of actin filaments and the regulation of cell shape and movement. MISP3 has been shown to interact with other proteins involved in cell division and migration, suggesting a role in th…		Predicted intracellular proteins
ZNF597	146434	zinc finger protein 597	ZNF597 is a human gene that encodes a protein with multiple zinc finger domains. Loss of the related gene in rodents results in defects in neural development and embryonic lethality in mutant homozygotes. This gene is adjacent to a differentially methylated region (DMR) and is imprinted and maternally expressed.	GO:0045944 positive regulation of transcription by RNA polymerase II;GO:0045893 positive regulation of DNA-templated transcription;GO:1902680 positive regulation of RNA biosynthetic process	Predicted intracellular proteins; Transcription factors:Zinc-coordinating DNA-binding domains	Nucleoli;Nucleoplasm (Approved)
ZNF750	79755	zinc finger protein 750	ZNF750 is a human gene that encodes a protein with a C2H2 zinc finger domain and a nuclear localization site. Mutations in this gene have been linked to seborrhea-like dermatitis with psoriasiform elements. The protein is involved in regulating the differentiation of skin cells and maintaining the integrity of the skin barrier. It is also thought to play a role in the development of certain types…	GO:0090154 positive regulation of sphingolipid biosynthetic process;GO:2000304 positive regulation of ceramide biosynthetic process;GO:2000303 regulation of ceramide biosynthetic process	Cancer-related genes:Mutated cancer genes; Predicted intracellular proteins; Human disease related genes:Skin diseases:Skin and soft tissue diseases; Disease related genes
FOCAD	54914	focadhesin	FOCAD, also known as focadhesin, is a human gene that is located in focal adhesion. It plays a role in cell adhesion and migration, as well as in the regulation of the actin cytoskeleton. FOCAD has been implicated in various cellular processes, including cancer metastasis, wound healing, and embryonic development. Mutations in FOCAD have been associated with several diseases, including breast can…	GO:0060147 regulation of post-transcriptional gene silencing;GO:0010468 regulation of gene expression;GO:0010556 regulation of macromolecule biosynthetic process	Predicted intracellular proteins; Disease related genes	Cytosol (Supported)
TOB1	10140	transducer of ERBB2, 1	TOB1 is a gene that belongs to the transducer of erbB-2/B-cell translocation gene protein family. This family of genes is known to have anti-proliferative properties and can regulate cell growth. The TOB1 gene may act as a tumor suppressor, meaning it can prevent the formation and growth of tumors. The gene has multiple transcript variants due to alternate splicing.	GO:0060212 negative regulation of nuclear-transcribed mRNA poly(A) tail shortening;GO:1900152 negative regulation of nuclear-transcribed mRNA catabolic process, deadenylation-dependent decay;GO:1900153 positive regulation of nuclear-transcribed mRNA catabolic process, deadenylation-dependent decay	Predicted intracellular proteins	Nucleoplasm (Approved); Additional: Vesicles		(M5905)HALLMARK ADIPOGENESIS; (M5906)HALLMARK ESTROGEN RESPONSE EARLY; (M5907)HALLMARK ESTROGEN RESPONSE LATE
SYNGR3	9143	synaptogyrin 3	SYNGR3 is a human gene that encodes for an integral membrane protein. The function of this protein is not yet fully understood, but studies on a similar protein in mice suggest that it is a synaptic vesicle protein that interacts with the dopamine transporter. The gene belongs to the synaptogyrin gene family.	GO:0010807 regulation of synaptic vesicle priming;GO:0051580 regulation of neurotransmitter uptake;GO:0032411 positive regulation of transporter activity	Predicted intracellular proteins	Golgi apparatus (Approved); Additional: Vesicles
NBPF4	148545	NBPF member 4	NBPF4 is a member of the neuroblastoma breakpoint family (NBPF) which consists of multiple genes located in segmental duplications on human chromosome 1. This gene family has expanded significantly in the human lineage and to a lesser extent among primates. NBPF genes are characterized by repeated copies of DUF1220 protein domains. Copy number variations in the human chromosomal region 1q21.1, wh…		Predicted intracellular proteins	Cytosol;Nucleoplasm (Approved)
GRM4	2914	glutamate metabotropic receptor 4	GRM4 is a gene that codes for the glutamate metabotropic receptor 4, which is a member of the metabotropic glutamate receptor family. These receptors are involved in glutamatergic neurotransmission, which is important for normal brain function and can be disrupted in various neurological conditions. GRM4 belongs to Group III of the metabotropic glutamate receptors, which are linked to the inhibit…	GO:0007196 adenylate cyclase-inhibiting G protein-coupled glutamate receptor signaling pathway;GO:0007216 G protein-coupled glutamate receptor signaling pathway;GO:0007215 glutamate receptor signaling pathway	G-protein coupled receptors:GPCRs excl olfactory receptors; Predicted intracellular proteins; G-protein coupled receptors:Family 3 (C) receptors
BAGE	574	B melanoma antigen	BAGE (B melanoma antigen) is a gene that encodes a tumor antigen recognized by autologous cytolytic lymphocytes (CTL). This means that the gene produces a protein that is recognized by the body's immune system as foreign and targeted for destruction. BAGE is primarily associated with melanoma, a type of skin cancer, and is often used as a marker for the disease. The gene is also expressed in othe…
C6orf141	135398	chromosome 6 open reading frame 141	Human gene C6orf141, also known as chromosome 6 open reading frame 141, is predicted to play a role in blastocyst hatching. This information is provided by the Alliance of Genome Resources as of April 2022. Blastocyst hatching is a critical process in early embryonic development, where the embryo breaks out of its protective shell to implant in the uterus. The exact function of C6orf141 in this p…		Predicted intracellular proteins	Nuclear membrane (Approved)
SYCE3	644186	synaptonemal complex central element protein 3	SYCE3 is a human gene that is predicted to play a role in reciprocal meiotic recombination, spermatogenesis, and synaptonemal complex assembly. It is also predicted to be involved in the positive regulation of apoptotic processes. The gene is predicted to be located in the chromosome and nucleus and to be active in the central element. The synaptonemal complex is a protein structure that forms du…	GO:0035234 ectopic germ cell programmed cell death;GO:0010623 programmed cell death involved in cell development;GO:0007130 synaptonemal complex assembly	Predicted intracellular proteins	Golgi apparatus;Nucleoli;Nucleoplasm (Approved)
CCDC78	124093	coiled-coil domain containing 78	CCDC78 is a human gene that encodes a protein containing two coiled-coil domains. The function of this gene is currently unknown.	GO:0098535 de novo centriole assembly involved in multi-ciliated epithelial cell differentiation;GO:0097742 de novo centriole assembly;GO:1903251 multi-ciliated epithelial cell differentiation	Human disease related genes:Musculoskeletal diseases:Muscular diseases; Predicted intracellular proteins; Disease related genes
PLEKHB1	58473	pleckstrin homology domain containing B1	PLEKHB1 is a human gene that encodes a protein containing a pleckstrin homology domain. This protein is predicted to have the ability to bind to the C-terminus of other proteins and to form homodimers. It is also believed to play a role in regulating cell differentiation. PLEKHB1 is an integral component of the cell membrane.	GO:0007602 phototransduction;GO:0009583 detection of light stimulus;GO:0009581 detection of external stimulus	Predicted intracellular proteins
CCDC63	160762	coiled-coil domain containing 63	CCDC63 is a human gene that is predicted to be involved in cilium movement, outer dynein arm assembly, and spermatid development. It is also predicted to be active in axoneme. The gene contains a coiled-coil domain and is believed to play a role in the structure and function of cilia, which are hair-like structures on the surface of cells that are involved in various biological processes. Dysfunc…	GO:0036158 outer dynein arm assembly;GO:0070286 axonemal dynein complex assembly;GO:0035082 axoneme assembly	Predicted intracellular proteins	Nucleoplasm;Principal piece (Approved); Additional: Cell Junctions
MAFB	9935	MAF bZIP transcription factor B	MAFB is a gene that encodes a protein called MAF bZIP transcription factor B. This protein is a transcription factor that plays a crucial role in regulating the development of blood cells. It works by repressing the transcription of genes that are specific to red blood cells in cells that are meant to become other types of blood cells. MAFB has no introns, which are non-coding regions of DNA that…	GO:0021572 rhombomere 6 development;GO:0021560 abducens nerve development;GO:0021598 abducens nerve morphogenesis	Cancer-related genes; Predicted intracellular proteins; Transcription factors:Basic domains; Human disease related genes:Nervous system diseases:Eye disease; Human disease related genes:Musculoskeletal diseases:Skeletal diseases; Disease related genes	Nucleoplasm (Approved); Additional: Cytosol;Golgi apparatus;Nucleoli		(M5957)HALLMARK PANCREAS BETA CELLS; (M5953)HALLMARK KRAS SIGNALING UP
CASKIN1	57524	CASK interacting protein 1	CASKIN1, also known as CASK interacting protein 1, is a gene that encodes a protein involved in signal transduction. It has been predicted to be active in both the cytoplasm and membrane and has the ability to bind to identical proteins. The function of CASKIN1 is not fully understood, but it is believed to play a role in regulating synaptic plasticity and neuronal development. Mutations in this …	GO:0099151 regulation of postsynaptic density assembly;GO:0099150 regulation of postsynaptic specialization assembly;GO:1904889 regulation of excitatory synapse assembly	Predicted intracellular proteins	Nucleoplasm (Approved); Additional: Cytosol
SPDEF	25803	SAM pointed domain containing ETS transcription factor	SPDEF is a gene that belongs to the ETS family of transcription factors. It is highly expressed in prostate epithelial cells and acts as an androgen-independent transactivator of the prostate-specific antigen (PSA) promoter. The gene is also expressed at higher levels in brain, breast, lung, and ovarian tumors compared to normal tissues, making it a suitable target for developing specific cancer …	GO:0060480 lung goblet cell differentiation;GO:0060481 lobar bronchus epithelium development;GO:0060482 lobar bronchus development	Predicted intracellular proteins; Transcription factors:Helix-turn-helix domains	Nucleoplasm (Approved); Additional: Cytosol;Nucleoli	(M151)PID AR TF PATHWAY	(M5908)HALLMARK ANDROGEN RESPONSE; (M5909)HALLMARK MYOGENESIS
SH3GL3	6457	SH3 domain containing GRB2 like 3, endophilin A3	SH3GL3 is a human gene that encodes for a protein called endophilin A3, which contains an SH3 domain and is similar to the protein GRB2. This protein is involved in binding to identical proteins and is predicted to play a role in the uncoating of synaptic vesicles. It is also predicted to be located in acrosomal vesicles, early endosome membranes, and presynapses, and to be part of early endosome…	GO:1900186 negative regulation of clathrin-dependent endocytosis;GO:2000369 regulation of clathrin-dependent endocytosis;GO:0048261 negative regulation of receptor-mediated endocytosis	Predicted intracellular proteins	Mitochondria (Approved)
IRX2	153572	iroquois homeobox 2	IRX2 is a gene that belongs to the Iroquois homeobox gene family. This gene family is involved in the formation of patterns in vertebrate embryos. IRX2 plays a role in this process, although the exact nature of its function is not yet fully understood.	GO:0072272 proximal/distal pattern formation involved in metanephric nephron development;GO:0072086 specification of loop of Henle identity;GO:0072268 pattern specification involved in metanephros development	Predicted intracellular proteins; Transcription factors:Helix-turn-helix domains	Nucleoli;Nucleoplasm (Approved)
ATF7IP2	80063	activating transcription factor 7 interacting protein 2	ATF7IP2 is a human gene that encodes for the activating transcription factor 7 interacting protein 2. It is predicted to be located in the nucleus, according to the Alliance of Genome Resources. The protein encoded by this gene interacts with the activating transcription factor 7 (ATF7) and is involved in the regulation of gene expression. It has been suggested that ATF7IP2 may play a role in the…	GO:0006355 regulation of DNA-templated transcription;GO:2001141 regulation of RNA biosynthetic process;GO:0051252 regulation of RNA metabolic process	Predicted intracellular proteins
SIDT1	54847	SID1 transmembrane family member 1	SIDT1 is a human gene that belongs to the SID1 family of transmembrane dsRNA-gated channels. These channels are responsible for transporting dsRNA into cells and are essential for systemic RNA interference. The protein encoded by this gene is involved in this process and plays a crucial role in regulating gene expression. The gene is located on chromosome 20 and mutations in this gene have been a…	GO:0050658 RNA transport;GO:0050657 nucleic acid transport;GO:0051236 establishment of RNA localization	Transporters:Transporter channels and pores			(M5956)HALLMARK KRAS SIGNALING DN
PCP2	126006	Purkinje cell protein 2	PCP2, or Purkinje cell protein 2, is a gene that is predicted to have guanyl-nucleotide exchange factor activity and be involved in the regulation of catalytic activity. It is also predicted to play a role in the rhodopsin-mediated signaling pathway and be located in neuronal cell bodies. The function of PCP2 is not fully understood, but it is primarily expressed in the cerebellum and is thought …	GO:0016056 G protein-coupled opsin signaling pathway;GO:0007603 phototransduction, visible light;GO:0009584 detection of visible light	Predicted intracellular proteins	Nuclear speckles (Approved); Additional: Vesicles
DYNLRB2	83657	dynein light chain roadblock-type 2	DYNLRB2 is a human gene that is predicted to be involved in microtubule-based movement and enable dynein intermediate chain binding activity. It is also predicted to be located in the ciliary tip and part of the cytoplasmic dynein complex, and active in the centrosome and cytoplasm. Additionally, DYNLRB2 is a biomarker of hepatocellular carcinoma.	GO:0007018 microtubule-based movement;GO:0007017 microtubule-based process;GO:0009987 cellular process	Predicted intracellular proteins
RIPPLY3	53820	ripply transcriptional repressor 3	RIPPLY3 is a gene that is predicted to play a role in embryonic pattern specification and negative regulation of transcription by RNA polymerase II. It is also predicted to be involved in negative regulation of cell population proliferation. The gene is expected to be active in the nucleus.	GO:0060037 pharyngeal system development;GO:0009880 embryonic pattern specification;GO:0007389 pattern specification process	Predicted intracellular proteins
TPPP3	51673	tubulin polymerization promoting protein family member 3	TPPP3 is a member of the tubulin polymerization promoting protein family and is involved in the binding of tubulin. It plays a role in decidualization and the formation of microtubule bundles. TPPP3 is found in the perinuclear region of the cytoplasm and colocalizes with microtubule bundles. This information is provided by the Alliance of Genome Resources as of April 2022.	GO:0046697 decidualization;GO:0001893 maternal placenta development;GO:0046785 microtubule polymerization	Predicted intracellular proteins
ZG16B	124220	zymogen granule protein 16B	ZG16B is a human gene that is predicted to have carbohydrate binding activity. It is involved in maintaining the homeostasis of the retina and is located in extracellular exosomes. This information is provided by the Alliance of Genome Resources as of April 2022.	GO:0016477 cell migration;GO:0048870 cell motility;GO:0009987 cellular process	Predicted secreted proteins	Vesicles (Approved); Additional: Nucleoplasm
CXCR4	7852	C-X-C motif chemokine receptor 4	The CXCR4 gene encodes a protein that is a receptor for stromal cell-derived factor-1, a type of chemokine. The protein has seven transmembrane regions and is located on the surface of cells. It plays a role in supporting HIV entry into cells and is highly expressed in breast cancer cells. Mutations in this gene have been linked to WHIM syndrome, a rare immune disorder characterized by warts, hyp…	GO:2000448 positive regulation of macrophage migration inhibitory factor signaling pathway;GO:2000446 regulation of macrophage migration inhibitory factor signaling pathway;GO:0038160 CXCL12-activated CXCR4 signaling pathway	G-protein coupled receptors:Chemokines and chemotactic factors receptors; CD markers; G-protein coupled receptors:GPCRs excl olfactory receptors; FDA approved drug targets:Small molecule drugs; Transporters; Cancer-related genes:Candidate cancer biomarkers; Human disease related genes:Immune system diseases:Primary immunodeficiency; Disease related genes		(M55)PID S1P S1P3 PATHWAY; (M257)PID EPHRINB REV PATHWAY; (M165)PID SYNDECAN 4 PATHWAY	(M5923)HALLMARK PI3K AKT MTOR SIGNALING; (M5891)HALLMARK HYPOXIA; (M5924)HALLMARK MTORC1 SIGNALING
POTEI	653269	POTE ankyrin domain family member I	POTEI is a human gene that belongs to the POTE ankyrin domain family. It plays a role in maintaining the homeostasis of the retina and is located in extracellular exosomes. This information is provided by the Alliance of Genome Resources as of April 2022.	GO:0098974 postsynaptic actin cytoskeleton organization;GO:0099188 postsynaptic cytoskeleton organization;GO:0099173 postsynapse organization	Predicted intracellular proteins
TDRD5	163589	tudor domain containing 5	TDRD5, or tudor domain containing 5, is a human gene that is predicted to play a role in DNA methylation during gamete generation, as well as in the organization of P granules and the development of spermatids. It is also predicted to be located in the chromatoid body and pi-body. The gene's function and location suggest that it may be involved in the regulation of gene expression during gametoge…	GO:0007314 oocyte anterior/posterior axis specification;GO:0007315 pole plasm assembly;GO:0008358 maternal determination of anterior/posterior axis, embryo	Predicted intracellular proteins
RAI2	10742	retinoic acid induced 2	RAI2, or retinoic acid induced 2, is a gene that is activated by retinoic acid, a molecule that plays a crucial role in cellular growth, differentiation, and development. The specific function of RAI2 is not yet fully understood, but it is believed to be involved in developmental processes. RAI2 is located on a chromosome that is associated with several genetic disorders, including Nance-Horan sy…	GO:0009792 embryo development ending in birth or egg hatching;GO:0009790 embryo development;GO:0048513 animal organ development	Predicted intracellular proteins	Plasma membrane (Approved)
GLS2	27165	glutaminase 2	GLS2 is a gene that encodes for a mitochondrial enzyme called glutaminase 2. This enzyme is responsible for breaking down glutamine into glutamate and ammonia. Initially believed to only be present in the liver, it has since been found in other tissues as well. The gene undergoes alternative splicing, resulting in the production of multiple transcript variants that encode for different isoforms o…	GO:0006543 L-glutamine catabolic process;GO:0006537 glutamate biosynthetic process;GO:0043650 dicarboxylic acid biosynthetic process	Enzymes; Predicted intracellular proteins; ENZYME proteins:Hydrolases			(M5939)HALLMARK P53 PATHWAY
SLC7A2	6542	solute carrier family 7 member 2	SLC7A2 is a gene that encodes a protein responsible for transporting cationic amino acids such as arginine, lysine, and ornithine into cells. It belongs to the APC family of transporters. There are three different isoforms of the protein that are produced from different transcript variants of the gene.	GO:0097638 L-arginine import across plasma membrane;GO:1903352 L-ornithine transmembrane transport;GO:0015822 ornithine transport	Transporters:Electrochemical Potential-driven transporters	Plasma membrane (Supported); Additional: Cell Junctions		(M5906)HALLMARK ESTROGEN RESPONSE EARLY; (M5932)HALLMARK INFLAMMATORY RESPONSE
CHGA	1113	chromogranin A	CHGA, also known as chromogranin A, is a gene that encodes a protein belonging to the chromogranin/secretogranin family of neuroendocrine secretory proteins. The protein is found in secretory vesicles of neurons and endocrine cells and is a precursor to three biologically active peptides: vasostatin, pancreastatin, and parastatin. These peptides act as autocrine or paracrine negative modulators o…	GO:1901899 positive regulation of relaxation of cardiac muscle;GO:2000707 positive regulation of dense core granule biogenesis;GO:2000705 regulation of dense core granule biogenesis	Predicted intracellular proteins; Candidate cardiovascular disease genes; Cancer-related genes:Candidate cancer biomarkers	Vesicles (Supported)		(M5957)HALLMARK PANCREAS BETA CELLS
NOVA1	4857	NOVA alternative splicing regulator 1	The NOVA1 gene encodes a neuron-specific RNA-binding protein that is part of the Nova family of paraneoplastic disease antigens. It is recognized and inhibited by paraneoplastic antibodies found in the sera of patients with paraneoplastic opsoclonus-ataxia, breast cancer, and small cell lung cancer. The gene produces alternatively spliced transcripts that encode distinct isoforms.	GO:0120163 negative regulation of cold-induced thermogenesis;GO:0000381 regulation of alternative mRNA splicing, via spliceosome;GO:0048024 regulation of mRNA splicing, via spliceosome	Predicted intracellular proteins	Nucleoli (Supported); Additional: Nucleoplasm
BCL11B	64919	BCL11 transcription factor B	BCL11B is a gene that encodes a C2H2-type zinc finger protein and is closely related to BCL11A, a gene that may be associated with B-cell malignancies. The specific function of BCL11B has not been determined, but it is known to be a transcriptional repressor and is regulated by the NURD nucleosome remodeling and histone deacetylase complex. There are four alternatively spliced transcript variants…	GO:0071678 olfactory bulb axon guidance;GO:0097534 lymphoid lineage cell migration;GO:0097535 lymphoid lineage cell migration into thymus	Human disease related genes:Other diseases:Mental and behavioural disorders; Cancer-related genes; Predicted intracellular proteins; Human disease related genes:Immune system diseases:Primary immunodeficiency; Transcription factors:Zinc-coordinating DNA-binding domains; Disease related genes	Nucleoplasm (Approved); Additional: Nucleoli fibrillar center		(M5906)HALLMARK ESTROGEN RESPONSE EARLY
KCNK6	9424	potassium two pore domain channel subfamily K member 6	The KCNK6 gene is a member of the potassium channel protein family that contains two pore-forming P domains. This gene encodes a channel protein that is widely expressed and is considered an open rectifier. The channel protein is stimulated by arachidonic acid but is inhibited by internal acidification and volatile anaesthetics. The function of this gene is to regulate the flow of potassium ions …	GO:0062196 regulation of lysosome size;GO:0060075 regulation of resting membrane potential;GO:0003085 negative regulation of systemic arterial blood pressure	Voltage-gated ion channels:Two-P Potassium Channels; Transporters:Transporter channels and pores	Cytosol;Plasma membrane (Approved); Additional: Actin filaments
RAB6B	51560	RAB6B, member RAS oncogene family	RAB6B is a human gene that belongs to the RAS oncogene family. It plays a role in enabling myosin V binding activity and is predicted to be involved in intracellular protein transport, retrograde transport from endosome to Golgi, and Golgi vesicle transport. The gene is located in the Golgi apparatus. This information is provided by the Alliance of Genome Resources as of April 2022.	GO:1903292 protein localization to Golgi membrane;GO:0006891 intra-Golgi vesicle-mediated transport;GO:0034067 protein localization to Golgi apparatus	Enzymes; Predicted intracellular proteins; ENZYME proteins:Hydrolases	Golgi apparatus (Supported); Additional: Basal body
RAB11FIP4	84440	RAB11 family interacting protein 4	RAB11FIP4 is a human gene that encodes a protein that interacts with RAB11 and is involved in bringing recycling endosome membranes to the cleavage furrow during late cytokinesis. The gene is upregulated under hypoxic conditions and has been found to enhance the metastatic potential of hepatocellular carcinoma.	GO:1903452 positive regulation of G1 to G0 transition;GO:1903450 regulation of G1 to G0 transition;GO:0032456 endocytic recycling	Predicted intracellular proteins	Connecting piece;Golgi apparatus;Mid piece;Vesicles (Supported); Additional: Principal piece
MICOS10-NBL1	100532736	MICOS10-NBL1 readthrough	MICOS10-NBL1 is a naturally occurring read-through transcription between two neighboring genes on chromosome 1, namely chromosome 1 open reading frame 151 and neuroblastoma suppressor of tumorigenicity 1. The read-through transcripts produce at least two proteins that share identity with proteins translated from the downstream neuroblastoma suppressor of tumorigenicity 1 locus. This locus represe…	GO:0038098 sequestering of BMP from receptor via BMP binding;GO:0035582 sequestering of BMP in extracellular matrix;GO:0048263 determination of dorsal identity
FAM25A	643161	family with sequence similarity 25 member A	As an AI language model, I do not have access to the latest research and scientific information. However, based on the available Gene Summary, FAM25A is a member of the FAM25 gene family, which is involved in the regulation of cell growth and differentiation. The function of FAM25A is not well understood, but it has been suggested to play a role in the development of the nervous system. Mutations…		Predicted intracellular proteins
EPHA6	285220	EPH receptor A6	EPHA6 is a human gene that encodes a protein called EPH receptor A6. This protein is predicted to have transmembrane-ephrin receptor activity and is involved in axon guidance, positive regulation of kinase activity, and transmembrane receptor protein tyrosine kinase signaling pathway. EPHA6 is located in the nucleoplasm.	GO:0048013 ephrin receptor signaling pathway;GO:0007411 axon guidance;GO:0097485 neuron projection guidance	ENZYME proteins:Transferases; Predicted intracellular proteins; Kinases:Tyr protein kinases; Enzymes	Mid piece (Approved)	(M177)PID EPHA FWDPATHWAY
MTMR7	9108	myotubularin related protein 7	MTMR7 is a gene that encodes a member of the myotubularin family of phosphatases. This protein contains four domains that are conserved among all members of the myotubularin family. It dephosphorylates the target substrates phosphatidylinositol 3-phosphate and inositol 1,3-bisphosphate. A pseudogene of this gene is found on chromosome 5.	GO:0046856 phosphatidylinositol dephosphorylation;GO:0046839 phospholipid dephosphorylation;GO:0006470 protein dephosphorylation	Enzymes; Predicted intracellular proteins; ENZYME proteins:Hydrolases	Cytosol;Nucleoplasm (Approved)
HOXA5	3202	homeobox A5	HOXA5 is a gene that encodes a DNA-binding transcription factor, which is part of the A cluster on chromosome 7. It is involved in regulating gene expression, morphogenesis, and differentiation during embryonic development. Methylation of this gene may result in the loss of its expression, and it has been suggested that this protein may play an important role in tumorigenesis since it upregulates…	GO:0060764 cell-cell signaling involved in mammary gland development;GO:0060480 lung goblet cell differentiation;GO:0060535 trachea cartilage morphogenesis	Predicted intracellular proteins; Cancer-related genes:Candidate cancer biomarkers; Transcription factors:Helix-turn-helix domains
H3C7	8968	H3 clustered histone 7	H3 clustered histone 7 (H3C7) is a replication-dependent histone that belongs to the histone H3 family. Histones are nuclear proteins that form the nucleosome structure of the chromosomal fiber in eukaryotes. The chromatin fiber is further compacted through the interaction of a linker histone, H1, with the DNA between the nucleosomes to form higher order chromatin structures. H3C7 is an intronles…	GO:0006334 nucleosome assembly;GO:0032200 telomere organization;GO:0034728 nucleosome organization	Predicted intracellular proteins; Disease related genes	Nucleoplasm (Supported); Additional: Acrosome;Principal piece
BARX2	8538	BARX homeobox 2	BARX2 is a gene that belongs to the homeobox transcription factor family. It is involved in regulating cellular processes that control cell adhesion and remodeling of the actin cytoskeleton in myoblast fusion and chondrogenesis. The protein encoded by this gene is highly related to a protein in mice that has been shown to influence these processes. Additionally, BARX2 may play a role in cancer pr…	GO:0001502 cartilage condensation;GO:0098743 cell aggregation;GO:0035914 skeletal muscle cell differentiation	Predicted intracellular proteins; Transcription factors:Helix-turn-helix domains	Nucleoplasm (Supported); Additional: Cytosol;Golgi apparatus
CELF5	60680	CUGBP Elav-like family member 5	CELF5 is a gene that belongs to the CELF/BRUNOL protein family. This family of proteins contains RNA recognition motif (RRM) domains and is involved in regulating pre-mRNA alternative splicing, mRNA editing, and translation. CELF5 specifically contains two N-terminal RRM domains, one C-terminal RRM domain, and a divergent segment between the second and third RRM domains. Alternative splicing of t…	GO:0006376 mRNA splice site recognition;GO:0000381 regulation of alternative mRNA splicing, via spliceosome;GO:0000245 spliceosomal complex assembly	Predicted intracellular proteins
COL9A3	1299	collagen type IX alpha 3 chain	COL9A3 is a gene that encodes one of the three alpha chains of type IX collagen, which is a major component of hyaline cartilage. This collagen is usually found in tissues containing type II collagen, and mutations in this gene have been linked to multiple epiphyseal dysplasia type 3. This condition is characterized by abnormal development of the ends of long bones, leading to joint pain and stif…		Human disease related genes:Congenital malformations:Other congenital malformations; Predicted intracellular proteins; Predicted secreted proteins; Human disease related genes:Congenital malformations:Congenital malformations of the musculoskeletal system; Human disease related genes:Musculoskeletal diseases:Skeletal diseases; Disease related genes	Nucleoplasm (Approved); Additional: Intermediate filaments	(M3005)NABA COLLAGENS; (M198)PID SYNDECAN 1 PATHWAY; (M160)PID AVB3 INTEGRIN PATHWAY
PRPH	5630	peripherin	PRPH, also known as peripherin, is a gene that encodes a cytoskeletal protein found in neurons of the peripheral nervous system. It is a type III intermediate filament protein with homology to other cytoskeletal proteins such as desmin. Mutations in this gene have been associated with susceptibility to amyotrophic lateral sclerosis, a progressive neurodegenerative disease that affects nerve cells…	GO:0045109 intermediate filament organization;GO:0045104 intermediate filament cytoskeleton organization;GO:0045103 intermediate filament-based process	Human disease related genes:Nervous system diseases:Neurodegenerative diseases; Predicted intracellular proteins; Disease related genes
CAPS	828	calcyphosine	The human gene CAPS, also known as calcyphosine, encodes a calcium-binding protein that may be involved in regulating ion transport. This gene has two transcript variants due to alternative splicing. A similar protein was previously identified as a potential regulatory protein in the thyroid of dogs and was called R2D5 antigen in rabbits.	GO:0035556 intracellular signal transduction;GO:0007165 signal transduction;GO:0023052 signaling	Predicted intracellular proteins	Cytosol (Supported); Additional: Plasma membrane
SERPINF1	5176	serpin family F member 1	SERPINF1 is a gene that encodes a member of the serpin family, which does not exhibit the serine protease inhibitory activity displayed by many other serpin proteins. The protein encoded by this gene is secreted and has a strong inhibitory effect on angiogenesis. Additionally, it is a neurotrophic factor that plays a role in neuronal differentiation in retinoblastoma cells. Mutations in this gene…	GO:0071279 cellular response to cobalt ion;GO:0060770 negative regulation of epithelial cell proliferation involved in prostate gland development;GO:0060767 epithelial cell proliferation involved in prostate gland development	Predicted intracellular proteins; Predicted secreted proteins; Cancer-related genes:Candidate cancer biomarkers; Human disease related genes:Congenital malformations:Congenital malformations of the musculoskeletal system; Disease related genes		(M3468)NABA ECM REGULATORS; (M5885)NABA MATRISOME ASSOCIATED; (M5889)NABA MATRISOME
NKAIN1	79570	sodium/potassium transporting ATPase interacting 1	NKAIN1 is a human gene that belongs to a family of proteins similar to Drosophila Nkain. It interacts with the beta subunit of Na,K-ATPase, which is involved in the transport of sodium and potassium ions across cell membranes. The function of NKAIN1 is not fully understood, but it may play a role in regulating the activity of Na,K-ATPase. Mutations in NKAIN1 have been associated with developmenta…	GO:0002028 regulation of sodium ion transport;GO:0010959 regulation of metal ion transport;GO:0043269 regulation of monoatomic ion transport	Transporters:Accessory Factors Involved in Transport
SLC29A4	222962	solute carrier family 29 member 4	SLC29A4 is a gene that encodes a membrane protein belonging to the SLC29A/ENT transporter protein family. This protein is responsible for the reuptake of monoamines into presynaptic neurons, which determines the intensity and duration of monoamine neural signaling. The gene has been shown to transport several compounds, including serotonin, dopamine, and the neurotoxin 1-methyl-4-phenylpyridinium…	GO:0051625 epinephrine uptake;GO:0051615 histamine uptake;GO:0032238 adenosine transport	Transporters:Electrochemical Potential-driven transporters	Cytokinetic bridge;Microtubules (Approved)
SFMBT2	57713	Scm like with four mbt domains 2	SFMBT2 is a human gene that encodes for a protein with four mbt domains. This protein is involved in negative regulation of gene expression and has the ability to bind to histones. It is found in various cellular locations including the aggresome, cytosol, and nuclear speck. The function of SFMBT2 is not fully understood, but it is believed to play a role in regulating gene expression by interact…	GO:0045892 negative regulation of DNA-templated transcription;GO:1902679 negative regulation of RNA biosynthetic process;GO:0051253 negative regulation of RNA metabolic process	Predicted intracellular proteins	Nuclear speckles;Nucleoplasm (Supported)
THRB	7068	thyroid hormone receptor beta	The THRB gene encodes a nuclear hormone receptor for triiodothyronine, which is one of several receptors for thyroid hormone. It has been shown to mediate the biological activities of thyroid hormone. Knockout studies in mice suggest that the different receptors may mediate different functions of thyroid hormone. Mutations in this gene can cause generalized thyroid hormone resistance (GTHR), whic…	GO:0008050 female courtship behavior;GO:0097474 retinal cone cell apoptotic process;GO:0002154 thyroid hormone receptor signaling pathway	Predicted intracellular proteins; FDA approved drug targets:Small molecule drugs; Human disease related genes:Endocrine and metabolic diseases:Thyroid gland diseases; Nuclear receptors; Cancer-related genes:Candidate cancer biomarkers; Transcription factors:Zinc-coordinating DNA-binding domains; Disease related genes	Nuclear bodies (Supported)	(M162)PID RXR VDR PATHWAY	(M5956)HALLMARK KRAS SIGNALING DN
SH3YL1	26751	SH3 and SYLF domain containing 1	SH3YL1 is a human gene that encodes a protein containing both SH3 and SYLF domains. This protein is involved in phosphatase binding activity and phosphatidylinositol binding activity. It is predicted to play a role in the regulation of ruffle assembly and the phosphatidylinositol biosynthetic process. The protein is located in the ruffle membrane.	GO:1900027 regulation of ruffle assembly;GO:0006661 phosphatidylinositol biosynthetic process;GO:0046488 phosphatidylinositol metabolic process	Predicted intracellular proteins	Nucleoplasm (Approved)
IGSF3	3321	immunoglobulin superfamily member 3	IGSF3 is a gene that encodes for a protein with several V-type Ig-like domains. This protein is a membrane protein that is similar to immunoglobulins. A mutation in this gene has been linked to bilateral nasolacrimal duct obstruction (LCDD).	GO:0032808 lacrimal gland development;GO:0035272 exocrine system development;GO:0048732 gland development	Human disease related genes:Congenital malformations:Congenital malformations of eye; Predicted intracellular proteins; Disease related genes	Nucleoplasm (Approved); Additional: Cytosol		(M5945)HALLMARK HEME METABOLISM
LRFN5	145581	leucine rich repeat and fibronectin type III domain containing 5	LRFN5 is a human gene that encodes a protein belonging to the leucine-rich repeat and fibronectin type III domain-containing family of proteins. This protein is thought to function in presynaptic differentiation, similar to its mouse counterpart, which is a glycosylated transmembrane protein.	GO:0043031 negative regulation of macrophage activation;GO:0099560 synaptic membrane adhesion;GO:1905606 regulation of presynapse assembly	Predicted intracellular proteins
UGT1A6	54578	UDP glucuronosyltransferase family 1 member A6	UGT1A6 is a gene that encodes an enzyme called UDP-glucuronosyltransferase, which is involved in the glucuronidation pathway. This pathway transforms lipophilic molecules, such as steroids, bilirubin, hormones, and drugs, into water-soluble, excretable metabolites. UGT1A6 is part of a complex locus that encodes several UDP-glucuronosyltransferases, with thirteen unique alternate first exons follo…	GO:0045922 negative regulation of fatty acid metabolic process;GO:0019217 regulation of fatty acid metabolic process;GO:0045833 negative regulation of lipid metabolic process	ENZYME proteins:Transferases; Predicted intracellular proteins; Enzymes	Vesicles (Supported); Additional: Endoplasmic reticulum
FRK	2444	fyn related Src family tyrosine kinase	FRK (fyn related Src family tyrosine kinase) is a gene that encodes a protein belonging to the TYR family of protein kinases. This tyrosine kinase is a nuclear protein that may function during the G1 and S phases of the cell cycle and suppress growth. The FRK gene is involved in regulating cell growth and division, and mutations in this gene have been associated with various types of cancer. The …	GO:0039537 symbiont-mediated suppression of cytoplasmic pattern recognition receptor signaling pathway;GO:0044068 symbiont-mediated perturbation of host cellular process;GO:0052027 symbiont-mediated perturbation of host signal transduction pathway	ENZYME proteins:Transferases; Predicted intracellular proteins; FDA approved drug targets:Small molecule drugs; Enzymes; Kinases:Tyr protein kinases	Nucleoplasm (Supported); Additional: Cytosol		(M5906)HALLMARK ESTROGEN RESPONSE EARLY; (M5907)HALLMARK ESTROGEN RESPONSE LATE
OAZ3	51686	ornithine decarboxylase antizyme 3	OAZ3 (ornithine decarboxylase antizyme 3) is a gene that belongs to the ornithine decarboxylase antizyme family, which regulates intracellular polyamine levels and plays a role in cell growth and proliferation. Antizymes require +1 ribosomal frameshifting, which is enhanced by high levels of polyamines. Antizymes bind to and inhibit ornithine decarboxylase (ODC), the key enzyme in polyamine biosy…	GO:1902268 negative regulation of polyamine transmembrane transport;GO:1902267 regulation of polyamine transmembrane transport;GO:0006596 polyamine biosynthetic process	Predicted intracellular proteins	Nucleoplasm (Supported); Additional: Mid piece;Principal piece		(M5951)HALLMARK SPERMATOGENESIS
MAPT	4137	microtubule associated protein tau	The MAPT gene encodes the microtubule-associated protein tau, which undergoes complex alternative splicing to produce several mRNA species. The expression of MAPT transcripts varies depending on the stage of neuronal maturation and neuron type in the nervous system. Mutations in the MAPT gene have been linked to various neurodegenerative disorders, including Alzheimer's disease, Pick's disease, f…	GO:1902988 neurofibrillary tangle assembly;GO:0090258 negative regulation of mitochondrial fission;GO:1902474 positive regulation of protein localization to synapse	Predicted intracellular proteins; FDA approved drug targets:Small molecule drugs; Predicted secreted proteins; Human disease related genes:Nervous system diseases:Neurodegenerative diseases; Candidate cardiovascular disease genes; Disease related genes	End piece;Plasma membrane (Supported); Additional: Nuclear speckles	(M209)PID P38 GAMMA DELTA PATHWAY; (M69)PID REELIN PATHWAY; (M87)PID LKB1 PATHWAY	(M5906)HALLMARK ESTROGEN RESPONSE EARLY; (M5907)HALLMARK ESTROGEN RESPONSE LATE
H4C9	8294	H4 clustered histone 9	H4C9 is a gene that encodes a replication-dependent histone, which is a member of the histone H4 family. Histones are nuclear proteins that are responsible for the nucleosome structure of the chromosomal fiber in eukaryotes. The H4C9 gene is located in the histone microcluster on chromosome 6p21.33 and is intronless. Transcripts from this gene lack polyA tails but instead contain a palindromic te…	GO:0061644 protein localization to CENP-A containing chromatin;GO:0045653 negative regulation of megakaryocyte differentiation;GO:0045652 regulation of megakaryocyte differentiation	Predicted intracellular proteins; Disease related genes; Cancer-related genes		(M32)PID HDAC CLASSIII PATHWAY
WNK2	65268	WNK lysine deficient protein kinase 2	WNK2 is a gene that encodes a cytoplasmic serine-threonine kinase, which is a type of protein that regulates various cellular processes. This gene is involved in the regulation of electrolyte balance, cell signaling, survival, and proliferation. Alternative splicing of the gene results in the production of multiple transcript variants. The exact function of WNK2 is not fully understood, but it is…	GO:2000651 positive regulation of sodium ion transmembrane transporter activity;GO:2000649 regulation of sodium ion transmembrane transporter activity;GO:1902307 positive regulation of sodium ion transmembrane transport	ENZYME proteins:Transferases; Predicted intracellular proteins; Kinases; Enzymes	Cytosol (Approved)
ZNF483	158399	zinc finger protein 483	ZNF483 is a human gene that encodes for a zinc finger protein. This protein is predicted to have the ability to bind to DNA and regulate transcription by RNA polymerase II. It is also predicted to be active in the nucleus. The function of ZNF483 is not fully understood, but it is believed to play a role in the regulation of gene expression.	GO:0006357 regulation of transcription by RNA polymerase II;GO:0006355 regulation of DNA-templated transcription;GO:2001141 regulation of RNA biosynthetic process	Cancer-related genes:Mutated cancer genes; Predicted intracellular proteins; Transcription factors:Zinc-coordinating DNA-binding domains	Nucleoli (Approved)
ZP3	7784	zona pellucida glycoprotein 3	ZP3 is a gene that encodes for a glycoprotein found in the zona pellucida, an extracellular matrix surrounding the oocyte and early embryo. The protein functions in primary binding and induction of the sperm acrosome reaction during fertilization and preimplantation development. The protein contains a signal peptide sequence, a ZP domain, a furin cleavage site, and a transmembrane domain. It is h…	GO:0001809 positive regulation of type IV hypersensitivity;GO:2000387 regulation of antral ovarian follicle growth;GO:2000388 positive regulation of antral ovarian follicle growth	Human disease related genes:Reproductive system diseases:Reproductive system diseases; Predicted secreted proteins; Disease related genes		(M3008)NABA ECM GLYCOPROTEINS; (M5884)NABA CORE MATRISOME; (M5889)NABA MATRISOME
CRACDL	343990	CRACD like	CRACDL is a human gene that is similar to the CRACD gene. The function of CRACDL is not well understood, but it is thought to play a role in calcium signaling and immune system function. The gene is located on chromosome 3 and contains 10 exons. Mutations in the CRACDL gene have been associated with various diseases, including autoimmune disorders and cancer. Further research is needed to fully u…		Predicted intracellular proteins	Centrosome;Microtubules (Approved); Additional: Cytokinetic bridge
SLC52A3	113278	solute carrier family 52 member 3	SLC52A3 is a gene that encodes a protein responsible for transporting riboflavin, a vitamin, in the intestine. The protein has eleven transmembrane domains and a cell surface localization signal in the C-terminus. Mutations in this gene have been linked to two rare neurological disorders, Brown-Vialetto-Van Laere syndrome and Fazio-Londe disease. The protein is strongly expressed in the intestine…	GO:0042727 flavin-containing compound biosynthetic process;GO:0072388 flavin adenine dinucleotide biosynthetic process;GO:0072387 flavin adenine dinucleotide metabolic process	Human disease related genes:Nervous system diseases:Neurodegenerative diseases; Transporters:Electrochemical Potential-driven transporters; Potential drug targets; Disease related genes
ULBP1	80329	UL16 binding protein 1	ULBP1 is a gene that encodes a protein that acts as a ligand for the immune system-activating receptor NKG2D found on NK cells and T-cells. When the protein binds to NKG2D, it activates several signal transduction pathways, including JAK2, STAT5, ERK, and PI3K kinase/Akt. However, in cells infected with cytomegalovirus, the protein binds to the UL16 glycoprotein and is prevented from activating t…	GO:0002486 antigen processing and presentation of endogenous peptide antigen via MHC class I via ER pathway, TAP-independent;GO:0002476 antigen processing and presentation of endogenous peptide antigen via MHC class Ib;GO:0002484 antigen processing and presentation of endogenous peptide antigen via MHC class I via ER pathway		Cytosol;Plasma membrane (Supported)
CACNB3	784	calcium voltage-gated channel auxiliary subunit beta 3	The CACNB3 gene encodes a regulatory beta subunit of the voltage-dependent calcium channel. This subunit is composed of five domains that regulate the surface expression and gating of calcium channels. It may also play a role in regulating transcription factors and calcium transport.	GO:1901843 positive regulation of high voltage-gated calcium channel activity;GO:0061577 calcium ion transmembrane transport via high voltage-gated calcium channel;GO:1901841 regulation of high voltage-gated calcium channel activity	Predicted intracellular proteins; Transporters:Accessory Factors Involved in Transport; FDA approved drug targets:Small molecule drugs	Golgi apparatus;Vesicles (Approved)
IL17RB	55540	interleukin 17 receptor B	IL17RB is a gene that encodes a cytokine receptor which specifically binds to IL17B and IL17E, but not to IL17 and IL17C. The receptor has been shown to activate NF-kappaB and induce the production of IL8 in response to IL17E. The rat counterpart of this gene was found to be up-regulated during intestinal inflammation, suggesting its immunoregulatory activity.	GO:0032754 positive regulation of interleukin-5 production;GO:0032736 positive regulation of interleukin-13 production;GO:0032674 regulation of interleukin-5 production		Plasma membrane;Vesicles (Approved)		(M5897)HALLMARK IL6 JAK STAT3 SIGNALING; (M5906)HALLMARK ESTROGEN RESPONSE EARLY; (M5907)HALLMARK ESTROGEN RESPONSE LATE
SLC25A18	83733	solute carrier family 25 member 18	SLC25A18 is a human gene that is predicted to enable the transport of L-aspartate and L-glutamate across the mitochondrial inner membrane. It is also involved in the malate-aspartate shuttle, which is important for energy production in cells. The gene is predicted to be located in the mitochondrial inner membrane and may play a role in various metabolic processes.	GO:0043490 malate-aspartate shuttle;GO:0070778 L-aspartate transmembrane transport;GO:0015810 aspartate transmembrane transport	Transporters:Electrochemical Potential-driven transporters	Mitochondria (Approved); Additional: Nucleoplasm
TEX19	400629	testis expressed 19	TEX19, also known as Testis Expressed 19, is a gene that is primarily expressed in the testes. It is predicted to have piRNA binding activity and is involved in the negative regulation of transposition. The gene is predicted to be active in both the cytoplasm and nucleus. The function of TEX19 is not fully understood, but it is believed to play a role in the development and maintenance of male ge…	GO:0010526 transposable element silencing;GO:0007140 male meiotic nuclear division;GO:0007131 reciprocal meiotic recombination	Predicted intracellular proteins
DLGAP3	58512	DLG associated protein 3	DLGAP3 is a human gene that is predicted to have PDZ domain binding activity, molecular adaptor activity, and scaffold protein binding activity. It is also predicted to be involved in protein-containing complex assembly and regulation of postsynaptic neurotransmitter receptor activity. DLGAP3 is predicted to be located in the synapse and part of the postsynaptic density. It is active in several c…	GO:0099010 modification of postsynaptic structure;GO:0099563 modification of synaptic structure;GO:0050808 synapse organization	Predicted intracellular proteins	Endoplasmic reticulum (Approved); Additional: Midbody;Plasma membrane
YPEL2	388403	yippee like 2	YPEL2, also known as yippee like 2, is a human gene that is predicted to have metal ion binding activity and be located in the nucleolus. The function of this gene is not yet fully understood, but it is believed to play a role in cellular processes such as ribosome biogenesis and cell cycle regulation. Further research is needed to fully elucidate the function of YPEL2 and its potential implicati…		Predicted intracellular proteins
HOXC9	3225	homeobox C9	HOXC9 is a gene that belongs to the homeobox family of genes. Homeobox genes encode transcription factors that play a crucial role in the development of multicellular organisms. Mammals have four similar homeobox gene clusters, HOXA, HOXB, HOXC, and HOXD, each consisting of 9 to 11 genes arranged in tandem on different chromosomes. HOXC9 is one of several homeobox HOXC genes located in a cluster …	GO:0009954 proximal/distal pattern formation;GO:0048704 embryonic skeletal system morphogenesis;GO:0048706 embryonic skeletal system development	Predicted intracellular proteins; Transcription factors:Helix-turn-helix domains	Nucleoplasm (Enhanced)
H2AJ	55766	H2A.J histone	H2AJ is a gene located on chromosome 12 that encodes a variant H2A histone, a basic nuclear protein responsible for the nucleosome structure of the chromosomal fiber in eukaryotes. Nucleosomes consist of DNA wrapped around a histone octamer composed of pairs of each of the four core histones. H2AJ is divergent at the C-terminus compared to the consensus H2A histone family member and is a replicat…	GO:0031507 heterochromatin formation;GO:0045814 negative regulation of gene expression, epigenetic;GO:0040029 epigenetic regulation of gene expression	Predicted intracellular proteins	Nucleoplasm (Approved)		(M5939)HALLMARK P53 PATHWAY
PCDHA7	56141	protocadherin alpha 7	PCDHA7 is a gene that belongs to the protocadherin alpha gene cluster, which is composed of 15 cadherin superfamily genes. These genes are related to the mouse CNR genes and are organized similarly to B-cell and T-cell receptor gene clusters. PCDHA7 is one of the 15 genes in this cluster and encodes a neural cadherin-like cell adhesion protein that is likely involved in establishing and maintaini…	GO:0009988 cell-cell recognition;GO:0008037 cell recognition;GO:0007156 homophilic cell adhesion via plasma membrane adhesion molecules
KLHL13	90293	kelch like family member 13	KLHL13 is a gene that encodes a protein belonging to the kelch repeat domain containing superfamily of proteins. The protein functions as an adaptor protein that complexes with Cullin 3 and other proteins to form the Cullin 3-based E3 ubiquitin-protein ligase complex. This complex is necessary for proper chromosome segregation and completion of cytokinesis. The gene undergoes alternate splicing, …	GO:0032465 regulation of cytokinesis;GO:0051302 regulation of cell division;GO:0051301 cell division	Predicted intracellular proteins	Cytosol (Approved)	(M14)PID AURORA B PATHWAY
PCSK6	5046	proprotein convertase subtilisin/kexin type 6	PCSK6 is a gene that encodes a protease belonging to the subtilisin-like proprotein convertase family. This family includes enzymes that process protein and peptide precursors in the secretory pathway. PCSK6 undergoes an initial autocatalytic processing event in the endoplasmic reticulum (ER) to generate a heterodimer that exits the ER and sorts to the trans-Golgi network where a second autocatal…	GO:0032898 neurotrophin production;GO:0032902 nerve growth factor production;GO:0007354 zygotic determination of anterior/posterior axis, embryo	Peptidases:Serine-type peptidases; Predicted intracellular proteins; Enzymes; Predicted secreted proteins		(M3468)NABA ECM REGULATORS; (M5885)NABA MATRISOME ASSOCIATED; (M5889)NABA MATRISOME
SULF1	23213	sulfatase 1	SULF1 is a gene that encodes an enzyme called extracellular heparan sulfate endosulfatase. This enzyme is responsible for removing 6-O-sulfate groups from heparan sulfate proteoglycans (HSPGs) in the extracellular matrix. The enzyme is secreted through the Golgi and is subsequently localized to the cell surface. The expression of SULF1 may be down-regulated in several types of cancer, including h…	GO:0014846 esophagus smooth muscle contraction;GO:0060686 negative regulation of prostatic bud formation;GO:0060685 regulation of prostatic bud formation	Predicted intracellular proteins; Predicted secreted proteins		(M3468)NABA ECM REGULATORS; (M5885)NABA MATRISOME ASSOCIATED; (M5889)NABA MATRISOME
KCNJ3	3760	potassium inwardly rectifying channel subfamily J member 3	The KCNJ3 gene encodes for an integral membrane protein that is an inward-rectifier type potassium channel. It allows potassium to flow into a cell and is controlled by G-proteins. The protein plays a crucial role in regulating heartbeat and forms a heteromultimeric pore-forming complex with three other G-protein-activated potassium channels. This complex also couples to neurotransmitter receptor…	GO:0098914 membrane repolarization during atrial cardiac muscle cell action potential;GO:0099624 atrial cardiac muscle cell membrane repolarization;GO:0098915 membrane repolarization during ventricular cardiac muscle cell action potential	Voltage-gated ion channels:Inwardly Rectifying Potassium Channels; Predicted intracellular proteins; FDA approved drug targets:Small molecule drugs; Transporters:Transporter channels and pores	Mitochondria (Approved); Additional: Plasma membrane
PCDHB16	57717	protocadherin beta 16	PCDHB16 is a gene that belongs to the protocadherin beta gene cluster, which is one of three gene clusters located on chromosome five. The beta cluster contains 16 genes and 3 pseudogenes, each encoding 6 extracellular cadherin domains and a cytoplasmic tail that differs from other cadherin superfamily members. The extracellular domains interact homophilically to specify differential cell-cell co…	GO:0016339 calcium-dependent cell-cell adhesion via plasma membrane cell adhesion molecules;GO:0007416 synapse assembly;GO:0007156 homophilic cell adhesion via plasma membrane adhesion molecules	Predicted intracellular proteins	Plasma membrane;Vesicles (Approved)
ABCC8	6833	ATP binding cassette subfamily C member 8	ABCC8 is a gene that encodes a protein belonging to the ATP-binding cassette (ABC) transporter superfamily. This protein is a member of the MRP subfamily, which is involved in multi-drug resistance. ABCC8 functions as a modulator of ATP-sensitive potassium channels and insulin release. Mutations in this gene have been observed in patients with hyperinsulinemic hypoglycemia of infancy, an autosoma…	GO:0061853 regulation of neuroblast migration;GO:0061855 negative regulation of neuroblast migration;GO:1900719 regulation of uterine smooth muscle relaxation	Human disease related genes:Congenital disorders of metabolism:Other congenital disorders of metabolism; Transporters:Primary Active Transporters; FDA approved drug targets:Small molecule drugs; Human disease related genes:Endocrine and metabolic diseases:Diabetes; Disease related genes	Golgi apparatus;Nucleoli (Approved); Additional: Cytosol;Principal piece	(M106)PID HNF3B PATHWAY	(M5957)HALLMARK PANCREAS BETA CELLS; (M5949)HALLMARK PEROXISOME
KRT18	3875	keratin 18	KRT18 is a gene that encodes for keratin 18, a type I intermediate filament chain. Keratin 18 is commonly found in single layer epithelial tissues of the body and is often paired with keratin 8. Mutations in KRT18 have been linked to cryptogenic cirrhosis. There are two transcript variants of KRT18 that encode the same protein.	GO:0097284 hepatocyte apoptotic process;GO:0043001 Golgi to plasma membrane protein transport;GO:1904019 epithelial cell apoptotic process	Human disease related genes:Digestive system diseases:Liver diseases; Predicted intracellular proteins; Cancer-related genes:Candidate cancer biomarkers; Disease related genes	Cytosol (Supported)	(M220)PID CASPASE PATHWAY	(M5910)HALLMARK PROTEIN SECRETION; (M5902)HALLMARK APOPTOSIS; (M5906)HALLMARK ESTROGEN RESPONSE EARLY
KIT	3815	KIT proto-oncogene, receptor tyrosine kinase	The KIT gene encodes a receptor tyrosine kinase that is also known as proto-oncogene c-Kit. This transmembrane protein has an extracellular region with five immunoglobulin-like domains, a transmembrane region, and an intracellular tyrosine kinase domain. When activated by its cytokine ligand, stem cell factor (SCF), this protein phosphorylates multiple intracellular proteins that play a role in t…	GO:0097326 melanocyte adhesion;GO:0120071 regulation of pyloric antrum smooth muscle contraction;GO:0120072 positive regulation of pyloric antrum smooth muscle contraction	Human disease related genes:Immune system diseases:Allergies and autoimmune diseases; CD markers; ENZYME proteins:Transferases; Human disease related genes:Congenital disorders of metabolism:Congenital disorders of amino acid metabolism; Human disease related genes:Cancers:Cancers of the breast and female genital organs; FDA approved drug targets:Small molecule drugs; Human disease related genes:…	Plasma membrane (Supported)	(M231)PID KIT PATHWAY; (M195)PID CMYB PATHWAY	(M5942)HALLMARK UV RESPONSE DN
OOEP	441161	oocyte expressed protein	OOEP, or oocyte expressed protein, is a gene that is predicted to have RNA binding activity and be involved in various processes such as cytoskeleton organization, regulation of DNA repair, and meiotic nuclear division. It is also predicted to play a role in embryo implantation, in utero embryonic development, and protein phosphorylation. OOEP is located in both the cytoplasm and nucleus and is p…	GO:0140089 protein storage;GO:0045836 positive regulation of meiotic nuclear division;GO:0051446 positive regulation of meiotic cell cycle	Predicted intracellular proteins
DUSP13B	51207	dual specificity phosphatase 13B	DUSP13 is a gene that encodes for different but related dual specificity phosphatase (DSP) proteins through the use of non-overlapping open reading frames, alternate splicing, and presumed different transcription promoters. DSPs act on both phosphotyrosine and phosphoserine/threonine residues and are involved in regulating cell proliferation and differentiation. The distinct proteins from this ge…	GO:0006470 protein dephosphorylation;GO:0016311 dephosphorylation;GO:0043409 negative regulation of MAPK cascade	Enzymes; Predicted intracellular proteins; ENZYME proteins:Hydrolases
SLC27A6	28965	solute carrier family 27 member 6	SLC27A6 is a gene that encodes a protein belonging to the fatty acid transport protein family (FATP). This protein is involved in the uptake of long-chain fatty acids and has unique expression patterns. The gene has multiple alternatively spliced transcript variants that encode the same protein.	GO:0044539 long-chain fatty acid import into cell;GO:0140354 lipid import into cell;GO:0000038 very long-chain fatty acid metabolic process	Transporters; ENZYME proteins:Ligase; Predicted intracellular proteins; Enzymes	Nuclear bodies (Approved)
PRRT2	112476	proline rich transmembrane protein 2	PRRT2 is a gene that encodes a transmembrane protein with a proline-rich domain in its N-terminal half. It is primarily expressed in the brain and spinal cord during embryonic and postnatal stages. Mutations in this gene are linked to episodic kinesigenic dyskinesia-1, a rare neurological disorder characterized by sudden, involuntary movements triggered by sudden movements or exercise. Different …	GO:1905512 regulation of short-term synaptic potentiation;GO:1905513 negative regulation of short-term synaptic potentiation;GO:0035544 negative regulation of SNARE complex assembly	Transporters:Accessory Factors Involved in Transport; Disease related genes; Predicted intracellular proteins; Potential drug targets; Human disease related genes:Nervous system diseases:Epilepsy; Human disease related genes:Nervous system diseases:Other nervous and sensory system diseases	Plasma membrane (Supported)
CFAP276	127003	cilia and flagella associated protein 276	CFAP276 is a human gene that is associated with cilia and flagella. It is predicted to have heme binding and heme transmembrane transporter activity, and is involved in heme export. The gene is located in the cytoplasm and cytoskeleton.	GO:0030317 flagellated sperm motility;GO:0097722 sperm motility;GO:0060294 cilium movement involved in cell motility	Predicted intracellular proteins; Disease related genes	End piece;Mid piece;Principal piece (Approved)
TSTD1	100131187	thiosulfate sulfurtransferase like domain containing 1	The human gene TSTD1, also known as thiosulfate sulfurtransferase like domain containing 1, is predicted to have thiosulfate-thiol sulfurtransferase activity and be involved in sulfide oxidation through the use of sulfide:quinone oxidoreductase. It is located in both cytoplasmic ribonucleoprotein granules and the cytosol. This information is provided by the Alliance of Genome Resources as of Apri…	GO:0019418 sulfide oxidation;GO:0070221 sulfide oxidation, using sulfide:quinone oxidoreductase;GO:0006790 sulfur compound metabolic process	Predicted intracellular proteins	Cytoplasmic bodies;Cytosol (Approved)
HSH2D	84941	hematopoietic SH2 domain containing	HSH2D is a human gene that plays a role in T-cell activation, which requires two signals: recognition of antigen by the T-cell receptor and a costimulatory signal provided primarily by CD28 in naive T cells. HSH2D is a target of both of these signaling pathways.	GO:0051902 negative regulation of mitochondrial depolarization;GO:1904180 negative regulation of membrane depolarization;GO:0002903 negative regulation of B cell apoptotic process	Predicted intracellular proteins	Plasma membrane (Approved); Additional: Cytosol;Focal adhesion sites
GRIK3	2899	glutamate ionotropic receptor kainate type subunit 3	GRIK3 is a gene that encodes for a subunit of the kainate family of glutamate receptors, which are important for normal brain function. These receptors are activated by the neurotransmitter glutamate and function as ion channels. It is unclear if the subunit encoded by GRIK3 is subject to RNA editing like other family members. A specific genetic variation in GRIK3, known as the Ser310Ala polymorp…	GO:0007196 adenylate cyclase-inhibiting G protein-coupled glutamate receptor signaling pathway;GO:0051967 negative regulation of synaptic transmission, glutamatergic;GO:0007216 G protein-coupled glutamate receptor signaling pathway	FDA approved drug targets:Small molecule drugs
ANK3	288	ankyrin 3	ANK3, also known as ankyrin 3, is a gene that encodes for a protein belonging to the ankyrin family. Ankyrins are believed to play important roles in linking integral membrane proteins to the underlying cytoskeleton and are involved in various cellular activities such as motility, activation, and proliferation. ANK3 is expressed in a tissue-specific and developmentally regulated manner and has mu…	GO:0072658 maintenance of protein location in membrane;GO:0072660 maintenance of protein location in plasma membrane;GO:1900827 positive regulation of membrane depolarization during cardiac muscle cell action potential	Transporters:Accessory Factors Involved in Transport; Human disease related genes:Other diseases:Mental and behavioural disorders; Predicted intracellular proteins; Potential drug targets; Cancer-related genes:Mutated cancer genes; Disease related genes	Plasma membrane (Supported)
METRNL	284207	meteorin like, glial cell differentiation regulator	METRNL is a human gene that is predicted to have hormone activity and is involved in several processes, including brown fat cell differentiation, energy homeostasis, and positive regulation of brown fat cell differentiation. It is located in extracellular exosome. The gene is also known as meteorin-like, glial cell differentiation regulator.	GO:0090336 positive regulation of brown fat cell differentiation;GO:0090335 regulation of brown fat cell differentiation;GO:0050873 brown fat cell differentiation	Predicted intracellular proteins; Predicted secreted proteins
CARD14	79092	caspase recruitment domain family member 14	CARD14 is a gene that encodes a protein belonging to the membrane-associated guanylate kinase (MAGUK) family of proteins. These proteins are scaffold proteins that play a role in various cellular processes such as cellular adhesion, signal transduction, and cell polarity control. CARD14 specifically interacts with BCL10, a protein that regulates cell apoptosis and NF-kappaB activation. The gene u…	GO:0007250 activation of NF-kappaB-inducing kinase activity;GO:0032147 activation of protein kinase activity;GO:0038061 non-canonical NF-kappaB signal transduction	Predicted intracellular proteins; Human disease related genes:Skin diseases:Skin and soft tissue diseases; Disease related genes	Cytosol (Supported)
SEPTIN5	5413	septin 5	SEPTIN5, also known as septin 5, is a gene that belongs to the septin gene family of nucleotide binding proteins. Septins were first identified in yeast as cell division cycle regulatory proteins and are highly conserved in yeast, Drosophila, and mouse. They appear to regulate cytoskeletal organization, and disruption of septin function can lead to cytokinesis disturbances and the formation of la…	GO:0016080 synaptic vesicle targeting;GO:2000300 regulation of synaptic vesicle exocytosis;GO:0035176 social behavior	Predicted intracellular proteins	Actin filaments;Cytosol;Nucleoplasm (Approved)
PIK3R3	8503	phosphoinositide-3-kinase regulatory subunit 3	PIK3R3 is a human gene that encodes a regulatory subunit of phosphatidylinositol 3-kinase (PI3K), an enzyme that plays a crucial role in growth signaling pathways. The protein encoded by PIK3R3 contains two SH2 domains that allow it to bind to activated protein tyrosine kinases and regulate their activity. This gene is important for cell growth and survival, and mutations in PIK3R3 have been asso…	GO:2000811 negative regulation of anoikis;GO:0036092 phosphatidylinositol-3-phosphate biosynthetic process;GO:0002042 cell migration involved in sprouting angiogenesis	RAS pathway related proteins; Predicted intracellular proteins; Cancer-related genes:Candidate cancer biomarkers	Cytosol;Nucleoplasm (Approved); Additional: Connecting piece;End piece;Mid piece;Principal piece	(M79)PID TRAIL PATHWAY; (M193)PID NEPHRIN NEPH1 PATHWAY; (M127)PID ERBB1 RECEPTOR PROXIMAL PATHWAY	(M5923)HALLMARK PI3K AKT MTOR SIGNALING; (M5942)HALLMARK UV RESPONSE DN; (M5915)HALLMARK APICAL JUNCTION
KCNF1	3754	potassium voltage-gated channel modifier subfamily F member 1	The KCNF1 gene encodes a member of the potassium channel, voltage-gated, subfamily F. This gene is expressed in various tissues, including the heart, skeletal muscle, brain, kidney, and pancreas. Voltage-gated potassium channels are complex and have diverse functions, including regulating neurotransmitter release, heart rate, insulin secretion, neuronal excitability, epithelial electrolyte transp…	GO:1905515 non-motile cilium assembly;GO:0043266 regulation of potassium ion transport;GO:0001508 action potential	Voltage-gated ion channels:Voltage-Gated Potassium Channels; Transporters:Transporter channels and pores	Golgi apparatus (Approved); Additional: Nucleoplasm;Primary cilium transition zone;Vesicles
SEMA3F	6405	semaphorin 3F	SEMA3F is a gene that encodes a protein belonging to the semaphorin III family. This protein is involved in guiding axons during neuronal development and contains an N-terminal Sema domain, an immunoglobulin loop, and a C-terminal basic domain. SEMA3F is expressed by endothelial cells and acts in an autocrine manner to induce apoptosis, inhibit cell proliferation and survival, and function as an …	GO:0036486 ventral trunk neural crest cell migration;GO:0097491 sympathetic neuron projection guidance;GO:0035290 trunk segmentation	Predicted intracellular proteins; Predicted secreted proteins		(M5880)NABA ECM AFFILIATED; (M5885)NABA MATRISOME ASSOCIATED; (M5889)NABA MATRISOME
FBXO15	201456	F-box protein 15	FBXO15 is a human gene that encodes for F-box protein 15, a member of the F-box protein family. F-box proteins are characterized by a 40-amino acid F-box motif and are involved in the formation of SCF complexes, which act as protein-ubiquitin ligases. FBXO15 interacts with SKP1 through the F box and with ubiquitination targets through other protein interaction domains. The function of FBXO15 is n…		Predicted intracellular proteins
PRODH	5625	proline dehydrogenase 1	PRODH is a gene that encodes a mitochondrial protein responsible for the initial step in proline degradation. Mutations in this gene have been linked to hyperprolinemia type 1 and susceptibility to schizophrenia 4. PRODH is located on chromosome 22q11.21, a region associated with DiGeorge and CATCH22 syndromes. Different isoforms of the gene have been identified through alternative splicing.	GO:0010133 L-proline catabolic process to L-glutamate;GO:0019470 trans-4-hydroxy-L-proline catabolic process;GO:0006562 L-proline catabolic process	Disease related genes; Human disease related genes:Other diseases:Mental and behavioural disorders; Human disease related genes:Congenital disorders of metabolism:Congenital disorders of amino acid metabolism; Potential drug targets; Predicted intracellular proteins; Enzymes; ENZYME proteins:Oxidoreductases	Mitochondria (Approved); Additional: Nucleoplasm;Vesicles		(M5956)HALLMARK KRAS SIGNALING DN
CAMP	820	cathelicidin antimicrobial peptide	The CAMP gene encodes a protein that belongs to a family of antimicrobial peptides. The protein contains a signal peptide and a cationic antimicrobial peptide that is produced by proteolysis. The protein is involved in innate immunity defense against viruses and has antibacterial, antifungal, and antiviral activities. Additionally, the protein plays a role in cell chemotaxis, immune mediator indu…	GO:0002539 prostaglandin production involved in inflammatory response;GO:1903545 cellular response to butyrate;GO:0071642 positive regulation of macrophage inflammatory protein 1 alpha production	Transporters:Transporter channels and pores; Predicted secreted proteins
C2CD4C	126567	C2 calcium dependent domain containing 4C	C2CD4C is a human gene that is predicted to be active in the cytosol. It contains a C2 calcium-dependent domain and is part of a larger family of genes that are involved in calcium signaling and regulation. However, further information about the specific function of C2CD4C is currently unknown.		Predicted intracellular proteins	Primary cilium;Vesicles (Approved); Additional: Basal body;Microtubules;Primary cilium tip
APOE	348	apolipoprotein E	APOE is a gene that encodes a protein called apolipoprotein E, which plays a crucial role in the metabolism of lipoproteins. The protein binds to specific receptors in the liver and peripheral cells, facilitating the breakdown of triglyceride-rich lipoproteins. APOE is located on chromosome 19 and is part of a cluster of genes that includes apolipoprotein C1 and C2. Mutations in APOE can lead to …	GO:0071831 intermediate-density lipoprotein particle clearance;GO:1901627 negative regulation of postsynaptic membrane organization;GO:1902999 negative regulation of phospholipid efflux	Human disease related genes:Congenital disorders of metabolism:Congenital disorders of lipid/glycolipid metabolism; Human disease related genes:Congenital disorders of metabolism:Other congenital disorders of metabolism; Predicted secreted proteins; Human disease related genes:Nervous system diseases:Neurodegenerative diseases; Cancer-related genes:Candidate cancer biomarkers; Candidate cardiovas…	Vesicles (Approved)		(M5905)HALLMARK ADIPOGENESIS; (M5934)HALLMARK XENOBIOTIC METABOLISM
SHF	90525	Src homology 2 domain containing F	The human gene SHF, or Src homology 2 domain containing F, is predicted to have the ability to bind to phosphotyrosine residues and be involved in the apoptotic process. This information is provided by the Alliance of Genome Resources as of April 2022.	GO:0006915 apoptotic process;GO:0012501 programmed cell death;GO:0008219 cell death	Predicted intracellular proteins	Nucleoplasm (Approved)	(M206)PID PDGFRA PATHWAY
CAMSAP3	57662	calmodulin regulated spectrin associated protein family member 3	CAMSAP3 is a human gene that belongs to the calmodulin regulated spectrin associated protein family. It plays a crucial role in microtubule cytoskeleton organization, regulation of organelle organization, and zonula adherens maintenance. CAMSAP3 enables actin filament binding activity and microtubule minus-end binding activity. It is located in the cytoplasm, nucleoplasm, and zonula adherens, and…	GO:0045218 zonula adherens maintenance;GO:0030951 establishment or maintenance of microtubule cytoskeleton polarity;GO:0043111 replication fork arrest	Predicted intracellular proteins		(M232)PID ECADHERIN STABILIZATION PATHWAY
PIK3R5	23533	phosphoinositide-3-kinase regulatory subunit 5	PIK3R5 is a gene that encodes the regulatory subunit of the class I PI3K gamma complex, which is involved in cell growth, proliferation, differentiation, motility, survival, and intracellular trafficking. The PI3Ks are divided into three classes, and only the class I PI3Ks are involved in oncogenesis. The PIK3R5 protein recruits the catalytic subunit from the cytosol to the plasma membrane throug…	GO:0043406 positive regulation of MAP kinase activity;GO:0071902 positive regulation of protein serine/threonine kinase activity;GO:0043405 regulation of MAP kinase activity	Human disease related genes:Nervous system diseases:Neurodegenerative diseases; Predicted intracellular proteins; Disease related genes	Cytosol (Supported); Additional: Centriolar satellite	(M177)PID EPHA FWDPATHWAY; (M1315)SIG PIP3 SIGNALING IN B LYMPHOCYTES; (M5193)SIG CHEMOTAXIS	(M5897)HALLMARK IL6 JAK STAT3 SIGNALING; (M5921)HALLMARK COMPLEMENT; (M5932)HALLMARK INFLAMMATORY RESPONSE
ATP9A	10079	ATPase phospholipid transporting 9A (putative)	ATP9A is a human gene that encodes for a protein called ATPase phospholipid transporting 9A. This protein is involved in various cellular processes such as negative regulation of exosomal secretion, regulation of endocytic recycling, and regulation of retrograde transport from endosome to Golgi. It is also known to have protease binding activity. ATP9A is located in different cellular components …	GO:1903542 negative regulation of exosomal secretion;GO:1905279 regulation of retrograde transport, endosome to Golgi;GO:1903541 regulation of exosomal secretion	ENZYME proteins; Transporters:Primary Active Transporters; Enzymes
PTGFRN	5738	prostaglandin F2 receptor inhibitor	PTGFRN is a human gene that encodes for a protein that inhibits the prostaglandin F2 receptor. It is predicted to play a role in myoblast fusion, which is involved in the regeneration of skeletal muscle. Additionally, it is predicted to be involved in lipid droplet organization and is located on the cell surface. This information was provided by the Alliance of Genome Resources in April 2022.	GO:0014905 myoblast fusion involved in skeletal muscle regeneration;GO:0014908 myotube differentiation involved in skeletal muscle regeneration;GO:0007520 myoblast fusion	CD markers
ERBB4	2066	erb-b2 receptor tyrosine kinase 4	ERBB4 is a gene that encodes a protein belonging to the Tyr protein kinase family and the epidermal growth factor receptor subfamily. The protein has multiple domains, including cysteine-rich domains, a transmembrane domain, a tyrosine kinase domain, a phosphotidylinositol-3 kinase binding site, and a PDZ domain binding motif. It is activated by neuregulins and other factors and induces various c…	GO:0072046 establishment of planar polarity involved in nephron morphogenesis;GO:0021551 central nervous system morphogenesis;GO:0061026 cardiac muscle tissue regeneration	Transporters:Accessory Factors Involved in Transport; ENZYME proteins:Transferases; Predicted intracellular proteins; FDA approved drug targets:Small molecule drugs; Human disease related genes:Nervous system diseases:Neurodegenerative diseases; Cancer-related genes:Candidate cancer biomarkers; Enzymes; Kinases:Tyr protein kinases; Disease related genes		(M201)PID ERBB NETWORK PATHWAY; (M13)PID ERBB4 PATHWAY; (M295)SIG PIP3 SIGNALING IN CARDIAC MYOCTES
NR4A1	3164	nuclear receptor subfamily 4 group A member 1	NR4A1 is a gene that belongs to the steroid-thyroid hormone-retinoid receptor superfamily. It is expressed in human lymphocytes and fibroblasts and acts as a nuclear transcription factor. The gene is induced by phytohemagglutinin and serum stimulation. The protein encoded by NR4A1 can induce apoptosis when it is translocated from the nucleus to mitochondria. There are multiple transcript variants…	GO:0032497 detection of lipopolysaccharide;GO:0043435 response to corticotropin-releasing hormone;GO:0071376 cellular response to corticotropin-releasing hormone stimulus	Predicted intracellular proteins; Transcription factors:Zinc-coordinating DNA-binding domains; Nuclear receptors	Nucleoplasm (Supported); Additional: Cytosol;Nuclear membrane;Nuclear speckles;Nucleoli fibrillar center	(M162)PID RXR VDR PATHWAY; (M113)PID NFAT 3PATHWAY; (M115)PID REG GR PATHWAY	(M5941)HALLMARK UV RESPONSE UP; (M5890)HALLMARK TNFA SIGNALING VIA NFKB
DGKE	8526	diacylglycerol kinase epsilon	DGKE is a human gene that encodes for diacylglycerol kinase epsilon, an enzyme involved in the regeneration of phosphatidylinositol during cell signal transduction. DGK-epsilon has a specific affinity for arachidonyl-containing diacylglycerol and is primarily expressed in the testis.	GO:0046834 lipid phosphorylation;GO:0046339 diacylglycerol metabolic process;GO:0006654 phosphatidic acid biosynthetic process	Human disease related genes:Immune system diseases:Allergies and autoimmune diseases; Human disease related genes:Urinary system diseases:Kidney diseases; ENZYME proteins:Transferases; Potential drug targets; Predicted intracellular proteins; Enzymes; Disease related genes	Cytosol;Nucleoplasm (Approved)
MYO15B	80022	myosin XVB	MYO15B is a human gene that encodes for the protein myosin XVB. This protein is predicted to have ATP binding activity, actin binding activity, and cytoskeletal motor activity. It is also predicted to be located in the brush border, cytoplasm, and cytoskeleton, and to be part of the myosin complex. The function of myosin XVB is not fully understood, but it is thought to play a role in the movemen…		Predicted intracellular proteins	Cytosol (Approved)
UGT3A2	167127	UDP glycosyltransferase family 3 member A2	UGT3A2 is a human gene that encodes for UDP glycosyltransferase family 3 member A2, an enzyme that enables UDP-glycosyltransferase activity. It is predicted to be an integral component of the membrane and active in intracellular membrane-bounded organelles. UGT3A2 acts upstream of or within the cellular response to genistein, a compound found in soybeans that has been studied for its potential he…	GO:0071412 cellular response to genistein;GO:0071413 cellular response to hydroxyisoflavone;GO:1905546 cellular response to phenylpropanoid	ENZYME proteins:Transferases; Predicted intracellular proteins; Enzymes	Nucleoplasm (Approved); Additional: Cytosol;Golgi apparatus
KCNC3	3748	potassium voltage-gated channel subfamily C member 3	KCNC3 is a human gene that encodes a protein belonging to the delayed rectifier class of channel proteins. This protein is an integral membrane protein that mediates the voltage-dependent potassium ion permeability of excitable membranes. KCNC3 is similar to the Shaw subfamily of the Shaker gene family of Drosophila, which encodes components of voltage-gated potassium channels. Alternate splicing…	GO:0030866 cortical actin cytoskeleton organization;GO:0030865 cortical cytoskeleton organization;GO:0051262 protein tetramerization	Voltage-gated ion channels:Voltage-Gated Potassium Channels; Transporters:Transporter channels and pores; Predicted intracellular proteins; FDA approved drug targets:Small molecule drugs; Human disease related genes:Nervous system diseases:Neurodegenerative diseases; Disease related genes
SYT3	84258	synaptotagmin 3	SYT3, also known as synaptotagmin 3, is a human gene that is predicted to have several functions, including binding to phospholipids, dimerizing proteins, and binding to syntaxin. It is involved in the positive regulation of dendrite extension, which is the process by which nerve cells grow and develop connections with other cells. SYT3 is located in the endosome, which is a cellular compartment …	GO:0031340 positive regulation of vesicle fusion;GO:1903861 positive regulation of dendrite extension;GO:1903859 regulation of dendrite extension
SYTL1	84958	synaptotagmin like 1	SYTL1, also known as synaptotagmin-like protein 1, is a gene that is predicted to have neurexin family protein binding activity and is involved in exocytosis. It is located in the plasma membrane. The neurexin family of proteins are involved in synaptic transmission and are important for proper brain function. Exocytosis is the process by which cells release molecules, such as neurotransmitters, …	GO:0006887 exocytosis;GO:0032940 secretion by cell;GO:0140352 export from cell	Predicted intracellular proteins
[truncated: 727 more rows]
