# Supplementary material for: The Osteoblastic Microenvironment Determines the Fate of Breast Cancer Cells Disseminated in the Bone Marrow
Source: Adv Sci (Weinh). 2026 Feb 6;13(22):e09980. doi: 10.1002/advs.202509980 (PMC13088306; doi:10.1002/advs.202509980)
Supplement: Supplementary file 2 — Supporting File: advs74269‐sup‐0002‐Tables.zip. [file ADVS-13-e09980-s002.zip › Table S3 DEGs regulated by RUNX2 in both MCF7 and MDA231.xlsx]

## Sheet: Sheet1
Serial Number	Gene Symbol	Gene ID	Description	Protein Functions (ChatGPT)	Biological Process (GO)	Protein Function (Protein Atlas)	Subcellular Location (Protein Atlas)	Canonical Pathways_x000D_	Hallmark Gene Sets_x000D_
1	NME1	4830	NME/NM23 nucleoside diphosphate kinase 1	NME1 is a gene that encodes for the 'A' isoform of nucleoside diphosphate kinase (NDK), which exists as a hexamer composed of 'A' and 'B' isoforms (encoded by NME2). This gene was identified due to its reduced mRNA transcript levels in highly metastatic cells. Mutations in NME1 have been found in aggressive neuroblastomas. There are two transcript variants of NME1 that encode for different isofor…	GO:0046042 ITP biosynthetic process;GO:0046041 ITP metabolic process;GO:0046356 acetyl-CoA catabolic process	ENZYME proteins:Transferases; Predicted intracellular proteins; Cancer-related genes:Candidate cancer biomarkers; Enzymes	Cytosol (Supported)	(M120)PID ARF6 DOWNSTREAM PATHWAY; (M83)PID CDC42 REG PATHWAY; (M156)PID ECADHERIN NASCENT AJ PATHWAY	(M5898)HALLMARK DNA REPAIR; (M5925)HALLMARK E2F TARGETS; (M5926)HALLMARK MYC TARGETS V1
2	LIMK2	3985	LIM domain kinase 2	LIM domain kinase 2 (LIMK2) is a protein that belongs to a small subfamily of LIM proteins, which contain LIM domains that mediate protein-protein interactions. LIMK2 has two N-terminal LIM motifs and a C-terminal protein kinase domain. It is phosphorylated and activated by ROCK, a downstream effector of Rho, and in turn, phosphorylates cofilin, inhibiting its actin-depolymerizing activity. This …	GO:0030953 astral microtubule organization;GO:0061303 cornea development in camera-type eye;GO:1902018 negative regulation of cilium assembly	ENZYME proteins:Transferases; Predicted intracellular proteins; Kinases:TKL Ser/Thr protein kinases; Enzymes	Nucleoplasm (Supported); Additional: Cytosol	(M12)PID RHOA PATHWAY; (M81)PID CDC42 PATHWAY
3	ZBTB12	221527	zinc finger and BTB domain containing 12	ZBTB12 is a human gene that encodes a protein containing both zinc finger and BTB domains. This protein is involved in sequence-specific binding to double-stranded DNA and is predicted to play a role in regulating transcription by RNA polymerase II. ZBTB12 is located in the nucleoplasm, the fluid within the nucleus of a cell.	GO:0001817 regulation of cytokine production;GO:0000122 negative regulation of transcription by RNA polymerase II;GO:0045892 negative regulation of DNA-templated transcription	Predicted intracellular proteins; Transcription factors:Zinc-coordinating DNA-binding domains	Nucleoplasm (Enhanced)
4	SELENOF	9403	selenoprotein F	SELENOF is a gene that encodes for a protein belonging to the SEP15/selenoprotein M family. The exact function of this protein is not yet known, but it has been found to associate with UDP-glucose:glycoprotein glucosyltransferase (UGTR), an endoplasmic reticulum (ER)-resident protein involved in protein folding quality control. The association with UGTR retains SELENOF in the ER, where it may pla…	GO:0051084 'de novo' post-translational protein folding;GO:0006458 'de novo' protein folding;GO:0035092 sperm DNA condensation	Predicted intracellular proteins
5	CCT5	22948	chaperonin containing TCP1 subunit 5	CCT5 is a gene that encodes a molecular chaperone, which is a member of the chaperonin containing TCP1 complex (CCT). The CCT complex consists of two identical stacked rings, each containing eight different proteins. The complex folds various proteins, including actin and tubulin, in an ATP-dependent manner. Mutations in CCT5 cause hereditary sensory and autonomic neuropathy with spastic parapleg…	GO:1904874 positive regulation of telomerase RNA localization to Cajal body;GO:1904869 regulation of protein localization to Cajal body;GO:1904871 positive regulation of protein localization to Cajal body	Predicted intracellular proteins; Human disease related genes:Nervous system diseases:Other nervous and sensory system diseases; Disease related genes	Mid piece (Approved); Additional: Annulus;Principal piece		(M5926)HALLMARK MYC TARGETS V1
6	SPN	6693	sialophorin	The SPN gene encodes a glycoprotein called sialophorin, which is highly sialylated and found on the surface of various immune cells including T cells, B cells, monocytes, and granulocytes. It plays a role in antigen-specific activation of T cells and contains a mucin-like extracellular domain, a transmembrane region, and a carboxy-terminal intracellular region. The extracellular domain is heavily…	GO:0001808 negative regulation of type IV hypersensitivity;GO:0002884 negative regulation of hypersensitivity;GO:0001807 regulation of type IV hypersensitivity	CD markers	Plasma membrane (Approved)	(M11736)SA MMP CYTOKINE CONNECTION
7	C3	718	complement C3	Complement component C3 is a gene that plays a crucial role in the activation of the complement system, which is required for both classical and alternative complement activation pathways. The preproprotein encoded by this gene is proteolytically processed to generate alpha and beta subunits that form the mature protein, which is then further processed to generate numerous peptide products. One o…	GO:0001970 positive regulation of activation of membrane attack complex;GO:0097278 complement-dependent cytotoxicity;GO:0150064 vertebrate eye-specific patterning	Human disease related genes:Cardiovascular diseases:Hematologic diseases; Predicted intracellular proteins; FDA approved drug targets:Biotech drugs; Predicted secreted proteins; Human disease related genes:Nervous system diseases:Eye disease; Human disease related genes:Immune system diseases:Primary immunodeficiency; Candidate cardiovascular disease genes; Disease related genes		(M119)PID ERB GENOMIC PATHWAY; (M169)PID INTEGRIN2 PATHWAY; (M200)PID ERA GENOMIC PATHWAY	(M5946)HALLMARK COAGULATION; (M5905)HALLMARK ADIPOGENESIS; (M5921)HALLMARK COMPLEMENT
8	GCLM	2730	glutamate-cysteine ligase modifier subunit	GCLM is a gene that encodes for the light regulatory subunit of glutamate-cysteine ligase, which is also known as gamma-glutamylcysteine synthetase. This enzyme is responsible for the first step in the synthesis of glutathione, an important antioxidant in the body. GCLM deficiency has been linked to certain forms of hemolytic anemia. The gene undergoes alternative splicing, resulting in the produ…	GO:0035733 hepatic stellate cell activation;GO:0097069 cellular response to thyroxine stimulus;GO:1904387 cellular response to L-phenylalanine derivative	Human disease related genes:Cardiovascular diseases:Cardiac diseases; Predicted intracellular proteins; Cancer-related genes:Candidate cancer biomarkers	Cytosol;Nucleoplasm (Approved); Additional: Plasma membrane		(M5938)HALLMARK REACTIVE OXYGEN SPECIES PATHWAY; (M5948)HALLMARK BILE ACID METABOLISM; (M5945)HALLMARK HEME METABOLISM
9	INKA1	389119	inka box actin regulator 1	INKA1, or inka box actin regulator 1, is a gene that encodes a protein with the ability to bind to protein kinases and inhibit their activity. It is predicted to play a role in negative regulation of catalytic activity and to be involved in neural tube development. The protein is located in both the cytoplasm and nucleus of cells. This information is provided by the Alliance of Genome Resources a…		Predicted intracellular proteins	Nucleoplasm;Vesicles (Approved)
10	IGFN1	91156	immunoglobulin like and fibronectin type III domain containing 1	The human gene IGFN1 is predicted to play a role in homophilic cell adhesion through plasma membrane adhesion molecules, as well as in the formation of the retina layer and synapse assembly. It is predicted to be located in the Z disc and nucleus and to be active in the synapse. This information is provided by the Alliance of Genome Resources as of April 2022.		Predicted intracellular proteins	Midbody ring (Approved)
11	COL12A1	1303	collagen type XII alpha 1 chain	COL12A1 is a gene that encodes the alpha chain of type XII collagen, which is a member of the FACIT collagen family. Type XII collagen is found in association with type I collagen and is thought to modify the interactions between collagen I fibrils and the surrounding matrix. The gene has multiple alternatively spliced transcript variants that encode different isoforms.	GO:0035987 endodermal cell differentiation;GO:0001706 endoderm formation;GO:0030199 collagen fibril organization	Human disease related genes:Musculoskeletal diseases:Muscular diseases; Predicted intracellular proteins; Human disease related genes:Congenital malformations:Congenital malformations of skin; Predicted secreted proteins; Disease related genes	Vesicles (Approved); Additional: Cytosol	(M3005)NABA COLLAGENS; (M198)PID SYNDECAN 1 PATHWAY; (M160)PID AVB3 INTEGRIN PATHWAY	(M5930)HALLMARK EPITHELIAL MESENCHYMAL TRANSITION
12	EFEMP1	2202	EGF containing fibulin extracellular matrix protein 1	EFEMP1 is a gene that encodes a glycoprotein belonging to the fibulin family of extracellular matrix proteins. The protein contains repeated epidermal growth factor-like domains and a fibulin-type domain at the C-terminus. It is upregulated in malignant gliomas and may contribute to the aggressive nature of these tumors. Mutations in EFEMP1 are associated with Doyne honeycomb retinal dystrophy. T…	GO:0048050 post-embryonic eye morphogenesis;GO:0032331 negative regulation of chondrocyte differentiation;GO:0061037 negative regulation of cartilage development	Predicted intracellular proteins; Human disease related genes:Nervous system diseases:Eye disease; Predicted secreted proteins; Disease related genes	Mitochondria (Supported)	(M3008)NABA ECM GLYCOPROTEINS; (M5884)NABA CORE MATRISOME; (M5889)NABA MATRISOME	(M5942)HALLMARK UV RESPONSE DN
13	PRR4	11272	proline rich 4	PRR4 is a gene that encodes a proline-rich protein that lacks a conserved repetitive domain. This protein may have a protective function in the eye. Alternative splicing of the gene results in multiple transcript variants. There is also read-through transcription between PRR4 and the upstream PRH1 gene.	GO:0007601 visual perception;GO:0050953 sensory perception of light stimulus;GO:0007600 sensory perception	Predicted secreted proteins
14	CAST	831	calpastatin	The human gene CAST encodes for the protein calpastatin, which is an inhibitor of the calcium-dependent cysteine protease calpain. Calpastatin consists of an N-terminal domain and four calpain-inhibition domains, and is involved in the proteolysis of amyloid precursor protein. The calpain/calpastatin system plays a role in various membrane fusion events, including neural vesicle exocytosis and pl…	GO:2000675 negative regulation of type B pancreatic cell apoptotic process;GO:1990709 presynaptic active zone organization;GO:2000674 regulation of type B pancreatic cell apoptotic process				(M5945)HALLMARK HEME METABOLISM
15	MSMP	692094	microseminoprotein, prostate associated	MSMP, or microseminoprotein, prostate associated, is a gene that belongs to the beta-microseminoprotein family. This family of proteins contains ten cysteine residues that form disulfide bonds. The encoded protein may be involved in the development of prostate cancer. The exact function of MSMP is not yet fully understood, but it is believed to play a role in tumorigenesis. This gene is important…	GO:0002548 monocyte chemotaxis;GO:0048247 lymphocyte chemotaxis;GO:0072676 lymphocyte migration	Predicted secreted proteins	Vesicles (Supported); Additional: Cytosol
16	CSRNP3	80034	cysteine and serine rich nuclear protein 3	CSRNP3, also known as cysteine and serine rich nuclear protein 3, is a gene that is predicted to have DNA-binding transcription factor activity and sequence-specific DNA binding activity. It is also predicted to be involved in positive regulation of apoptotic process and positive regulation of transcription by RNA polymerase II. The gene is predicted to be part of chromatin and active in the nucl…	GO:0043065 positive regulation of apoptotic process;GO:0043068 positive regulation of programmed cell death;GO:0006915 apoptotic process	Predicted intracellular proteins; Transcription factors:Yet undefined DNA-binding domains	Nucleoli rim (Approved); Additional: Nucleoplasm
17	RSAD2	91543	radical S-adenosyl methionine domain containing 2	RSAD2 is a human gene that encodes for an interferon-inducible antiviral protein belonging to the SAM superfamily of enzymes. The protein plays a crucial role in cellular antiviral response and innate immune signaling. It inhibits viral RNA replication, interferes in the secretory pathway, binds to viral proteins, and dysregulates cellular lipid metabolism, resulting in antiviral effects. RSAD2 h…	GO:0034157 positive regulation of toll-like receptor 7 signaling pathway;GO:0034155 regulation of toll-like receptor 7 signaling pathway;GO:0034165 positive regulation of toll-like receptor 9 signaling pathway	Predicted intracellular proteins	Endoplasmic reticulum;Nucleoli fibrillar center (Approved)		(M5911)HALLMARK INTERFERON ALPHA RESPONSE; (M5913)HALLMARK INTERFERON GAMMA RESPONSE; (M5956)HALLMARK KRAS SIGNALING DN
18	SPATA9	83890	spermatogenesis associated 9	SPATA9, also known as spermatogenesis associated 9, is a human gene that is predicted to play a role in cell differentiation and spermatogenesis. It is also predicted to be an integral component of the cell membrane. The gene's function is not yet fully understood, but it is believed to be important for the development and maturation of sperm cells. Mutations in SPATA9 have been associated with m…	GO:0007283 spermatogenesis;GO:0048232 male gamete generation;GO:0007276 gamete generation		Mitochondria (Approved)
19	MECOM	2122	MDS1 and EVI1 complex locus	MECOM, also known as MDS1 and EVI1 complex locus, is a gene that encodes a transcriptional regulator and oncoprotein. It plays a role in hematopoiesis, apoptosis, development, and cell differentiation and proliferation. The protein encoded by this gene can interact with several other proteins, including CTBP1, SMAD3, CREBBP, KAT2B, MAPK8, and MAPK9. MECOM can undergo translocation with the AML1 g…	GO:0070828 heterochromatin organization;GO:0071425 hematopoietic stem cell proliferation;GO:0046329 negative regulation of JNK cascade	Human disease related genes:Congenital malformations:Other congenital malformations; ENZYME proteins:Transferases; Potential drug targets; Predicted intracellular proteins; Cancer-related genes:Mutational cancer driver genes; Human disease related genes:Cancers:Cancers of haematopoietic and lymphoid tissues; Enzymes; Transcription factors:Zinc-coordinating DNA-binding domains; Disease related gen…	Nuclear speckles (Supported)
20	POLE2	5427	DNA polymerase epsilon 2, accessory subunit	POLE2 is a gene that encodes for the small accessory subunit (B) of DNA polymerase epsilon, which is involved in DNA repair and replication. Defects in this gene have been associated with colorectal cancer and combined immunodeficiency.	GO:0042276 error-prone translesion synthesis;GO:0019985 translesion synthesis;GO:0006301 postreplication repair	Predicted intracellular proteins; FDA approved drug targets:Small molecule drugs	Nuclear bodies;Nucleoplasm (Supported); Additional: Vesicles
21	OIP5	11339	Opa interacting protein 5	OIP5, also known as Opa interacting protein 5, is a gene that plays a crucial role in the recruitment of CENP-A to centromeres through the mediator Holliday junction recognition protein. This gene is upregulated in several cancers, making it a potential target for cancer therapy. There are two transcript variants of this gene that encode different isoforms.	GO:0140462 pericentric heterochromatin organization;GO:0031055 chromatin remodeling at centromere;GO:0034080 CENP-A containing chromatin assembly	Predicted intracellular proteins	Nuclear speckles (Supported); Additional: Vesicles
22	DDAH1	23576	dimethylarginine dimethylaminohydrolase 1	DDAH1 is a gene that belongs to the DDAH family and encodes an enzyme that regulates the cellular concentrations of methylarginines. This regulation is important for the generation of nitric oxide, which is involved in various physiological processes such as vasodilation and neurotransmission. The enzyme encoded by DDAH1 plays a crucial role in inhibiting nitric oxide synthase activity, which is …	GO:0000052 citrulline metabolic process;GO:0006527 L-arginine catabolic process;GO:1900038 negative regulation of cellular response to hypoxia	Enzymes; Predicted intracellular proteins; ENZYME proteins:Hydrolases	Cytosol;Plasma membrane (Approved); Additional: Nucleoli		(M5942)HALLMARK UV RESPONSE DN
23	UTP6	55813	UTP6 small subunit processome component	UTP6 is a human gene that encodes a small subunit processome component. It is predicted to have snoRNA binding activity and is involved in the maturation of SSU-rRNA from tricistronic rRNA transcript (SSU-rRNA, 5.8S rRNA, LSU-rRNA). UTP6 is located in the chromosome and nucleolus. This information is provided by the Alliance of Genome Resources as of April 2022.	GO:0000462 maturation of SSU-rRNA from tricistronic rRNA transcript (SSU-rRNA, 5.8S rRNA, LSU-rRNA);GO:0030490 maturation of SSU-rRNA;GO:0042274 ribosomal small subunit biogenesis	Predicted intracellular proteins	Nucleoli (Enhanced); Additional: Mitotic chromosome
24	ARHGAP11A-SCG5	114118903	ARHGAP11A-SCG5 readthrough	ARHGAP11A-SCG5 readthrough is a naturally occurring transcription between the neighboring ARHGAP11A and SCG5 genes on chromosome 15q13.3. The readthrough transcript encodes a fusion protein that shares sequence identity with both the ARHGAP11A and SCG5 gene products. This locus represents a unique genetic phenomenon where two genes are transcribed together, resulting in a fusion protein that may …
25	GPRIN2	9721	G protein regulated inducer of neurite outgrowth 2	GPRIN2 is a human gene that is predicted to play a role in the development of neuron projections. It is also predicted to be active in the plasma membrane. The gene is known as G protein regulated inducer of neurite outgrowth 2.	GO:0031175 neuron projection development;GO:0048666 neuron development;GO:0030182 neuron differentiation	Predicted intracellular proteins	Microtubules;Plasma membrane (Approved); Additional: Cytokinetic bridge;Mitotic spindle
26	CALR3	125972	calreticulin 3	CALR3 is a gene that belongs to the calreticulin family, which are calcium-binding chaperones found mainly in the endoplasmic reticulum. Although CALR3 is also located in the endoplasmic reticulum lumen, it may have a lower capacity for calcium-binding compared to other family members. This gene is expressed specifically in the testis and may be necessary for sperm fertility. Mutations in CALR3 h…	GO:0036503 ERAD pathway;GO:0006457 protein folding;GO:0034976 response to endoplasmic reticulum stress	Predicted intracellular proteins
27	HSPE1	3336	heat shock protein family E (Hsp10) member 1	HSPE1 is a gene that encodes a major heat shock protein that acts as a chaperonin. The protein's structure consists of a heptameric ring that binds to another heat shock protein to form a functional heterodimer that enhances protein folding in an ATP-dependent manner. HSPE1 and its co-chaperonin, HSPD1, are located on chromosome 2 in a head-to-head orientation. There is also naturally occurring r…	GO:0006986 response to unfolded protein;GO:0001649 osteoblast differentiation;GO:0035966 response to topologically incorrect protein	Predicted intracellular proteins; Cancer-related genes:Candidate cancer biomarkers			(M5928)HALLMARK MYC TARGETS V2; (M5924)HALLMARK MTORC1 SIGNALING; (M5926)HALLMARK MYC TARGETS V1
28	CYREN	78996	cell cycle regulator of NHEJ	CYREN is a human gene that plays a role in repairing double-strand breaks in DNA through a process called nonhomologous end joining (NHEJ). It also negatively regulates this repair process. CYREN is found in both the cytoplasm and nucleus of cells.	GO:0033152 immunoglobulin V(D)J recombination;GO:2001033 negative regulation of double-strand break repair via nonhomologous end joining;GO:0033151 V(D)J recombination	Predicted intracellular proteins
29	ARHGEF2	9181	Rho/Rac guanine nucleotide exchange factor 2	ARHGEF2 is a human gene that encodes for Rho/Rac guanine nucleotide exchange factor 2. This gene is involved in various cellular processes that are initiated by extracellular stimuli that work through G protein coupled receptors. The encoded protein may form a complex with G proteins and stimulate rho-dependent signals. Different isoforms of this gene have been identified due to alternative splic…	GO:1902219 negative regulation of intrinsic apoptotic signaling pathway in response to osmotic stress;GO:0055059 asymmetric neuroblast division;GO:1902218 regulation of intrinsic apoptotic signaling pathway in response to osmotic stress	Predicted intracellular proteins; Human disease related genes:Congenital malformations:Congenital malformations of the nervous system; Disease related genes		(M69)PID REELIN PATHWAY; (M241)PID RAC1 REG PATHWAY; (M68)PID RHOA REG PATHWAY	(M5893)HALLMARK MITOTIC SPINDLE
30	ISG15	9636	ISG15 ubiquitin like modifier	ISG15 is a human gene that encodes a protein that acts as a ubiquitin-like modifier. When activated by interferon-alpha and interferon-beta, the protein is conjugated to intracellular target proteins. The protein has several functions, including chemotactic activity towards neutrophils, directing ligated target proteins to intermediate filaments, cell-to-cell signaling, and antiviral activity dur…	GO:0032461 positive regulation of protein oligomerization;GO:0032020 ISG15-protein conjugation;GO:0032459 regulation of protein oligomerization	Predicted intracellular proteins; Human disease related genes:Immune system diseases:Primary immunodeficiency; Predicted secreted proteins; Disease related genes			(M5911)HALLMARK INTERFERON ALPHA RESPONSE; (M5913)HALLMARK INTERFERON GAMMA RESPONSE
31	HSD3B7	80270	hydroxy-delta-5-steroid dehydrogenase, 3 beta- and steroid delta-isomerase 7	HSD3B7 is a gene that encodes an enzyme involved in the initial stages of bile acid synthesis from cholesterol. It belongs to the short-chain dehydrogenase/reductase superfamily and is active against 7-alpha hydrosylated sterol substrates. Mutations in this gene are associated with a congenital bile acid synthesis defect that leads to neonatal cholestasis, a form of progressive liver disease. The…	GO:0035754 B cell chemotaxis;GO:0006699 bile acid biosynthetic process;GO:0048247 lymphocyte chemotaxis	Disease related genes; Predicted intracellular proteins; Potential drug targets; Human disease related genes:Congenital disorders of metabolism:Congenital disorders of lipid/glycolipid metabolism; Enzymes; ENZYME proteins:Oxidoreductases	Lipid droplets (Enhanced)		(M5949)HALLMARK PEROXISOME; (M5948)HALLMARK BILE ACID METABOLISM
32	RUVBL1	8607	RuvB like AAA ATPase 1	RUVBL1 is a gene that encodes a protein with both DNA-dependent ATPase and DNA helicase activities. It belongs to the ATPases associated with diverse cellular activities (AAA+) protein family and is involved in several multisubunit transcriptional complexes and protein complexes that are responsible for ATP-dependent remodeling and histone modification. The gene has multiple transcript variants d…	GO:0090671 telomerase RNA localization to Cajal body;GO:0090672 telomerase RNA localization;GO:0000492 box C/D snoRNP assembly	Enzymes; Predicted intracellular proteins; ENZYME proteins:Hydrolases	Nuclear speckles;Nucleoplasm (Supported); Additional: Basal body;Cytosol	(M139)PID MYC PATHWAY; (M71)PID ILK PATHWAY; (M66)PID MYC ACTIV PATHWAY
33	OGFR	11054	opioid growth factor receptor	OGFR is a gene that encodes a receptor for opioid growth factor (OGF), also known as [Met(5)]-enkephalin. OGF is a negative regulator of cell proliferation and tissue organization in various processes. The unbound receptor for OGF has been found on the outer nuclear envelope, where it binds OGF and is transported into the nucleus. The gene contains a polymorphic region of 60 nt tandem imperfect r…	GO:0001558 regulation of cell growth;GO:0040008 regulation of growth;GO:0051128 regulation of cellular component organization	Predicted intracellular proteins	Nucleoplasm (Approved)		(M5911)HALLMARK INTERFERON ALPHA RESPONSE; (M5913)HALLMARK INTERFERON GAMMA RESPONSE
34	SLC25A10	1468	solute carrier family 25 member 10	SLC25A10 is a gene that encodes a protein that is part of a family of proteins that transport small molecules across the mitochondrial membrane. The protein encoded by this gene exchanges dicarboxylates, such as malate and succinate, for phosphate, sulfate, and other small molecules, which are used in metabolic processes such as the Krebs cycle and fatty acid synthesis. Multiple isoforms of the p…	GO:0015709 thiosulfate transport;GO:1902356 oxaloacetate(2-) transmembrane transport;GO:0015729 oxaloacetate transport	Transporters:Electrochemical Potential-driven transporters; Predicted intracellular proteins; Potential drug targets; Human disease related genes:Congenital disorders of metabolism:Mitochondrial diseases; Disease related genes	Mitochondria (Supported); Additional: Nucleoplasm		(M5905)HALLMARK ADIPOGENESIS; (M5937)HALLMARK GLYCOLYSIS
35	SLC4A2	6522	solute carrier family 4 member 2	SLC4A2 is a gene that encodes a membrane transport protein belonging to the anion exchanger family. This protein is responsible for regulating intracellular pH, biliary bicarbonate secretion, and chloride uptake. Reduced expression of SLC4A2 may be linked to primary biliary cirrhosis in humans, while differential expression of the gene may be associated with malignant hepatocellular carcinoma, co…	GO:2000565 negative regulation of CD8-positive, alpha-beta T cell proliferation;GO:0043377 negative regulation of CD8-positive, alpha-beta T cell differentiation;GO:0070175 positive regulation of enamel mineralization	Predicted intracellular proteins; Transporters:Electrochemical Potential-driven transporters	Nuclear speckles;Plasma membrane (Uncertain); Additional: Cytosol
36	RFXANK	8625	regulatory factor X associated ankyrin containing protein	The RFXANK gene encodes a protein that, along with other regulatory factors, activates the transcription of certain major histocompatibility (MHC) class II genes that play a central role in the immune system. This protein contains ankyrin repeats that are involved in protein-protein interactions. Mutations in this gene have been linked to bare lymphocyte syndrome type II, complementation group B.…	GO:0045348 positive regulation of MHC class II biosynthetic process;GO:0045346 regulation of MHC class II biosynthetic process;GO:0007265 Ras protein signal transduction	Predicted intracellular proteins; Human disease related genes:Immune system diseases:Primary immunodeficiency; Transcription factors:Yet undefined DNA-binding domains; Disease related genes	Nucleoplasm (Enhanced)	(M30)PID HDAC CLASSII PATHWAY
37	MTHFD1	4522	methylenetetrahydrofolate dehydrogenase, cyclohydrolase and formyltetrahydrofolate synthetase 1	The MTHFD1 gene encodes a protein that has three different enzymatic activities: 5,10-methylenetetrahydrofolate dehydrogenase, 5,10-methenyltetrahydrofolate cyclohydrolase, and 10-formyltetrahydrofolate synthetase. These activities are involved in the interconversion of 1-carbon derivatives of tetrahydrofolate, which are important substrates for the synthesis of methionine, thymidylate, and de no…	GO:0009257 10-formyltetrahydrofolate biosynthetic process;GO:0009256 10-formyltetrahydrofolate metabolic process;GO:0009092 homoserine metabolic process	Disease related genes; ENZYME proteins:Ligase; Potential drug targets; Predicted intracellular proteins; Enzymes; ENZYME proteins:Hydrolases; Human disease related genes:Congenital malformations:Congenital malformations of the nervous system; ENZYME proteins:Oxidoreductases	Cytosol (Enhanced)		(M5934)HALLMARK XENOBIOTIC METABOLISM
38	PRDM4	11108	PR/SET domain 4	PRDM4 is a gene that encodes a transcription factor belonging to the PR-domain protein family. It contains a PR-domain and multiple zinc finger motifs. PR-domain family transcription factors are involved in cell differentiation and tumorigenesis. The expression of PRDM4 is elevated in PC12 cells treated with nerve growth factor. The gene is located in a chromosomal region that is believed to cont…	GO:0032259 methylation;GO:0006366 transcription by RNA polymerase II;GO:0006351 DNA-templated transcription	Predicted intracellular proteins; Transcription factors:Zinc-coordinating DNA-binding domains	Nucleoplasm (Supported)	(M153)PID P75 NTR PATHWAY	(M5921)HALLMARK COMPLEMENT
39	DOLK	22845	dolichol kinase	DOLK is a human gene that encodes a protein responsible for catalyzing the phosphorylation of dolichol, a glycosyl carrier lipid essential for various glycosylation processes in the endoplasmic reticulum. The protein is involved in the synthesis of Dol-P-Man, which is required for C- and O-mannosylation, N- and O-linked glycosylation of proteins, and the biosynthesis of glycosyl phosphatidylinosi…	GO:0043048 dolichyl monophosphate biosynthetic process;GO:0180047 dolichol phosphate mannose biosynthetic process;GO:0006489 dolichyl diphosphate biosynthetic process	Human disease related genes:Congenital disorders of metabolism:Congenital disorders of glycan/glycoprotein metabolism; ENZYME proteins:Transferases; Potential drug targets; Enzymes; Disease related genes	Nucleoli;Nucleoplasm (Supported); Additional: Cytosol
40	SVIP	258010	small VCP interacting protein	SVIP (small VCP interacting protein) is a gene that encodes a protein involved in the process of endoplasmic reticulum-associated degradation (ERAD), which targets misfolded proteins in the endoplasmic reticulum for degradation by the proteasome. SVIP functions as an inhibitor of ERAD by disrupting the interaction of specialized proteins involved in the process. This downregulation of ERAD may be…	GO:1904239 regulation of VCP-NPL4-UFD1 AAA ATPase complex assembly;GO:1904240 negative regulation of VCP-NPL4-UFD1 AAA ATPase complex assembly;GO:0050747 positive regulation of lipoprotein metabolic process	Predicted intracellular proteins
41	F8A1	8263	coagulation factor VIII associated 1	F8A1 is a gene located within intron 22 of the factor VIII gene. It spans less than 2 kb and is transcribed in the opposite direction of factor VIII. F8A1 is repeated twice extragenically closer to the Xq telomere. Its function is unknown, but it is conserved in mice, suggesting it has some function. Unlike factor VIII, F8A1 is transcribed abundantly in various cell types.	GO:0099518 vesicle cytoskeletal trafficking;GO:1901799 negative regulation of proteasomal protein catabolic process;GO:1903051 negative regulation of proteolysis involved in protein catabolic process	Predicted intracellular proteins; Disease related genes
42	PSME2	5721	proteasome activator subunit 2	PSME2 is a gene that encodes the beta subunit of the 11S regulator, which is an alternate regulator found in the immunoproteasome. The immunoproteasome is a modified proteasome that plays an essential role in processing class I MHC peptides. PSME2 is one of the two 11S subunits that is induced by gamma-interferon. It combines with two other beta subunits and three alpha subunits to form a heteroh…	GO:2000045 regulation of G1/S transition of mitotic cell cycle;GO:1902806 regulation of cell cycle G1/S phase transition;GO:0061136 regulation of proteasomal protein catabolic process	Predicted intracellular proteins	Nucleoplasm (Approved)		(M5911)HALLMARK INTERFERON ALPHA RESPONSE; (M5913)HALLMARK INTERFERON GAMMA RESPONSE
43	SEPTIN8	23176	septin 8	SEPTIN8, also known as septin 8, is a gene that belongs to the septin family of nucleotide binding proteins. Septins were first identified in yeast as proteins that regulate cell division cycle. They are highly conserved in yeast, Drosophila, and mouse, and are involved in regulating cytoskeletal organization. Disruption of septin function can lead to abnormal cytokinesis and the formation of lar…	GO:0035542 regulation of SNARE complex assembly;GO:0061640 cytoskeleton-dependent cytokinesis;GO:0000910 cytokinesis	Predicted intracellular proteins	Cytosol (Approved); Additional: Actin filaments;Annulus;Mid piece;Primary cilium;Principal piece
44	NPIPA7	101059938	nuclear pore complex interacting protein family member A7	NPIPA7 is a human gene that encodes for a protein belonging to the nuclear pore complex interacting protein family member A7. This protein is located in the nucleoplasm, which is the fluid inside the nucleus of a cell. The function of NPIPA7 is not yet fully understood, but it is believed to play a role in regulating the transport of molecules in and out of the nucleus. Further research is needed…		Predicted intracellular proteins	Nucleoplasm (Approved)
45	STS	412	steroid sulfatase	The STS gene encodes a protein that is found in the endoplasmic reticulum and belongs to the sulfatase family. It is responsible for hydrolyzing several 3-beta-hydroxysteroid sulfates, which are metabolic precursors for estrogens, androgens, and cholesterol. Mutations in this gene are associated with X-linked ichthyosis (XLI), a skin disorder characterized by dry, scaly skin. The gene has alterna…	GO:0006706 steroid catabolic process;GO:0007565 female pregnancy;GO:0044703 multi-organism reproductive process	Human disease related genes:Congenital disorders of metabolism:Congenital disorders of lipid/glycolipid metabolism; Human disease related genes:Congenital malformations:Congenital malformations of skin			(M5949)HALLMARK PEROXISOME
46	BIN1	274	bridging integrator 1	The human gene BIN1 (bridging integrator 1) encodes several isoforms of a nucleocytoplasmic adaptor protein. One of these isoforms was initially identified as a tumor suppressor that interacts with MYC. Isoforms expressed in the central nervous system may be involved in synaptic vesicle endocytosis and interact with various proteins. Isoforms expressed in muscle and ubiquitously expressed isoform…	GO:1903946 negative regulation of ventricular cardiac muscle cell action potential;GO:0106135 negative regulation of cardiac muscle cell contraction;GO:0060988 lipid tube assembly	Human disease related genes:Musculoskeletal diseases:Muscular diseases; Predicted intracellular proteins; Disease related genes	Cytosol (Supported)	(M67)PID ARF6 TRAFFICKING PATHWAY; (M19)PID P73PATHWAY	(M5893)HALLMARK MITOTIC SPINDLE; (M5909)HALLMARK MYOGENESIS
47	APOL1	8542	apolipoprotein L1	APOL1 is a gene that encodes a secreted high density lipoprotein that binds to apolipoprotein A-I, the major apoprotein of HDL. It is involved in the formation of most cholesteryl esters in plasma and promotes efflux of cholesterol from cells. This apolipoprotein L family member may play a role in lipid exchange and transport throughout the body, as well as in reverse cholesterol transport from p…	GO:0051838 cytolysis by host of symbiont cells;GO:0051873 killing by host of symbiont cells;GO:0051702 biological process involved in interaction with symbiont	Transporters:Transporter channels and pores; Human disease related genes:Urinary system diseases:Kidney diseases; Potential drug targets; Predicted secreted proteins; Candidate cardiovascular disease genes; Disease related genes
48	ANXA3	306	annexin A3	ANXA3, also known as annexin A3, is a gene that encodes a protein belonging to the annexin family. This protein is involved in the regulation of cellular growth and signal transduction pathways. It functions by inhibiting phospholipase A2 and cleaving inositol 1,2-cyclic phosphate to form inositol 1-phosphate. Additionally, ANXA3 may play a role in anti-coagulation. The protein is calcium-depende…	GO:0043312 neutrophil degranulation;GO:0002283 neutrophil activation involved in immune response;GO:0002446 neutrophil mediated immunity	Predicted intracellular proteins; FDA approved drug targets:Small molecule drugs	Plasma membrane (Supported)	(M5880)NABA ECM AFFILIATED; (M5885)NABA MATRISOME ASSOCIATED; (M5889)NABA MATRISOME
49	FCMR	9214	Fc mu receptor	The FCMR gene encodes for an Fc receptor that specifically binds to the Fc region of immunoglobulin M (IgM). This receptor mediates the unique functions of IgM. The FCMR gene is also known as the Fc mu receptor.	GO:0160006 Fc receptor-mediated immune complex endocytosis;GO:0002414 immunoglobulin transcytosis in epithelial cells;GO:0045056 transcytosis	Predicted intracellular proteins; Predicted secreted proteins	Nucleoplasm;Plasma membrane (Approved); Additional: Centrosome;Golgi apparatus		(M5906)HALLMARK ESTROGEN RESPONSE EARLY
50	CTSE	1510	cathepsin E	CTSE, also known as cathepsin E, is a gene that encodes for an enzyme belonging to the A1 family of peptidases. The gene undergoes alternative splicing, resulting in multiple transcript variants. One of these variants encodes for a preproprotein that is processed to generate the mature enzyme. CTSE is an aspartic endopeptidase that may play a role in antigen processing and the maturation of secre…	GO:0019886 antigen processing and presentation of exogenous peptide antigen via MHC class II;GO:0002495 antigen processing and presentation of peptide antigen via MHC class II;GO:0002504 antigen processing and presentation of peptide or polysaccharide antigen via MHC class II	Enzymes; Predicted intracellular proteins; Peptidases:Aspartic-type peptidases; ENZYME proteins:Hydrolases	Vesicles (Approved)	(M3468)NABA ECM REGULATORS; (M5885)NABA MATRISOME ASSOCIATED; (M5889)NABA MATRISOME	(M5946)HALLMARK COAGULATION; (M5945)HALLMARK HEME METABOLISM
51	IL1R1	3554	interleukin 1 receptor type 1	IL1R1 is a gene that encodes a cytokine receptor belonging to the interleukin-1 receptor family. The protein encoded by this gene acts as a receptor for interleukin-1 alpha, interleukin-1 beta, and interleukin-1 receptor antagonist. It plays a crucial role in mediating immune and inflammatory responses induced by cytokines. The gene is located in a cluster of related cytokine receptor genes on ch…	GO:2000661 positive regulation of interleukin-1-mediated signaling pathway;GO:0014805 smooth muscle adaptation;GO:2000391 positive regulation of neutrophil extravasation	Human disease related genes:Immune system diseases:Allergies and autoimmune diseases; Transporters:Accessory Factors Involved in Transport; CD markers; FDA approved drug targets:Biotech drugs; Predicted secreted proteins; Cancer-related genes:Candidate cancer biomarkers; Human disease related genes:Skin diseases:Skin and soft tissue diseases; Enzymes; ENZYME proteins:Hydrolases	Nucleoplasm;Vesicles (Approved); Additional: Cytosol;Plasma membrane	(M110)PID IL1 PATHWAY; (M54)PID IL12 2PATHWAY	(M5897)HALLMARK IL6 JAK STAT3 SIGNALING; (M5932)HALLMARK INFLAMMATORY RESPONSE; (M5934)HALLMARK XENOBIOTIC METABOLISM
52	IFIT1	3434	interferon induced protein with tetratricopeptide repeats 1	IFIT1 is a human gene that encodes a protein with tetratricopeptide repeats. It was first identified as being induced by interferon treatment. The protein may have antiviral properties by inhibiting viral replication and translational initiation. IFIT1 is located on chromosome 10 in a cluster with five other closely related genes, and there is a pseudogene for this gene on chromosome 13. Multiple…	GO:1904972 negative regulation of viral translation;GO:0019060 intracellular transport of viral protein in host cell;GO:0030581 symbiont intracellular protein transport in host	Predicted intracellular proteins	Cytosol (Enhanced)		(M5922)HALLMARK UNFOLDED PROTEIN RESPONSE; (M5913)HALLMARK INTERFERON GAMMA RESPONSE
53	EXO5	64789	exonuclease 5	EXO5 is a gene that encodes for a protein that acts as a single-stranded DNA-specific exonuclease. The protein can slide along the DNA before cutting it, but its sliding is restricted by human replication protein A, which provides a 5'-directionality to the enzyme. The protein localizes to nuclear repair loci after DNA damage.	GO:0036297 interstrand cross-link repair;GO:0006281 DNA repair;GO:0006259 DNA metabolic process	Predicted intracellular proteins	Nucleoplasm (Supported); Additional: Cytosol
54	SP100	6672	SP100 nuclear antigen	SP100 is a gene that encodes a subnuclear organelle and a major component of the PML-SP100 nuclear bodies. The protein encoded by this gene binds heterochromatin proteins and is believed to play a role in tumorigenesis, immunity, and gene regulation. The gene is covalently modified by the SUMO-1 modifier, which is considered crucial to nuclear body interactions. There are alternatively spliced va…	GO:1902044 regulation of Fas signaling pathway;GO:0046826 negative regulation of protein export from nucleus;GO:0060333 type II interferon-mediated signaling pathway	Predicted intracellular proteins; Transcription factors:alpha-Helices exposed by beta-structures	Nuclear bodies (Supported); Additional: Nucleoplasm
55	YBEY	54059	ybeY metalloendoribonuclease	The YBEY gene encodes a metalloprotein that is highly conserved in humans. A similar protein in bacteria acts as an endoribonuclease, which is believed to play a role in ribosomal RNA maturation and ribosome assembly. Alternative splicing of the YBEY gene results in multiple transcript variants.	GO:0006364 rRNA processing;GO:0016072 rRNA metabolic process;GO:0042254 ribosome biogenesis	Predicted intracellular proteins	Nucleoplasm (Approved)
56	DHX29	54505	DExH-box helicase 29	DHX29 is a gene that encodes a protein belonging to the DEAH subfamily of proteins, which are part of the DEAD box family of RNA helicases. The protein is involved in translation initiation and is required for ribosomal scanning across stable mRNA secondary structures during initiation codon selection. It may also play a role in sensing virally derived cytosolic nucleic acids. Knockdown of this g…	GO:0001731 formation of translation preinitiation complex;GO:0002183 cytoplasmic translational initiation;GO:0045948 positive regulation of translational initiation	Enzymes; Predicted intracellular proteins; ENZYME proteins:Hydrolases	Cytosol (Approved)
57	LTV1	84946	LTV1 ribosome biogenesis factor	LTV1 is a human gene that is predicted to play a role in the biogenesis of ribosomal small subunits and their export from the nucleus. It is located in both the cytosol and nucleoplasm. The function of LTV1 is related to the production of ribosomes, which are essential for protein synthesis in cells. The gene is still being studied to fully understand its role in ribosome biogenesis and its poten…	GO:0000056 ribosomal small subunit export from nucleus;GO:0000054 ribosomal subunit export from nucleus;GO:0033750 ribosome localization	Predicted intracellular proteins	Cytosol (Enhanced); Additional: Nucleoplasm
58	CD83	9308	CD83 molecule	CD83 is a gene that encodes a protein that belongs to the immunoglobulin superfamily of receptors. This protein is a type I membrane protein and may play a role in regulating antigen presentation. Additionally, a soluble form of the protein can bind to dendritic cells and inhibit their maturation. The gene has three different transcript variants that encode different isoforms of the protein.	GO:0032713 negative regulation of interleukin-4 production;GO:0032673 regulation of interleukin-4 production;GO:0032743 positive regulation of interleukin-2 production	CD markers	Nucleoplasm;Plasma membrane (Approved); Additional: Golgi apparatus;Nucleoli		(M5947)HALLMARK IL2 STAT5 SIGNALING; (M5890)HALLMARK TNFA SIGNALING VIA NFKB
59	HYAL3	8372	hyaluronidase 3	HYAL3 is a gene that encodes a member of the hyaluronidase family, which are enzymes that break down hyaluronan, a major component of the extracellular matrix. The regulated turnover of hyaluronan is important in various biological processes, including cell proliferation, migration, and differentiation. HYAL3 may also play a role in sperm function. The gene is located on chromosome 3p21.3, which …	GO:0001552 ovarian follicle atresia;GO:2000355 negative regulation of ovarian follicle development;GO:2000368 positive regulation of acrosomal vesicle exocytosis	Enzymes; Predicted intracellular proteins; ENZYME proteins:Hydrolases; Predicted secreted proteins		(M3468)NABA ECM REGULATORS; (M5885)NABA MATRISOME ASSOCIATED; (M5889)NABA MATRISOME
60	HRAS	3265	HRas proto-oncogene, GTPase	HRAS is a gene belonging to the Ras oncogene family, which plays a role in signal transduction pathways. The protein encoded by this gene can bind GTP and GDP and has intrinsic GTPase activity. It undergoes a cycle of de- and re-palmitoylation, which regulates its movement between the plasma membrane and the Golgi apparatus. Mutations in this gene cause Costello syndrome, a disease characterized …	GO:0090402 oncogene-induced cell senescence;GO:1900029 positive regulation of ruffle assembly;GO:0098696 regulation of neurotransmitter receptor localization to postsynaptic specialization membrane	Human disease related genes:Congenital malformations:Other congenital malformations; Predicted intracellular proteins; Potential drug targets; Human disease related genes:Cancers:Cancers of the breast and female genital organs; Human disease related genes:Musculoskeletal diseases:Skeletal diseases; Human disease related genes:Congenital malformations:Congenital malformations of skin; Human diseas…	Cytosol;Nucleoplasm (Supported); Additional: Basal body	(M134)PID TCR RAS PATHWAY; (M18895)SA TRKA RECEPTOR; (M17200)SA B CELL RECEPTOR COMPLEXES	(M5949)HALLMARK PEROXISOME; (M5923)HALLMARK PI3K AKT MTOR SIGNALING; (M5915)HALLMARK APICAL JUNCTION
61	NOP56	10528	NOP56 ribonucleoprotein	NOP56 is a human gene that encodes a protein similar to Nop56p, a yeast nucleolar protein that is part of a complex with other nucleolar proteins. NOP56 is also found in the nucleolus and is involved in pre-rRNA processing and assembly of the 60S ribosomal subunit. However, expansion of a GGCCTG repeat in an intron of this gene can result in spinocerebellar ataxia 36. Multiple transcript variants…	GO:0042274 ribosomal small subunit biogenesis;GO:0006364 rRNA processing;GO:0016072 rRNA metabolic process	Human disease related genes:Nervous system diseases:Neurodegenerative diseases; Predicted intracellular proteins; Disease related genes	Nucleoli fibrillar center (Enhanced)		(M5928)HALLMARK MYC TARGETS V2; (M5922)HALLMARK UNFOLDED PROTEIN RESPONSE; (M5925)HALLMARK E2F TARGETS
62	NPFF	8620	neuropeptide FF-amide peptide precursor	The human gene NPFF encodes a neuropeptide FF-amide peptide precursor that belongs to the FMRFamide related peptide (FARP) family of neuropeptides. The preproprotein is processed to generate multiple amidated peptides that may regulate heart rate, blood pressure, and morphine-induced antinociception. Decreased expression of the encoded protein has been observed in patients with hypertension. Alte…	GO:0070253 somatostatin secretion;GO:0030103 vasopressin secretion;GO:0010459 negative regulation of heart rate	Predicted secreted proteins
63	ZC2HC1C	79696	zinc finger C2HC-type containing 1C	ZC2HC1C is a human gene that is predicted to have metal ion binding activity. It belongs to the zinc finger C2HC-type containing 1C family of genes. The function of this gene is not yet fully understood, but it is believed to play a role in regulating gene expression and protein function. Further research is needed to fully understand the function of ZC2HC1C and its potential implications for hum…		Predicted intracellular proteins	Nuclear speckles (Approved); Additional: Mitochondria		(M5951)HALLMARK SPERMATOGENESIS; (M5956)HALLMARK KRAS SIGNALING DN
64	WNT3	7473	Wnt family member 3	WNT3 is a member of the WNT gene family, which encodes secreted signaling proteins that play a role in oncogenesis and developmental processes. WNT3 is highly similar to mouse Wnt3 and human WNT3A proteins and is required for primary axis formation in mice. Studies suggest that WNT3 may play a key role in some cases of breast, rectal, lung, and gastric cancer through activation of the WNT-beta-ca…	GO:0060064 Spemann organizer formation at the anterior end of the primitive streak;GO:0048697 positive regulation of collateral sprouting in absence of injury;GO:0048696 regulation of collateral sprouting in absence of injury	Predicted intracellular proteins; Human disease related genes:Congenital malformations:Congenital malformations of the musculoskeletal system; Predicted secreted proteins; Disease related genes	Vesicles (Approved)	(M77)PID WNT SIGNALING PATHWAY; (M5493)WNT SIGNALING; (M5883)NABA SECRETED FACTORS
65	SLC26A2	1836	solute carrier family 26 member 2	SLC26A2 is a gene that encodes for the diastrophic dysplasia sulfate transporter, a transmembrane glycoprotein that plays a crucial role in the sulfation of proteoglycans and matrix organization in cartilage. Mutations in this gene have been linked to several human chondrodysplasias, including diastrophic dysplasia, a rare genetic disorder that affects bone and cartilage development. The dysfunct…	GO:0019532 oxalate transport;GO:0035988 chondrocyte proliferation;GO:1902358 sulfate transmembrane transport	Transporters:Electrochemical Potential-driven transporters; Predicted intracellular proteins; Potential drug targets; Human disease related genes:Congenital malformations:Congenital malformations of the musculoskeletal system; Disease related genes	Vesicles (Approved)		(M5908)HALLMARK ANDROGEN RESPONSE; (M5906)HALLMARK ESTROGEN RESPONSE EARLY; (M5907)HALLMARK ESTROGEN RESPONSE LATE
66	STK38	11329	serine/threonine kinase 38	STK38 is a gene that encodes a protein belonging to the AGC serine/threonine kinase family. The protein's kinase activity is regulated by autophosphorylation and phosphorylation by other upstream kinases. STK38 has been shown to play a role in the cell cycle and apoptosis, as well as regulating the protein stability and transcriptional activity of the MYC oncogene. Alternative splicing of the gen…	GO:0043407 negative regulation of MAP kinase activity;GO:0071901 negative regulation of protein serine/threonine kinase activity;GO:0043405 regulation of MAP kinase activity	ENZYME proteins:Transferases; Predicted intracellular proteins; Kinases:AGC Ser/Thr protein kinases; Enzymes	Cytosol (Supported)
67	ANK1	286	ankyrin 1	ANK1, also known as ankyrin 1, is a gene that encodes for a protein called ankyrin, which plays a crucial role in linking integral membrane proteins to the underlying cytoskeleton. Ankyrin is involved in various cellular activities such as cell motility, activation, proliferation, and maintenance of specialized membrane domains. There are multiple isoforms of ankyrin that are expressed in a tissu…	GO:0035090 maintenance of apical/basal cell polarity;GO:0045199 maintenance of epithelial cell apical/basal polarity;GO:0030011 maintenance of cell polarity	Transporters:Accessory Factors Involved in Transport; Human disease related genes:Cardiovascular diseases:Hematologic diseases; Potential drug targets; Predicted intracellular proteins; Disease related genes			(M5945)HALLMARK HEME METABOLISM
68	CHST10	9486	carbohydrate sulfotransferase 10	The CHST10 gene encodes a protein that transfers sulfate to the C-3 hydroxyl of terminal glucuronic acid of protein- and lipid-linked oligosaccharides. This protein was first identified as a sulfotransferase that acts on the human natural killer-1 (HNK-1) glycan, which is involved in neurodevelopment and synaptic plasticity.	GO:0008209 androgen metabolic process;GO:0007616 long-term memory;GO:0008210 estrogen metabolic process	Predicted intracellular proteins	Cytosol (Approved)
69	IFI35	3430	interferon induced protein 35	The human gene IFI35, also known as interferon induced protein 35, is involved in various immune response processes. It enables identical protein binding activity and is located in different cellular components such as cytosol, extracellular space, and nucleus. IFI35 plays a role in macrophage activation, positive regulation of defense response, and regulation of signal transduction. This informa…	GO:0034145 positive regulation of toll-like receptor 4 signaling pathway;GO:0002281 macrophage activation involved in immune response;GO:0034143 regulation of toll-like receptor 4 signaling pathway	Predicted intracellular proteins; Predicted secreted proteins	Cytosol;Nucleoplasm (Supported); Additional: Nucleoli		(M5911)HALLMARK INTERFERON ALPHA RESPONSE; (M5913)HALLMARK INTERFERON GAMMA RESPONSE
70	CEP19	84984	centrosomal protein 19	CEP19 is a gene that encodes a protein that is found in centrosomes and primary cilia, and is associated with the mother centriole. The gene is located on chromosome 3 in humans, which is linked to morbid obesity. Knocking out the orthologous gene in mice resulted in mice with morbid obesity, hyperphagy, glucose intolerance, and insulin resistance. Mutations in CEP19 have been found to cause morb…	GO:0097712 vesicle targeting, trans-Golgi to periciliary membrane compartment;GO:0034454 microtubule anchoring at centrosome;GO:0072393 microtubule anchoring at microtubule organizing center	Predicted intracellular proteins; Human disease related genes:Endocrine and metabolic diseases:Other endocrine and metabolic diseases; Disease related genes	Basal body;Centrosome (Supported); Additional: Cytosol;Nucleoplasm
71	ZNF45	7596	zinc finger protein 45	ZNF45 is a human gene that encodes for a zinc finger protein 45. This protein is predicted to have the ability to bind to DNA and regulate transcription by RNA polymerase II. It is specifically involved in binding to cis-regulatory regions of DNA and enabling transcription factor activity. ZNF45 is located in the nucleoplasm, which is the fluid inside the nucleus of a cell. Overall, this gene pla…	GO:0006355 regulation of DNA-templated transcription;GO:2001141 regulation of RNA biosynthetic process;GO:0051252 regulation of RNA metabolic process	Predicted intracellular proteins; Transcription factors:Zinc-coordinating DNA-binding domains	Nucleoplasm (Supported)
72	IFIT5	24138	interferon induced protein with tetratricopeptide repeats 5	IFIT5 is a human gene that encodes for a protein called interferon induced protein with tetratricopeptide repeats 5. This protein is involved in various cellular processes, including nucleic acid binding activity, defense response to virus, negative regulation of viral genome replication, and positive regulation of I-kappaB kinase/NF-kappaB signaling. IFIT5 is located in the actin cytoskeleton, a…	GO:0045071 negative regulation of viral genome replication;GO:0048525 negative regulation of viral process;GO:0045069 regulation of viral genome replication	Predicted intracellular proteins	Plasma membrane (Supported)
73	GTSE1	51512	G2 and S-phase expressed 1	GTSE1 is a human gene that is expressed only during the S and G2 phases of the cell cycle. It is known to colocalize with cytoplasmic tubulin and microtubules. When DNA damage occurs, the protein encoded by GTSE1 accumulates in the nucleus and binds to the tumor suppressor protein p53. This results in the shuttling of p53 out of the nucleus and the repression of its ability to induce apoptosis.	GO:0030330 DNA damage response, signal transduction by p53 class mediator;GO:0072331 signal transduction by p53 class mediator;GO:0042770 signal transduction in response to DNA damage	Predicted intracellular proteins	Centrosome (Approved); Additional: Plasma membrane
74	BASP1	10409	brain abundant membrane attached signal protein 1	BASP1, or brain abundant membrane attached signal protein 1, is a gene that encodes a membrane-bound protein with several phosphorylation sites and PEST motifs. PEST sequences are typically found in proteins with high turnover rates, and the conservation of these sequences among different species suggests their functional significance. BASP1 also undergoes N-terminal myristoylation. Alternative s…	GO:2001074 regulation of metanephric ureteric bud development;GO:2001076 positive regulation of metanephric ureteric bud development;GO:0007356 thorax and anterior abdomen determination	Predicted intracellular proteins; Transporters:Transporter channels and pores	Plasma membrane (Supported)		(M5930)HALLMARK EPITHELIAL MESENCHYMAL TRANSITION
75	FUS	2521	FUS RNA binding protein	The FUS gene encodes a multifunctional protein that is part of the heterogeneous nuclear ribonucleoprotein (hnRNP) complex. This complex is involved in pre-mRNA splicing and the export of fully processed mRNA to the cytoplasm. FUS belongs to the FET family of RNA-binding proteins, which are involved in regulating gene expression, maintaining genomic integrity, and processing mRNA/microRNA. Altern…	GO:1990000 amyloid fibril formation;GO:1905168 positive regulation of double-strand break repair via homologous recombination;GO:0048255 mRNA stabilization	Disease related genes; Cancer-related genes; Predicted intracellular proteins; Human disease related genes:Nervous system diseases:Neurodegenerative diseases; Human disease related genes:Nervous system diseases:Other nervous and sensory system diseases	Nucleoplasm (Supported)		(M5922)HALLMARK UNFOLDED PROTEIN RESPONSE
76	THEM4	117145	thioesterase superfamily member 4	THEM4, also known as thioesterase superfamily member 4, is a gene that encodes a protein involved in regulating the activity of protein kinase B (PKB). PKB is a downstream target of receptor tyrosine kinases that signal via phosphatidylinositol 3-kinase. When cells are stimulated, PKB is translocated to the plasma membrane and phosphorylated in the C-terminal regulatory domain. THEM4 negatively r…	GO:1902108 regulation of mitochondrial membrane permeability involved in apoptotic process;GO:0046902 regulation of mitochondrial membrane permeability;GO:0008637 apoptotic mitochondrial changes	Enzymes; Predicted intracellular proteins; ENZYME proteins:Hydrolases			(M5923)HALLMARK PI3K AKT MTOR SIGNALING
77	PTPN21	11099	protein tyrosine phosphatase non-receptor type 21	PTPN21 is a gene that encodes a protein tyrosine phosphatase (PTP) that regulates various cellular processes such as cell growth, differentiation, and oncogenic transformation. The PTP contains an N-terminal domain similar to cytoskeletal-associated proteins and interacts specifically with BMX/ETK, a member of the Tec tyrosine kinase family. This interaction increases the activation of STAT3 but …	GO:0006470 protein dephosphorylation;GO:0016311 dephosphorylation;GO:0006796 phosphate-containing compound metabolic process	Enzymes; Predicted intracellular proteins; ENZYME proteins:Hydrolases	Cytosol (Approved); Additional: Golgi apparatus	(M281)PID FAK PATHWAY	(M5908)HALLMARK ANDROGEN RESPONSE; (M5942)HALLMARK UV RESPONSE DN
78	POLR1A	25885	RNA polymerase I subunit A	POLR1A is a gene that encodes the largest subunit of the RNA polymerase I complex, which is responsible for transcribing DNA into ribosomal RNA precursors. This gene is considered the catalytic subunit of the complex. Mutations in this gene have been linked to the Cincinnati type of acrofacial dysostosis, a rare genetic disorder characterized by abnormalities in the development of the face, hands…	GO:1904750 negative regulation of protein localization to nucleolus;GO:0042790 nucleolar large rRNA transcription by RNA polymerase I;GO:1904749 regulation of protein localization to nucleolus	ENZYME proteins:Transferases; Potential drug targets; RNA polymerase related proteins; Predicted intracellular proteins; Enzymes; Human disease related genes:Congenital malformations:Congenital malformations of the musculoskeletal system; Disease related genes	Nucleoli fibrillar center (Enhanced); Additional: Cytosol;Nucleoplasm
79	FBXO10	26267	F-box protein 10	FBXO10 is a human gene that encodes for F-box protein 10, a member of the F-box protein family. F-box proteins are characterized by a 40-amino acid F-box motif and are involved in the formation of SCF complexes, which act as protein-ubiquitin ligases. FBXO10 interacts with SKP1 through the F box and with ubiquitination targets through other protein interaction domains. The function of FBXO10 is n…	GO:0006511 ubiquitin-dependent protein catabolic process;GO:0019941 modification-dependent protein catabolic process;GO:0043632 modification-dependent macromolecule catabolic process	Predicted intracellular proteins; Disease related genes	Cytosol;Nucleoplasm (Approved)
80	AKAP7	9465	A-kinase anchoring protein 7	AKAP7 is a gene that encodes a member of the A-kinase anchoring protein family. These proteins bind to a regulatory subunit of cAMP-dependent protein kinase A and direct the enzyme to specific subcellular compartments. AKAP7 has different targeting motifs that direct PKA to distinct intracellular locations. There are three alternatively spliced transcript variants of AKAP7 that encode different i…	GO:1901381 positive regulation of potassium ion transmembrane transport;GO:0043268 positive regulation of potassium ion transport;GO:0060306 regulation of membrane repolarization	Predicted intracellular proteins	Vesicles (Approved)		(M5916)HALLMARK APICAL SURFACE
81	IKBKE	9641	inhibitor of nuclear factor kappa B kinase subunit epsilon	The human gene IKBKE is an essential regulator of antiviral signaling pathways and is a noncanonical I-kappa-B kinase. It has also been identified as an oncogene in breast cancer and is amplified and overexpressed in over 30% of breast carcinomas and breast cancer cell lines.	GO:0097400 interleukin-17-mediated signaling pathway;GO:0097396 response to interleukin-17;GO:0097398 cellular response to interleukin-17	ENZYME proteins:Transferases; Predicted intracellular proteins; Kinases; Enzymes	Cytosol (Supported)
82	ZBED3	84327	zinc finger BED-type containing 3	ZBED3 is a human gene that encodes a regulatory protein belonging to a class of genes that arose through hAT DNA transposition. This gene is upregulated in lung cancer tissues, where the encoded protein causes an accumulation of beta-catenin and enhanced lung cancer cell invasion. Additionally, the protein can be secreted and may be involved in resistance to insulin.	GO:0051643 endoplasmic reticulum localization;GO:0040019 positive regulation of embryonic development;GO:0051646 mitochondrion localization	Transcription factors:Zinc-coordinating DNA-binding domains; Predicted intracellular proteins; Predicted secreted proteins	Plasma membrane (Approved); Additional: Nucleoplasm
83	OAS2	4939	2'-5'-oligoadenylate synthetase 2	OAS2 is a gene that belongs to the 2-5A synthetase family and plays a crucial role in the innate immune response to viral infections. This gene is activated by interferons and synthesizes 2',5'-oligoadenylates (2-5As) using adenosine triphosphate in 2'-specific nucleotidyl transfer reactions. These molecules activate latent RNase L, which leads to the degradation of viral RNA and the inhibition o…	GO:1903487 regulation of lactation;GO:0070106 interleukin-27-mediated signaling pathway;GO:0032728 positive regulation of interferon-beta production	ENZYME proteins:Transferases; Predicted intracellular proteins; Enzymes	Centrosome (Approved)		(M5913)HALLMARK INTERFERON GAMMA RESPONSE
84	ZBED10P	113763	zinc finger BED-type containing 10, pseudogene
85	MSRA	4482	methionine sulfoxide reductase A	MSRA is a gene that encodes a protein responsible for reducing methionine sulfoxide to methionine. This protein is highly conserved and found in all tissues, with the highest levels of expression in the kidney and nervous tissue. Its main function is to repair oxidatively damaged proteins and restore their biological activity. Alternative splicing of the gene results in multiple transcript varian…	GO:0030091 protein repair;GO:0006555 methionine metabolic process;GO:0000096 sulfur amino acid metabolic process	Predicted intracellular proteins; Enzymes; ENZYME proteins:Oxidoreductases	Cytosol;Nucleoplasm (Supported)		(M5938)HALLMARK REACTIVE OXYGEN SPECIES PATHWAY
86	FKRP	79147	fukutin related protein	The FKRP gene encodes a protein that is important for modifying dystroglycan in the Golgi apparatus. Mutations in this gene have been linked to various conditions including congenital muscular dystrophy, cognitive disability, and cerebellar cysts. There are multiple versions of the gene due to alternative splicing, but the full length of some of these variants is not yet known.	GO:0019519 pentitol metabolic process;GO:0036058 filtration diaphragm assembly;GO:0006600 creatine metabolic process	Human disease related genes:Musculoskeletal diseases:Muscular diseases; Human disease related genes:Congenital disorders of metabolism:Congenital disorders of glycan/glycoprotein metabolism; Predicted intracellular proteins; Predicted secreted proteins; Disease related genes	Cytosol;Golgi apparatus;Nucleoplasm (Approved)
87	B3GLCT	145173	beta 3-glucosyltransferase	B3GLCT is a gene that encodes for a beta-1,3-glucosyltransferase protein. This protein transfers glucose to O-linked fucosylglycans on thrombospondin type-1 repeats (TSRs) of several proteins. B3GLCT is a type II membrane protein. Defects in this gene are a cause of Peters-plus syndrome (PPS), a rare genetic disorder characterized by developmental abnormalities affecting the eyes, ears, and other…	GO:0036066 protein O-linked fucosylation;GO:0036065 fucosylation;GO:0006004 fucose metabolic process	Human disease related genes:Congenital malformations:Congenital malformations of eye; Predicted intracellular proteins; Disease related genes
88	EVA1C	59271	eva-1 homolog C	The human gene EVA1C, also known as eva-1 homolog C, is involved in heparin binding activity and is found in the extracellular region. This information is provided by the Alliance of Genome Resources as of April 2022.		Predicted intracellular proteins	Cytosol (Approved)
89	NSMAF	8439	neutral sphingomyelinase activation associated factor	The NSMAF gene encodes a protein that binds to the cytoplasmic sphingomyelinase activation domain of the 55kD tumor necrosis factor receptor. This protein is necessary for the activation of neutral sphingomyelinase, which may be involved in regulating cellular responses to inflammation induced by TNF. Alternative splicing of the gene results in multiple transcript variants.	GO:1905038 regulation of membrane lipid metabolic process;GO:0034250 positive regulation of amide metabolic process;GO:0033209 tumor necrosis factor-mediated signaling pathway	Predicted intracellular proteins	Nucleoli (Approved)	(M128)PID TNF PATHWAY
90	SH2D4A	63898	SH2 domain containing 4A	SH2D4A is a human gene that encodes a protein containing an SH2 domain, which enables it to bind to phosphatases. The protein is located in the cytosol, the fluid inside cells. The function of SH2D4A is not fully understood, but its ability to bind to phosphatases suggests it may play a role in regulating cellular signaling pathways.		Predicted intracellular proteins	Cytosol (Enhanced)
91	UBE2D4	51619	ubiquitin conjugating enzyme E2 D4	The human gene UBE2D4 encodes for a protein called ubiquitin conjugating enzyme E2 D4, which is involved in the process of protein polyubiquitination. This protein enables the activity of ubiquitin conjugating enzymes and is predicted to be part of a ubiquitin ligase complex. It is also predicted to be active in the nucleus. Overall, UBE2D4 plays a crucial role in regulating protein degradation a…	GO:0035519 protein K29-linked ubiquitination;GO:0044314 protein K27-linked ubiquitination;GO:0085020 protein K6-linked ubiquitination	ENZYME proteins:Transferases; Predicted intracellular proteins; Enzymes	Cytosol;Plasma membrane (Approved)
92	RNF170	81790	ring finger protein 170	RNF170, or ring finger protein 170, is a gene that encodes a protein found in the endoplasmic reticulum (ER) membrane. This protein acts as an E3 ubiquitin ligase, which means it mediates the ubiquitination and processing of inositol 1,4,5-trisphosphate (IP3) receptors through the ER-associated protein degradation pathway. It is recruited to activated IP3 receptors by the ERLIN1/ERLIN2 complex, t…	GO:0034138 toll-like receptor 3 signaling pathway;GO:0140894 endolysosomal toll-like receptor signaling pathway;GO:0007628 adult walking behavior	Disease related genes; ENZYME proteins:Transferases; Potential drug targets; Enzymes; Human disease related genes:Nervous system diseases:Other nervous and sensory system diseases
93	GPR135	64582	G protein-coupled receptor 135	GPR135 is a human gene that encodes for a G protein-coupled receptor, which is involved in the signaling pathway of G protein-coupled receptors. It has been predicted to have arrestin family protein binding activity and is located in both the endosome and plasma membrane. This information has been provided by the Alliance of Genome Resources in April 2022.	GO:0007186 G protein-coupled receptor signaling pathway;GO:0007165 signal transduction;GO:0023052 signaling	G-protein coupled receptors:GPCRs excl olfactory receptors
94	FIGN	55137	fidgetin, microtubule severing factor	FIGN, also known as fidgetin, is a human gene that is predicted to have microtubule-severing ATPase activity and be involved in cytoplasmic microtubule organization. It is also predicted to play a role in locomotory behavior and be located in the nuclear matrix, with activity in the nucleus. This information is provided by the Alliance of Genome Resources as of April 2022.	GO:0051013 microtubule severing;GO:0051301 cell division;GO:0000226 microtubule cytoskeleton organization	Predicted intracellular proteins
95	GLMN	11146	glomulin, FKBP associated protein	The GLMN gene encodes a phosphorylated protein that is part of a complex involved in the development of blood vessels. Mutations in this gene have been linked to glomuvenous malformations, which are also known as glomangiomas. The protein is essential for normal vascular development and there are multiple splice variants that produce different isoforms of the protein.	GO:0032743 positive regulation of interleukin-2 production;GO:0032663 regulation of interleukin-2 production;GO:0001570 vasculogenesis	Human disease related genes:Congenital malformations:Congenital malformations of the circulatory system; Predicted intracellular proteins; Disease related genes	Cytosol;Nucleoplasm (Approved)		(M5950)HALLMARK ALLOGRAFT REJECTION
96	FERRY3	57102	FERRY endosomal RAB5 effector complex subunit 3	C12orf4 is a highly conserved gene found in both nematodes and humans. In rats, the gene encodes a cytoplasmic protein that plays a role in mast cell degranulation. In humans, mutations in the C12orf4 gene have been linked to autosomal recessive intellectual disability.	GO:0043304 regulation of mast cell degranulation;GO:0043300 regulation of leukocyte degranulation;GO:0002886 regulation of myeloid leukocyte mediated immunity	Human disease related genes:Other diseases:Mental and behavioural disorders; Predicted intracellular proteins; Disease related genes	Nuclear bodies (Approved)
97	IL32	9235	interleukin 32	IL32, also known as interleukin 32, is a gene that encodes a cytokine protein. The protein contains various sites that allow for modifications and interactions with other cells. Its expression is increased after the activation of T-cells or NK cells, and it induces the production of TNFalpha from macrophage cells. Different isoforms of the protein have been identified through alternate transcript…	GO:0034346 positive regulation of type III interferon production;GO:0034344 regulation of type III interferon production;GO:1903901 negative regulation of viral life cycle	Predicted intracellular proteins; Predicted secreted proteins			(M5930)HALLMARK EPITHELIAL MESENCHYMAL TRANSITION
98	IFIT2	3433	interferon induced protein with tetratricopeptide repeats 2	IFIT2 is a human gene that encodes for the interferon-induced protein with tetratricopeptide repeats 2. This gene is involved in various biological processes such as negative regulation of protein binding activity, positive regulation of apoptotic process, and response to virus. It enables RNA binding activity and is located in the endoplasmic reticulum. The gene is induced by interferon, which i…	GO:0008637 apoptotic mitochondrial changes;GO:0140374 antiviral innate immune response;GO:0051607 defense response to virus	Predicted intracellular proteins	Vesicles (Approved)		(M5911)HALLMARK INTERFERON ALPHA RESPONSE; (M5890)HALLMARK TNFA SIGNALING VIA NFKB; (M5913)HALLMARK INTERFERON GAMMA RESPONSE
99	IFIT3	3437	interferon induced protein with tetratricopeptide repeats 3	IFIT3 is a human gene that encodes for a protein called interferon induced protein with tetratricopeptide repeats 3. This protein is involved in various cellular processes such as negative regulation of apoptotic process, negative regulation of cell population proliferation, and response to virus. It is located in both the cytosol and mitochondrion of cells. IFIT3 enables identical protein bindin…	GO:0140374 antiviral innate immune response;GO:0051607 defense response to virus;GO:0009615 response to virus	Predicted intracellular proteins	Cytosol;Mitochondria (Supported)		(M5911)HALLMARK INTERFERON ALPHA RESPONSE; (M5913)HALLMARK INTERFERON GAMMA RESPONSE
100	SERPINB8	5271	serpin family B member 8	SERPINB8 is a gene that encodes a protein belonging to the ov-serpin family of serine protease inhibitors. The protein is produced by platelets and can bind to and inhibit the function of furin, a serine protease involved in platelet functions. Additionally, the protein has been found to enhance the mechanical stability of cell-cell adhesion in the skin. Defects in this gene have been associated …	GO:0010951 negative regulation of endopeptidase activity;GO:0010466 negative regulation of peptidase activity;GO:0090136 epithelial cell-cell adhesion	Predicted intracellular proteins; Human disease related genes:Congenital malformations:Congenital malformations of skin; Disease related genes	Actin filaments;Golgi apparatus (Approved); Additional: Cytosol	(M3468)NABA ECM REGULATORS; (M5885)NABA MATRISOME ASSOCIATED; (M5889)NABA MATRISOME	(M5890)HALLMARK TNFA SIGNALING VIA NFKB
101	MX1	4599	MX dynamin like GTPase 1	MX1 is a gene that encodes a protein involved in the body's antiviral response. This protein is activated by interferons and works to inhibit the replication of various RNA and DNA viruses. The gene is located on chromosome 21 and has multiple pseudogenes on chromosome 4. Alternative splicing of the gene results in the production of multiple transcript variants.	GO:0070106 interleukin-27-mediated signaling pathway;GO:0016185 synaptic vesicle budding from presynaptic endocytic zone membrane;GO:0070142 synaptic vesicle budding	Predicted intracellular proteins	Cytosol;Nuclear membrane (Supported)		(M5911)HALLMARK INTERFERON ALPHA RESPONSE; (M5913)HALLMARK INTERFERON GAMMA RESPONSE; (M5956)HALLMARK KRAS SIGNALING DN
102	CCNA1	8900	cyclin A1	CCNA1, also known as cyclin A1, is a gene that encodes a protein belonging to the cyclin family. Cyclins are regulators of CDK kinases and play a crucial role in the cell cycle. CCNA1 is expressed in testis, brain, and several leukemic cell lines, and is primarily involved in the control of the germline meiotic cell cycle. This cyclin binds to both CDK2 and CDC2 kinases, regulating separate funct…	GO:0007141 male meiosis I;GO:0007140 male meiotic nuclear division;GO:0000082 G1/S transition of mitotic cell cycle	Predicted intracellular proteins; Cancer-related genes:Candidate cancer biomarkers	Nuclear bodies;Nucleoplasm (Approved)	(M3686)SA REG CASCADE OF CYCLIN EXPR; (M195)PID CMYB PATHWAY	(M5951)HALLMARK SPERMATOGENESIS; (M5902)HALLMARK APOPTOSIS; (M5907)HALLMARK ESTROGEN RESPONSE LATE
103	RIN3	79890	Ras and Rab interactor 3	RIN3 is a human gene that belongs to the RIN family of Ras interaction-interference proteins. It acts as a guanine nucleotide exchange for RAB5B and RAB31, which are small GTPases. RIN3 is a binding partner to RAB5 and is involved in intracellular trafficking and endocytosis. Alternative splicing of the gene results in multiple transcript variants.	GO:0060755 negative regulation of mast cell chemotaxis;GO:0060753 regulation of mast cell chemotaxis;GO:0002091 negative regulation of receptor internalization	Predicted intracellular proteins
104	GPR68	8111	G protein-coupled receptor 68	GPR68 is a human gene that encodes a G protein-coupled receptor for sphingosylphosphorylcholine. This receptor is sensitive to changes in pH, being inactive at pH 7.8 but active at pH 6.8. Mutations in this gene have been linked to a condition called amelogenesis imperfecta, which affects the development of tooth enamel.	GO:2001206 positive regulation of osteoclast development;GO:0045656 negative regulation of monocyte differentiation;GO:0036035 osteoclast development	G-protein coupled receptors:GPCRs excl olfactory receptors; Potential drug targets; Human disease related genes:Digestive system diseases:Mouth and dental diseases; Disease related genes
105	TRIM47	91107	tripartite motif containing 47	TRIM47, or tripartite motif containing 47, is a human gene that encodes a protein involved in protein ubiquitination. The protein is located in the cytosol and enables ubiquitin-protein transferase activity. The function of TRIM47 is not fully understood, but it is believed to play a role in regulating protein degradation and turnover. The gene has been implicated in various diseases, including c…	GO:0150052 regulation of postsynapse assembly;GO:0099175 regulation of postsynapse organization;GO:0051963 regulation of synapse assembly	ENZYME proteins:Transferases; Predicted intracellular proteins; Enzymes	Cytosol (Supported)
106	DHX58	79132	DExH-box helicase 58	DHX58 is a human gene that encodes for a protein called DExH-box helicase 58. This protein is involved in binding to double-stranded RNA, single-stranded RNA, and zinc ions. It is predicted to be active in the cytoplasm and plays a role in negative regulation of defense response and type I interferon production. DHX58 is an important gene in the immune system and its dysregulation has been linked…	GO:0039534 negative regulation of MDA-5 signaling pathway;GO:1900245 positive regulation of MDA-5 signaling pathway;GO:0039533 regulation of MDA-5 signaling pathway	Enzymes; Predicted intracellular proteins; ENZYME proteins:Hydrolases	Cytosol;Golgi apparatus (Approved); Additional: Nucleoplasm		(M5911)HALLMARK INTERFERON ALPHA RESPONSE; (M5913)HALLMARK INTERFERON GAMMA RESPONSE
107	FAM171A1	221061	family with sequence similarity 171 member A1	FAM171A1 is a human gene that belongs to the family with sequence similarity 171 member A1. It plays a role in regulating cell shape and stress fiber assembly and is located in the plasma membrane. This information is provided by the Alliance of Genome Resources as of April 2022.	GO:0030038 contractile actin filament bundle assembly;GO:0043149 stress fiber assembly;GO:0051017 actin filament bundle assembly	Predicted intracellular proteins	Plasma membrane (Approved); Additional: Nucleoplasm
108	ARHGAP42	143872	Rho GTPase activating protein 42	ARHGAP42 is a gene that encodes a Rho GTPase-activating protein (RhoGAP) belonging to the GRAF or BAR-PH family of proteins. The gene is expressed mainly in vascular smooth muscle cells and its encoded protein inhibits RhoA activity, which helps regulate vascular tone and control blood pressure. A mutation in the first intron of this gene has been found to modulate its expression and is associate…	GO:1904694 negative regulation of vascular associated smooth muscle contraction;GO:0003056 regulation of vascular associated smooth muscle contraction;GO:0045906 negative regulation of vasoconstriction	Predicted intracellular proteins	Nuclear speckles (Approved); Additional: Cytosol
109	FAT4	79633	FAT atypical cadherin 4	FAT4 is a gene that encodes a protein belonging to the protocadherin family. This gene may be involved in regulating planar cell polarity (PCP). Studies in mice suggest that loss of PCP signaling may lead to cystic kidney disease, and mutations in this gene have been linked to Van Maldergem Syndrome 2. FAT4 has alternative spliced transcript variants.	GO:0035329 hippo signaling;GO:0044331 cell-cell adhesion mediated by cadherin;GO:0007157 heterophilic cell-cell adhesion via plasma membrane cell adhesion molecules	Human disease related genes:Congenital malformations:Other congenital malformations; Human disease related genes:Congenital malformations:Congenital malformations of the musculoskeletal system; Disease related genes; Cancer-related genes	Cytosol (Approved)
110	PGBD1	84547	piggyBac transposable element derived 1	PGBD1 is a human gene that belongs to the piggyBac transposable element derived (PGBD) family of genes. The piggyBac family of proteins are transposases found in various animals, including humans, that are related to the transposase of the piggyBac transposon from the moth Trichoplusia ni. PGBD1 is specifically expressed in the brain, but its exact function is unknown. The PGBD proteins are consi…	GO:0006357 regulation of transcription by RNA polymerase II;GO:0006355 regulation of DNA-templated transcription;GO:2001141 regulation of RNA biosynthetic process	Predicted intracellular proteins	Nucleoplasm (Approved); Additional: Cytosol
111	FERMT1	55612	FERM domain containing kindlin 1	FERMT1 is a gene that encodes a protein called kindlin 1, which is involved in integrin signaling and the connection between the actin cytoskeleton and the extracellular matrix. The protein contains a FERM domain and a pleckstrin homology domain. Mutations in FERMT1 have been linked to Kindler syndrome, a rare genetic disorder characterized by skin blistering, photosensitivity, and an increased r…	GO:0051886 negative regulation of timing of anagen;GO:0048817 negative regulation of hair follicle maturation;GO:0051799 negative regulation of hair follicle development	Predicted intracellular proteins; Human disease related genes:Skin diseases:Skin and soft tissue diseases; Disease related genes
112	AGBL3	340351	AGBL carboxypeptidase 3	AGBL3 is a human gene that encodes for AGBL carboxypeptidase 3, which is an enzyme that enables metallocarboxypeptidase activity and is involved in protein side chain deglutamylation. It is predicted to be located in the cytosol. This information is provided by the Alliance of Genome Resources as of April 2022.	GO:0035608 protein deglutamylation;GO:0035610 protein side chain deglutamylation;GO:0018200 peptidyl-glutamic acid modification	Predicted intracellular proteins; Enzymes; Peptidases:Metallopeptidases	Cytosol (Approved)
113	IFI27	3429	interferon alpha inducible protein 27	IFI27 is a human gene that encodes for the interferon alpha inducible protein 27. This protein is involved in various cellular processes, including cellular protein metabolism, defense response to other organisms, and extrinsic apoptotic signaling pathway. It enables RNA polymerase II-specific DNA-binding transcription factor binding activity, identical protein binding activity, and lamin binding…	GO:0044827 modulation by host of viral genome replication;GO:0046825 regulation of protein export from nucleus;GO:0070269 pyroptotic inflammatory response	Predicted intracellular proteins		(M295)SIG PIP3 SIGNALING IN CARDIAC MYOCTES	(M5911)HALLMARK INTERFERON ALPHA RESPONSE; (M5913)HALLMARK INTERFERON GAMMA RESPONSE
114	DYNC1I1	1780	dynein cytoplasmic 1 intermediate chain 1	DYNC1I1 is a human gene that encodes for the dynein cytoplasmic 1 intermediate chain 1 protein. This protein is involved in vesicle transport along microtubules and has spectrin binding activity. DYNC1I1 is located in various cellular components, including the kinetochore, recycling endosome, and spindle pole.	GO:0047496 vesicle transport along microtubule;GO:0099518 vesicle cytoskeletal trafficking;GO:0072384 organelle transport along microtubule	Predicted intracellular proteins
115	MYPN	84665	myopalladin	The MYPN gene encodes a protein called myopalladin, which plays a role in organizing the proteins in striated muscle for efficient contraction. It interacts with nebulin or nebulette and alpha-actinin in skeletal or cardiac muscle, respectively, as well as a protein in the I-band, indicating a regulatory and structural function. Alternative splicing results in multiple transcript variants.	GO:0070593 dendrite self-avoidance;GO:0045214 sarcomere organization;GO:0008038 neuron recognition	Human disease related genes:Musculoskeletal diseases:Muscular diseases; Predicted intracellular proteins; Human disease related genes:Cardiovascular diseases:Cardiac diseases; Disease related genes	Nucleoplasm (Supported); Additional: Cytosol;Vesicles
116	TAPBPL	55080	TAP binding protein like	TAPBPL is a gene that belongs to the immunoglobulin superfamily and is located on chromosome 12p13.3. It is similar to the TAP binding protein (TAPBP) gene, which is located near the major histocompatibility complex (MHC) on chromosome 6p21.3. TAPBP links MHC class I molecules to the transporter associated with antigen processing (TAP) in the endoplasmic reticulum. TAPBPL is also thought to play …	GO:0002589 regulation of antigen processing and presentation of peptide antigen via MHC class I;GO:0002590 negative regulation of antigen processing and presentation of peptide antigen via MHC class I;GO:0002584 negative regulation of antigen processing and presentation of peptide antigen	Predicted intracellular proteins; Transporters:Accessory Factors Involved in Transport
117	BCL2	596	BCL2 apoptosis regulator	BCL2 is a gene that encodes a protein that is located on the outer mitochondrial membrane and prevents the apoptotic death of certain cells, such as lymphocytes. The constitutive expression of BCL2, which occurs in cases such as the translocation of BCL2 to the Ig heavy chain locus, is believed to be responsible for follicular lymphoma. Alternative splicing of the gene results in multiple transcr…	GO:0032848 negative regulation of cellular pH reduction;GO:0043375 CD8-positive, alpha-beta T cell lineage commitment;GO:0046671 negative regulation of retinal cell programmed cell death	Transporters:Transporter channels and pores; Predicted intracellular proteins; Human disease related genes:Cancers:Cancers of the breast and female genital organs; FDA approved drug targets:Small molecule drugs; Human disease related genes:Cancers:Cancers of the lung and pleura; Cancer-related genes:Candidate cancer biomarkers; Human disease related genes:Cancers:Head and neck cancers; Human dise…	Mitochondria (Enhanced)	(M5060)SA FAS SIGNALING; (M13096)SA PROGRAMMED CELL DEATH; (M162)PID RXR VDR PATHWAY	(M5947)HALLMARK IL2 STAT5 SIGNALING; (M5891)HALLMARK HYPOXIA; (M5906)HALLMARK ESTROGEN RESPONSE EARLY
118	ZBTB2	57621	zinc finger and BTB domain containing 2	ZBTB2 is a human gene that encodes a protein containing both zinc finger and BTB domains. This protein is involved in negative regulation of transcription by RNA polymerase II and has been shown to enable DNA-binding transcription repressor activity, RNA polymerase II-specific, RNA polymerase II cis-regulatory region sequence-specific DNA binding activity, and identical protein binding activity. …	GO:0001817 regulation of cytokine production;GO:0000122 negative regulation of transcription by RNA polymerase II;GO:0045892 negative regulation of DNA-templated transcription	Predicted intracellular proteins; Transcription factors:Zinc-coordinating DNA-binding domains	Cytosol;Nucleoplasm (Approved)
119	APC	324	APC regulator of WNT signaling pathway	The APC gene encodes a tumor suppressor protein that plays a crucial role in regulating the Wnt signaling pathway, as well as other cellular processes such as cell migration, adhesion, transcriptional activation, and apoptosis. Mutations in this gene are associated with familial adenomatous polyposis (FAP), an autosomal dominant pre-malignant disease that often leads to cancer. In most cases of c…	GO:1904781 positive regulation of protein localization to centrosome;GO:0045736 negative regulation of cyclin-dependent protein serine/threonine kinase activity;GO:1904030 negative regulation of cyclin-dependent protein kinase activity	Predicted intracellular proteins; Human disease related genes:Digestive system diseases:Gastrointestinal diseases; Human disease related genes:Cancers:Cancers of the digestive system; Human disease related genes:Endocrine and metabolic diseases:Adrenal gland diseases; Cancer-related genes:Mutated cancer genes; Cancer-related genes:Mutational cancer driver genes; Human disease related genes:Cancer…	Plasma membrane (Supported); Additional: Golgi apparatus	(M31)PID BETA CATENIN DEG PATHWAY; (M90)PID WNT CANONICAL PATHWAY; (M83)PID CDC42 REG PATHWAY	(M5896)HALLMARK TGF BETA SIGNALING; (M5893)HALLMARK MITOTIC SPINDLE
120	ZNF124	7678	zinc finger protein 124	ZNF124 is a human gene that encodes a protein with a KRAB-A box at its amino terminus and multiple repeated Kruppel-type zinc finger motifs at its carboxy terminus. This protein may function as a transcription factor and is involved in the inhibition of apoptotic cell death induced by irradiation or exposure to etoposide. The expression of ZNF124 is increased after vascular endothelial growth fac…	GO:0006357 regulation of transcription by RNA polymerase II;GO:0006355 regulation of DNA-templated transcription;GO:2001141 regulation of RNA biosynthetic process	Predicted intracellular proteins; Transcription factors:Zinc-coordinating DNA-binding domains	Nuclear membrane;Nucleoplasm (Approved)
121	DSCC1	79075	DNA replication and sister chromatid cohesion 1	DSCC1 is a human gene that plays a role in DNA replication and sister chromatid cohesion. It is part of an alternative replication factor C (RFC) complex, along with CHTF18 and CHTF8, which helps to load PCNA onto DNA during the S phase of the cell cycle. This process is essential for the accurate replication of DNA and the maintenance of genetic stability. DSCC1's function in this complex highli…	GO:0034421 post-translational protein acetylation;GO:0034086 maintenance of sister chromatid cohesion;GO:0034088 maintenance of mitotic sister chromatid cohesion	Predicted intracellular proteins	Nucleoplasm (Approved)		(M5925)HALLMARK E2F TARGETS
122	DRC8	84288	dynein regulatory complex subunit 8	The EFCAB2 gene encodes a protein that has two EF-hand calcium-binding domains, but its function is currently unknown. There have been observations of alternatively spliced transcripts.		Predicted intracellular proteins	Cytosol;Mid piece;Plasma membrane (Approved); Additional: Mitochondria
123	DAGLA	747	diacylglycerol lipase alpha	The DAGLA gene encodes for an enzyme called diacylglycerol lipase alpha, which is involved in the production of a type of endocannabinoid called 2-arachidonoyl-glycerol. Endocannabinoids are molecules that bind to cannabinoid receptors in the body and play a role in various physiological processes such as pain sensation, mood regulation, and appetite. The function of DAGLA in the biosynthesis of …	GO:0098920 retrograde trans-synaptic signaling by lipid;GO:0098921 retrograde trans-synaptic signaling by endocannabinoid;GO:1901696 cannabinoid biosynthetic process	Enzymes; Potential drug targets; ENZYME proteins:Hydrolases; Disease related genes		(M266)PID NCADHERIN PATHWAY
124	FBXO9	26268	F-box protein 9	FBXO9 is a gene that belongs to the F-box protein family and encodes a protein that belongs to the Fbxs class. F-box proteins are characterized by an approximately 40 amino acid motif and are one of the four subunits of the ubiquitin protein ligase complex called SCFs. This complex functions in phosphorylation-dependent ubiquitination. The F-box proteins are divided into three classes: Fbws conta…	GO:1904037 positive regulation of epithelial cell apoptotic process;GO:1904035 regulation of epithelial cell apoptotic process;GO:0031146 SCF-dependent proteasomal ubiquitin-dependent protein catabolic process	Predicted intracellular proteins	Centrosome (Approved)		(M5945)HALLMARK HEME METABOLISM
125	AIMP2	7965	aminoacyl tRNA synthetase complex interacting multifunctional protein 2	AIMP2 is a non-enzymatic factor that is part of the aminoacyl-tRNA synthetase complex, which contains nine different aminoacyl-tRNA synthetases and three non-enzymatic factors. It is required for the assembly and stability of the complex.	GO:0060510 type II pneumocyte differentiation;GO:0061140 lung secretory cell differentiation;GO:0060479 lung cell differentiation	Predicted intracellular proteins; Human disease related genes:Congenital disorders of metabolism:Congenital disorders of lipid/glycolipid metabolism; Disease related genes	Cytosol (Approved)		(M5928)HALLMARK MYC TARGETS V2; (M5926)HALLMARK MYC TARGETS V1
126	EXOG	9941	exo/endonuclease G	EXOG is a gene that encodes an enzyme with both endo and exonuclease activity. The enzyme is responsible for breaking down ester linkages at the 5' end of a nucleic acid chain. It is primarily found in the mitochondria and may play a role in programmed cell death. There are multiple variants of the gene due to alternative splicing, and a pseudogene exists on chromosome 18.	GO:0006309 apoptotic DNA fragmentation;GO:0030262 apoptotic nuclear changes;GO:0006921 cellular component disassembly involved in execution phase of apoptosis	Predicted intracellular proteins	Mitochondria (Supported)
127	HELLS	3070	helicase, lymphoid specific	The HELLS gene encodes a helicase that is specific to lymphoid cells. Helicases are enzymes that separate DNA strands during processes such as replication, repair, recombination, and transcription. This protein is believed to be involved in cellular proliferation and may contribute to the development of leukemia. Different versions of the gene, called isoforms, have been identified due to alterna…	GO:0141119 chromosomal DNA methylation maintenance following DNA replication;GO:0031508 pericentric heterochromatin formation;GO:0044027 negative regulation of gene expression via chromosomal CpG island methylation	Predicted intracellular proteins; Human disease related genes:Immune system diseases:Primary immunodeficiency; Disease related genes	Nucleoplasm (Approved); Additional: Golgi apparatus;Vesicles	(M236)PID DELTA NP63 PATHWAY	(M5925)HALLMARK E2F TARGETS
128	GPATCH4	54865	G-patch domain containing 4 (gene/pseudogene)	GPATCH4 is a gene that encodes a protein containing a G-patch domain, which enables RNA binding activity. It is predicted to play a role in hematopoietic progenitor cell differentiation, which is the process by which blood cells are formed from stem cells. GPATCH4 may act upstream of this process, meaning it could be involved in regulating the genes and proteins that control hematopoietic differe…		Predicted intracellular proteins	Nucleoli (Enhanced); Additional: Nucleoplasm
129	DPF1	8193	double PHD fingers 1	DPF1, also known as double PHD fingers 1, is a gene that encodes a protein involved in binding to specific sequences of double-stranded DNA. It is predicted to play a role in regulating gene expression, particularly in the nervous system, and may be involved in both positive and negative regulation of transcription by RNA polymerase II. DPF1 is predicted to be located in the cytoplasm and to be p…	GO:2000819 regulation of nucleotide-excision repair;GO:0070316 regulation of G0 to G1 transition;GO:0030071 regulation of mitotic metaphase/anaphase transition	Predicted intracellular proteins	Cytosol;Nucleoplasm (Approved); Additional: Mitochondria
130	POLR3B	55703	RNA polymerase III subunit B	POLR3B is a gene that encodes the second largest subunit of RNA polymerase III, which is responsible for synthesizing transfer and small ribosomal RNAs in eukaryotes. The largest subunit and the encoded protein form the catalytic center of RNA polymerase III. Mutations in this gene have been linked to hypomyelinating leukodystrophy, a rare genetic disorder that affects the white matter of the bra…	GO:0042796 snRNA transcription by RNA polymerase III;GO:0009301 snRNA transcription;GO:0006383 transcription by RNA polymerase III	ENZYME proteins:Transferases; Potential drug targets; Human disease related genes:Congenital disorders of metabolism:Congenital disorders of lipid/glycolipid metabolism; RNA polymerase related proteins; Predicted intracellular proteins; Human disease related genes:Nervous system diseases:Neurodegenerative diseases; Enzymes; Disease related genes	Nuclear speckles (Approved)
131	ESCO2	157570	establishment of sister chromatid cohesion N-acetyltransferase 2	The ESCO2 gene is responsible for encoding a protein that may have acetyltransferase activity and is necessary for the establishment of sister chromatid cohesion during the S phase of mitosis. Mutations in this gene have been linked to Roberts syndrome, a rare genetic disorder characterized by limb and facial abnormalities, growth retardation, and intellectual disability. The protein produced by …	GO:0034421 post-translational protein acetylation;GO:0007064 mitotic sister chromatid cohesion;GO:0006473 protein acetylation	Predicted intracellular proteins; Human disease related genes:Congenital malformations:Other congenital malformations; Human disease related genes:Congenital malformations:Congenital malformations of the musculoskeletal system; Disease related genes	Nucleoplasm (Supported); Additional: Cell Junctions;Golgi apparatus
132	E2F8	79733	E2F transcription factor 8	E2F8 is a gene that belongs to a family of transcription factors that control the expression of genes necessary for cell cycle progression. This gene is responsible for regulating the transition from G1 to S phase by ensuring that the nucleus divides at the appropriate time. There are multiple variants of the gene that have been identified, but they all encode the same protein.	GO:0033301 cell cycle comprising mitosis without cytokinesis;GO:0032877 positive regulation of DNA endoreduplication;GO:0032875 regulation of DNA endoreduplication	Predicted intracellular proteins; Transcription factors:Helix-turn-helix domains	Nucleoli;Nucleoplasm (Supported); Additional: Cytosol		(M5925)HALLMARK E2F TARGETS
133	PRR22	163154	proline rich 22	PRR22 (Proline Rich 22) is a human gene that encodes a protein containing proline-rich domains. The function of this gene is not well understood, but it has been suggested to play a role in cell signaling and regulation of gene expression. PRR22 has been found to be expressed in various tissues, including the brain, heart, and liver. Mutations in this gene have been associated with certain types …		Predicted intracellular proteins	Nucleoplasm (Approved); Additional: Cytosol;Vesicles
134	WBP4	11193	WW domain binding protein 4	WBP4, or WW domain binding protein 4, is a gene that encodes a protein containing a WW domain, which interacts with proline-rich ligands. The protein is a spliceosomal protein that may play a role in cross-intron bridging of U1 and U2 snRNPs in the spliceosomal complex A. The function of this protein is not fully understood, but it is believed to be involved in RNA splicing, which is the process …	GO:0045292 mRNA cis splicing, via spliceosome;GO:0000398 mRNA splicing, via spliceosome;GO:0000377 RNA splicing, via transesterification reactions with bulged adenosine as nucleophile	Predicted intracellular proteins	Nucleoplasm (Supported); Additional: Plasma membrane;Vesicles
135	ZSCAN5A	79149	zinc finger and SCAN domain containing 5A	ZSCAN5A is a human gene that encodes a protein containing both zinc finger and SCAN domains. This protein is predicted to have sequence-specific double-stranded DNA binding activity and may be involved in regulating transcription by RNA polymerase II. It is also predicted to be located in the nucleus.	GO:0006357 regulation of transcription by RNA polymerase II;GO:0006355 regulation of DNA-templated transcription;GO:2001141 regulation of RNA biosynthetic process	Predicted intracellular proteins; Transcription factors:Zinc-coordinating DNA-binding domains	Nuclear speckles (Uncertain)
136	ZNF75A	7627	zinc finger protein 75A	ZNF75A is a human gene that encodes for a zinc finger protein 75a. This protein is involved in sequence-specific double-stranded DNA binding activity and is predicted to be located in the nucleus. It is also predicted to play a role in negative regulation of transcription by RNA polymerase II.	GO:0006357 regulation of transcription by RNA polymerase II;GO:0006355 regulation of DNA-templated transcription;GO:2001141 regulation of RNA biosynthetic process	Predicted intracellular proteins; Transcription factors:Zinc-coordinating DNA-binding domains	Nucleoplasm (Approved); Additional: Nucleoli fibrillar center
137	HERC6	55008	HECT and RLD domain containing E3 ubiquitin protein ligase family member 6	HERC6 is a gene that belongs to the HERC family of ubiquitin ligases. It contains a HECT domain and at least 1 RCC1-like domain (RLD). The HECT domain is predicted to catalyze the formation of a thioester with ubiquitin before transferring it to a substrate, while the RLD is predicted to act as a guanine nucleotide exchange factor for small G proteins. The gene is involved in the process of ubiqu…	GO:0002244 hematopoietic progenitor cell differentiation;GO:0006511 ubiquitin-dependent protein catabolic process;GO:0019941 modification-dependent protein catabolic process	ENZYME proteins:Transferases; Predicted intracellular proteins; Enzymes	Cytosol (Approved); Additional: Nucleoplasm		(M5911)HALLMARK INTERFERON ALPHA RESPONSE; (M5913)HALLMARK INTERFERON GAMMA RESPONSE
138	POLR3C	10623	RNA polymerase III subunit C	POLR3C is a gene that encodes for a subunit of RNA polymerase III, which is involved in the transcription of genes that produce small RNA molecules. The protein produced by this gene enables the binding of single-stranded DNA and is located in the nucleoplasm. POLR3C is also involved in the positive regulation of the innate immune response and interferon-beta production. This gene is part of the …	GO:0006359 regulation of transcription by RNA polymerase III;GO:0032728 positive regulation of interferon-beta production;GO:0032648 regulation of interferon-beta production	Predicted intracellular proteins; RNA polymerase related proteins	Nucleoplasm (Enhanced)		(M5898)HALLMARK DNA REPAIR
139	STXBP5	134957	syntaxin binding protein 5	STXBP5 is a gene that encodes a protein called syntaxin binding protein 5. This protein is involved in neurotransmitter release by stimulating the formation of SNARE complexes, which are responsible for docking and fusion of synaptic vesicles with the presynaptic plasma membrane. In rats, a similar protein dissociates syntaxin 1 from the Munc18/n-Sec1/rbSec1 complex to form an intermediate 10S co…	GO:0010807 regulation of synaptic vesicle priming;GO:2000300 regulation of synaptic vesicle exocytosis;GO:0006893 Golgi to plasma membrane transport	Predicted intracellular proteins	Cytosol (Enhanced)
140	MAP10	54627	microtubule associated protein 10	MAP10, or microtubule associated protein 10, is a gene that encodes a protein that binds to microtubules and is involved in organizing the microtubule cytoskeleton. It also plays a role in regulating cytokinesis, the process by which a cell divides into two daughter cells. MAP10 is located in the microtubule cytoskeleton and midbody, a structure that forms during cytokinesis. This gene is importa…	GO:0000022 mitotic spindle elongation;GO:0051256 mitotic spindle midzone assembly;GO:0051231 spindle elongation	Predicted intracellular proteins
141	LCMT2	9836	leucine carboxyl methyltransferase 2	LCMT2 is a human gene that belongs to the methyltransferase superfamily. It is an intronless gene and is believed to be the homolog of the PPM2 gene in Saccharomyces cerevisiae. The PPM2 gene is essential for the synthesis of the hypermodified guanosine Wybutosine (yW). LCMT2 is involved in the methylation of proteins and is highly variable. The function of LCMT2 is not fully understood, but it i…	GO:0031590 wybutosine metabolic process;GO:0031591 wybutosine biosynthetic process;GO:1901659 glycosyl compound biosynthetic process	ENZYME proteins:Transferases; Predicted intracellular proteins; Enzymes	Cytosol (Approved)
142	ZNF189	7743	zinc finger protein 189	ZNF189 is a human gene that encodes for a zinc finger protein. This protein belongs to the Kruppel-like zinc finger family, which contains a conserved stretch of 7 amino acids that connects a variable number of DNA-binding zinc finger repeats of the cys(2)his(2) (C2H2) type. About 30% of Kruppel-like zinc finger proteins in humans contain an N-terminal Kruppel-associated box (KRAB) domain, which …	GO:0000122 negative regulation of transcription by RNA polymerase II;GO:0045892 negative regulation of DNA-templated transcription;GO:1902679 negative regulation of RNA biosynthetic process	Predicted intracellular proteins; Transcription factors:Zinc-coordinating DNA-binding domains	Intermediate filaments (Approved)
143	BTBD6	90135	BTB domain containing 6	BTBD6 is a human gene that is predicted to play a role in neurogenesis, the process of generating new neurons in the brain. It is also predicted to be located in the cytoplasm and active in the cytosol, which are both parts of the cell where various cellular processes occur. This information is provided by the Alliance of Genome Resources as of April 2022.	GO:0022008 neurogenesis;GO:0007399 nervous system development;GO:0048731 system development	Predicted intracellular proteins	Nucleoplasm (Approved)
144	B3GALT6	126792	beta-1,3-galactosyltransferase 6	B3GALT6 is a gene that encodes an enzyme called beta-1,3-galactosyltransferase 6. This enzyme is found in the medial Golgi apparatus and is responsible for transferring galactose from UDP-galactose to substrates that contain a terminal beta-linked galactose moiety. B3GALT6 has a specific affinity for galactose-beta-1,4-xylose, which is found in the linker region of glycosamines. This enzyme is ne…	GO:0050651 dermatan sulfate proteoglycan biosynthetic process;GO:0050655 dermatan sulfate proteoglycan metabolic process;GO:0006024 glycosaminoglycan biosynthetic process	ENZYME proteins:Transferases; Potential drug targets; Predicted intracellular proteins; Human disease related genes:Congenital malformations:Congenital malformations of skin; Enzymes; Human disease related genes:Congenital malformations:Congenital malformations of the musculoskeletal system; Disease related genes			(M5891)HALLMARK HYPOXIA; (M5937)HALLMARK GLYCOLYSIS
145	RPL27A	6157	ribosomal protein L27a	RPL27A is a gene that encodes a ribosomal protein called L27a, which is a component of the 60S subunit of ribosomes. Ribosomes are organelles that catalyze protein synthesis and are composed of RNA and proteins. The L27a protein belongs to the L15P family of ribosomal proteins and is located in the cytoplasm. While variable expression of RPL27A has been observed in colorectal cancers compared to …	GO:0002181 cytoplasmic translation;GO:0006412 translation;GO:0010467 gene expression	Predicted intracellular proteins; Ribosomal proteins	Cytosol;Endoplasmic reticulum (Enhanced)
146	ADAMTS9	56999	ADAM metallopeptidase with thrombospondin type 1 motif 9	ADAMTS9 is a gene that belongs to the ADAMTS protein family, which includes proteins with distinct modules such as a propeptide region, a metalloproteinase domain, a disintegrin-like domain, and a thrombospondin type 1 (TS) motif. These proteins are involved in the cleavage of proteoglycans, organ development, and angiogenesis inhibition. ADAMTS9 is located on chromosome 3p14.3-p14.2, a region th…	GO:0090673 endothelial cell-matrix adhesion;GO:0045636 positive regulation of melanocyte differentiation;GO:0045634 regulation of melanocyte differentiation	Predicted intracellular proteins; Cancer-related genes:Candidate cancer biomarkers; Human disease related genes:Endocrine and metabolic diseases:Diabetes; Predicted secreted proteins	Endoplasmic reticulum (Supported); Additional: Vesicles	(M3468)NABA ECM REGULATORS; (M5885)NABA MATRISOME ASSOCIATED; (M5889)NABA MATRISOME
147	LDLRAP1	26119	low density lipoprotein receptor adaptor protein 1	LDLRAP1 is a gene that encodes a cytosolic protein with a phosphotyrosine binding domain. This domain interacts with the cytoplasmic tail of the LDL receptor. Mutations in this gene can cause autosomal recessive hypercholesterolemia, a disorder characterized by high levels of cholesterol in the blood due to malfunction of the LDL receptor.	GO:0090118 receptor-mediated endocytosis involved in cholesterol transport;GO:1905602 positive regulation of receptor-mediated endocytosis involved in cholesterol transport;GO:0032382 positive regulation of intracellular sterol transport	Predicted intracellular proteins; Human disease related genes:Cardiovascular diseases:Vascular diseases; Human disease related genes:Congenital disorders of metabolism:Congenital disorders of lipid/glycolipid metabolism; Disease related genes	Microtubules (Approved)		(M5915)HALLMARK APICAL JUNCTION
148	SLC41A2	84102	solute carrier family 41 member 2	SLC41A2 is a human gene that is predicted to enable inorganic cation transmembrane transporter activity and be involved in magnesium ion transmembrane transport. It is also predicted to act upstream of or within metal ion transport and be an integral component of the membrane. SLC41A2 is predicted to be active in the plasma membrane.	GO:0015675 nickel cation transport;GO:0006824 cobalt ion transport;GO:0006828 manganese ion transport	Predicted intracellular proteins; Transporters:Transporter channels and pores
149	DNAJB12	54788	DnaJ heat shock protein family (Hsp40) member B12	DNAJB12 is a member of the DNAJ/HSP40 family of proteins, which play a role in regulating molecular chaperone activity by stimulating ATPase activity. These proteins typically have three domains, including a conserved J domain, a G/F-rich region, and a cysteine-rich domain containing motifs resembling a zinc finger domain. DNAJB12 is an evolutionarily conserved protein, and its specific function …	GO:0071218 cellular response to misfolded protein;GO:0051788 response to misfolded protein;GO:0036503 ERAD pathway	Transporters:Transporter channels and pores	Endoplasmic reticulum;Nuclear membrane (Supported)
150	CBFA2T2	9139	CBFA2/RUNX1 partner transcriptional co-repressor 2	CBFA2T2 is a gene that encodes a protein that binds to a complex of two other proteins, AML1 and MTG8, which are involved in the development of acute myeloid leukemia (AML). In AML, a common genetic abnormality involves a translocation between chromosomes 8 and 21, which results in the fusion of the RUNX1 and CBFA2T1 genes. The resulting chimeric protein is thought to block the differentiation of…	GO:0060575 intestinal epithelial cell differentiation;GO:0045746 negative regulation of Notch signaling pathway;GO:0002065 columnar/cuboidal epithelial cell differentiation	Predicted intracellular proteins; Disease related genes	Nuclear speckles (Approved)
151	CCDC71	64925	coiled-coil domain containing 71	CCDC71 is a human gene that is predicted to play a role in cellular lipid metabolism and the positive regulation of fat cell differentiation. It contains a coiled-coil domain, which is a structural motif commonly found in proteins involved in protein-protein interactions. The exact function of CCDC71 is not yet fully understood, but it is believed to be involved in the regulation of lipid metabol…		Predicted intracellular proteins	Nuclear membrane (Approved)
152	ARHGEF39	84904	Rho guanine nucleotide exchange factor 39	ARHGEF39 is a human gene that encodes a protein called Rho guanine nucleotide exchange factor 39. This protein is predicted to have guanyl-nucleotide exchange factor activity and is involved in the positive regulation of cell migration. It is located in the plasma membrane. This information is provided by the Alliance of Genome Resources as of April 2022.	GO:0030335 positive regulation of cell migration;GO:2000147 positive regulation of cell motility;GO:0040017 positive regulation of locomotion	Predicted intracellular proteins
153	CSNK2A3	283106	casein kinase 2 alpha 3	CSNK2A3 is a gene that encodes a protein similar to the casein kinase II alpha protein, which is a complex that phosphorylates various substrates including casein. The alpha subunit is the catalytic component of the complex. There are conflicting reports on whether this gene is a protein-coding gene or a processed pseudogene. Mutations in this gene may be linked to an increased susceptibility to …	GO:0030307 positive regulation of cell growth;GO:0045732 positive regulation of protein catabolic process;GO:0006302 double-strand break repair	ENZYME proteins:Transferases; Predicted intracellular proteins; Kinases; Enzymes	Nucleoplasm (Approved)
154	SAYSD1	55776	SAYSVFN motif domain containing 1	SAYSD1 is a human gene that encodes for a protein containing the SAYSVFN motif domain. It is located within an intracellular membrane-bound organelle. Further information about the gene is not provided in the Gene Summary.	GO:0006515 protein quality control for misfolded or incompletely synthesized proteins;GO:0072344 rescue of stalled ribosome;GO:0032790 ribosome disassembly		Vesicles (Supported)
155	KAT14	57325	lysine acetyltransferase 14	KAT14, also known as lysine acetyltransferase 14, is a gene that encodes a protein containing an acetyltransferase domain. The protein binds to one of the LIM domains of CSRP2, a protein that acts as a protein adapter, bridging two or more proteins to form a larger protein complex. While the protein encoded by KAT14 has been detected in the cytoplasm, it is predominantly a nuclear protein. Altern…	GO:0045995 regulation of embryonic development;GO:0051302 regulation of cell division;GO:0006338 chromatin remodeling	Predicted intracellular proteins
156	ZNF311	282890	zinc finger protein 311	ZNF311 is a human gene that encodes for a zinc finger protein. This protein is predicted to have the ability to bind to DNA and regulate transcription by RNA polymerase II. It is also predicted to be active in the nucleus. The exact function of ZNF311 is not yet fully understood, but it is believed to play a role in the regulation of gene expression. Further research is needed to fully understand…	GO:0006357 regulation of transcription by RNA polymerase II;GO:0006355 regulation of DNA-templated transcription;GO:2001141 regulation of RNA biosynthetic process	Predicted intracellular proteins; Transcription factors:Zinc-coordinating DNA-binding domains
157	CAP2	10486	cyclase associated actin cytoskeleton regulatory protein 2	CAP2, or cyclase associated actin cytoskeleton regulatory protein 2, is a gene that was identified due to its similarity to the gene for human adenylyl cyclase-associated protein. The function of the protein encoded by CAP2 is currently unknown, but it has been observed to interact with both adenylyl cyclase-associated protein and actin. This suggests that CAP2 may play a role in regulating the c…	GO:0019933 cAMP-mediated signaling;GO:0099140 presynaptic actin cytoskeleton organization;GO:0099187 presynaptic cytoskeleton organization	Cancer-related genes:Mutated cancer genes; Predicted intracellular proteins	Cytosol;Nucleoplasm (Approved); Additional: Plasma membrane		(M5942)HALLMARK UV RESPONSE DN; (M5930)HALLMARK EPITHELIAL MESENCHYMAL TRANSITION
158	ZNF513	130557	zinc finger protein 513	ZNF513 is a human gene that encodes for a zinc finger protein involved in regulating gene expression during retinal development. Mutations in this gene have been linked to autosomal-recessive retinitis pigmentosa, a genetic disorder that causes progressive vision loss. Two different versions of the gene have been identified, each producing a slightly different protein isoform.	GO:0060041 retina development in camera-type eye;GO:0007601 visual perception;GO:0050953 sensory perception of light stimulus	Predicted intracellular proteins; Human disease related genes:Nervous system diseases:Eye disease; Transcription factors:Zinc-coordinating DNA-binding domains; Disease related genes
159	EED	8726	embryonic ectoderm development	The EED gene is a member of the Polycomb-group family and is involved in maintaining the transcriptional repressive state of genes over successive cell generations. It interacts with various proteins, including enhancer of zeste 2, integrin beta7, HIV-1 MA protein, and histone deacetylase proteins. EED mediates repression of gene activity through histone deacetylation and may act as a specific re…	GO:2000011 regulation of adaxial/abaxial pattern formation;GO:0140718 facultative heterochromatin formation;GO:0071514 genomic imprinting	Predicted intracellular proteins; Human disease related genes:Congenital malformations:Other congenital malformations; Disease related genes	Nucleoplasm (Supported); Additional: Cytosol		(M5925)HALLMARK E2F TARGETS
160	WDR77	79084	WD repeat domain 77	WDR77 is a gene that encodes a protein that acts as an androgen receptor coactivator. It forms a complex with protein arginine methyltransferase 5, which modifies specific arginines to dimethylarginines in several spliceosomal Sm proteins. The protein may be involved in the early stages of prostate cancer, with most of the protein being nuclear-localized in benign cells but cytoplasmic in cancer …	GO:0060528 secretory columnal luminar epithelial cell differentiation involved in prostate glandular acinus development;GO:0060770 negative regulation of epithelial cell proliferation involved in prostate gland development;GO:0007308 oocyte construction	Predicted intracellular proteins	Cytosol;Nucleoplasm (Supported); Additional: Golgi apparatus	(M101)PID HDAC CLASSI PATHWAY
161	CCDC86	79080	coiled-coil domain containing 86	CCDC86 is a human gene that encodes for a protein containing a coiled-coil domain. This protein has been found to have RNA binding activity and is located in the nucleolus and nucleoplasm of the chromosome. The function of CCDC86 is not yet fully understood, but its RNA binding activity suggests that it may play a role in RNA processing or regulation. Further research is needed to fully elucidate…	GO:0140014 mitotic nuclear division;GO:0000280 nuclear division;GO:0007059 chromosome segregation	Predicted intracellular proteins	Mitotic chromosome;Nucleoli;Nucleoli rim (Enhanced); Additional: Nucleoplasm
162	ZNF852	285346	zinc finger protein 852	ZNF852 is a human gene that encodes for a zinc finger protein. This protein is predicted to have the ability to bind to DNA and regulate transcription by RNA polymerase II. It is also predicted to be active in the nucleus. The function of ZNF852 is not yet fully understood, but it is believed to play a role in the regulation of gene expression. Further research is needed to fully understand the f…	GO:0006357 regulation of transcription by RNA polymerase II;GO:0006355 regulation of DNA-templated transcription;GO:2001141 regulation of RNA biosynthetic process	Predicted intracellular proteins	Cytosol (Approved)
163	EN2	2020	engrailed homeobox 2	EN2, or engrailed homeobox 2, is a human gene that encodes a homeodomain-containing protein. It is a homolog of the engrailed gene found in Drosophila and the En1 and En2 genes found in mice. EN2 is involved in controlling pattern formation during the development of the central nervous system. Mutations in En1 and En2 in mice have been found to cause developmental defects that are often lethal. E…	GO:1990403 embryonic brain development;GO:0071542 dopaminergic neuron differentiation;GO:0030901 midbrain development	Predicted intracellular proteins; Transcription factors:Helix-turn-helix domains; Disease related genes	Nucleoplasm (Supported); Additional: Nucleoli;Nucleoli fibrillar center
164	MRPL1	65008	mitochondrial ribosomal protein L1	The human gene MRPL1 encodes a mitochondrial ribosomal protein L1, which is involved in protein synthesis within the mitochondrion. Mitochondrial ribosomes consist of a small 28S subunit and a large 39S subunit, with an estimated 75% protein to rRNA composition. Unlike prokaryotic ribosomes, mammalian mitoribosomes do not contain a 5S rRNA. The proteins comprising the mitoribosome differ greatly …	GO:0032543 mitochondrial translation;GO:0140053 mitochondrial gene expression;GO:0006412 translation	Predicted intracellular proteins; Ribosomal proteins	Mitochondria (Approved)
165	MLKL	197259	mixed lineage kinase domain like pseudokinase	MLKL is a gene that belongs to the protein kinase superfamily and contains a protein kinase-like domain. However, it is believed to be inactive due to the lack of several residues required for activity. MLKL plays a crucial role in TNF-induced necroptosis, a programmed cell death process, by interacting with RIP3, a key signaling molecule in the necroptosis pathway. Inhibitor studies and knockdow…	GO:0097528 execution phase of necroptosis;GO:0097527 necroptotic signaling pathway;GO:0070207 protein homotrimerization	Predicted intracellular proteins; Transporters:Transporter channels and pores; Kinases; Enzymes	Plasma membrane (Supported); Additional: Cell Junctions;Cytosol
166	GPRC5A	9052	G protein-coupled receptor class C group 5 member A	GPRC5A is a gene that encodes a protein belonging to the type 3 G protein-coupling receptor family. This protein has a signature 7-transmembrane domain motif and may be involved in the interaction between retinoid acid and G protein signalling pathways. Retinoic acid is important for development, cellular growth, and differentiation, and this gene may play a role in embryonic development and epit…	GO:0007175 negative regulation of epidermal growth factor-activated receptor activity;GO:0007176 regulation of epidermal growth factor-activated receptor activity;GO:0061099 negative regulation of protein tyrosine kinase activity	G-protein coupled receptors:GPCRs excl olfactory receptors; Predicted intracellular proteins; G-protein coupled receptors:Family 3 (C) receptors	Plasma membrane;Vesicles (Enhanced)
167	ABCB8	11194	ATP binding cassette subfamily B member 8	ABCB8 is a nuclear gene that encodes a protein targeted to the mitochondrial inner membrane. It is an ATP-dependent transporter that may facilitate the movement of organic and inorganic molecules out of the mitochondria. In mice, loss of function of the related gene disrupts iron homeostasis between the mitochondria and cytosol. Alternative splicing results in multiple transcript variants.	GO:0140141 mitochondrial potassium ion transmembrane transport;GO:1990542 mitochondrial transmembrane transport;GO:0006884 cell volume homeostasis	Predicted intracellular proteins; Transporters:Primary Active Transporters	Mitochondria (Supported); Additional: Nucleoli;Nucleoplasm		(M5905)HALLMARK ADIPOGENESIS
168	IDH3A	3419	isocitrate dehydrogenase (NAD(+)) 3 catalytic subunit alpha	IDH3A is a gene that encodes for the alpha subunit of one isozyme of NAD(+)-dependent isocitrate dehydrogenase. Isocitrate dehydrogenases are enzymes that catalyze the oxidative decarboxylation of isocitrate to 2-oxoglutarate. There are two distinct subclasses of isocitrate dehydrogenases, one of which utilizes NAD(+) as the electron acceptor and the other NADP(+). NAD(+)-dependent isocitrate deh…	GO:0006102 isocitrate metabolic process;GO:0072350 tricarboxylic acid metabolic process;GO:0006099 tricarboxylic acid cycle	Disease related genes; Predicted intracellular proteins; FDA approved drug targets:Small molecule drugs; Citric acid cycle related proteins; Human disease related genes:Nervous system diseases:Eye disease; Enzymes; ENZYME proteins:Oxidoreductases	Mitochondria (Enhanced)		(M5905)HALLMARK ADIPOGENESIS; (M5936)HALLMARK OXIDATIVE PHOSPHORYLATION
169	SOS2	6655	SOS Ras/Rho guanine nucleotide exchange factor 2	The human gene SOS2 is a regulatory protein that plays a role in the positive regulation of ras proteins. Mutations in this gene have been linked to Noonan Syndrome-9, a genetic disorder that affects various parts of the body and can cause developmental delays, heart defects, and other health problems. The SOS2 gene is a member of the SOS Ras/Rho guanine nucleotide exchange factor family, which a…	GO:2000973 regulation of pro-B cell differentiation;GO:1905456 regulation of lymphoid progenitor cell differentiation;GO:0033081 regulation of T cell differentiation in thymus	RAS pathway related proteins; Predicted intracellular proteins; Human disease related genes:Congenital malformations:Other congenital malformations; Disease related genes	Nucleoplasm;Vesicles (Approved)	(M1718)SIG IL4RECEPTOR IN B LYPHOCYTES; (M269)PID RAS PATHWAY; (M8626)SIG BCR SIGNALING PATHWAY
170	ERH	2079	ERH mRNA splicing and mitosis factor	ERH is a human gene that is involved in various cellular processes such as mRNA splicing and mitosis. It is predicted to play a role in pyrimidine nucleoside metabolic processes and has been found to have methyl-CpG binding activity. ERH is located in the midbody and nucleus and is part of a complex called the methylosome.	GO:0006213 pyrimidine nucleoside metabolic process;GO:0009116 nucleoside metabolic process;GO:1901657 glycosyl compound metabolic process	Predicted intracellular proteins	Nucleoplasm (Approved); Additional: Cytosol		(M5926)HALLMARK MYC TARGETS V1
171	PSMC4	5704	proteasome 26S subunit, ATPase 4	PSMC4 is a gene that encodes a member of the triple-A family of ATPases, which is a component of the 19S regulatory subunit and plays a role in 26S proteasome assembly. The 26S proteasome is a multicatalytic proteinase complex that cleaves peptides in an ATP/ubiquitin-dependent process in a non-lysosomal pathway. The 20S core of the proteasome is composed of 4 rings of 28 non-identical subunits, …	GO:1901800 positive regulation of proteasomal protein catabolic process;GO:0001824 blastocyst development;GO:1903052 positive regulation of proteolysis involved in protein catabolic process	Predicted intracellular proteins	Cytosol;Nucleoplasm (Supported); Additional: Basal body;Mid piece;Principal piece		(M5924)HALLMARK MTORC1 SIGNALING; (M5926)HALLMARK MYC TARGETS V1; (M5937)HALLMARK GLYCOLYSIS
172	BRAP	8315	BRCA1 associated protein	BRAP (BRCA1 associated protein) is a cytoplasmic protein that plays a role in regulating nuclear targeting by retaining proteins with a nuclear localization signal in the cytoplasm. It was identified by its ability to bind to the nuclear localization signal of BRCA1 and other proteins. The function of BRAP is not fully understood, but it is believed to be involved in the regulation of cell growth…	GO:0007265 Ras protein signal transduction;GO:0000165 MAPK cascade;GO:0007264 small GTPase-mediated signal transduction	RAS pathway related proteins; ENZYME proteins:Transferases; Predicted intracellular proteins; Enzymes	Cytosol (Supported); Additional: Nuclear membrane
173	RPL26L1	51121	ribosomal protein L26 like 1	The human gene RPL26L1 encodes a protein that is similar to ribosomal protein L26. This gene undergoes alternative splicing, resulting in multiple transcript variants that all encode the same protein. The function of this protein is not well understood, but it is likely involved in the process of protein synthesis.	GO:0042273 ribosomal large subunit biogenesis;GO:0002181 cytoplasmic translation;GO:0042254 ribosome biogenesis	Predicted intracellular proteins; Ribosomal proteins	Cytosol;Endoplasmic reticulum (Approved); Additional: Nucleoli
174	DERPC	113455421	DERPC proline and glycine rich nuclear protein	DERPC is a human gene that encodes for the DERPC proline and glycine rich nuclear protein. This protein is located in the nucleoplasm, which is the fluid inside the nucleus of a cell. The function of DERPC is not well understood, but it contains proline and glycine amino acids, which are important for protein structure and function. The gene is currently being studied by researchers to better und…		Predicted intracellular proteins	Nucleoplasm (Enhanced)
175	ARMH3	79591	armadillo like helical domain containing 3	ARMH3 is a human gene that plays a role in regulating the organization of the Golgi, a cellular organelle involved in protein processing and sorting. It is located in both the Golgi membrane and cytosol. The gene's function is described as being similar to that of the armadillo protein, which is involved in cell signaling and adhesion. Further research is needed to fully understand the role of AR…	GO:1903358 regulation of Golgi organization;GO:0033043 regulation of organelle organization;GO:0051128 regulation of cellular component organization	Predicted intracellular proteins	Vesicles (Approved)
176	IFRD2	7866	interferon related developmental regulator 2	IFRD2, or interferon related developmental regulator 2, is a gene located in the nucleus. It is involved in the regulation of cell growth and differentiation, and has been shown to be upregulated in response to interferon treatment. IFRD2 has also been implicated in the development of certain cancers, including breast and prostate cancer. Further research is needed to fully understand the role of…	GO:0060612 adipose tissue development;GO:0045444 fat cell differentiation;GO:0017148 negative regulation of translation	Predicted intracellular proteins	Nucleoplasm (Approved)
177	RTCA	8634	RNA 3'-terminal phosphate cyclase	The human gene RTCA encodes a protein that belongs to the RNA 3'-phosphate cyclase family. This protein is involved in RNA metabolism and catalyzes the conversion of the 3'-phosphate of RNA substrates to a 2',3'-cyclic phosphodiester using ATP. Multiple isoforms of this protein have been observed due to alternative splicing of the gene.	GO:1905591 regulation of optical nerve axon regeneration;GO:1905592 negative regulation of optical nerve axon regeneration;GO:0048681 negative regulation of axon regeneration	ENZYME proteins:Ligase; Predicted intracellular proteins; Enzymes	Nucleoplasm (Enhanced)
178	BUB1B	701	BUB1 mitotic checkpoint serine/threonine kinase B	BUB1B is a gene that encodes a kinase involved in spindle checkpoint function. The protein is located in the kinetochore and plays a role in inhibiting the anaphase-promoting complex/cyclosome (APC/C), which delays the onset of anaphase and ensures proper chromosome segregation. Impaired spindle checkpoint function has been found in many forms of cancer.	GO:0051754 meiotic sister chromatid cohesion, centromeric;GO:0007091 metaphase/anaphase transition of mitotic cell cycle;GO:0044784 metaphase/anaphase transition of cell cycle	ENZYME proteins:Transferases; Potential drug targets; Predicted intracellular proteins; Human disease related genes:Cancers:Cancers of the digestive system; Cancer-related genes:Mutational cancer driver genes; Enzymes; Human disease related genes:Other congenital disorders:Chromosomal abnormalities; Kinases; Disease related genes	Cytosol (Supported); Additional: Basal body	(M129)PID PLK1 PATHWAY	(M5925)HALLMARK E2F TARGETS
179	GIT2	9815	GIT ArfGAP 2	The GIT2 gene belongs to the GIT protein family and encodes a protein that interacts with G protein-coupled receptor kinases and possesses ADP-ribosylation factor (ARF) GTPase-activating protein (GAP) activity. GIT proteins regulate cytoskeletal dynamics, participate in receptor internalization and membrane trafficking, and are involved in cell motility. The GIT2 protein represses lamellipodial e…	GO:0032012 regulation of ARF protein signal transduction;GO:0036465 synaptic vesicle recycling;GO:0099504 synaptic vesicle cycle	Predicted intracellular proteins	Microtubules (Approved)	(M71)PID ILK PATHWAY; (M281)PID FAK PATHWAY
180	EPN1	29924	epsin 1	EPN1, also known as epsin 1, is a gene that encodes a protein belonging to the epsin protein family. This protein binds to clathrin and plays a role in the endocytosis of clathrin-coated vesicles. Studies have shown that loss of function of EPN1 is associated with reduced tumor growth and progression in certain types of cancer.	GO:1903671 negative regulation of sprouting angiogenesis;GO:1903670 regulation of sprouting angiogenesis;GO:0007219 Notch signaling pathway	Predicted intracellular proteins	Cytosol;Plasma membrane (Approved); Additional: Nucleoplasm;Vesicles	(M214)PID ERBB1 INTERNALIZATION PATHWAY
181	WDHD1	11169	WD repeat and HMG-box DNA binding protein 1	The human gene WDHD1 encodes a protein that contains multiple WD40 domains at the N-terminus and a high mobility group (HMG) box at the C-terminus. WD40 domains are commonly found in eukaryotic proteins and may play a role in signal transduction, pre-mRNA processing, and cytoskeleton assembly. HMG boxes are also found in many eukaryotic proteins involved in chromatin assembly, transcription, and …	GO:0006261 DNA-templated DNA replication;GO:0006260 DNA replication;GO:0006281 DNA repair	Predicted intracellular proteins	Nucleoplasm (Enhanced)
182	POP4	10775	POP4 homolog, ribonuclease P/MRP subunit	POP4 is a human gene that encodes a protein subunit of small nucleolar ribonucleoprotein complexes, including the endoribonuclease for mitochondrial RNA processing complex and the ribonuclease P complex. The protein is found in the nucleus and interacts with the RNA component of these complexes, playing a role in the processing of precursor RNAs. Alternative splicing of the gene results in multip…	GO:0001682 tRNA 5'-leader removal;GO:0099116 tRNA 5'-end processing;GO:0000966 RNA 5'-end processing	Predicted intracellular proteins	Nucleoli;Nucleoplasm (Approved)		(M5922)HALLMARK UNFOLDED PROTEIN RESPONSE
183	MTG2	26164	mitochondrial ribosome associated GTPase 2	MTG2 is a human gene that encodes for mitochondrial ribosome associated GTPase 2, a small G protein that acts as a molecular switch in regulating various cellular processes such as protein synthesis, nuclear transport, membrane trafficking, and signal transduction. This gene is important for the proper functioning of mitochondria, which are organelles responsible for producing energy in cells. Mu…	GO:1902775 mitochondrial large ribosomal subunit assembly;GO:0044065 regulation of respiratory system process;GO:0061668 mitochondrial ribosome assembly	Predicted intracellular proteins
184	MTMR12	54545	myotubularin related protein 12	MTMR12 is a human gene that encodes for a protein that acts as an adaptor subunit in a complex with an active PtdIns(3)P 3-phosphatase. This protein is involved in regulating various cellular processes that are controlled by phosphatidylinositide 3-kinase-derived membrane-anchored phosphatidylinositides, such as phosphatidylinositol 3-phosphate (PtdIns(3)P). Different isoforms of the protein are …		Predicted intracellular proteins
185	PDCD2L	84306	programmed cell death 2 like	The human gene PDCD2L, also known as programmed cell death 2 like, is located in the membrane. This information is provided by the Alliance of Genome Resources as of April 2022. No further details about the function or significance of this gene are provided in the summary.	GO:0006915 apoptotic process;GO:0012501 programmed cell death;GO:0008219 cell death	Cancer-related genes:Mutated cancer genes; Predicted intracellular proteins	Mitochondria (Approved)		(M5947)HALLMARK IL2 STAT5 SIGNALING
186	EDRF1	26098	erythroid differentiation regulatory factor 1	EDRF1, also known as erythroid differentiation regulatory factor 1, is a gene that may be involved in the differentiation of erythroid cells. The protein encoded by this gene is believed to inhibit the DNA binding of GATA-1, a transcription factor involved in erythropoiesis, and may regulate the expression of alpha-globin and gamma-globin. Alternative splicing of the EDRF1 gene results in the pro…	GO:0045893 positive regulation of DNA-templated transcription;GO:1902680 positive regulation of RNA biosynthetic process;GO:0051254 positive regulation of RNA metabolic process	Predicted intracellular proteins	Nucleoplasm (Approved); Additional: Centrosome;Cytosol
187	CBX8	57332	chromobox 8	CBX8, also known as chromobox 8, is a human gene that encodes a protein involved in binding to methylated histones and negatively regulating transcription by RNA polymerase II. CBX8 is located in both chromatin and nucleoplasm and is part of the PRC1 complex. It has been identified as a biomarker for esophagus squamous cell carcinoma and glioblastoma.	GO:0032967 positive regulation of collagen biosynthetic process;GO:0010714 positive regulation of collagen metabolic process;GO:0032965 regulation of collagen biosynthetic process	Predicted intracellular proteins	Nucleoplasm (Enhanced)		(M5953)HALLMARK KRAS SIGNALING UP
188	GAPVD1	26130	GTPase activating protein and VPS9 domains 1	GAPVD1 is a human gene that encodes a protein with both GTPase activating protein binding activity and guanyl-nucleotide exchange factor activity. This protein is involved in regulating protein transport and is located in both the cytosol and plasma membrane. The gene's function is important for maintaining proper cellular processes and disruptions in its activity can lead to various diseases.	GO:0051223 regulation of protein transport;GO:0006897 endocytosis;GO:0070201 regulation of establishment of protein localization	Predicted intracellular proteins	Plasma membrane (Supported); Additional: Cytosol		(M5945)HALLMARK HEME METABOLISM
189	INIP	58493	INTS3 and NABP interacting protein	INIP (INTS3 and NABP interacting protein) is a subunit of single-stranded DNA binding complexes that play a crucial role in maintaining genome stability. These complexes are involved in G2/M checkpoint control and homologous recombination repair. The protein encoded by INIP gene interacts with INTS3 and NABP, which are important for DNA damage response and repair. INIP is essential for the proper…	GO:0044818 mitotic G2/M transition checkpoint;GO:0010972 negative regulation of G2/M transition of mitotic cell cycle;GO:1902750 negative regulation of cell cycle G2/M phase transition	Predicted intracellular proteins	Nucleoplasm (Supported)
190	ZC3H18	124245	zinc finger CCCH-type containing 18	ZC3H18 is a human gene that encodes a protein containing a zinc finger CCCH-type domain. This protein is involved in RNA destabilization and is located in the nuclear speck. It enables mRNA cap binding complex binding activity and protein-macromolecule adaptor activity, and is part of a ribonucleoprotein complex. The function of ZC3H18 is not fully understood, but it is believed to play a role in…	GO:0050779 RNA destabilization;GO:0043487 regulation of RNA stability;GO:0009896 positive regulation of catabolic process	Predicted intracellular proteins	Nuclear speckles (Enhanced)
191	MEIS2	4212	Meis homeobox 2	MEIS2 is a gene that encodes a homeobox protein belonging to the TALE family of homeodomain-containing proteins. TALE homeobox proteins are highly conserved transcription regulators that play essential roles in developmental programs. MEIS2 has multiple transcript variants that encode distinct isoforms. The protein encoded by this gene is involved in the regulation of gene expression and is essen…	GO:0110024 positive regulation of cardiac muscle myoblast proliferation;GO:0110022 regulation of cardiac muscle myoblast proliferation;GO:2000288 positive regulation of myoblast proliferation	Predicted intracellular proteins; Human disease related genes:Congenital malformations:Other congenital malformations; Transcription factors:Helix-turn-helix domains; Disease related genes	Nucleoplasm (Approved); Additional: Cytosol		(M5901)HALLMARK G2M CHECKPOINT
192	DHX37	57647	DEAH-box helicase 37	DHX37 is a gene that encodes a protein belonging to the DEAD box family of RNA helicases. These proteins are involved in various cellular processes that involve changes in RNA structure, such as translation initiation, splicing, and assembly of ribosomes and spliceosomes. DHX37 is believed to play a role in embryogenesis, spermatogenesis, and cellular growth and division, based on its distributio…	GO:2000020 positive regulation of male gonad development;GO:1905941 positive regulation of gonad development;GO:2000018 regulation of male gonad development	Predicted intracellular proteins; Potential drug targets; Human disease related genes:Reproductive system diseases:Reproductive system diseases; Enzymes; Human disease related genes:Congenital malformations:Congenital malformations of the nervous system; ENZYME proteins:Hydrolases; Disease related genes	Nuclear membrane (Approved)
193	KDM8	79831	lysine demethylase 8	KDM8 is a gene that encodes a protein called lysine demethylase 8, which is likely involved in removing certain chemical modifications from histone proteins. Studies in mice suggest that this protein may have a role in suppressing tumor growth. The gene can produce different versions of the protein due to alternative splicing, which is a process that allows a single gene to produce multiple prote…	GO:0048144 fibroblast proliferation;GO:0000086 G2/M transition of mitotic cell cycle;GO:0044839 cell cycle G2/M phase transition	Predicted intracellular proteins; Enzymes; ENZYME proteins:Oxidoreductases	Nucleoplasm (Approved); Additional: Cytosol
194	DOK3	79930	docking protein 3	DOK3, or docking protein 3, is a human gene predicted to be involved in Ras protein signal transduction and transmembrane receptor protein tyrosine kinase signaling pathway. It is also predicted to be located in the ficolin-1-rich granule membrane and plasma membrane, and to be active in the cytoplasm. This information was provided by the Alliance of Genome Resources in April 2022.	GO:0007265 Ras protein signal transduction;GO:0007264 small GTPase-mediated signal transduction;GO:0007169 cell surface receptor protein tyrosine kinase signaling pathway	Predicted intracellular proteins	Plasma membrane (Supported); Additional: Cytokinetic bridge;Cytosol;Nucleoplasm
195	ZNF594	84622	zinc finger protein 594	ZNF594 is a human gene that encodes for a zinc finger protein 594. This protein is predicted to have DNA-binding transcription activator activity, specifically for RNA polymerase II and cis-regulatory region sequence-specific DNA binding activity. It is also predicted to be involved in the regulation of transcription by RNA polymerase II. ZNF594 is located in the nucleoplasm.	GO:0006357 regulation of transcription by RNA polymerase II;GO:0006355 regulation of DNA-templated transcription;GO:2001141 regulation of RNA biosynthetic process	Predicted intracellular proteins; Transcription factors:Zinc-coordinating DNA-binding domains	Nucleoplasm (Enhanced)
196	ZNF860	344787	zinc finger protein 860	ZNF860 is a human gene that encodes for a zinc finger protein. It is predicted to have DNA-binding transcription factor activity, specifically for RNA polymerase II and cis-regulatory region sequence-specific DNA binding activity. It is also predicted to be involved in the regulation of transcription by RNA polymerase II and to be active in the nucleus.	GO:0006357 regulation of transcription by RNA polymerase II;GO:0006355 regulation of DNA-templated transcription;GO:2001141 regulation of RNA biosynthetic process	Predicted intracellular proteins; Transcription factors:Zinc-coordinating DNA-binding domains	Nucleoli;Nucleoli rim (Approved); Additional: Nucleoplasm
197	ACTRT3	84517	actin related protein T3	ACTRT3 is a human gene that is predicted to be located in the nucleus of male germ cells. It is an actin-related protein, meaning it is structurally similar to actin, a protein that plays a key role in cell movement and shape. However, the specific function of ACTRT3 is not yet fully understood. The gene is currently being studied by researchers to determine its role in male germ cell development…		Predicted intracellular proteins	Nucleoplasm (Approved); Additional: Acrosome;Centrosome;Cytosol
198	PLGLB1	5343	plasminogen like B1	PLGLB1 is a human gene that is predicted to enable serine-type endopeptidase activity and be involved in proteolysis. It is also predicted to be located in the extracellular region. The gene's function is not fully understood, but it is believed to play a role in the breakdown of proteins. PLGLB1 is a plasminogen-like gene, meaning it shares similarities with plasminogen, a protein involved in bl…		Predicted secreted proteins	Vesicles (Approved)
199	ZNF485	220992	zinc finger protein 485	ZNF485 is a human gene that encodes for a zinc finger protein. This protein is predicted to have DNA-binding transcription activator activity, specifically for RNA polymerase II and cis-regulatory region sequence-specific DNA binding activity. It is also predicted to be involved in the regulation of transcription by RNA polymerase II and to be active in the nucleus.	GO:0000122 negative regulation of transcription by RNA polymerase II;GO:0045944 positive regulation of transcription by RNA polymerase II;GO:0045892 negative regulation of DNA-templated transcription	Predicted intracellular proteins; Transcription factors:Zinc-coordinating DNA-binding domains
200	PANO1	101927423	proapoptotic nucleolar protein 1	PANO1, also known as proapoptotic nucleolar protein 1, is a gene that plays a role in regulating protein degradation and apoptosis. It is involved in inhibiting the breakdown of proteins by the proteasome, promoting programmed cell death, and regulating protein stability. PANO1 is located in the nucleolus, a subnuclear structure involved in ribosome biogenesis. The gene's function in apoptosis su…	GO:0032435 negative regulation of proteasomal ubiquitin-dependent protein catabolic process;GO:1901799 negative regulation of proteasomal protein catabolic process;GO:2000059 negative regulation of ubiquitin-dependent protein catabolic process	Predicted intracellular proteins
201	NAGLU	4669	N-acetyl-alpha-glucosaminidase	The NAGLU gene encodes an enzyme that breaks down heparan sulfate by hydrolyzing terminal N-acetyl-D-glucosamine residues in N-acetyl-alpha-D-glucosaminides. Mutations in this gene cause mucopolysaccharidosis type IIIB (MPS-IIIB), also known as Sanfilippo syndrome B, which is characterized by the accumulation of heparan sulfate in lysosomes and its excretion in urine.	GO:1904389 rod bipolar cell differentiation;GO:0003220 left ventricular cardiac muscle tissue morphogenesis;GO:1904390 cone retinal bipolar cell differentiation	Human disease related genes:Congenital disorders of metabolism:Congenital disorders of glycan/glycoprotein metabolism; Predicted intracellular proteins; Potential drug targets; Human disease related genes:Congenital disorders of metabolism:Lysosomal storage diseases; Human disease related genes:Nervous system diseases:Neurodegenerative diseases; Enzymes; ENZYME proteins:Hydrolases; Disease relate…
202	PRKDC	5591	protein kinase, DNA-activated, catalytic subunit	PRKDC is a gene that encodes the catalytic subunit of the DNA-dependent protein kinase (DNA-PK). This protein works with the Ku70/Ku80 heterodimer protein to repair and recombine DNA double strand breaks. It belongs to the PI3/PI4-kinase family.	GO:1905219 regulation of platelet formation;GO:1905221 positive regulation of platelet formation;GO:0034462 small-subunit processome assembly	ENZYME proteins:Transferases; Potential drug targets; Predicted intracellular proteins; Cancer-related genes:Candidate cancer biomarkers; Human disease related genes:Immune system diseases:Primary immunodeficiency; Enzymes; Kinases:Atypical kinases; Disease related genes	Nucleoplasm (Enhanced)	(M42)PID DNA PK PATHWAY; (M258)PID BARD1 PATHWAY; (M249)PID PI3KCI AKT PATHWAY	(M5925)HALLMARK E2F TARGETS
203	MFN1	55669	mitofusin 1	MFN1, also known as mitofusin 1, is a human gene that plays a role in mitochondrial fusion. It is a mitochondrial membrane protein that interacts with another protein called mitofusin 2 to facilitate mitochondrial targeting. MFN1 and mitofusin 2 are homologs of the Drosophila protein fuzzy onion (Fzo). The protein encoded by MFN1 is involved in the process of mitochondrial fusion, which is import…	GO:0010918 positive regulation of mitochondrial membrane potential;GO:0045838 positive regulation of membrane potential;GO:0008053 mitochondrial fusion	Predicted intracellular proteins; Transporters:Transporter channels and pores	Mitochondria (Supported)
204	UBE2J2	118424	ubiquitin conjugating enzyme E2 J2	The UBE2J2 gene encodes a member of the E2 ubiquitin-conjugating enzyme family, which is involved in the modification of proteins with ubiquitin for degradation. This enzyme is located in the membrane of the endoplasmic reticulum. There are multiple alternatively spliced transcript variants of this gene, but the full-length nature of some variants has not been defined.	GO:0085020 protein K6-linked ubiquitination;GO:1903955 positive regulation of protein targeting to mitochondrion;GO:1903749 positive regulation of establishment of protein localization to mitochondrion	ENZYME proteins:Transferases; Predicted intracellular proteins; Enzymes
205	STX4	6810	syntaxin 4	STX4, also known as syntaxin 4, is a human gene that plays a role in various biological processes. It is involved in the assembly of the cornified envelope, the regulation of immune effector processes, and the localization of proteins. STX4 is located in different cellular components, including the basolateral plasma membrane, cytoplasmic vesicles, and lamellipodia. It is part of the SNARE comple…	GO:0043311 positive regulation of eosinophil degranulation;GO:0043309 regulation of eosinophil degranulation;GO:1903575 cornified envelope assembly	Predicted intracellular proteins; Transporters:Accessory Factors Involved in Transport; Transporters:Transporter channels and pores	Plasma membrane (Approved)	(M247)PID INSULIN GLUCOSE PATHWAY; (M232)PID ECADHERIN STABILIZATION PATHWAY	(M5915)HALLMARK APICAL JUNCTION; (M5921)HALLMARK COMPLEMENT
206	SNX5	27131	sorting nexin 5	SNX5 is a gene that belongs to the sorting nexin family and encodes a protein that contains a phosphoinositide binding domain. This protein is involved in intracellular trafficking, endosomal sorting, the phosphoinositide-signaling pathway, and macropinocytosis. Alternative splicing of this gene results in multiple transcript variants that encode different isoforms. SNX5 may play a role in the de…	GO:0007174 epidermal growth factor catabolic process;GO:0006907 pinocytosis;GO:0046628 positive regulation of insulin receptor signaling pathway	Predicted intracellular proteins	Cytosol;Vesicles (Supported)
207	MAGEF1	64110	MAGE family member F1	MAGEF1 is a gene that belongs to the MAGE superfamily and is expressed in both normal tissues and tumor cells. It is an intronless gene that contains a microsatellite repeat in the coding region. The function of MAGEF1 is not yet fully understood, but it has been suggested to play a role in cell proliferation and differentiation. Mutations in this gene have been associated with various diseases, …	GO:2000042 negative regulation of double-strand break repair via homologous recombination;GO:2000780 negative regulation of double-strand break repair;GO:0045738 negative regulation of DNA repair	Predicted intracellular proteins	Actin filaments (Approved)
208	SPR	6697	sepiapterin reductase	The SPR gene encodes an enzyme called sepiapterin reductase, which is involved in the production of tetrahydrobiopterin (BH4). BH4 is important for the proper functioning of neurotransmitters in the brain. Mutations in the SPR gene can lead to a condition called DOPA-responsive dystonia due to sepiaterin reductase deficiency. This condition is characterized by involuntary muscle contractions and …	GO:0006729 tetrahydrobiopterin biosynthetic process;GO:0046146 tetrahydrobiopterin metabolic process;GO:0042559 pteridine-containing compound biosynthetic process	Disease related genes; Predicted intracellular proteins; Potential drug targets; Enzymes; Human disease related genes:Congenital disorders of metabolism:Congenital disorders of cofactor/vitamin metabolism; ENZYME proteins:Oxidoreductases	Cytosol;Nucleoplasm (Supported)		(M5941)HALLMARK UV RESPONSE UP
209	ASB13	79754	ankyrin repeat and SOCS box containing 13	ASB13 is a gene that encodes a protein belonging to the ankyrin repeat and SOCS box-containing (ASB) family. This protein contains an ankyrin repeat sequence and a SOCS box domain, which helps to couple suppressor of cytokine signalling (SOCS) proteins and their binding partners with the elongin B and C complex, possibly targeting them for degradation. The gene has multiple alternatively spliced …	GO:0016567 protein ubiquitination;GO:0032446 protein modification by small protein conjugation;GO:0070647 protein modification by small protein conjugation or removal	Predicted intracellular proteins	Golgi apparatus;Nucleoplasm (Approved)		(M5906)HALLMARK ESTROGEN RESPONSE EARLY
210	UFD1	7353	ubiquitin recognition factor in ER associated degradation 1	UFD1 is a human gene that encodes a protein that forms a complex with two other proteins, nuclear protein localization-4 and valosin-containing protein. This complex is essential for the degradation of ubiquitinated proteins and controls the disassembly of the mitotic spindle and the formation of a closed nuclear envelope after mitosis. Mutations in this gene have been linked to Catch 22 syndrome…	GO:0039536 negative regulation of RIG-I signaling pathway;GO:0030970 retrograde protein transport, ER to cytosol;GO:1903513 endoplasmic reticulum to cytosol transport	Predicted intracellular proteins; Transporters:Primary Active Transporters	Cytosol;Nucleoplasm (Approved); Additional: Nucleoli
211	NACC2	138151	NACC family member 2	NACC2, or NACC family member 2, is a human gene that plays a role in several cellular processes, including regulating the cell cycle and promoting apoptosis in response to DNA damage. It has been found to have DNA-binding transcription repressor activity, histone deacetylase binding activity, and protein homodimerization activity. NACC2 is located in various parts of the cell, including chromatin…	GO:1902231 positive regulation of intrinsic apoptotic signaling pathway in response to DNA damage;GO:1902229 regulation of intrinsic apoptotic signaling pathway in response to DNA damage;GO:2001244 positive regulation of intrinsic apoptotic signaling pathway	Predicted intracellular proteins	Mitochondria;Nucleoli (Approved)
212	CDC6	990	cell division cycle 6	CDC6 is a human gene that encodes a protein similar to the Cdc6 protein found in yeast. This protein is essential for the initiation of DNA replication and acts as a regulator during the early stages of DNA replication. It is located in the nucleus during the G1 phase of the cell cycle but moves to the cytoplasm at the start of the S phase. The movement of this protein is regulated by phosphoryla…	GO:0007089 traversing start control point of mitotic cell cycle;GO:1904116 response to vasopressin;GO:1904117 cellular response to vasopressin	Human disease related genes:Congenital malformations:Other congenital malformations; Predicted intracellular proteins; Cancer-related genes:Candidate cancer biomarkers; Disease related genes	Cytosol;Nucleoplasm (Approved); Additional: Cytokinetic bridge;Mitotic spindle	(M46)PID ATR PATHWAY; (M40)PID E2F PATHWAY	(M5947)HALLMARK IL2 STAT5 SIGNALING; (M5901)HALLMARK G2M CHECKPOINT; (M5907)HALLMARK ESTROGEN RESPONSE LATE
213	ARMC6	93436	armadillo repeat containing 6	The human gene ARMC6, which stands for armadillo repeat containing 6, encodes a protein whose function is currently unknown. However, a similar protein in mice suggests that it may have a conserved function. Two different versions of the gene, called transcript variants, have been identified that produce different isoforms of the protein. This information was provided by RefSeq in November 2010.	GO:0002244 hematopoietic progenitor cell differentiation;GO:0030097 hemopoiesis;GO:0048468 cell development	Predicted intracellular proteins	Cytosol (Enhanced)
214	CDC45	8318	cell division cycle 45	CDC45 is a human gene that encodes a protein with a strong similarity to Saccharomyces cerevisiae Cdc45, which is essential for the initiation of DNA replication. CDC45 is part of a complex that includes Cdc6/Cdc18, MCMs, and DNA polymerase, which is important for early steps of DNA replication in eukaryotes. The protein interacts with MCM7 and DNA polymerase alpha and plays a pivotal role in loa…	GO:1902977 mitotic DNA replication preinitiation complex assembly;GO:0071163 DNA replication preinitiation complex assembly;GO:0000727 double-strand break repair via break-induced replication	Predicted intracellular proteins; Human disease related genes:Congenital malformations:Other congenital malformations; Disease related genes	Nucleoplasm (Supported); Additional: Centrosome;Cytosol		(M5901)HALLMARK G2M CHECKPOINT; (M5926)HALLMARK MYC TARGETS V1
215	NSUN2	54888	NOP2/Sun RNA methyltransferase 2	NSUN2 is a gene that encodes a methyltransferase enzyme responsible for catalyzing the methylation of cytosine to 5-methylcytosine (m5C) at position 34 of intron-containing tRNA(Leu)(CAA) precursors. This modification is crucial for stabilizing the anticodon-codon pairing and ensuring accurate mRNA translation. The gene has multiple alternatively spliced transcript variants that encode different …	GO:0048820 hair follicle maturation;GO:0033313 meiotic cell cycle checkpoint signaling;GO:0036415 regulation of tRNA stability	Human disease related genes:Other diseases:Mental and behavioural disorders; ENZYME proteins:Transferases; Potential drug targets; Predicted intracellular proteins; Enzymes; Disease related genes	Nucleoplasm (Uncertain)	(M14)PID AURORA B PATHWAY
216	ACTR10	55860	actin related protein 10	ACTR10 is a human gene that is predicted to be involved in the retrograde axonal transport of mitochondria. It is also predicted to be located in the cytosol, extracellular region, and secretory granule. Additionally, it is predicted to be part of the dynactin complex. These findings were provided by the Alliance of Genome Resources in April 2022.	GO:0098958 retrograde axonal transport of mitochondrion;GO:0019896 axonal transport of mitochondrion;GO:0008090 retrograde axonal transport	Predicted intracellular proteins	Plasma membrane;Vesicles (Approved); Additional: Connecting piece;Flagellar centriole;Focal adhesion sites;Mid piece;Perinuclear theca;Principal piece
217	NOC4L	79050	nucleolar complex associated 4 homolog	NOC4L is a human gene that is involved in RNA binding activity and is predicted to play a role in rRNA processing. It is located in both the nucleolus and nucleoplasm.	GO:0006364 rRNA processing;GO:0016072 rRNA metabolic process;GO:0042254 ribosome biogenesis	Predicted intracellular proteins	Nucleoli (Supported); Additional: Nucleoplasm		(M5928)HALLMARK MYC TARGETS V2
218	NPR2	4882	natriuretic peptide receptor 2	NPR2, or natriuretic peptide receptor 2, is a gene that encodes for a membrane receptor for natriuretic peptides. It contains five functional domains, including an extracellular ligand-binding domain, a membrane-spanning region, and intracellular domains involved in protein kinase activity and guanylyl cyclase catalytic activity. NPR2 is the primary receptor for C-type natriuretic peptide (CNP), …	GO:0021647 vestibulocochlear nerve maturation;GO:0001549 cumulus cell differentiation;GO:0035482 gastric motility	Transporters:Accessory Factors Involved in Transport; ENZYME proteins:Lyases; Predicted intracellular proteins; FDA approved drug targets:Small molecule drugs; FDA approved drug targets:Biotech drugs; Enzymes; Kinases:RGC receptor guanylate cyclase kinases; Human disease related genes:Congenital malformations:Congenital malformations of the musculoskeletal system; Disease related genes			(M5898)HALLMARK DNA REPAIR
219	PRR19	284338	proline rich 19	PRR19 (Proline Rich 19) is a human gene that encodes a protein containing proline-rich motifs. The function of this protein is not well understood, but it has been suggested to play a role in cell adhesion and migration. PRR19 is expressed in various tissues, including the brain, heart, and skeletal muscle. Mutations in this gene have been associated with a rare genetic disorder called autosomal …	GO:0051321 meiotic cell cycle;GO:0007049 cell cycle;GO:0019953 sexual reproduction	Predicted intracellular proteins	Mitotic chromosome;Nucleoli;Nucleoli rim (Approved); Additional: Mitochondria;Nuclear bodies;Nucleoplasm
220	PDCD2	5134	programmed cell death 2	PDCD2 is a gene that encodes a nuclear protein expressed in various tissues. The expression of this gene is repressed by B-cell CLL/lymphoma 6 (BCL6), a transcriptional repressor required for lymph node germinal center development, indicating that BCL6 regulates apoptosis by affecting this protein. The gene undergoes alternative splicing, resulting in multiple transcript variants. Pseudogenes hav…	GO:1902035 positive regulation of hematopoietic stem cell proliferation;GO:1902033 regulation of hematopoietic stem cell proliferation;GO:1901532 regulation of hematopoietic progenitor cell differentiation	Predicted intracellular proteins	Nucleoplasm (Approved); Additional: Cytokinetic bridge
221	EDF1	8721	endothelial differentiation related factor 1	EDF1, or endothelial differentiation related factor 1, is a gene that encodes a protein that may play a role in regulating endothelial cell differentiation, lipid metabolism, and hormone-induced cardiomyocyte hypertrophy. The protein has also been found to act as a transcriptional coactivator by connecting the general transcription factor TATA element-binding protein (TBP) and gene-specific activ…	GO:0043388 positive regulation of DNA binding;GO:0051101 regulation of DNA binding;GO:0051099 positive regulation of binding	Predicted intracellular proteins	Cytosol;Nucleoplasm (Supported)		(M5898)HALLMARK DNA REPAIR
222	MGAT4B	11282	alpha-1,3-mannosyl-glycoprotein 4-beta-N-acetylglucosaminyltransferase B	MGAT4B is a human gene that encodes a glycosyltransferase enzyme responsible for regulating the formation of branching structures in the Golgi apparatus. This enzyme, along with its related isoenzyme A, transfers N-acetylglucosamine (GlcNAc) from UDP-GlcNAc in a beta-1,4 linkage to the Man-alpha-1,3-Man-beta-1,4-GlcNAc arm of R-Man-alpha-1,6(GlcNAc-beta-1,2-Man-alpha-1,3)Man-beta-1,4-GlcNAc-beta-…	GO:0006491 N-glycan processing;GO:0019082 viral protein processing;GO:0019080 viral gene expression	ENZYME proteins:Transferases; Predicted intracellular proteins; Enzymes	Nucleoplasm (Approved); Additional: Cytosol;Golgi apparatus;Vesicles
223	FANCL	55120	FA complementation group L	FANCL is a gene that encodes a ubiquitin ligase and is a member of the Fanconi anemia complementation group (FANC). FANC members are related by their assembly into a common nuclear protein complex rather than by sequence similarity. FANCL mediates monoubiquitination of FANCD2 and FANCI, which are proteins involved in DNA repair. Fanconi anemia is a genetic disorder characterized by cytogenetic in…	GO:0036297 interstrand cross-link repair;GO:0006513 protein monoubiquitination;GO:0006281 DNA repair	ENZYME proteins:Transferases; Potential drug targets; Human disease related genes:Cardiovascular diseases:Hematologic diseases; Predicted intracellular proteins; Enzymes; Disease related genes	Nuclear bodies (Approved); Additional: Vesicles	(M258)PID BARD1 PATHWAY; (M1)PID FANCONI PATHWAY
224	U2AF2	11338	U2 small nuclear RNA auxiliary factor 2	U2AF2 is a human gene that encodes the large subunit of the U2 auxiliary factor (U2AF), a non-snRNP protein that is required for the binding of U2 snRNP to the pre-mRNA branch site. The U2AF2 protein contains a sequence-specific RNA-binding region with 3 RNA recognition motifs and an Arg/Ser-rich domain necessary for splicing. It binds to the polypyrimidine tract of introns early during spliceoso…	GO:0048025 negative regulation of mRNA splicing, via spliceosome;GO:0050686 negative regulation of mRNA processing;GO:0033119 negative regulation of RNA splicing	Predicted intracellular proteins	Nuclear speckles;Nucleoplasm (Supported)
225	ACAD8	27034	acyl-CoA dehydrogenase family member 8	ACAD8 is a gene that encodes a mitochondrial enzyme belonging to the acyl-CoA dehydrogenase family. This enzyme plays a crucial role in the metabolism of fatty acids and branched-chain amino acids, specifically in the catabolism of the amino acid valine. Defects in the ACAD8 gene have been linked to isobutyryl-CoA dehydrogenase deficiency, a rare genetic disorder that affects the body's ability t…	GO:0006574 L-valine catabolic process;GO:0006573 valine metabolic process;GO:0009080 pyruvate family amino acid catabolic process	Human disease related genes:Congenital disorders of metabolism:Congenital disorders of amino acid metabolism; Predicted intracellular proteins; Disease related genes
226	ALDH1B1	219	aldehyde dehydrogenase 1 family member B1	ALDH1B1 is a gene that belongs to the aldehyde dehydrogenases family of proteins. This gene encodes the second enzyme of the major oxidative pathway of alcohol metabolism. Unlike other genes, ALDH1B1 does not contain introns in the coding sequence. Variations in this gene may affect the development of alcohol-related problems.	GO:0006068 ethanol catabolic process;GO:0006067 ethanol metabolic process;GO:0034310 primary alcohol catabolic process	Predicted intracellular proteins; Enzymes; ENZYME proteins:Oxidoreductases	Mitochondria (Supported)
227	THOP1	7064	thimet oligopeptidase 1	THOP1, also known as thimet oligopeptidase 1, is a gene that encodes a kininase enzyme that uses zinc as a cofactor. The protein produced by this gene is responsible for cleaving cytosolic peptides, preventing them from being displayed on antigen-presenting cells. Additionally, THOP1 can cleave neuropeptides that are less than 20 amino acids in length and can degrade beta-amyloid precursor protei…	GO:0006518 peptide metabolic process;GO:0000209 protein polyubiquitination;GO:0016567 protein ubiquitination	Enzymes; Predicted intracellular proteins; ENZYME proteins:Hydrolases; Peptidases:Metallopeptidases	Cytosol (Supported)
228	SLC25A13	10165	solute carrier family 25 member 13	SLC25A13 is a gene that belongs to the mitochondrial carrier family and encodes a protein that contains four EF-hand Ca(2+) binding motifs in the N-terminal domain. The protein is located in mitochondria and facilitates the exchange of aspartate for glutamate and a proton across the inner mitochondrial membrane. It is stimulated by calcium on the external side of the inner mitochondrial membrane.…	GO:0043490 malate-aspartate shuttle;GO:0070778 L-aspartate transmembrane transport;GO:0015810 aspartate transmembrane transport	Transporters:Electrochemical Potential-driven transporters; Human disease related genes:Congenital disorders of metabolism:Congenital disorders of amino acid metabolism; Potential drug targets; Predicted intracellular proteins; Disease related genes	Mitochondria (Supported)		(M5937)HALLMARK GLYCOLYSIS
229	NCOA5	57727	nuclear receptor coactivator 5	NCOA5, also known as nuclear receptor coactivator 5, is a gene that encodes a protein that acts as a coregulator for estrogen receptors and the orphan nuclear receptor NR1D2. The protein is located in the nucleus and is believed to have both coactivator and corepressor functions. Its interaction with nuclear receptors is not dependent on the AF2 domain, which is known to regulate interaction with…	GO:0046627 negative regulation of insulin receptor signaling pathway;GO:1900077 negative regulation of cellular response to insulin stimulus;GO:0046626 regulation of insulin receptor signaling pathway	Predicted intracellular proteins	Actin filaments;Nucleoplasm (Supported)
230	PARP12	64761	poly(ADP-ribose) polymerase family member 12	PARP12 is a member of the poly(ADP-ribose) polymerase family that enables protein ADP-ribosylase activity. It is involved in protein auto-ADP-ribosylation and protein mono-ADP-ribosylation. The gene is predicted to be located in the nucleus.	GO:0070213 protein auto-ADP-ribosylation;GO:0070633 transepithelial transport;GO:0044331 cell-cell adhesion mediated by cadherin	Predicted intracellular proteins	Nucleoplasm (Approved)		(M5911)HALLMARK INTERFERON ALPHA RESPONSE; (M5913)HALLMARK INTERFERON GAMMA RESPONSE
231	MRPL3	11222	mitochondrial ribosomal protein L3	The MRPL3 gene encodes a protein that is part of the large 39S subunit of the mitochondrial ribosome, which is responsible for protein synthesis within the mitochondrion. Mammalian mitochondrial ribosomal proteins are encoded by nuclear genes and have a different composition compared to prokaryotic ribosomes. The proteins comprising the mitoribosome differ greatly in sequence among different spec…	GO:0032543 mitochondrial translation;GO:0140053 mitochondrial gene expression;GO:0006412 translation	Predicted intracellular proteins; Ribosomal proteins; Human disease related genes:Congenital disorders of metabolism:Mitochondrial diseases; Disease related genes			(M5950)HALLMARK ALLOGRAFT REJECTION
232	PELI3	246330	pellino E3 ubiquitin protein ligase family member 3	PELI3 is a gene that encodes a scaffold protein and intermediate signaling protein involved in the innate immune response pathway. It plays a role in transmitting the immune response signal from Toll-like receptors to IRAK1/TRAF6 complexes. The gene has several transcript variants that encode different isoforms.	GO:0008592 regulation of Toll signaling pathway;GO:0010804 negative regulation of tumor necrosis factor-mediated signaling pathway;GO:0070534 protein K63-linked ubiquitination	ENZYME proteins:Transferases; Predicted intracellular proteins; Enzymes	Nucleoplasm;Vesicles (Approved); Additional: Nucleoli
233	NIP7	51388	nucleolar pre-rRNA processing protein NIP7	The human gene NIP7 encodes for a protein called nucleolar pre-rRNA processing protein NIP7. This protein is involved in the biogenesis of the ribosomal large subunit and has RNA binding activity. It is located in the cytosol, nucleolus, and nucleoplasm.	GO:0042255 ribosome assembly;GO:0042273 ribosomal large subunit biogenesis;GO:0042254 ribosome biogenesis	Predicted intracellular proteins	Nucleoli (Supported); Additional: Cytosol;Nucleoplasm		(M5928)HALLMARK MYC TARGETS V2
234	EMC6	83460	ER membrane protein complex subunit 6	EMC6 is a human gene that encodes for a protein that contributes to membrane insertase activity. It is involved in various cellular processes such as autophagosome assembly, protein insertion into the endoplasmic reticulum (ER) membrane, and tail-anchored membrane protein insertion into the ER membrane. EMC6 is an integral component of both the ER membrane and the omegasome membrane, and is part …	GO:0045050 protein insertion into ER membrane by stop-transfer membrane-anchor sequence;GO:0071816 tail-anchored membrane protein insertion into ER membrane;GO:0045048 protein insertion into ER membrane	Transporters:Primary Active Transporters	Centrosome (Approved); Additional: Nucleoplasm
235	C19orf25	148223	chromosome 19 open reading frame 25	The C19orf25 gene is located on chromosome 19 and is an open reading frame that codes for a protein of unknown function. There is limited information available on this gene, and its role in human biology is not well understood. However, it has been suggested that C19orf25 may be involved in the development or progression of certain diseases, such as cancer. Further research is needed to fully und…		Predicted intracellular proteins	Intermediate filaments (Approved)
236	TUBA8	51807	tubulin alpha 8	TUBA8 is a gene that encodes a protein called alpha tubulin 8, which is a member of the alpha tubulin protein family. Alpha tubulins are essential components of microtubules, which are structures that play a critical role in cell division, intracellular transport, and cell shape maintenance. Mutations in TUBA8 have been linked to two developmental disorders: polymicrogyria, a condition characteri…	GO:0007286 spermatid development;GO:0048515 spermatid differentiation;GO:0007281 germ cell development	Human disease related genes:Cardiovascular diseases:Hematologic diseases; Predicted intracellular proteins; Disease related genes	Microtubules (Supported)
237	GPAA1	8733	glycosylphosphatidylinositol anchor attachment 1	GPAA1 is a gene that encodes a protein involved in the attachment of glycosylphosphatidylinositol (GPI) anchors to proteins, which is a mechanism for linking proteins to the cell surface membrane. The protein is believed to function in the GPI transfer step and is expressed in both fetal and adult tissues. The protein contains several structural features, including an N-terminal signal sequence, …	GO:0016255 attachment of GPI anchor to protein;GO:0006621 protein retention in ER lumen;GO:0035437 maintenance of protein localization in endoplasmic reticulum	Human disease related genes:Congenital disorders of metabolism:Congenital disorders of lipid/glycolipid metabolism; Disease related genes	Cytosol;Endoplasmic reticulum (Approved); Additional: Centrosome;Mitochondria
238	TBC1D17	79735	TBC1 domain family member 17	TBC1D17 is a human gene that is predicted to have GTPase activator activity. It is involved in retrograde transport from endosomes to the Golgi and is located in the cytosol. This information is provided by the Alliance of Genome Resources as of April 2022.	GO:0042147 retrograde transport, endosome to Golgi;GO:0016482 cytosolic transport;GO:0016197 endosomal transport	Predicted intracellular proteins
239	DPY30	84661	dpy-30 histone methyltransferase complex regulatory subunit	DPY30 is a gene that encodes a regulatory subunit of the dpy-30 histone methyltransferase complex. This complex is responsible for adding methyl groups to histone proteins, which can affect gene expression and ultimately impact cell proliferation and differentiation. DPY30 plays a direct role in controlling cell cycle regulators and is important for the development of human hematopoietic progenit…	GO:0045815 transcription initiation-coupled chromatin remodeling;GO:0141137 positive regulation of gene expression, epigenetic;GO:0006367 transcription initiation at RNA polymerase II promoter	Predicted intracellular proteins	Nucleoplasm (Supported); Additional: Golgi apparatus
240	SLC44A2	57153	solute carrier family 44 member 2 (CTL2 blood group)	SLC44A2 is a human gene that encodes a protein belonging to the solute carrier family 44 member 2. This protein enables choline transmembrane transporter activity and is involved in choline transport and transmembrane transport. It is located in both the mitochondrion and plasma membrane. The gene's function is important for the proper functioning of cells and the body as a whole.	GO:0034229 ethanolamine transport;GO:0015871 choline transport;GO:0015837 amine transport	Predicted intracellular proteins; Transporters:Electrochemical Potential-driven transporters	Cell Junctions;Vesicles (Approved)
241	RAG1	5896	recombination activating 1	The RAG1 gene is responsible for activating the recombination of immunoglobulin V-D-J, which is important for the immune system. The gene recognizes the DNA substrate, but it requires RAG2 for stable binding and cleavage activity. Defects in the RAG1 gene can lead to various diseases.	GO:0002331 pre-B cell allelic exclusion;GO:0002329 pre-B cell differentiation;GO:0070244 negative regulation of thymocyte apoptotic process	ENZYME proteins:Transferases; Potential drug targets; Predicted intracellular proteins; Human disease related genes:Immune system diseases:Primary immunodeficiency; Enzymes; Disease related genes	Nucleoplasm (Approved); Additional: Nucleoli
242	SLC2A6	11182	solute carrier family 2 member 6	SLC2A6 is a human gene that encodes a membrane protein responsible for transporting hexose into mammalian cells. This protein contains 12 transmembrane domains and several important conserved residues. Hexose transport is essential for many cellular processes, including energy production and the synthesis of complex molecules. Mutations in SLC2A6 have been associated with various diseases, includ…	GO:0015755 fructose transmembrane transport;GO:0070837 dehydroascorbic acid transport;GO:1904659 D-glucose transmembrane transport	Transporters:Electrochemical Potential-driven transporters			(M5890)HALLMARK TNFA SIGNALING VIA NFKB
243	CCL2	6347	C-C motif chemokine ligand 2	CCL2, also known as C-C motif chemokine ligand 2, is a gene located on chromosome 17 that encodes a chemokine protein involved in immunoregulatory and inflammatory processes. It belongs to the CC subfamily of chemokines, which is characterized by two adjacent cysteine residues. CCL2 has been shown to attract monocytes and basophils, but not neutrophils or eosinophils. Elevated expression of CCL2 …	GO:0038148 chemokine (C-C motif) ligand 2 signaling pathway;GO:0035684 helper T cell extravasation;GO:2000502 negative regulation of natural killer cell chemotaxis	Candidate cardiovascular disease genes; Cancer-related genes:Candidate cancer biomarkers; Human disease related genes:Congenital malformations:Congenital malformations of the nervous system; Predicted secreted proteins	Golgi apparatus (Approved); Additional: Vesicles	(M22)PID GMCSF PATHWAY; (M65)PID FRA PATHWAY; (M196)PID IL23 PATHWAY	(M5922)HALLMARK UNFOLDED PROTEIN RESPONSE; (M5890)HALLMARK TNFA SIGNALING VIA NFKB; (M5913)HALLMARK INTERFERON GAMMA RESPONSE
244	POLR2G	5436	RNA polymerase II subunit G	POLR2G is a gene that encodes for the seventh largest subunit of RNA polymerase II, which is responsible for synthesizing messenger RNA in eukaryotes. The protein plays a role in transcription initiation and is believed to help stabilize transcribing polymerase molecules during elongation. This gene is important for the proper functioning of the transcription process and any mutations or dysregul…	GO:0060213 positive regulation of nuclear-transcribed mRNA poly(A) tail shortening;GO:0060211 regulation of nuclear-transcribed mRNA poly(A) tail shortening;GO:0045948 positive regulation of translational initiation	Predicted intracellular proteins; RNA polymerase related proteins	Nucleoplasm (Supported)		(M5898)HALLMARK DNA REPAIR
245	MTA2	9219	metastasis associated 1 family member 2	MTA2 is a gene that encodes a protein component of NuRD, a nucleosome remodeling deacetylase complex found in the nucleus of human cells. The gene has a broad expression pattern and is strongly expressed in many tissues. It is closely related to another gene that has been linked to the metastatic potential of certain carcinomas. Both genes share the same types of domains, including two DNA bindin…	GO:0071514 genomic imprinting;GO:0042659 regulation of cell fate specification;GO:0043045 epigenetic programming of gene expression	Predicted intracellular proteins; Transcription factors:Helix-turn-helix domains; Transcription factors:Zinc-coordinating DNA-binding domains	Nucleoplasm (Enhanced)	(M101)PID HDAC CLASSI PATHWAY
246	NDUFAF7	55471	NADH:ubiquinone oxidoreductase complex assembly factor 7	NDUFAF7 is a gene that encodes an assembly factor protein that plays a crucial role in the assembly and stabilization of Complex I, a large multi-subunit enzyme in the mitochondrial respiratory chain. Complex I is involved in several physiological activities in the cell, including metabolite transport and ATP synthesis. The encoded protein is a methyltransferase that methylates Arg85 of a subunit…	GO:0019918 peptidyl-arginine methylation, to symmetrical-dimethyl arginine;GO:0035247 peptidyl-arginine omega-N-methylation;GO:0035246 peptidyl-arginine N-methylation	ENZYME proteins:Transferases; Potential drug targets; Predicted intracellular proteins; Enzymes; Disease related genes
247	NMI	9111	N-myc and STAT interactor	NMI (N-myc and STAT interactor) is a gene that encodes a protein that interacts with NMYC and CMYC, two members of the oncogene Myc family, as well as other transcription factors containing a Zip, HLH, or HLH-Zip motif. The NMI protein also interacts with all STATs except STAT2 and enhances STAT-mediated transcription in response to cytokines IL2 and IFN-gamma. The gene is expressed at low levels…	GO:1902524 positive regulation of protein K48-linked ubiquitination;GO:0032687 negative regulation of interferon-alpha production;GO:0061945 regulation of protein K48-linked ubiquitination	Predicted intracellular proteins; Predicted secreted proteins	Cytosol;Nucleoplasm (Supported)		(M5911)HALLMARK INTERFERON ALPHA RESPONSE; (M5913)HALLMARK INTERFERON GAMMA RESPONSE; (M5932)HALLMARK INFLAMMATORY RESPONSE
248	LANCL2	55915	LanC like glutathione S-transferase 2	LANCL2 is a human gene that encodes for a protein called LanC like glutathione S-transferase 2. This protein is involved in several cellular processes, including binding to phosphatidylinositol-3-phosphate, -4-phosphate, and -5-phosphate. It also plays a role in negative regulation of transcription and positive regulation of the abscisic acid-activated signaling pathway. LANCL2 is located in vari…	GO:0009787 regulation of abscisic acid-activated signaling pathway;GO:0009789 positive regulation of abscisic acid-activated signaling pathway;GO:1901419 regulation of response to alcohol	Predicted intracellular proteins	Cytosol;Nucleoplasm (Supported)
249	POLR3H	171568	RNA polymerase III subunit H	POLR3H is a human gene that encodes for a subunit of RNA polymerase III, an enzyme involved in transcription. This gene enables the activity of DNA-directed 5'-3' RNA polymerase and is located in both the centrosome and nucleoplasm. It is a part of the RNA polymerase III complex, which is responsible for transcribing small non-coding RNAs. Mutations in this gene have been associated with hypomyel…	GO:0006384 transcription initiation at RNA polymerase III promoter;GO:0006383 transcription by RNA polymerase III;GO:0006352 DNA-templated transcription initiation	Predicted intracellular proteins; RNA polymerase related proteins	Nucleoplasm (Supported); Additional: Centrosome;Vesicles
250	TIMM8B	26521	translocase of inner mitochondrial membrane 8 homolog B	TIMM8B is a nuclear gene that encodes a protein involved in mitochondrial import. It belongs to a family of proteins that are similar to yeast Tim mitochondrial import proteins. The protein is transported into the intermembrane space of the mitochondrion and forms complexes that guide membrane-spanning proteins across the mitochondrial intermembrane space before they are added into the mitochondr…	GO:0045039 protein insertion into mitochondrial inner membrane;GO:0090151 establishment of protein localization to mitochondrial membrane;GO:0006626 protein targeting to mitochondrion	Predicted intracellular proteins			(M5936)HALLMARK OXIDATIVE PHOSPHORYLATION
251	EOGT	285203	EGF domain specific O-linked N-acetylglucosamine transferase	The EOGT gene encodes an enzyme that adds a sugar molecule called N-acetylglucosamine to specific amino acids in proteins that contain eukaryotic growth factor (EGF)-like domains. This modification regulates developmental signaling, including the Notch receptor. The enzyme acts in the endoplasmic reticulum lumen and mutations in this gene have been linked to Adams-Oliver syndrome 4. Alternative s…	GO:0097370 protein O-GlcNAcylation via threonine;GO:0018243 protein O-linked glycosylation via threonine;GO:0018210 peptidyl-threonine modification	Human disease related genes:Congenital malformations:Other congenital malformations; ENZYME proteins:Transferases; Potential drug targets; Predicted intracellular proteins; Enzymes; Disease related genes	Nuclear membrane;Nucleoplasm (Approved); Additional: Cytosol
252	RPP40	10799	ribonuclease P/MRP subunit p40	RPP40 is a human gene that encodes for a protein subunit called ribonuclease P/MRP subunit p40. This protein is involved in the activity of ribonuclease P, an enzyme that removes the 5'-leader sequence from precursor tRNAs. RPP40 enables ribonuclease P RNA binding activity and contributes to the overall activity of the enzyme. It is also a part of a larger, multimeric ribonuclease P complex. This…	GO:0000447 endonucleolytic cleavage in ITS1 to separate SSU-rRNA from 5.8S rRNA and LSU-rRNA from tricistronic rRNA transcript (SSU-rRNA, 5.8S rRNA, LSU-rRNA);GO:0001682 tRNA 5'-leader removal;GO:0099116 tRNA 5'-end processing	Predicted intracellular proteins	Nucleoplasm (Approved)
253	FADD	8772	Fas associated via death domain	FADD (Fas associated via death domain) is a human gene that encodes an adaptor molecule involved in mediating cell apoptotic signals. The protein interacts with various cell surface receptors, including TNFRSF6/Fas-receptor, tumor necrosis factor receptor, TNFRSF25, and TNFSF10/TRAIL-receptor, and participates in the death signaling initiated by these receptors. FADD's C-terminal death domain can…	GO:2000454 positive regulation of CD8-positive, alpha-beta cytotoxic T cell extravasation;GO:0071550 death-inducing signaling complex assembly;GO:2000451 positive regulation of CD8-positive, alpha-beta T cell extravasation	Predicted intracellular proteins; Cancer-related genes:Candidate cancer biomarkers; Disease related genes	Cytosol;Nucleoplasm (Supported)	(M79)PID TRAIL PATHWAY; (M197)PID HIV NEF PATHWAY; (M94)PID FAS PATHWAY
254	ENDOV	284131	endonuclease V	ENDOV is a human gene that encodes for an enzyme called endonuclease V. This enzyme has multiple functions, including DNA binding activity, endoribonuclease activity, and single-stranded RNA binding activity. It is predicted to be involved in DNA repair and is located in both the cytoplasmic stress granule and nucleolus.	GO:0006281 DNA repair;GO:0006259 DNA metabolic process;GO:0006974 DNA damage response	Predicted intracellular proteins
255	PLEKHS1	79949	pleckstrin homology domain containing S1	PLEKHS1 is a gene that encodes for a protein called pleckstrin homology domain containing S1. This protein is involved in the regulation of cell growth and division, as well as the formation of blood vessels. Mutations in the PLEKHS1 gene have been associated with various diseases, including cancer and cardiovascular disorders. Studies have also shown that PLEKHS1 may play a role in the developme…		Predicted intracellular proteins	Centrosome (Approved); Additional: Vesicles
256	ABRACL	58527	ABRA C-terminal like	ABRACL, also known as ABRA C-terminal like, is a human gene that is predicted to play a role in regulating actin filament-based processes. The gene's function is not yet fully understood, but it is believed to be involved in the organization and maintenance of the cytoskeleton, which is essential for cell shape, movement, and division. ABRACTL is expressed in a variety of tissues, including the b…	GO:0032970 regulation of actin filament-based process;GO:0050794 regulation of cellular process;GO:0050789 regulation of biological process	Predicted intracellular proteins	Nucleoplasm (Approved); Additional: Cytosol
257	DDX31	64794	DEAD-box helicase 31	DDX31 is a member of the DEAD-box protein family, which are RNA helicases involved in various cellular processes such as translation initiation, splicing, and assembly of ribosomes and spliceosomes. The function of DDX31 is not yet known, but it is believed to be involved in embryogenesis, spermatogenesis, and cellular growth and division. Alternative splicing of the gene generates multiple trans…	GO:0042254 ribosome biogenesis;GO:0022613 ribonucleoprotein complex biogenesis;GO:0044085 cellular component biogenesis	Enzymes; Predicted intracellular proteins; ENZYME proteins:Hydrolases	Nucleoli (Supported); Additional: Golgi apparatus;Vesicles
258	CXCL14	9547	C-X-C motif chemokine ligand 14	CXCL14 is a gene that belongs to the cytokine gene family and encodes a protein involved in immunoregulatory and inflammatory processes. It is structurally related to the CXC subfamily of cytokines and displays chemotactic activity for monocytes. However, it does not display chemotactic activity for lymphocytes, dendritic cells, neutrophils, or macrophages. CXCL14 has been implicated in the homeo…	GO:0061844 antimicrobial humoral immune response mediated by antimicrobial peptide;GO:0031640 killing of cells of another organism;GO:0141061 disruption of cell in another organism	Predicted secreted proteins		(M5883)NABA SECRETED FACTORS; (M5885)NABA MATRISOME ASSOCIATED; (M5889)NABA MATRISOME	(M5907)HALLMARK ESTROGEN RESPONSE LATE
259	LRRN4CL	221091	LRRN4 C-terminal like	LRRN4CL, also known as LRRN4 C-terminal like, is a human gene that is predicted to be an integral component of the membrane. The function of this gene is not yet fully understood, but it is believed to play a role in cell signaling and communication. LRRN4CL is located on chromosome 11 and is expressed in various tissues throughout the body. Further research is needed to fully understand the func…			Nucleoplasm (Approved); Additional: Nuclear bodies
260	EP300	2033	EP300 lysine acetyltransferase	EP300 is a gene that encodes a protein called E1A binding protein p300, which functions as a histone acetyltransferase that regulates transcription via chromatin remodeling. It plays an important role in cell proliferation and differentiation and mediates cAMP-gene regulation by binding specifically to phosphorylated CREB protein. EP300 has also been identified as a co-activator of HIF1A, which s…	GO:0036268 swimming;GO:0061921 peptidyl-lysine propionylation;GO:0140066 peptidyl-lysine crotonylation	Human disease related genes:Congenital malformations:Other congenital malformations; ENZYME proteins:Transferases; Potential drug targets; Predicted intracellular proteins; Cancer-related genes:Mutated cancer genes; Cancer-related genes:Mutational cancer driver genes; Human disease related genes:Cancers:Cancers of haematopoietic and lymphoid tissues; Enzymes; Disease related genes	Nucleoplasm (Enhanced)	(M32)PID HDAC CLASSIII PATHWAY; (M207)PID RETINOIC ACID PATHWAY; (M44)PID HIF2PATHWAY
261	CDK4	1019	cyclin dependent kinase 4	CDK4, or cyclin dependent kinase 4, is a protein that belongs to the Ser/Thr protein kinase family. It is similar to the gene products of S. cerevisiae cdc28 and S. pombe cdc2. CDK4 is a catalytic subunit of the protein kinase complex that is important for cell cycle G1 phase progression. Its activity is restricted to the G1-S phase, which is controlled by the regulatory subunits D-type cyclins a…	GO:1904636 response to ionomycin;GO:1904637 cellular response to ionomycin;GO:0071362 cellular response to ether	ENZYME proteins:Transferases; Predicted intracellular proteins; Human disease related genes:Cancers:Cancers of the breast and female genital organs; FDA approved drug targets:Small molecule drugs; Kinases:CMGC Ser/Thr protein kinases; Cancer-related genes:Mutated cancer genes; Human disease related genes:Cancers:Skin cancers; Cancer-related genes:Candidate cancer biomarkers; Enzymes; Human diseas…	Cytosol;Nucleoplasm (Supported); Additional: Nuclear membrane;Nucleoli	(M3686)SA REG CASCADE OF CYCLIN EXPR; (M1529)SA G1 AND S PHASES; (M176)PID FOXM1 PATHWAY	(M5928)HALLMARK MYC TARGETS V2; (M5923)HALLMARK PI3K AKT MTOR SIGNALING; (M5901)HALLMARK G2M CHECKPOINT
262	EIF5	1983	eukaryotic translation initiation factor 5	EIF5 is a human gene that encodes for eukaryotic translation initiation factor 5. This protein interacts with the 40S initiation complex to promote the hydrolysis of bound GTP, which leads to the joining of the 60S ribosomal subunit to the 40S initiation complex. This results in the formation of a functional 80S ribosomal initiation complex that is active in peptidyl transfer and chain elongation…	GO:0001732 formation of cytoplasmic translation initiation complex;GO:0002183 cytoplasmic translational initiation;GO:0042255 ribosome assembly	Predicted intracellular proteins	Cytosol (Supported)		(M5941)HALLMARK UV RESPONSE UP
263	TAF6L	10629	TATA-box binding protein associated factor 6 like	TAF6L is a human gene that encodes a protein that is a component of the PCAF histone acetylase complex and is structurally similar to one of the histone-like TAFs, TAF6. The PCAF histone acetylase complex, which is composed of more than 20 polypeptides some of which are TAFs, is required for myogenic transcription and differentiation. TAFs may participate in basal transcription, serve as coactiva…	GO:1904672 regulation of somatic stem cell population maintenance;GO:0051123 RNA polymerase II preinitiation complex assembly;GO:0070897 transcription preinitiation complex assembly	Predicted intracellular proteins	Nucleoplasm (Supported)
264	HCN4	10021	hyperpolarization activated cyclic nucleotide gated potassium channel 4	The HCN4 gene encodes a protein that belongs to the hyperpolarization-activated cyclic nucleotide-gated potassium channels family. This protein is essential for the cardiac pacemaking process and may also play a role in responding to sour stimuli. Mutations in this gene have been associated with sick sinus syndrome 2, which is characterized by atrial fibrillation with bradyarrhythmia or familial …	GO:0086046 membrane depolarization during SA node cell action potential;GO:0098907 regulation of SA node cell action potential;GO:0071321 cellular response to cGMP	Human disease related genes:Cardiovascular diseases:Cardiac diseases; Transporters:Transporter channels and pores; Potential drug targets; Voltage-gated ion channels:Cyclic Nucleotide-Regulated Channels; Disease related genes
265	SCN4B	6330	sodium voltage-gated channel beta subunit 4	SCN4B is a gene that encodes for one of the several subunits of sodium channels, which interact with alpha subunits to alter the kinetics of sodium channels. The protein formed by this gene creates interchain disulfide bonds with SCN2A. Mutations in this gene have been linked to long QT syndrome type 10 (LQT10). There are three protein-coding and one non-coding transcript variant of this gene.	GO:0086016 AV node cell action potential;GO:0086027 AV node cell to bundle of His cell signaling;GO:0086067 AV node cell to bundle of His cell communication	Human disease related genes:Cardiovascular diseases:Cardiac diseases; FDA approved drug targets:Small molecule drugs; Transporters:Accessory Factors Involved in Transport; Disease related genes
266	CYP4A22	284541	cytochrome P450 family 4 subfamily A member 22	CYP4A22 is a gene that belongs to the cytochrome P450 family of enzymes. These enzymes are responsible for catalyzing various reactions involved in drug metabolism, cholesterol synthesis, and lipid synthesis. CYP4A22 is located on chromosome 1p33 and is part of a cluster of cytochrome P450 genes. Alternative splicing of this gene results in the production of multiple transcript variants that enco…	GO:0048252 lauric acid metabolic process;GO:0002933 lipid hydroxylation;GO:0051791 medium-chain fatty acid metabolic process	Predicted intracellular proteins; Enzymes; ENZYME proteins:Oxidoreductases			(M5935)HALLMARK FATTY ACID METABOLISM
267	ACTG2	72	actin gamma 2, smooth muscle	ACTG2 is a gene that encodes for actin gamma 2, a smooth muscle actin found in enteric tissues. Actins are proteins involved in cell motility and the maintenance of the cytoskeleton. Alpha actins are found in muscle tissues and are a major component of the contractile apparatus, while beta and gamma actins co-exist in most cell types as components of the cytoskeleton and as mediators of internal …	GO:0090131 mesenchyme migration;GO:0090130 tissue migration;GO:0072132 mesenchyme morphogenesis	Predicted intracellular proteins; Human disease related genes:Congenital malformations:Congenital malformations of the digestive system; Disease related genes		(M16801)SIG REGULATION OF THE ACTIN CYTOSKELETON BY RHO GTPASES	(M5915)HALLMARK APICAL JUNCTION
268	RHOH	399	ras homolog family member H	RHOH is a gene that belongs to the Ras superfamily of enzymes and is expressed in hematopoietic cells. It acts as a negative regulator of cell growth and survival. Mutations or misexpression of this gene have been observed in leukemias and lymphomas. Chromosomal translocations between RHOH and BCL6 have been found in non-Hodgkin's lymphoma, resulting in fusion transcripts. Alternative splicing in…	GO:0045576 mast cell activation;GO:0043124 negative regulation of canonical NF-kappaB signal transduction;GO:0045582 positive regulation of T cell differentiation	Predicted intracellular proteins; Human disease related genes:Skin diseases:Skin and soft tissue diseases; Disease related genes; Cancer-related genes	Golgi apparatus;Vesicles (Approved)		(M5947)HALLMARK IL2 STAT5 SIGNALING
269	NME5	8382	NME/NM23 family member 5	NME5 is a member of the NME/NM23 family of genes and is predicted to have nucleoside diphosphate kinase activity. It is also involved in negative regulation of oxidative stress-induced intrinsic apoptotic signaling pathway and spermatid development. NME5 is predicted to play a role in cilium assembly, epithelial cilium movement involved in extracellular fluid movement, and ventricular system deve…	GO:0006228 UTP biosynthetic process;GO:0006183 GTP biosynthetic process;GO:0046051 UTP metabolic process	Human disease related genes:Respiratory diseases:Tracheobronchial diseases; Predicted intracellular proteins	Cytosol (Approved); Additional: Plasma membrane;Primary cilium
270	TSPAN7	7102	tetraspanin 7	TSPAN7, also known as tetraspanin 7, is a cell surface glycoprotein that belongs to the transmembrane 4 superfamily or tetraspanin family. It contains four hydrophobic domains and is involved in signal transduction events that regulate cell development, activation, growth, and motility. TSPAN7 is known to complex with integrins and may play a role in controlling neurite outgrowth. Mutations in th…		Transporters:Accessory Factors Involved in Transport; CD markers; Human disease related genes:Other diseases:Mental and behavioural disorders; Potential drug targets; Disease related genes			(M5953)HALLMARK KRAS SIGNALING UP
271	SMOC1	64093	SPARC related modular calcium binding 1	SMOC1 is a gene that encodes a protein involved in the development of eyes and limbs. Mutations in this gene have been linked to microphthalmia (abnormally small eyes) and limb anomalies. The protein is secreted and contains multiple domains, including a calcium-binding domain. Different versions of the protein can be produced through alternative splicing of the gene.	GO:0045667 regulation of osteoblast differentiation;GO:0048736 appendage development;GO:0060173 limb development	Human disease related genes:Congenital malformations:Other congenital malformations; Predicted secreted proteins; Disease related genes	Plasma membrane (Uncertain)	(M3008)NABA ECM GLYCOPROTEINS; (M5884)NABA CORE MATRISOME; (M5889)NABA MATRISOME
272	TPTE	7179	transmembrane phosphatase with tensin homology	The TPTE gene encodes a protein that is similar to the PTEN protein, which is involved in regulating cell growth and division. TPTE may play a role in the signaling pathways that control the endocrine or spermatogenic function of the testis. Alternative splicing of the gene can result in multiple forms of the protein.	GO:0006470 protein dephosphorylation;GO:0016311 dephosphorylation;GO:0034220 monoatomic ion transmembrane transport	Enzymes; ENZYME proteins:Hydrolases	Cytosol (Approved); Additional: Endoplasmic reticulum
273	MRPS21	54460	mitochondrial ribosomal protein S21	The human gene MRPS21 encodes a protein that is a part of the small 28S subunit of the mitochondrial ribosome. Mitochondrial ribosomes are responsible for protein synthesis within the mitochondrion and are composed of a small 28S subunit and a large 39S subunit. Mammalian mitochondrial ribosomal proteins are encoded by nuclear genes and have a different protein to rRNA composition compared to pro…	GO:0032543 mitochondrial translation;GO:0140053 mitochondrial gene expression;GO:0006412 translation	Predicted intracellular proteins; Ribosomal proteins	Mitochondria (Supported)
274	OAS1	4938	2'-5'-oligoadenylate synthetase 1	OAS1 is a gene that is induced by interferon and encodes a protein that synthesizes 2',5'-oligoadenylates (2-5As). This protein plays a crucial role in the innate cellular antiviral response and has been linked to other cellular processes such as cell growth and apoptosis. Alternative splicing of this gene results in multiple transcript variants with different enzymatic activities. Polymorphisms …	GO:0071659 negative regulation of IP-10 production;GO:0060700 regulation of ribonuclease activity;GO:0071658 regulation of IP-10 production	ENZYME proteins:Transferases; Potential drug targets; Predicted intracellular proteins; Enzymes; Disease related genes	Cytosol;Nucleoplasm (Supported)		(M5911)HALLMARK INTERFERON ALPHA RESPONSE
275	PPP1R3C	5507	protein phosphatase 1 regulatory subunit 3C	PPP1R3C is a gene that encodes a carbohydrate binding protein that is a subunit of the protein phosphatase 1 (PP1) complex. PP1 is responsible for reversible protein phosphorylation, which is important in various cellular activities. The encoded protein plays a role in glycogen biosynthesis by activating glycogen synthase and limiting glycogen breakdown by reducing glycogen phosphorylase activity…	GO:0005978 glycogen biosynthetic process;GO:0009250 glucan biosynthetic process;GO:0000271 polysaccharide biosynthetic process	Predicted intracellular proteins	Cytosol (Approved); Additional: Nucleoplasm;Plasma membrane		(M5891)HALLMARK HYPOXIA; (M5909)HALLMARK MYOGENESIS
276	PSD4	23550	pleckstrin and Sec7 domain containing 4	PSD4, also known as pleckstrin and Sec7 domain containing 4, is a human gene that is predicted to have guanyl-nucleotide exchange factor activity and phospholipid binding activity. It is also believed to be involved in the regulation of ARF protein signal transduction and catalytic activity. PSD4 is located in the ruffle membrane. This information is provided by the Alliance of Genome Resources a…	GO:0032012 regulation of ARF protein signal transduction;GO:0051056 regulation of small GTPase mediated signal transduction;GO:1902531 regulation of intracellular signal transduction	Predicted intracellular proteins
277	MAT1A	4143	methionine adenosyltransferase 1A	MAT1A is a gene that encodes for an enzyme called methionine adenosyltransferase 1A. This enzyme is responsible for catalyzing a two-step reaction that involves the transfer of the adenosyl moiety of ATP to methionine to form S-adenosylmethionine and tripolyphosphate, which is subsequently cleaved to PPi and Pi. S-adenosylmethionine is an important source of methyl groups for most biological meth…	GO:0009087 L-methionine catabolic process;GO:0006556 S-adenosylmethionine biosynthetic process;GO:0000098 sulfur amino acid catabolic process	ENZYME proteins:Transferases; Potential drug targets; Human disease related genes:Congenital disorders of metabolism:Congenital disorders of amino acid metabolism; Predicted intracellular proteins; Enzymes; Disease related genes	Nucleoplasm (Approved); Additional: Cytosol
278	SOX18	54345	SRY-box transcription factor 18	SOX18 is a gene that belongs to the SOX family of transcription factors and is involved in regulating embryonic development and determining cell fate. It forms a protein complex with other proteins and acts as a transcriptional regulator. The gene plays a crucial role in the development of hair, blood vessels, and lymphatic vessels. Mutations in this gene have been linked to both recessive and do…	GO:0060214 endocardium formation;GO:0048866 stem cell fate specification;GO:0003160 endocardium morphogenesis	Predicted intracellular proteins; Transcription factors:Other all-alpha-helical DNA-binding domains; Human disease related genes:Congenital malformations:Congenital malformations of skin; Disease related genes	Nucleoplasm (Approved)
279	KCNK5	8645	potassium two pore domain channel subfamily K member 5	The KCNK5 gene is a member of the potassium channel protein superfamily and contains two pore-forming P domains. It is mainly expressed in the cortical distal tubules and collecting ducts of the kidney and is highly sensitive to external pH. This suggests that it may play a crucial role in renal potassium transport.	GO:0060075 regulation of resting membrane potential;GO:0097623 potassium ion export across plasma membrane;GO:1990573 potassium ion import across plasma membrane	Voltage-gated ion channels:Two-P Potassium Channels; Transporters:Transporter channels and pores	Nucleoplasm (Approved)		(M5906)HALLMARK ESTROGEN RESPONSE EARLY; (M5907)HALLMARK ESTROGEN RESPONSE LATE
280	CFAP206	154313	cilia and flagella associated protein 206	CFAP206 is a gene that is predicted to play a role in regulating the movement of cilia and flagella, as well as in the assembly of sperm axonemes. It is also predicted to be located in motile cilia and to be part of the radial spoke. CFAP206 is expected to be active in the axoneme and ciliary basal body, and to colocalize with axonemal microtubules. These predictions are based on information prov…	GO:0003356 regulation of cilium beat frequency;GO:1901317 regulation of flagellated sperm motility;GO:0060295 regulation of cilium movement involved in cell motility	Predicted intracellular proteins
281	GLUD2	2747	glutamate dehydrogenase 2	GLUD2 is a human gene that encodes for an enzyme called glutamate dehydrogenase 2. This enzyme is found in the mitochondria and plays a role in recycling glutamate during neurotransmission. GLUD2 catalyzes the reversible oxidative deamination of glutamate to alpha-ketoglutarate. The gene is intronless, meaning it does not contain any non-coding regions within its DNA sequence.	GO:0006537 glutamate biosynthetic process;GO:0006538 L-glutamate catabolic process;GO:0043650 dicarboxylic acid biosynthetic process	Predicted intracellular proteins; Enzymes; ENZYME proteins:Oxidoreductases	Mitochondria (Approved)
282	SLC24A3	57419	solute carrier family 24 member 3	SLC24A3 is a gene that encodes for a potassium-dependent sodium/calcium exchanger, which is responsible for maintaining intracellular calcium homeostasis and electrical conduction. This gene is believed to transport one intracellular calcium and one potassium ion in exchange for four extracellular sodium ions. The function of SLC24A3 is important for the proper functioning of various physiologica…	GO:0030282 bone mineralization;GO:0010232 vascular transport;GO:0150104 transport across blood-brain barrier	Transporters:Electrochemical Potential-driven transporters	Golgi apparatus (Uncertain); Additional: Cytosol		(M5906)HALLMARK ESTROGEN RESPONSE EARLY; (M5907)HALLMARK ESTROGEN RESPONSE LATE
283	RLN1	6013	relaxin 1	RLN1 is a human gene that belongs to the insulin gene superfamily and encodes for the protein relaxin 1. Humans have three non-allelic relaxin genes, with RLN1 and RLN2 sharing high sequence homology. The protein is initially synthesized as a single-chain polypeptide but becomes active when an A chain and a B chain are linked by disulfide bonds. Relaxin is produced by the ovary and targets the re…	GO:0007565 female pregnancy;GO:0044703 multi-organism reproductive process;GO:0044706 multi-multicellular organism process	Predicted secreted proteins
284	CTTNBP2	83992	cortactin binding protein 2	CTTNBP2 is a human gene that encodes a protein with six ankyrin repeats and several proline-rich regions. This gene is similar to a gene found in rats that interacts with a central regulator of the actin cytoskeleton. The protein encoded by CTTNBP2 may also play a role in regulating the actin cytoskeleton, which is important for cell movement and shape. The function of this gene is not fully unde…	GO:1905274 regulation of modification of postsynaptic actin cytoskeleton;GO:0099159 regulation of modification of postsynaptic structure;GO:1905244 regulation of modification of synaptic structure	Predicted intracellular proteins	Midbody ring (Approved); Additional: Cytosol
285	SLC16A6	9120	solute carrier family 16 member 6	SLC16A6 is a human gene that is predicted to enable monocarboxylic acid transmembrane transporter activity and be involved in monocarboxylic acid transport. It is also predicted to be located in the membrane and be an integral component of the plasma membrane. This information is provided by the Alliance of Genome Resources as of April 2022.	GO:0015734 taurine transmembrane transport;GO:0042918 alkanesulfonate transmembrane transport;GO:0072348 sulfur compound transport	Transporters:Electrochemical Potential-driven transporters	Vesicles (Approved)		(M5890)HALLMARK TNFA SIGNALING VIA NFKB
286	S1PR3	1903	sphingosine-1-phosphate receptor 3	S1PR3 is a gene that encodes a receptor protein belonging to the EDG family of G protein-coupled receptors. This protein acts as a functional receptor for sphingosine 1-phosphate and is involved in regulating angiogenesis and vascular endothelial cell function. The protein is believed to play a role in the development of various diseases, including cancer and cardiovascular disease.	GO:1901551 negative regulation of endothelial cell development;GO:1903141 negative regulation of establishment of endothelial barrier;GO:0045602 negative regulation of endothelial cell differentiation	G-protein coupled receptors:GPCRs excl olfactory receptors; FDA approved drug targets:Small molecule drugs; G-protein coupled receptors:Lysolipids receptors		(M155)PID S1P META PATHWAY; (M55)PID S1P S1P3 PATHWAY
287	SAMD15	161394	sterile alpha motif domain containing 15	SAMD15 (Sterile Alpha Motif Domain Containing 15) is a gene that encodes a protein containing a sterile alpha motif (SAM) domain. SAMD15 is expressed in various tissues, including the brain, heart, and liver. Studies have shown that SAMD15 plays a role in cell proliferation and differentiation, and may be involved in the development of certain cancers. Additionally, SAMD15 has been linked to the …	GO:0007165 signal transduction;GO:0023052 signaling;GO:0007154 cell communication	Predicted intracellular proteins	Nuclear membrane;Nucleoplasm (Approved); Additional: Cytosol;Nucleoli
288	PIK3R1	5295	phosphoinositide-3-kinase regulatory subunit 1	The PIK3R1 gene encodes the 85 kD regulatory subunit of phosphatidylinositol 3-kinase, an enzyme that phosphorylates the inositol ring of phosphatidylinositol at the 3-prime position. This enzyme plays a crucial role in the metabolic actions of insulin, and a mutation in PIK3R1 has been linked to insulin resistance. Alternative splicing of this gene results in four transcript variants that encode…	GO:0120183 positive regulation of focal adhesion disassembly;GO:0061470 T follicular helper cell differentiation;GO:0120182 regulation of focal adhesion disassembly	Human disease related genes:Congenital malformations:Other congenital malformations; Predicted intracellular proteins; Cancer-related genes:Mutated cancer genes; Cancer-related genes:Mutational cancer driver genes; RAS pathway related proteins; Cancer-related genes:Candidate cancer biomarkers; Human disease related genes:Immune system diseases:Primary immunodeficiency; Disease related genes	Cytosol (Approved)	(M135)PID IL5 PATHWAY; (M26)PID NFKAPPAB ATYPICAL PATHWAY; (M273)PID EPHA2 FWD PATHWAY
289	BRIP1	83990	BRCA1 interacting DNA helicase 1	BRIP1 is a human gene that encodes a protein belonging to the RecQ DEAH helicase family. This protein interacts with the BRCT repeats of BRCA1, a gene associated with breast cancer. The complex formed by BRIP1 and BRCA1 is essential for the normal repair of double-strand breaks in DNA. Mutations in BRIP1 may increase the risk of developing certain types of cancer.	GO:0010705 meiotic DNA double-strand break processing involved in reciprocal meiotic recombination;GO:0000706 meiotic DNA double-strand break processing;GO:0007284 spermatogonial cell division	Cancer-related genes; Human disease related genes:Cardiovascular diseases:Hematologic diseases; Potential drug targets; Human disease related genes:Cancers:Cancers of the breast and female genital organs; Predicted intracellular proteins; Enzymes; ENZYME proteins:Hydrolases; Disease related genes	Nuclear membrane;Nucleoplasm (Supported)	(M1)PID FANCONI PATHWAY
290	HECW2	57520	HECT, C2 and WW domain containing E3 ubiquitin protein ligase 2	HECW2 is a gene that encodes a protein that belongs to a family of E3 ubiquitin ligases. This protein plays a crucial role in the proliferation, migration, and differentiation of neural crest cells by regulating the GDNF/Ret signaling pathway. It also plays a role in angiogenesis by stabilizing endothelial cell-to-cell junctions. The protein contains a C2 domain involved in membrane targeting, WW…	GO:0048814 regulation of dendrite morphogenesis;GO:0030071 regulation of mitotic metaphase/anaphase transition;GO:1902099 regulation of metaphase/anaphase transition of cell cycle	ENZYME proteins:Transferases; Potential drug targets; Predicted intracellular proteins; Human disease related genes:Congenital malformations:Congenital malformations of the nervous system; Enzymes; Disease related genes
291	DOCK8	81704	dedicator of cytokinesis 8	DOCK8 is a gene that belongs to the DOCK180 family of guanine nucleotide exchange factors. These factors interact with Rho GTPases and are involved in intracellular signaling pathways. Mutations in DOCK8 lead to the autosomal recessive form of hyper-IgE syndrome, a rare immunodeficiency disorder characterized by recurrent infections, eczema, and high levels of immunoglobulin E. Different isoforms…	GO:0061485 memory T cell proliferation;GO:1903905 positive regulation of establishment of T cell polarity;GO:1903903 regulation of establishment of T cell polarity	Human disease related genes:Other diseases:Mental and behavioural disorders; Predicted intracellular proteins; Human disease related genes:Immune system diseases:Primary immunodeficiency; Disease related genes	Cytosol;Plasma membrane (Supported)
292	CARD9	64170	caspase recruitment domain family member 9	CARD9 is a human gene that belongs to the caspase recruitment domain family. It encodes a protein that contains a caspase-associated recruitment domain (CARD), which is a protein interaction domain that regulates cell apoptosis. The protein interacts selectively with the CARD domain of BCL10, a positive regulator of apoptosis and NF-kappaB activation, and acts as a molecular scaffold for the asse…	GO:0048874 host-mediated regulation of intestinal microbiota composition;GO:0032494 response to peptidoglycan;GO:0032725 positive regulation of granulocyte macrophage colony-stimulating factor production	Human disease related genes:Immune system diseases:Other immune system diseases; Predicted intracellular proteins; Disease related genes
293	LARGE1	9215	LARGE xylosyl- and glucuronyltransferase 1	The human gene LARGE1 encodes a glycosyltransferase that is involved in the glycosylation of alpha-dystroglycan, a protein that plays a critical role in muscle function. This glycotransferase adds the final xylose and glucuronic acid to alpha-dystroglycan, allowing it to bind to ligands such as laminin 211 and neurexin. Mutations in this gene can cause several forms of congenital muscular dystrop…	GO:0035129 post-embryonic hindlimb morphogenesis;GO:0021730 trigeminal sensory nucleus development;GO:0021740 principal sensory nucleus of trigeminal nerve development	Predicted intracellular proteins; Human disease related genes:Congenital disorders of metabolism:Congenital disorders of glycan/glycoprotein metabolism; Disease related genes			(M5891)HALLMARK HYPOXIA; (M5907)HALLMARK ESTROGEN RESPONSE LATE; (M5909)HALLMARK MYOGENESIS
294	HSH2D	84941	hematopoietic SH2 domain containing	HSH2D is a human gene that plays a role in T-cell activation, which requires two signals: recognition of antigen by the T-cell receptor and a costimulatory signal provided primarily by CD28 in naive T cells. HSH2D is a target of both of these signaling pathways.	GO:0051902 negative regulation of mitochondrial depolarization;GO:1904180 negative regulation of membrane depolarization;GO:0002903 negative regulation of B cell apoptotic process	Predicted intracellular proteins	Plasma membrane (Approved); Additional: Cytosol;Focal adhesion sites
295	KIAA0040	9674	KIAA0040	KIAA0040 is a human gene that is predicted to be an integral component of the membrane. The function of this gene is not yet fully understood, but it is believed to play a role in cellular processes related to the membrane. The gene has been identified as a potential target for further research into its function and potential therapeutic applications. The Alliance of Genome Resources provides inf…		Predicted intracellular proteins	Nucleoplasm (Approved)
296	MCF2L	23263	MCF.2 cell line derived transforming sequence like	MCF2L is a gene that encodes a guanine nucleotide exchange factor that interacts with GTP-bound Rac1 and is involved in the Rho/Rac signaling pathways. It has multiple transcript variants due to alternative splicing. A variant in this gene has been linked to osteoarthritis.	GO:0035025 positive regulation of Rho protein signal transduction;GO:0051057 positive regulation of small GTPase mediated signal transduction;GO:0035023 regulation of Rho protein signal transduction	Predicted intracellular proteins		(M83)PID CDC42 REG PATHWAY; (M68)PID RHOA REG PATHWAY; (M187)PID TRKR PATHWAY
297	SOX2	6657	SRY-box transcription factor 2	SOX2 is a gene that belongs to the SRY-related HMG-box (SOX) family of transcription factors. It plays a crucial role in embryonic development and cell fate determination. The gene is responsible for maintaining stem cells in the central nervous system and regulating gene expression in the stomach. Mutations in SOX2 have been linked to optic nerve hypoplasia and syndromic microphthalmia, a severe…	GO:1904520 regulation of myofibroblast cell apoptotic process;GO:0001714 endodermal cell fate specification;GO:0090649 response to oxygen-glucose deprivation	Cancer-related genes; Human disease related genes:Congenital malformations:Congenital malformations of eye; Predicted intracellular proteins; Transcription factors:Other all-alpha-helical DNA-binding domains; Human disease related genes:Congenital malformations:Congenital malformations of the nervous system; Disease related genes	Nucleoplasm (Enhanced)
298	SYK	6850	spleen associated tyrosine kinase	The SYK gene encodes a non-receptor type tyrosine protein kinase that is expressed in hematopoietic cells and plays a role in signaling events that mediate cellular responses such as proliferation, differentiation, and phagocytosis. It is also believed to be a potential tumor suppressor in human breast carcinomas and a modulator of epithelial cell growth. The gene has multiple alternatively splic…	GO:0032752 positive regulation of interleukin-3 production;GO:0032672 regulation of interleukin-3 production;GO:0002554 serotonin secretion by platelet	Cancer-related genes; ENZYME proteins:Transferases; Predicted intracellular proteins; FDA approved drug targets:Small molecule drugs; Human disease related genes:Immune system diseases:Primary immunodeficiency; Enzymes; Kinases:Tyr protein kinases; Disease related genes	Cytosol;Plasma membrane (Approved); Additional: Vesicles	(M26)PID NFKAPPAB ATYPICAL PATHWAY; (M17200)SA B CELL RECEPTOR COMPLEXES; (M63)PID AVB3 OPN PATHWAY	(M5915)HALLMARK APICAL JUNCTION
299	PSCA	8000	prostate stem cell antigen	The human gene PSCA (prostate stem cell antigen) encodes a glycosylphosphatidylinositol-anchored cell membrane glycoprotein that is highly expressed in the prostate, bladder, placenta, colon, kidney, and stomach. It is up-regulated in a large proportion of prostate cancers and is also detected in cancers of the bladder and pancreas. Alternative splicing results in multiple transcript variants. So…	GO:0099601 regulation of neurotransmitter receptor activity;GO:0010469 regulation of signaling receptor activity;GO:0095500 acetylcholine receptor signaling pathway	Predicted intracellular proteins; Cancer-related genes:Candidate cancer biomarkers	Plasma membrane (Supported)
300	ZNF572	137209	zinc finger protein 572	ZNF572 is a human gene that encodes for a zinc finger protein 572. This protein is involved in the regulation of transcription by RNA polymerase II and is located in the nucleus. It has been found to have identical protein binding activity. The function of this gene is not yet fully understood, but it is predicted to play a role in the regulation of gene expression.	GO:0001817 regulation of cytokine production;GO:0000122 negative regulation of transcription by RNA polymerase II;GO:0045892 negative regulation of DNA-templated transcription	Predicted intracellular proteins; Transcription factors:Zinc-coordinating DNA-binding domains	Nuclear speckles (Approved)
301	SYTL2	54843	synaptotagmin like 2	SYTL2 is a human gene that encodes for a synaptotagmin-like protein (SLP) belonging to a protein family containing a C2 domain. The SLP homology domain (SHD) of this protein specifically binds to the GTP-bound form of Rab-27A, a protein involved in vesicle trafficking. SYTL2 plays a role in RAB27A-dependent vesicle trafficking and controls the distribution of melanosome in the cell periphery. Alt…	GO:0006904 vesicle docking involved in exocytosis;GO:0048278 vesicle docking;GO:0140029 exocytic process	Transporters; Predicted intracellular proteins	Golgi apparatus;Nucleoplasm (Approved); Additional: Plasma membrane		(M5924)HALLMARK MTORC1 SIGNALING
302	GPER1	2852	G protein-coupled estrogen receptor 1	GPER1, also known as G protein-coupled estrogen receptor 1, is a multi-pass membrane protein that is part of the G-protein coupled receptor 1 family. It is located in the endoplasmic reticulum and binds to estrogen, activating multiple downstream signaling pathways. This leads to an increase in cyclic AMP levels, intracellular calcium mobilization, and synthesis of phosphatidylinositol 3,4,5-tris…	GO:0030264 nuclear fragmentation involved in apoptotic nuclear change;GO:2000724 positive regulation of cardiac vascular smooth muscle cell differentiation;GO:0032962 positive regulation of inositol trisphosphate biosynthetic process	G-protein coupled receptors:GPCRs excl olfactory receptors; Transporters	Nucleoli (Approved); Additional: Cytosol;Nucleoplasm;Vesicles		(M5907)HALLMARK ESTROGEN RESPONSE LATE
303	FAM83B	222584	family with sequence similarity 83 member B	FAM83B is a human gene that encodes a protein involved in cell proliferation and the epidermal growth factor receptor signaling pathway. The protein has been shown to have binding activity with epidermal growth factor receptor, phosphatidylinositol 3-kinase, and protein kinase. FAM83B is located in both the cytoplasm and membrane of cells.	GO:0045742 positive regulation of epidermal growth factor receptor signaling pathway;GO:1901186 positive regulation of ERBB signaling pathway;GO:0042058 regulation of epidermal growth factor receptor signaling pathway	Predicted intracellular proteins
304	CCDC78	124093	coiled-coil domain containing 78	CCDC78 is a human gene that encodes a protein containing two coiled-coil domains. The function of this gene is currently unknown.	GO:0098535 de novo centriole assembly involved in multi-ciliated epithelial cell differentiation;GO:0097742 de novo centriole assembly;GO:1903251 multi-ciliated epithelial cell differentiation	Human disease related genes:Musculoskeletal diseases:Muscular diseases; Predicted intracellular proteins; Disease related genes
305	BICDL1	92558	BICD family like cargo adaptor 1	BICDL1 is a human gene that is predicted to have dynactin binding activity and small GTPase binding activity. It is also predicted to be involved in Golgi to secretory granule transport, neuron projection development, and vesicle transport along microtubules. The gene is predicted to be located in the centrosome.	GO:0055107 Golgi to secretory granule transport;GO:0047496 vesicle transport along microtubule;GO:0099518 vesicle cytoskeletal trafficking	Predicted intracellular proteins	Cytosol;Nucleoplasm (Approved); Additional: Vesicles
306	HENMT1	113802	HEN methyltransferase 1	HENMT1 is a human gene that encodes for the HEN methyltransferase 1 protein. This protein enables small RNA 2'-O-methyltransferase and is involved in RNA methylation. It is predicted to be located in P granule and active in both the cytoplasm and nucleus. The function of HENMT1 is important in regulating gene expression and maintaining cellular homeostasis. Mutations in this gene have been associ…	GO:0030422 siRNA processing;GO:0034587 piRNA processing;GO:0070918 regulatory ncRNA processing	ENZYME proteins:Transferases; Predicted intracellular proteins; Enzymes	Focal adhesion sites;Plasma membrane (Approved)
307	ENHO	375704	energy homeostasis associated	ENHO is a human gene that is predicted to play a role in energy homeostasis by enabling hormone activity and positively regulating the Notch signaling pathway. It is also predicted to be located in the extracellular region and active in the plasma membrane. The function of this gene is not yet fully understood, but it may be involved in regulating energy balance and metabolism. Further research i…	GO:0045747 positive regulation of Notch signaling pathway;GO:0097009 energy homeostasis;GO:0008593 regulation of Notch signaling pathway	Predicted intracellular proteins; Predicted secreted proteins
308	SIDT1	54847	SID1 transmembrane family member 1	SIDT1 is a human gene that belongs to the SID1 family of transmembrane dsRNA-gated channels. These channels are responsible for transporting dsRNA into cells and are essential for systemic RNA interference. The protein encoded by this gene is involved in this process and plays a crucial role in regulating gene expression. The gene is located on chromosome 20 and mutations in this gene have been a…	GO:0050658 RNA transport;GO:0050657 nucleic acid transport;GO:0051236 establishment of RNA localization	Transporters:Transporter channels and pores			(M5956)HALLMARK KRAS SIGNALING DN
309	CCNP	79935	cyclin P	The human gene CCNP, also known as cyclin P, is predicted to play a role in regulating the activity of cyclin-dependent protein serine/threonine kinases and in the transition of cells through the mitotic phase of the cell cycle. It is located in the nucleus.	GO:0000082 G1/S transition of mitotic cell cycle;GO:0044843 cell cycle G1/S phase transition;GO:0044772 mitotic cell cycle phase transition	Predicted intracellular proteins
310	NINJ1	4814	ninjurin 1	NINJ1, also known as ninjurin 1, is a human gene that is upregulated after nerve injury in both dorsal root ganglion neurons and Schwann cells. It acts as a homophilic adhesion molecule and promotes neurite outgrowth from primary cultured dorsal root ganglion neurons. The protein encoded by this gene is involved in the regeneration of damaged nerves and may have potential therapeutic applications…	GO:0097707 ferroptosis;GO:0002232 leukocyte chemotaxis involved in inflammatory response;GO:0019835 cytolysis				(M5890)HALLMARK TNFA SIGNALING VIA NFKB; (M5934)HALLMARK XENOBIOTIC METABOLISM; (M5939)HALLMARK P53 PATHWAY
311	VCX3A	51481	variable charge X-linked 3A	VCX3A is a gene that belongs to the VCX/Y gene family, which is expressed exclusively in male germ cells. The X-linked members of the family are clustered on chromosome Xp22, while the Y-linked members are two identical copies of the gene within a palindromic region on Yq11. The VCX gene cluster is polymorphic in terms of copy number, and different individuals may have a different number of VCX g…	GO:0007420 brain development;GO:0060322 head development;GO:0007417 central nervous system development	Predicted intracellular proteins
312	FZD8	8325	frizzled class receptor 8	FZD8, also known as frizzled class receptor 8, is a gene that belongs to the frizzled gene family. This gene encodes a seven-transmembrane domain protein that acts as a receptor for the Wingless type MMTV integration site family of signaling proteins. Most frizzled receptors are associated with the beta-catenin canonical signaling pathway. FZD8 is highly expressed in two human cancer cell lines, …	GO:0035567 non-canonical Wnt signaling pathway;GO:0033077 T cell differentiation in thymus;GO:0060070 canonical Wnt signaling pathway	G-protein coupled receptors:GPCRs excl olfactory receptors; G-protein coupled receptors:Family fz/smo receptors	Endoplasmic reticulum (Approved); Additional: Primary cilium	(M77)PID WNT SIGNALING PATHWAY; (M5493)WNT SIGNALING	(M5895)HALLMARK WNT BETA CATENIN SIGNALING; (M5930)HALLMARK EPITHELIAL MESENCHYMAL TRANSITION
313	FILIP1L	11259	filamin A interacting protein 1 like	FILIP1L is a human gene that is predicted to be located in the cytoplasm, membrane, and nucleus. It encodes a protein that interacts with filamin A, which is involved in cell adhesion and signaling. The function of FILIP1L is not fully understood, but it may play a role in regulating cell migration and invasion. Mutations in this gene have been associated with various diseases, including cancer a…	GO:1903119 protein localization to actin cytoskeleton;GO:0044380 protein localization to cytoskeleton;GO:0033365 protein localization to organelle	Predicted intracellular proteins	Plasma membrane (Approved)
314	SFXN2	118980	sideroflexin 2	SFXN2, also known as sideroflexin 2, is a human gene that is predicted to enable serine transmembrane transporter activity and is involved in mitochondrial transmembrane transport. It is located in the mitochondrion. This information is provided by the Alliance of Genome Resources as of April 2022.	GO:0140300 serine import into mitochondrion;GO:0170036 import into the mitochondrion;GO:0032329 serine transport	Predicted intracellular proteins; Transporters:Electrochemical Potential-driven transporters	Mitochondria (Approved)
315	BCDIN3D	144233	BCDIN3 domain containing RNA methyltransferase	BCDIN3D is a gene that encodes an RNA methyltransferase belonging to the rossmann fold methyltransferase family. It acts as a 5'-methylphosphate capping enzyme that is specific for cytoplasmic histidyl tRNA. The protein contains an S-adenosylmethionine binding domain and uses S-adenosylmethionine as the methyl group donor. BCDIN3D is overexpressed in breast cancer cells and is related to the tumo…	GO:2000632 negative regulation of pre-miRNA processing;GO:2000631 regulation of pre-miRNA processing;GO:1903799 negative regulation of miRNA processing	Predicted intracellular proteins	Cytosol (Supported); Additional: Nucleoplasm;Plasma membrane
316	SPATA2L	124044	spermatogenesis associated 2 like	SPATA2L is a human gene that is predicted to be active in the cytoplasm. It is associated with spermatogenesis, the process of sperm cell development. The gene is similar to another gene called SPATA2, which is also involved in spermatogenesis. However, the exact function of SPATA2L is not yet fully understood.		Predicted intracellular proteins	Mitochondria;Nucleoplasm (Approved); Additional: Cytosol
317	PRMT6	55170	protein arginine methyltransferase 6	PRMT6 is a gene that encodes a protein arginine methyltransferase, which is responsible for transferring methyl groups from S-adenosyl-L-methionine to arginine residues within proteins. This results in the formation of methylated arginine derivatives and S-adenosyl-L-homocysteine. PRMT6 can catalyze the formation of both omega-N monomethylarginine and asymmetrical dimethylarginine, with a prefere…	GO:0045652 regulation of megakaryocyte differentiation;GO:0006284 base-excision repair;GO:0090398 cellular senescence	ENZYME proteins:Transferases; Predicted intracellular proteins; Enzymes	Nucleoli;Nucleoplasm (Supported)
318	HS3ST3A1	9955	heparan sulfate-glucosamine 3-sulfotransferase 3A1	HS3ST3A1 is a gene that encodes an enzyme involved in the biosynthesis of heparan sulfate, a molecule that plays a crucial role in various biological activities. The enzyme is a type II integral membrane protein and possesses heparan sulfate glucosaminyl 3-O-sulfotransferase activity. It is highly similar to another enzyme, heparan sulfate D-glucosaminyl 3-O-sulfotransferase 3B1, and both enzymes…	GO:0006024 glycosaminoglycan biosynthetic process;GO:0015012 heparan sulfate proteoglycan biosynthetic process;GO:0006023 aminoglycan biosynthetic process	ENZYME proteins:Transferases; Predicted intracellular proteins; Enzymes	Microtubules (Approved)
319	GDPD2	54857	glycerophosphodiester phosphodiesterase domain containing 2	GDPD2 is a gene that encodes a protein belonging to the glycerophosphodiester phosphodiesterase enzyme family. This protein is responsible for breaking down glycerophosphoinositol into inositol 1-phosphate and glycerol. It is believed that this protein may play a role in the differentiation and growth of osteoblasts. The gene undergoes alternate splicing, resulting in the production of multiple t…	GO:0045669 positive regulation of osteoblast differentiation;GO:0045667 regulation of osteoblast differentiation;GO:0007015 actin filament organization	Enzymes; ENZYME proteins:Hydrolases
320	PCF11	51585	PCF11 cleavage and polyadenylation factor subunit	PCF11 is a human gene that encodes a protein that binds to CLP1 to form pre-mRNA cleavage factor IIm. This protein is essential for efficient Pol II transcription termination and may be involved in the degradation of the 3' product of polyA site cleavage. The gene is located on chromosome 11 and mutations in this gene have been associated with various diseases, including breast cancer and Alzheim…	GO:0180010 co-transcriptional mRNA 3'-end processing, cleavage and polyadenylation pathway;GO:0180012 co-transcriptional RNA 3'-end processing, cleavage and polyadenylation pathway;GO:0006369 termination of RNA polymerase II transcription	Predicted intracellular proteins	Nucleoplasm (Supported); Additional: Mitochondria
321	SLC35C1	55343	solute carrier family 35 member C1	SLC35C1 is a gene that encodes a protein responsible for transporting GDP-fucose in the Golgi apparatus. Mutations in this gene can lead to a congenital disorder of glycosylation type IIc. The gene has multiple transcript variants that encode different isoforms of the protein.	GO:0015783 GDP-fucose transmembrane transport;GO:0036085 GDP-fucose import into Golgi lumen;GO:0090480 purine nucleotide-sugar transmembrane transport	Transporters:Electrochemical Potential-driven transporters; Human disease related genes:Congenital disorders of metabolism:Congenital disorders of glycan/glycoprotein metabolism; Potential drug targets; Human disease related genes:Immune system diseases:Primary immunodeficiency; Disease related genes	Golgi apparatus (Supported)
322	IRF9	10379	interferon regulatory factor 9	IRF9 is a gene that belongs to the interferon regulatory factor family, which plays a crucial role in regulating the immune system and responding to viral infections. This gene encodes a transcription factor that is involved in the activation of interferon and the modulation of cell growth, differentiation, and apoptosis. IRF9 contains a conserved DNA-binding domain that is essential for its func…	GO:0051607 defense response to virus;GO:0009615 response to virus;GO:0006366 transcription by RNA polymerase II	Predicted intracellular proteins; Transcription factors:Helix-turn-helix domains; Human disease related genes:Immune system diseases:Primary immunodeficiency; Disease related genes	Cytosol (Supported)	(M161)PID IFNG PATHWAY	(M5897)HALLMARK IL6 JAK STAT3 SIGNALING; (M5911)HALLMARK INTERFERON ALPHA RESPONSE; (M5913)HALLMARK INTERFERON GAMMA RESPONSE
323	ODAD4	83538	outer dynein arm docking complex subunit 4	The ODAD4 gene encodes a protein that is involved in the docking of the outer dynein arm to cilia in the axonemes. Mutations in this gene lead to severely reduced ciliary motility and cause the disorder CILD35, which is characterized by recurrent respiratory infections, immotile spermatozoa, and situs inversus. The protein contains tetratricopeptide repeat domains and localizes to ciliary axoneme…	GO:0120229 protein localization to motile cilium;GO:0120197 mucociliary clearance;GO:0060287 epithelial cilium movement involved in determination of left/right asymmetry	Human disease related genes:Respiratory diseases:Tracheobronchial diseases; Predicted intracellular proteins; Disease related genes	Basal body;Centrosome (Uncertain); Additional: Acrosome;End piece;Mid piece;Principal piece
324	C1orf115	79762	chromosome 1 open reading frame 115	Human gene C1orf115, also known as chromosome 1 open reading frame 115, is located in the 9+0 non-motile cilium. This gene is involved in the formation and function of cilia, which are hair-like structures found on the surface of cells. Cilia play important roles in various cellular processes, including cell signaling, movement, and sensory perception. The exact function of C1orf115 in cilia is n…	GO:2001023 regulation of response to drug;GO:0048583 regulation of response to stimulus;GO:0050789 regulation of biological process	Predicted intracellular proteins
325	DENND2D	79961	DENN domain containing 2D	DENND2D is a human gene that encodes a protein containing a DENN domain, which enables guanyl-nucleotide exchange factor activity. This protein is predicted to be involved in the regulation of catalytic activity and is located in both the cytosol and nucleoplasm. The function of DENND2D is not fully understood, but it may play a role in cellular signaling pathways. This gene is currently being st…		Predicted intracellular proteins	Cytosol;Nucleoplasm (Approved)
326	MEX3A	92312	mex-3 RNA binding family member A	MEX3A is a human gene that belongs to the mex-3 RNA binding family member A. It is responsible for enabling RNA binding activity and is found in both the P-body and cytosol. This information is provided by the Alliance of Genome Resources as of April 2022.		Predicted intracellular proteins	Cytosol (Supported)
327	TMEM79	84283	transmembrane protein 79	TMEM79 is a human gene that encodes for a transmembrane protein. It is predicted to be involved in various processes, including the maturation of epithelial cells, the establishment of the skin barrier, and the positive regulation of epidermis development. TMEM79 is also predicted to play a role in cornification, cuticle development, and hair follicle morphogenesis. The protein is predicted to be…	GO:0042335 cuticle development;GO:0070268 cornification;GO:0002070 epithelial cell maturation	Predicted intracellular proteins; Disease related genes	Nucleoli fibrillar center (Approved)
328	ACP2	53	acid phosphatase 2, lysosomal	ACP2 is a gene that encodes a protein belonging to the histidine acid phosphatase family. This protein is responsible for hydrolyzing orthophosphoric monoesters to alcohol and phosphate. It is localized to the lysosomal membrane and is genetically and chemically distinct from the red cell acid phosphatase. Mice lacking this gene showed multiple defects, including bone structure alterations, lysos…	GO:0007040 lysosome organization;GO:0080171 lytic vacuole organization;GO:0007033 vacuole organization	Predicted intracellular proteins; Potential drug targets; Human disease related genes:Congenital disorders of metabolism:Lysosomal storage diseases; Enzymes; ENZYME proteins:Hydrolases; Disease related genes			(M5934)HALLMARK XENOBIOTIC METABOLISM
329	HHEX	3087	hematopoietically expressed homeobox	HHEX is a gene that belongs to the homeobox family of transcription factors. These factors are involved in various developmental processes. HHEX is expressed in specific hematopoietic lineages, indicating that it may play a role in hematopoietic differentiation. Hematopoiesis is the process of blood cell formation, and differentiation is the process by which cells become specialized. Therefore, H…	GO:1904689 negative regulation of cytoplasmic translational initiation;GO:0010621 negative regulation of transcription by transcription factor localization;GO:0010793 regulation of mRNA export from nucleus	Transcription factors:Helix-turn-helix domains; Predicted intracellular proteins; Human disease related genes:Endocrine and metabolic diseases:Diabetes	Nucleoplasm (Approved); Additional: Nuclear bodies		(M5938)HALLMARK REACTIVE OXYGEN SPECIES PATHWAY
330	TLCD1	116238	TLC domain containing 1	TLCD1, also known as TLC domain containing 1, is a human gene that plays a role in various biological processes such as membrane assembly, regulation of membrane lipid distribution, and phospholipid homeostasis. It is primarily located in the plasma membrane. This information is provided by the Alliance of Genome Resources as of April 2022.	GO:0055091 phospholipid homeostasis;GO:0071709 membrane assembly;GO:0097035 regulation of membrane lipid distribution	Predicted intracellular proteins
331	RRP1	8568	ribosomal RNA processing 1	The human gene RRP1 is a putative homolog of the yeast ribosomal RNA processing protein RRP1. It is involved in the late stages of nucleologenesis at the end of mitosis and may be required for the generation of 28S rRNA. This information is provided by RefSeq, a database of curated genomic, transcriptomic, and protein sequence records.	GO:0006364 rRNA processing;GO:0016072 rRNA metabolic process;GO:0042254 ribosome biogenesis	Predicted intracellular proteins	Mitotic chromosome;Nucleoli (Enhanced)
332	ZC3H4	23211	zinc finger CCCH-type containing 4	ZC3H4 is a human gene that encodes a protein belonging to the CCCH zinc finger domain-containing family. These zinc finger domains are known to bind to nucleic acids and are characterized by three cysteine residues and one histidine residue. The protein encoded by ZC3H4 is involved in post-transcriptional regulation, similar to other members of the family.	GO:0110064 lncRNA catabolic process;GO:0140743 regulation of lncRNA transcription;GO:0140744 negative regulation of lncRNA transcription	Predicted intracellular proteins; Transcription factors:Zinc-coordinating DNA-binding domains	Nucleoplasm (Enhanced); Additional: Cytosol
333	GAL3ST2	64090	galactose-3-O-sulfotransferase 2	The GAL3ST2 gene encodes a protein that belongs to the galactose-3-O-sulfotransferase family. This protein is responsible for sulfonation by transferring a sulfate group to the hydroxyl at C-3 of nonreducing beta-galactosyl residues. It can act on both type 1 and type 2 oligosaccharides with similar efficiencies, as well as on core 1 glycans. GAL3ST2 has been implicated in tumor metastasis proces…	GO:0009247 glycolipid biosynthetic process;GO:0006664 glycolipid metabolic process;GO:1903509 liposaccharide metabolic process	Predicted intracellular proteins
334	WDR73	84942	WD repeat domain 73	WDR73 is a human gene that encodes a protein containing multiple WD40 repeats. These repeats are motifs that contain 40-60 amino acids and are usually found at the end of Trp-Asp (WD). The protein is present in the cytoplasm during interphase but accumulates at the spindle poles and astral microtubules during mitosis. Reduced expression of this gene leads to abnormalities in the size and morpholo…	GO:0031122 cytoplasmic microtubule organization;GO:0006997 nucleus organization;GO:0097435 supramolecular fiber organization	Predicted intracellular proteins; Human disease related genes:Congenital malformations:Congenital malformations of the nervous system; Disease related genes
335	POLE	5426	DNA polymerase epsilon, catalytic subunit	POLE is a gene that encodes the catalytic subunit of DNA polymerase epsilon, an enzyme involved in DNA repair and replication. Mutations in this gene have been linked to colorectal cancer 12 and a rare genetic disorder characterized by facial dysmorphism, immunodeficiency, livedo, and short stature. The gene plays a crucial role in maintaining the integrity of the genome and any alterations in it…	GO:0045004 DNA replication proofreading;GO:0006272 leading strand elongation;GO:0006297 nucleotide-excision repair, DNA gap filling	Human disease related genes:Congenital malformations:Other congenital malformations; ENZYME proteins:Transferases; Predicted intracellular proteins; FDA approved drug targets:Small molecule drugs; Human disease related genes:Cancers:Cancers of the digestive system; Cancer-related genes:Mutated cancer genes; Enzymes; Disease related genes	Nucleoplasm (Enhanced); Additional: Plasma membrane		(M5901)HALLMARK G2M CHECKPOINT; (M5925)HALLMARK E2F TARGETS
336	MRPL20	55052	mitochondrial ribosomal protein L20	The human gene MRPL20 encodes a protein that is a component of the large 39S subunit of mitochondrial ribosomes, which are responsible for protein synthesis within the mitochondrion. Mammalian mitochondrial ribosomal proteins are encoded by nuclear genes and have a different composition compared to prokaryotic ribosomes, with an estimated 75% protein to rRNA ratio. The proteins comprising the mit…	GO:0032543 mitochondrial translation;GO:0140053 mitochondrial gene expression;GO:0006412 translation	Predicted intracellular proteins; Ribosomal proteins	Mitochondria (Supported)
337	KIAA0319L	79932	KIAA0319 like	KIAA0319L is a human gene that is similar to the KIAA0319 gene and is believed to be a potential candidate gene for dyslexia susceptibility. The gene's function is not yet fully understood, but it is thought to play a role in brain development and neuronal migration. Dyslexia is a common learning disorder that affects reading and writing abilities, and it is believed to have a genetic component. …	GO:0120211 proacrosomal vesicle fusion;GO:0019065 receptor-mediated endocytosis of virus by host cell;GO:0075509 endocytosis involved in viral entry into host cell	Predicted intracellular proteins	Golgi apparatus (Supported); Additional: Nucleoli
338	UQCRQ	27089	ubiquinol-cytochrome c reductase complex III subunit VII	The UQCRQ gene encodes a protein that binds to ubiquinone, a molecule involved in energy production in cells. This protein is a subunit of the ubiquinol-cytochrome c reductase complex III, which is part of the mitochondrial respiratory chain. The respiratory chain is responsible for generating energy in the form of ATP, which is used by cells for various functions. The UQCRQ protein is a small co…	GO:0021539 subthalamus development;GO:0021548 pons development;GO:0021860 pyramidal neuron development	Human disease related genes:Congenital disorders of metabolism:Mitochondrial diseases; Disease related genes	Mitochondria (Enhanced)		(M5905)HALLMARK ADIPOGENESIS; (M5936)HALLMARK OXIDATIVE PHOSPHORYLATION
339	THTPA	79178	thiamine triphosphatase	The THTPA gene encodes an enzyme that is responsible for the production of thiamine disphophate, which is also known as vitamin B1. This is achieved through the hydrolysis of thiamine triphosphate. Alternative splicing of the gene results in the production of multiple transcript variants.	GO:0006772 thiamine metabolic process;GO:0009229 thiamine diphosphate biosynthetic process;GO:0042357 thiamine diphosphate metabolic process	Enzymes; Predicted intracellular proteins; ENZYME proteins:Hydrolases	Nucleoplasm (Uncertain); Additional: Nucleoli
340	VRK2	7444	VRK serine/threonine kinase 2	VRK2 is a gene that encodes a protein kinase belonging to the VRK family. This protein kinase plays a role in regulating apoptosis and tumor cell growth by acting as an effector of signaling pathways. The gene has been associated with schizophrenia, and alternative splicing results in multiple transcript variants that differ in their subcellular localization and biological activity.	GO:2000659 regulation of interleukin-1-mediated signaling pathway;GO:0046777 protein autophosphorylation;GO:0001959 regulation of cytokine-mediated signaling pathway	ENZYME proteins:Transferases; Kinases:CK1 Ser/Thr protein kinases; Predicted intracellular proteins; Enzymes	Endoplasmic reticulum (Supported)
341	ATF5	22809	activating transcription factor 5	ATF5, or activating transcription factor 5, is a human gene that plays a role in several cellular processes, including fat cell differentiation, regulation of the cell cycle, and regulation of DNA transcription. It has been found to have DNA-binding transcription activator activity, RNA polymerase II-specific, RNA polymerase II transcription regulatory region sequence-specific DNA binding activit…	GO:0021891 olfactory bulb interneuron development;GO:0021534 cell proliferation in hindbrain;GO:0021924 cell proliferation in external granule layer	Predicted intracellular proteins; Transcription factors:Basic domains	Nucleoplasm (Supported); Additional: Cytosol	(M11)PID PRL SIGNALING EVENTS PATHWAY	(M5892)HALLMARK CHOLESTEROL HOMEOSTASIS; (M5901)HALLMARK G2M CHECKPOINT
342	SP110	3431	SP110 nuclear body protein	SP110 is a gene that encodes a protein called SP110 nuclear body protein, which is a component of the nuclear body, a complex that may regulate gene transcription. The protein is specific to leukocytes and can activate gene transcription, potentially serving as a coactivator for nuclear hormone receptors. It has also been suggested that the protein may play a role in ribosome biogenesis and myelo…	GO:0006357 regulation of transcription by RNA polymerase II;GO:0006355 regulation of DNA-templated transcription;GO:2001141 regulation of RNA biosynthetic process	Predicted intracellular proteins; Human disease related genes:Digestive system diseases:Liver diseases; Transcription factors:alpha-Helices exposed by beta-structures; Disease related genes	Nucleoplasm (Supported)		(M5911)HALLMARK INTERFERON ALPHA RESPONSE; (M5913)HALLMARK INTERFERON GAMMA RESPONSE
343	LCA5L	150082	lebercilin LCA5 like	The human gene LCA5L, also known as lebercilin LCA5 like, is predicted to play a role in intraciliary transport and be active in axoneme. This information is provided by the Alliance of Genome Resources as of April 2022. The function of this gene is not fully understood, but it is believed to be involved in the transport of molecules within cilia, which are hair-like structures found on the surfa…	GO:0042073 intraciliary transport;GO:0031503 protein-containing complex localization;GO:0010970 transport along microtubule	Predicted intracellular proteins	Flagellar centriole;Mid piece;Nuclear speckles;Nucleoplasm (Approved); Additional: Cytosol;End piece;Principal piece
344	TIMM8A	1678	translocase of inner mitochondrial membrane 8A	TIMM8A is a gene that encodes a protein called translocase of inner mitochondrial membrane 8A, which is involved in the import and insertion of hydrophobic membrane proteins from the cytoplasm into the mitochondrial inner membrane. Mutations in this gene are associated with Mohr-Tranebjaerg syndrome/Deafness Dystonia Syndrome (MTS/DDS), a mitochondrial disease caused by a defective mitochondrial …	GO:0045039 protein insertion into mitochondrial inner membrane;GO:0090151 establishment of protein localization to mitochondrial membrane;GO:0006626 protein targeting to mitochondrion	Predicted intracellular proteins; Human disease related genes:Congenital disorders of metabolism:Mitochondrial diseases; Human disease related genes:Nervous system diseases:Other nervous and sensory system diseases; Disease related genes	Mitochondria (Supported)
345	NAT1	9	N-acetyltransferase 1	NAT1 is a gene that encodes for an enzyme called arylamine N-acetyltransferase (NAT), which is responsible for transferring an acetyl group from acetyl-CoA to various arylamine and hydrazine substrates. This enzyme plays a crucial role in metabolizing drugs and other xenobiotics, as well as in folate catabolism. NAT1 is one of two NAT genes in the human genome and is similar to the Nat2 genes fou…	GO:0006805 xenobiotic metabolic process;GO:0071466 cellular response to xenobiotic stimulus;GO:0009410 response to xenobiotic stimulus	ENZYME proteins:Transferases; Predicted intracellular proteins; Enzymes			(M5941)HALLMARK UV RESPONSE UP
346	PDE8A	5151	phosphodiesterase 8A	PDE8A is a gene that encodes for a protein belonging to the cyclic nucleotide phosphodiesterase family, specifically the PDE8 subfamily. This protein is responsible for breaking down the second messenger molecule cAMP, which plays a crucial role in regulating cellular responses to external signals. By controlling the concentration of cAMP within cells, PDE8A is involved in many important physiolo…	GO:0006198 cAMP catabolic process;GO:0009214 cyclic nucleotide catabolic process;GO:0046058 cAMP metabolic process	Enzymes; Predicted intracellular proteins; ENZYME proteins:Hydrolases	Golgi apparatus (Approved)
347	ZNF239	8187	zinc finger protein 239	ZNF239 is a human gene that encodes for a protein called zinc finger protein 239. This protein is a DNA- and RNA-binding protein that is mainly found in the nucleus, specifically in the nucleoli and extranucleolar structures. The function of ZNF239 is not well understood, but it is believed to play a role in regulating gene expression and may be involved in the development of certain cancers.	GO:0000122 negative regulation of transcription by RNA polymerase II;GO:0045892 negative regulation of DNA-templated transcription;GO:1902679 negative regulation of RNA biosynthetic process	Predicted intracellular proteins; Transcription factors:Zinc-coordinating DNA-binding domains	Nuclear bodies (Supported); Additional: Nucleoplasm
348	DNAJC28	54943	DnaJ heat shock protein family (Hsp40) member C28	DNAJC28 is a gene that encodes a protein belonging to the DnaJ heat shock protein family. This protein contains a conserved N-terminal DnaJ domain and is believed to function as a molecular chaperone protein or play a role in protein folding. The exact function of DNAJC28 is not yet fully understood, but it is thought to be involved in maintaining protein homeostasis and preventing protein misfol…		Predicted intracellular proteins	Centrosome;Nucleoplasm (Approved); Additional: Cytosol;Nuclear bodies
349	SF3B4	10262	splicing factor 3b subunit 4	SF3B4 is a gene that encodes a subunit of the splicing factor 3B, which is involved in the splicing of pre-mRNA. The protein encoded by this gene interacts with a region in the pre-mRNA upstream of the branchpoint sequence in the prespliceosomal complex A, and may also be involved in the assembly of other spliceosomal complexes. It contains two RNA-recognition motifs (RRMs) and binds directly to …	GO:1903241 U2-type prespliceosome assembly;GO:0000245 spliceosomal complex assembly;GO:0022618 protein-RNA complex assembly	Predicted intracellular proteins; Human disease related genes:Congenital malformations:Congenital malformations of the musculoskeletal system; Disease related genes	Nuclear speckles (Approved)
350	SNRPE	6635	small nuclear ribonucleoprotein polypeptide E	SNRPE is a gene that encodes a protein that is a core component of U small nuclear ribonucleoproteins, which are important for pre-mRNA processing in the spliceosome. The protein also plays a role in the 3' end processing of histone transcripts. Mutations in this gene have been linked to hypotrichosis, a condition characterized by sparse hair growth. Additionally, SNRPE is a target in the autoimm…	GO:0036261 7-methylguanosine cap hypermethylation;GO:0036260 RNA capping;GO:1903241 U2-type prespliceosome assembly	Predicted intracellular proteins; Human disease related genes:Skin diseases:Skin and soft tissue diseases; Disease related genes
351	SUGP1	57794	SURP and G-patch domain containing 1	SUGP1, also known as SURP and G-patch domain containing 1, is a gene that encodes a protein belonging to the SURP family of splicing factors. This protein is involved in the regulation of pre-mRNA splicing, which is the process by which introns are removed from RNA transcripts before they are translated into proteins. Mutations in the SUGP1 gene have been associated with various diseases, includi…	GO:0008380 RNA splicing;GO:0006397 mRNA processing;GO:0016071 mRNA metabolic process	Predicted intracellular proteins	Nucleoplasm (Approved)
352	MRPL21	219927	mitochondrial ribosomal protein L21	The human gene MRPL21 encodes a protein called mitochondrial ribosomal protein L21, which is a component of the large 39S subunit of mitochondrial ribosomes. Mitochondrial ribosomes are responsible for protein synthesis within the mitochondrion, and are composed of a small 28S subunit and a large 39S subunit. Mammalian mitochondrial ribosomal proteins are encoded by nuclear genes and have a diffe…	GO:0032543 mitochondrial translation;GO:0140053 mitochondrial gene expression;GO:0006412 translation	Predicted intracellular proteins; Ribosomal proteins	Mitochondria;Nucleoplasm (Approved)
353	DSG3	1830	desmoglein 3	DSG3 is a gene that encodes a protein called desmoglein 3, which is a component of desmosomes, cell-cell junctions found in various types of cells. The protein is generated from a larger precursor molecule and is calcium-binding and transmembrane. DSG3 is located on chromosome 18 and is part of a gene cluster with other desmoglein family members. The protein has been identified as the autoantigen…	GO:1904704 positive regulation of protein localization to adherens junction;GO:1904702 regulation of protein localization to adherens junction;GO:0150107 positive regulation of protein localization to cell-cell junction	Disease related genes
354	PAK3	5063	p21 (RAC1) activated kinase 3	PAK3 is a gene that encodes a serine-threonine kinase that forms an activated complex with GTP-bound RAS-like (P21), CDC2, and RAC1. This protein is important for dendritic development and rapid cytoskeletal reorganization in dendritic spines associated with synaptic plasticity. Mutations in this gene are linked to a non-syndromic form of X-linked intellectual disability. Different isoforms of th…	GO:0060997 dendritic spine morphogenesis;GO:0002223 stimulatory C-type lectin receptor signaling pathway;GO:1990840 response to lectin	Human disease related genes:Other diseases:Mental and behavioural disorders; ENZYME proteins:Transferases; Potential drug targets; Predicted intracellular proteins; RAS pathway related proteins; Enzymes; Kinases:STE Ser/Thr protein kinases; Disease related genes	Vesicles (Approved)	(M76)PID P38 ALPHA BETA PATHWAY; (M16801)SIG REGULATION OF THE ACTIN CYTOSKELETON BY RHO GTPASES; (M5193)SIG CHEMOTAXIS	(M5957)HALLMARK PANCREAS BETA CELLS
355	METTL1	4234	methyltransferase 1, tRNA methylguanosine	METTL1 is a human gene that encodes for a protein called methyltransferase 1, tRNA methylguanosine. This protein contains a conserved S-adenosylmethionine-binding motif and is inactivated by phosphorylation. Alternative splice variants have been identified, resulting in different protein isoforms. A pseudogene has also been found on chromosome X. The gene is similar in sequence to the YDL201w gen…	GO:0106004 tRNA (guanine-N7)-methylation;GO:0036265 RNA (guanine-N7)-methylation;GO:0036415 regulation of tRNA stability	ENZYME proteins:Transferases; Predicted intracellular proteins; Enzymes	Nucleoplasm (Supported)
356	RHBDD3	25807	rhomboid domain containing 3	RHBDD3, also known as rhomboid domain containing 3, is a human gene that is predicted to have serine-type endopeptidase activity and be involved in proteolysis. It is also predicted to play a role in liver development, negative regulation of natural killer cell activation, and positive regulation of protein catabolic process. RHBDD3 is predicted to be an integral component of the membrane.	GO:0032815 negative regulation of natural killer cell activation;GO:0032814 regulation of natural killer cell activation;GO:0002673 regulation of acute inflammatory response		Microtubules (Approved)
357	ADORA1	134	adenosine A1 receptor	ADORA1 is a human gene that encodes for the adenosine A1 receptor, which is a member of the G-protein coupled receptor 1 family. There are three types of adenosine receptors, each with a specific pattern of ligand binding and tissue distribution, and together they regulate a diverse set of physiologic functions. The A1 receptors inhibit adenylyl cyclase and are involved in the fertilization proce…	GO:0032244 positive regulation of nucleoside transport;GO:0032900 negative regulation of neurotrophin production;GO:0042323 negative regulation of circadian sleep/wake cycle, non-REM sleep	G-protein coupled receptors:GPCRs excl olfactory receptors; Transporters; G-protein coupled receptors:Adenosine and adenine nucleotide receptors; FDA approved drug targets:Small molecule drugs	Plasma membrane (Supported); Additional: Primary cilium
358	HAAO	23498	3-hydroxyanthranilate 3,4-dioxygenase	HAAO, or 3-hydroxyanthranilate 3,4-dioxygenase, is a protein found in various organs including the liver, kidney, and central nervous system. It is responsible for catalyzing the synthesis of quinolinic acid (QUIN) from 3-hydroxyanthranilic acid. QUIN is known to be an excitotoxin that can activate glutamate N-methyl-D-aspartate receptors, and increased levels of QUIN in the brain have been linke…	GO:0043420 anthranilate metabolic process;GO:0019805 quinolinate biosynthetic process;GO:0046874 quinolinate metabolic process	Disease related genes; Human disease related genes:Congenital disorders of metabolism:Congenital disorders of amino acid metabolism; Potential drug targets; Predicted intracellular proteins; Enzymes; ENZYME proteins:Oxidoreductases
359	WASHC5	9897	WASH complex subunit 5	The WASHC5 gene encodes a protein called strumpellin, which is predicted to have multiple transmembrane domains and a spectrin-repeat-containing domain. This gene is expressed throughout the body, with the highest expression in skeletal muscle. The protein is named after Strumpell disease, a form of hereditary spastic paraplegia (HSP), which is characterized by progressive lower extremity spastic…	GO:0140285 endosome fission;GO:0040038 polar body extrusion after meiotic divisions;GO:0033206 meiotic cytokinesis	Predicted intracellular proteins; Human disease related genes:Congenital malformations:Other congenital malformations; Human disease related genes:Nervous system diseases:Other nervous and sensory system diseases; Disease related genes	Cytokinetic bridge;Cytosol;Mitotic spindle (Approved); Additional: Basal body;Centrosome;Primary cilium
360	PGCKA1	55286	PDCD10 and GCKIII kinases associated 1	C4orf19 is a human gene located on chromosome 4 and is also known as chromosome 4 open reading frame 19. It is found in both cell junctions and nucleoplasm. However, further information about the function of this gene is currently unknown.	GO:0051726 regulation of cell cycle;GO:0050794 regulation of cellular process;GO:0050789 regulation of biological process	Predicted intracellular proteins	Nucleoplasm (Approved); Additional: Cell Junctions
361	MTG1	92170	mitochondrial ribosome associated GTPase 1	MTG1 is a human gene that encodes for a protein called mitochondrial ribosome associated GTPase 1. This protein is involved in regulating mitochondrial translation and the respiratory system process. It enables GTPase activity and is located in both the mitochondrial inner membrane and mitochondrial ribosome. The function of MTG1 is important for maintaining proper mitochondrial function and ener…	GO:1902775 mitochondrial large ribosomal subunit assembly;GO:0044065 regulation of respiratory system process;GO:0061668 mitochondrial ribosome assembly	Predicted intracellular proteins	Mitochondria (Supported)
362	RIMBP3	85376	RIMS binding protein 3	RIMBP3, also known as RIMS binding protein 3, is a human gene that is predicted to have benzodiazepine receptor binding activity and be involved in fertilization and spermatid development. It is predicted to be located in the cytoplasm and active in the nucleus, and to colocalize with manchette. This information is provided by the Alliance of Genome Resources as of April 2022.	GO:0009566 fertilization;GO:0007286 spermatid development;GO:0048515 spermatid differentiation	Predicted intracellular proteins	Plasma membrane;Vesicles (Uncertain)
363	ZNF235	9310	zinc finger protein 235	ZNF235 is a human gene that belongs to the zinc finger protein superfamily, which are regulatory proteins characterized by nucleic acid-binding zinc finger domains. It is a member of the Kruppel family of zinc finger proteins and contains Kruppel-associated box (KRAB) A and B domains and 15 tandemly arrayed C2H2-type zinc fingers. ZNF235 is an ortholog of the mouse Zfp93 protein and is located in…	GO:0045892 negative regulation of DNA-templated transcription;GO:1902679 negative regulation of RNA biosynthetic process;GO:0051253 negative regulation of RNA metabolic process	Predicted intracellular proteins; Transcription factors:Zinc-coordinating DNA-binding domains	Nucleoplasm (Approved)
364	ZSWIM3	140831	zinc finger SWIM-type containing 3	ZSWIM3 is a human gene that is predicted to have the ability to bind to zinc ions. It belongs to the zinc finger SWIM-type containing family of genes. The function of this gene is not yet fully understood, but it is believed to play a role in various cellular processes. The gene is located on chromosome 2 and has been associated with certain diseases, including autism spectrum disorder and intell…		Predicted intracellular proteins	Vesicles (Approved); Additional: Cytosol;Nucleoli fibrillar center
365	ABCC2	1244	ATP binding cassette subfamily C member 2	ABCC2 is a gene that encodes a protein belonging to the ATP-binding cassette (ABC) transporter superfamily. This protein is a member of the MRP subfamily, which is involved in multi-drug resistance. ABCC2 is expressed in the canalicular part of the hepatocyte and functions in biliary transport. Its substrates include anticancer drugs such as vinblastine, which contributes to drug resistance in ma…	GO:0015723 bilirubin transport;GO:1990962 xenobiotic transport across blood-brain barrier;GO:0071716 leukotriene transport	FDA approved drug targets:Small molecule drugs; Transporters:Primary Active Transporters; ENZYME proteins; Cancer-related genes:Candidate cancer biomarkers; Enzymes; Human disease related genes:Congenital disorders of metabolism:Congenital disorders of cofactor/vitamin metabolism; Disease related genes			(M5934)HALLMARK XENOBIOTIC METABOLISM
366	PRKAR1B	5575	protein kinase cAMP-dependent type I regulatory subunit beta	PRKAR1B is a gene that encodes a regulatory subunit of cyclic AMP-dependent protein kinase A (PKA). PKA is involved in the signaling pathway of the second messenger cAMP and is composed of two regulatory and two catalytic subunits. The holoenzyme disbands after cAMP binding and is involved in various cellular events, including ion transport, metabolism, and transcription. Multiple transcript vari…	GO:1903367 positive regulation of fear response;GO:1903365 regulation of fear response;GO:0098693 regulation of synaptic vesicle cycle	Predicted intracellular proteins; Disease related genes		(M277)PID INTEGRIN A4B1 PATHWAY
367	ATRIP	84126	ATR interacting protein	ATRIP (ATR interacting protein) is a gene that plays a crucial role in the DNA damage checkpoint. The protein encoded by this gene binds to single-stranded DNA coated with replication protein A and interacts with the ataxia telangiectasia and Rad3 related protein kinase. This interaction results in the accumulation of the protein at intranuclear foci induced by DNA damage. Multiple transcript var…	GO:0000077 DNA damage checkpoint signaling;GO:0031570 DNA integrity checkpoint signaling;GO:2000779 regulation of double-strand break repair	Predicted intracellular proteins	Nucleoplasm (Supported)	(M46)PID ATR PATHWAY; (M1)PID FANCONI PATHWAY
368	GPRASP2	114928	G protein-coupled receptor associated sorting protein 2	GPRASP2 is a gene that encodes a protein belonging to a family that regulates the activity of G protein-coupled receptors (GPCRs). This protein has been shown to interact with several GPCRs, including the M1 muscarinic acetylcholine receptor and the calcitonin receptor. The gene has several transcript variants that encode the same protein.	GO:0061484 hematopoietic stem cell homeostasis;GO:0048872 homeostasis of number of cells;GO:0048871 multicellular organismal-level homeostasis	Predicted intracellular proteins; Human disease related genes:Nervous system diseases:Ear disease; Disease related genes	Cytosol (Approved); Additional: Nucleoplasm
369	FAM89B	23625	family with sequence similarity 89 member B	FAM89B is a human gene that is predicted to have transcription corepressor binding activity and be involved in the establishment of cell polarity, negative regulation of transmembrane receptor protein serine/threonine kinase signaling pathway, and positive regulation of cell migration. It is predicted to be active in the cytoplasm and lamellipodium.	GO:0060392 negative regulation of SMAD protein signal transduction;GO:0060390 regulation of SMAD protein signal transduction;GO:0030512 negative regulation of transforming growth factor beta receptor signaling pathway	Predicted intracellular proteins
370	PIP4P1	90809	phosphatidylinositol-4,5-bisphosphate 4-phosphatase 1	PIP4P1 is a human gene that encodes for the enzyme phosphatidylinositol-4,5-bisphosphate 4-phosphatase 1. This enzyme is involved in the degradation of phosphatidylinositol 4,5-bisphosphate (PtdIns-4,5-P2) by removing the 4-phosphate. The gene is also known as TMEM55B, and its function is important in regulating cellular signaling pathways. Mutations in PIP4P1 have been associated with various di…	GO:0070070 proton-transporting V-type ATPase complex assembly;GO:0006991 response to sterol depletion;GO:0070071 proton-transporting two-sector ATPase complex assembly	Enzymes; Predicted intracellular proteins; ENZYME proteins:Hydrolases
371	PYCR3	65263	pyrroline-5-carboxylate reductase 3	PYCR3 is a gene that encodes a protein belonging to the pyrroline-5-carboxylate reductase family of enzymes. This family of enzymes is responsible for catalyzing the final step in proline biosynthesis, which involves converting pyrroline-5-carboxylate to proline. Proline is synthesized from precursors such as glutamate and ornithine. The protein encoded by PYCR3 is a cytoplasmic enzyme that plays…	GO:0055129 L-proline biosynthetic process;GO:0006561 proline biosynthetic process;GO:0006560 proline metabolic process	Predicted intracellular proteins; Enzymes; ENZYME proteins:Oxidoreductases	Cytosol (Supported); Additional: Cytokinetic bridge;Mitotic spindle
372	CCDC142	84865	coiled-coil domain containing 142	CCDC142 is a human gene that encodes a protein containing a coiled-coil domain. The function of this protein is not well understood, but it has been suggested to play a role in the regulation of cell division and proliferation. Mutations in the CCDC142 gene have been associated with various diseases, including cancer and developmental disorders. Further research is needed to fully understand the …		Predicted intracellular proteins
373	ZNF620	253639	zinc finger protein 620	ZNF620 is a human gene that encodes for a zinc finger protein 620. This protein is predicted to have the ability to bind to DNA and regulate transcription by RNA polymerase II. Specifically, it is predicted to act as a transcription repressor and bind to specific DNA sequences in regulatory regions. ZNF620 is also predicted to be located in the nucleus and involved in negative regulation of trans…	GO:0006357 regulation of transcription by RNA polymerase II;GO:0006355 regulation of DNA-templated transcription;GO:2001141 regulation of RNA biosynthetic process	Cancer-related genes:Mutated cancer genes; Predicted intracellular proteins; Transcription factors:Zinc-coordinating DNA-binding domains	Centrosome (Approved)
374	CFAP184	257236	cilia and flagella associated protein 184	CCDC96 is a human gene that is predicted to play a role in cilium assembly. It is also predicted to be active in the axoneme and ciliary basal body. The gene's function is not yet fully understood, but it is believed to be involved in the formation of cilia, which are hair-like structures that protrude from the surface of cells and are involved in various cellular processes. The gene's role in ci…	GO:0060271 cilium assembly;GO:0044782 cilium organization;GO:0120031 plasma membrane bounded cell projection assembly	Predicted intracellular proteins
375	CELF4	56853	CUGBP Elav-like family member 4	CELF4 is a gene that belongs to the CELF/BRUNOL protein family. This family of proteins contains RNA recognition motif (RRM) domains and is involved in regulating pre-mRNA alternative splicing, mRNA editing, and translation. CELF4 has multiple transcript variants that encode different isoforms. The protein is believed to play a role in the development of the nervous system and has been associated…	GO:1902866 regulation of retina development in camera-type eye;GO:0090394 negative regulation of excitatory postsynaptic potential;GO:0048025 negative regulation of mRNA splicing, via spliceosome	Predicted intracellular proteins	Nucleoplasm (Supported)
376	EML5	161436	EMAP like 5	EML5, also known as EMAP like 5, is a human gene that is predicted to have microtubule binding activity. It is located in extracellular exosomes, which are small vesicles that are released by cells and play a role in intercellular communication. The function of EML5 is not well understood, but it may be involved in regulating microtubule dynamics or other cellular processes. Further research is n…		Predicted intracellular proteins
377	ZNF480	147657	zinc finger protein 480	ZNF480 is a human gene that encodes for a zinc finger protein 480. This protein is predicted to have the ability to bind to DNA and regulate transcription by RNA polymerase II. It is located in both the cytosol and nucleoplasm of cells. The specific function of ZNF480 is not yet fully understood, but it is believed to play a role in the regulation of gene expression.	GO:0006357 regulation of transcription by RNA polymerase II;GO:0006355 regulation of DNA-templated transcription;GO:2001141 regulation of RNA biosynthetic process	Predicted intracellular proteins; Transcription factors:Zinc-coordinating DNA-binding domains	Nucleoplasm (Supported); Additional: Cytosol
378	PGBD2	267002	piggyBac transposable element derived 2	PGBD2 is a human gene that belongs to the piggyBac transposable element derived (PGBD) family. The piggyBac family of proteins are transposases found in various animals, including humans, that are related to the transposase of the piggyBac transposon from the moth Trichoplusia ni. PGBD2 is a novel protein with no known relationship to other transposases or protein families. Its exact function is …		Predicted intracellular proteins	Vesicles (Approved)
379	PTGER2	5732	prostaglandin E receptor 2	The PTGER2 gene encodes a receptor for prostaglandin E2, which has various biological activities in different tissues. Mutations in this gene have been linked to an increased susceptibility to asthma induced by aspirin.	GO:0009624 response to nematode;GO:0071380 cellular response to prostaglandin E stimulus;GO:0071379 cellular response to prostaglandin stimulus	G-protein coupled receptors:GPCRs excl olfactory receptors; Human disease related genes:Immune system diseases:Allergies and autoimmune diseases; FDA approved drug targets:Small molecule drugs			(M5947)HALLMARK IL2 STAT5 SIGNALING; (M5932)HALLMARK INFLAMMATORY RESPONSE
380	AKAP5	9495	A-kinase anchoring protein 5	AKAP5 is a gene that encodes a member of the A-kinase anchor protein (AKAP) family. AKAPs bind to the regulatory subunit of protein kinase A (PKA) and restrict the holoenzyme to specific locations within the cell. AKAP5 binds to the RII-beta regulatory subunit of PKA, as well as protein kinase C and the phosphatase calcineurin. It is primarily expressed in the cerebral cortex and may anchor PKA a…	GO:1905751 positive regulation of endosome to plasma membrane protein transport;GO:1905749 regulation of endosome to plasma membrane protein transport;GO:0010738 regulation of protein kinase A signaling	Predicted intracellular proteins; Transporters:Accessory Factors Involved in Transport	Golgi apparatus (Approved); Additional: Cytosol;Plasma membrane	(M235)PID TCR CALCIUM PATHWAY; (M113)PID NFAT 3PATHWAY
381	INKA2	55924	inka box actin regulator 2	The human gene INKA2, also known as inka box actin regulator 2, is involved in protein kinase binding activity and negative regulation of catalytic activity. It is located in the nucleoplasm. This information is provided by the Alliance of Genome Resources as of April 2022.		Predicted intracellular proteins	Nucleoplasm (Supported); Additional: Nucleoli;Vesicles
382	CENPBD1P	92806	CENPB DNA-binding domain containing 1, pseudogene
383	TASP1	55617	taspase 1	TASP1 is a gene that encodes an endopeptidase, known as taspase 1, which cleaves specific substrates following aspartate residues. The protein undergoes posttranslational autoproteolytic processing to generate alpha and beta subunits, which reassemble into the active alpha2-beta2 heterotetramer. TASP1 is required to cleave MLL, a protein necessary for the maintenance of HOX gene expression, and T…	GO:0051604 protein maturation;GO:0006508 proteolysis;GO:0045893 positive regulation of DNA-templated transcription	Predicted intracellular proteins; Disease related genes	Plasma membrane (Approved)
384	STOX1	219736	storkhead box 1	STOX1, also known as storkhead box 1, is a gene that encodes a protein that may function as a DNA binding protein. Mutations in this gene have been linked to pre-eclampsia/eclampsia 4 (PEE4), a serious pregnancy complication characterized by high blood pressure and damage to organs. The gene has multiple isoforms due to alternative splicing of its transcript variants.	GO:1904118 regulation of otic vesicle morphogenesis;GO:1904120 positive regulation of otic vesicle morphogenesis;GO:0071500 cellular response to nitrosative stress	Predicted intracellular proteins; Disease related genes	Nucleoplasm (Supported); Additional: Cytosol;Nucleoli fibrillar center
385	CADPS	8618	calcium dependent secretion activator	CADPS is a gene that encodes a protein required for the calcium-dependent exocytosis of secretory vesicles in neural and endocrine cells. The protein acts after ATP-dependent priming and is involved in the synthesis of phosphatidylinositol 4,5-bisphosphate (PtdIns(4,5)P2). Alternative splicing of the gene has been observed, resulting in three distinct isoforms of the protein. The gene is importan…	GO:1990504 dense core granule exocytosis;GO:0032253 dense core granule localization;GO:0032252 secretory granule localization	Predicted intracellular proteins	Vesicles (Approved)
386	SV2B	9899	synaptic vesicle glycoprotein 2B	The SV2B gene encodes a protein that belongs to the synaptic vesicle proteins 2 (SV2) family and major facilitator superfamily of proteins. This protein is localized to synaptic vesicles and may play a role in regulating vesicle trafficking and exocytosis. Studies in mice suggest that the protein may act as a protein receptor for botulinum neurotoxin E in neurons and may be important for the inte…	GO:0099509 regulation of presynaptic cytosolic calcium ion concentration;GO:2000300 regulation of synaptic vesicle exocytosis;GO:0051480 regulation of cytosolic calcium ion concentration	Transporters:Electrochemical Potential-driven transporters
387	CYP26A1	1592	cytochrome P450 family 26 subfamily A member 1	CYP26A1 is a gene that encodes an enzyme belonging to the cytochrome P450 family. This enzyme is involved in the metabolism of drugs and the synthesis of lipids, including cholesterol and steroids. It acts on retinoids, such as all-trans-retinoic acid, and has both 4-hydroxylation and 18-hydroxylation activities. CYP26A1 plays a role in regulating the cellular level of retinoic acid, which is imp…	GO:0016103 diterpenoid catabolic process;GO:0034653 retinoic acid catabolic process;GO:0016115 terpenoid catabolic process	Predicted intracellular proteins			(M5934)HALLMARK XENOBIOTIC METABOLISM
388	AIPL1	23746	AIP like 1 HSP90 co-chaperone	AIPL1 (aryl hydrocarbon receptor interacting protein like 1) is a gene that encodes a protein involved in the development and maintenance of photoreceptor cells in the retina. Mutations in this gene are associated with Leber congenital amaurosis (LCA), a severe inherited retinopathy that causes blindness or severely impaired vision in affected individuals. AIPL1 is located within the LCA4 candida…	GO:0018343 protein farnesylation;GO:0018342 protein prenylation;GO:0097354 prenylation	Predicted intracellular proteins; Human disease related genes:Nervous system diseases:Eye disease; Disease related genes	Nuclear speckles (Approved); Additional: Cytosol
389	FOXN4	121643	forkhead box N4	FOXN4 is a gene that encodes a transcription factor belonging to the winged-helix/forkhead family. This family of transcription factors is characterized by a DNA-binding domain that can fold into a variant of the helix-turn-helix motif consisting of 3 alpha helices flanked by 2 large loops or wings. FOXN4 is involved in various biological processes as a key regulator in development and metabolism…	GO:0035881 amacrine cell differentiation;GO:0060579 ventral spinal cord interneuron fate commitment;GO:0060581 cell fate commitment involved in pattern specification	Predicted intracellular proteins; Transcription factors:Helix-turn-helix domains	Mitochondria;Nucleoplasm (Approved); Additional: Cytosol
390	EMILIN1	11117	elastin microfibril interfacer 1	EMILIN1 is a gene that encodes a glycoprotein found in the extracellular matrix. It contains several domains, including a microfibril interface domain, a coiled-coiled alpha-helical domain, a collagenous domain, and a C-terminal globular C1q domain. The protein interacts with elastic fibers at the interface between elastin and microfibrils and is involved in the development of elastic tissues suc…	GO:1904027 negative regulation of collagen fibril organization;GO:1904026 regulation of collagen fibril organization;GO:0048251 elastic fiber assembly	Human disease related genes:Nervous system diseases:Neurodegenerative diseases; Predicted intracellular proteins; Predicted secreted proteins		(M3008)NABA ECM GLYCOPROTEINS; (M5884)NABA CORE MATRISOME; (M5889)NABA MATRISOME
391	METTL25	84190	methyltransferase like 25	METTL25 is a human gene that is predicted to have methyltransferase activity and be involved in methylation. It belongs to the methyltransferase-like family and its exact function is not yet fully understood. The gene is located on chromosome 9 and mutations in this gene have been associated with various diseases, including cancer. Further research is needed to fully understand the role of METTL2…	GO:0032259 methylation;GO:0008152 metabolic process;GO:0009987 cellular process	Predicted intracellular proteins	Cytosol;Mitochondria;Plasma membrane (Uncertain)
392	PANK1	53354	pantothenate kinase 1	PANK1 is a gene that belongs to the pantothenate kinase family and encodes a protein that plays a crucial role in the biosynthesis of coenzyme A (CoA). This protein is responsible for catalyzing the first and rate-limiting step in CoA biosynthesis and is regulated by CoA through feedback inhibition. The gene has multiple isoforms due to alternative splicing. PANK1 and an intronic miRNA on the sam…	GO:0015937 coenzyme A biosynthetic process;GO:0015936 coenzyme A metabolic process;GO:0044272 sulfur compound biosynthetic process	ENZYME proteins:Transferases; Predicted intracellular proteins; Enzymes
393	ZNF782	158431	zinc finger protein 782	ZNF782 is a human gene that encodes for a zinc finger protein 782. This protein is predicted to have DNA-binding transcription activator activity, specifically for RNA polymerase II and cis-regulatory region sequence-specific DNA binding activity. It is also predicted to be involved in the regulation of transcription by RNA polymerase II and to be active in the nucleus.	GO:0006357 regulation of transcription by RNA polymerase II;GO:0006355 regulation of DNA-templated transcription;GO:2001141 regulation of RNA biosynthetic process	Predicted intracellular proteins; Transcription factors:Zinc-coordinating DNA-binding domains	Mitochondria;Nucleoplasm (Approved)
394	MTHFS	10588	methenyltetrahydrofolate synthetase	MTHFS is a gene that encodes an enzyme responsible for converting 5-formyltetrahydrofolate to 5,10-methenyltetrahydrofolate, which is a precursor of reduced folates involved in 1-carbon metabolism. This gene has three transcript variants that encode two different isoforms. An increased activity of the encoded protein can lead to an increased folate turnover rate and folate depletion.	GO:0046657 folic acid catabolic process;GO:0042365 water-soluble vitamin catabolic process;GO:0009397 folic acid-containing compound catabolic process	ENZYME proteins:Ligase; Potential drug targets; Predicted intracellular proteins; Human disease related genes:Congenital malformations:Congenital malformations of the nervous system; Enzymes; Disease related genes	Cytosol (Supported)
395	ZNF253	56242	zinc finger protein 253	ZNF253 is a human gene that encodes for a protein called zinc finger protein 253. This protein is predicted to have the ability to bind to DNA and regulate transcription, specifically in the cis-regulatory regions of genes that are transcribed by RNA polymerase II. ZNF253 is also predicted to be located in the nucleus of cells.	GO:0045892 negative regulation of DNA-templated transcription;GO:1902679 negative regulation of RNA biosynthetic process;GO:0051253 negative regulation of RNA metabolic process	Predicted intracellular proteins; Transcription factors:Zinc-coordinating DNA-binding domains
396	ZNF879	345462	zinc finger protein 879	ZNF879 is a human gene that encodes a protein called zinc finger protein 879. This protein contains a kruppel-associated box (KRAB) domain at its N-terminus and thirteen C2H2-type zinc finger domains at its C-terminus. KRAB-ZFPs are the largest family of mammalian transcriptional repressors, which function by recruiting the nuclear co-factor KRAB-Associated Protein 1 (KAP1) to engage histone modi…	GO:0006357 regulation of transcription by RNA polymerase II;GO:0006355 regulation of DNA-templated transcription;GO:2001141 regulation of RNA biosynthetic process	Predicted intracellular proteins; Transcription factors:Zinc-coordinating DNA-binding domains	Nucleoplasm (Approved)
397	PIGM	93183	phosphatidylinositol glycan anchor biosynthesis class M	The PIGM gene encodes a transmembrane protein that is involved in the biosynthesis of glycosylphosphatidylinositol (GPI)-anchor, a glycolipid found on many blood cells that anchors proteins to the cell surface. Specifically, the PIGM gene encodes a mannosyltransferase, GPI-MT-I, that transfers the first mannose to GPI on the lumenal side of the endoplasmic reticulum. The protein is located in the…	GO:0006505 GPI anchor metabolic process;GO:0006506 GPI anchor biosynthetic process;GO:0180046 GPI anchored protein biosynthesis	Human disease related genes:Congenital disorders of metabolism:Congenital disorders of lipid/glycolipid metabolism; Disease related genes
398	ZFP69	339559	ZFP69 zinc finger protein	ZFP69 is a human gene that is predicted to have DNA-binding transcription repressor activity, specifically for RNA polymerase II and RNA polymerase II transcription regulatory region sequence-specific DNA binding activity. It is also predicted to be involved in negative regulation of transcription by RNA polymerase II and regulation of lipid metabolic process. ZFP69 is predicted to be located in …	GO:0019216 regulation of lipid metabolic process;GO:0006629 lipid metabolic process;GO:0006357 regulation of transcription by RNA polymerase II	Predicted intracellular proteins; Transcription factors:Zinc-coordinating DNA-binding domains	Nucleoplasm (Approved)
399	SWSAP1	126074	SWIM-type zinc finger 7 associated protein 1	SWSAP1, also known as SWIM-type zinc finger 7 associated protein 1, is a gene that encodes a protein involved in DNA repair and stabilization. The protein is capable of binding to single-stranded DNA and is part of the Shu complex, which is involved in double-strand break repair through homologous recombination. The gene's function is important for maintaining the integrity of the genome and prev…	GO:0000724 double-strand break repair via homologous recombination;GO:0000725 recombinational repair;GO:0006302 double-strand break repair	Predicted intracellular proteins	Nucleoplasm (Approved); Additional: Cytosol
400	ZNF786	136051	zinc finger protein 786	ZNF786 is a human gene that encodes for a zinc finger protein 786. This protein is predicted to have DNA-binding transcription activator activity, specifically for RNA polymerase II and cis-regulatory region sequence-specific DNA binding activity. It is also believed to be involved in the regulation of transcription by RNA polymerase II. ZNF786 is located in the nucleus of cells.	GO:0006357 regulation of transcription by RNA polymerase II;GO:0006355 regulation of DNA-templated transcription;GO:2001141 regulation of RNA biosynthetic process	Predicted intracellular proteins; Transcription factors:Zinc-coordinating DNA-binding domains	Nuclear speckles;Nucleoplasm (Approved); Additional: Nuclear bodies
401	FSIP1	161835	fibrous sheath interacting protein 1	Fibrous sheath interacting protein 1 (FSIP1) is a gene that encodes a protein involved in the formation of the fibrous sheath, a structure found in the tail of sperm cells. The protein interacts with other proteins in the fibrous sheath and is thought to play a role in regulating sperm motility. Mutations in the FSIP1 gene have been associated with male infertility, specifically with defects in s…		Predicted intracellular proteins	Annulus;Flagellar centriole;Nucleoplasm (Approved)
402	PYGO2-AS1	101928120	PYGO2 and SHC1 antisense RNA 1
403	SLC12A2	6558	solute carrier family 12 member 2	SLC12A2 is a gene that encodes a membrane protein responsible for transporting and reabsorbing sodium and chloride ions. This protein plays a crucial role in maintaining the proper balance of ions and cell volume. It is also phosphorylated in response to DNA damage. There are three transcript variants of this gene that encode two different isoforms.	GO:0045795 positive regulation of cell volume;GO:0098658 inorganic anion import across plasma membrane;GO:1904448 regulation of aspartate secretion	Transporters:Electrochemical Potential-driven transporters; FDA approved drug targets:Small molecule drugs; Human disease related genes:Nervous system diseases:Ear disease; Disease related genes	Plasma membrane;Vesicles (Approved); Additional: Basal body		(M5951)HALLMARK SPERMATOGENESIS; (M5901)HALLMARK G2M CHECKPOINT
404	ZNF596	169270	zinc finger protein 596	ZNF596 is a human gene that encodes for a protein called zinc finger protein 596. This protein is predicted to have the ability to bind to DNA and regulate transcription by RNA polymerase II, specifically in the regulatory regions of DNA. It is also predicted to be involved in negative regulation of transcription by RNA polymerase II. ZNF596 is expected to be located in the nucleus of cells.	GO:0006357 regulation of transcription by RNA polymerase II;GO:0006355 regulation of DNA-templated transcription;GO:2001141 regulation of RNA biosynthetic process	Predicted intracellular proteins; Transcription factors:Zinc-coordinating DNA-binding domains	Mitochondria;Nucleoli (Approved)
405	ADAT1	23536	adenosine deaminase tRNA specific 1	ADAT1 is a gene that belongs to the ADAR family, which encodes proteins that modify adenosine in pre-mRNA editing of nuclear transcripts. The protein encoded by ADAT1 is responsible for the deamination of adenosine 37 to inosine in eukaryotic tRNA. This gene has alternative spliced transcript variants.	GO:0008033 tRNA processing;GO:0006399 tRNA metabolic process;GO:0006396 RNA processing	Enzymes; Predicted intracellular proteins; ENZYME proteins:Hydrolases	Nucleoplasm (Supported)
406	PYM1	84305	PYM homolog 1, exon junction complex associated factor	PYM1, also known as PYM homolog 1, is a human gene that plays a role in various cellular processes. It is involved in disassembling the exon-exon junction complex, a structure that connects exons in mRNA, and in regulating the decay of mRNA through a process called nonsense-mediated decay. PYM1 also positively regulates translation, the process by which mRNA is used to synthesize proteins. The ge…	GO:1903259 exon-exon junction complex disassembly;GO:0000184 nuclear-transcribed mRNA catabolic process, nonsense-mediated decay;GO:0000956 nuclear-transcribed mRNA catabolic process	Predicted intracellular proteins	Cytosol;Nucleoli;Nucleoplasm (Supported); Additional: Cell Junctions
407	ZCWPW1	55063	zinc finger CW-type and PWWP domain containing 1	ZCWPW1 is a human gene that encodes a protein containing both zinc finger CW-type and PWWP domains. This protein is predicted to have methyl-CpG binding activity and methylated histone binding activity, and is involved in meiosis I, positive regulation of DNA metabolic process, and spermatogenesis. It is also predicted to act upstream of or within homologous chromosome pairing at meiosis and to b…	GO:0007129 homologous chromosome pairing at meiosis;GO:0070192 chromosome organization involved in meiotic cell cycle;GO:0045143 homologous chromosome segregation	Predicted intracellular proteins	Golgi apparatus (Approved)
408	ZSCAN31	64288	zinc finger and SCAN domain containing 31	ZSCAN31 is a human gene that encodes a protein with multiple C2H2-type zinc finger motifs. These motifs are involved in DNA binding and transcriptional regulation. Alternative splicing of the gene results in the production of multiple transcript variants. The function of ZSCAN31 is not well understood, but it is thought to play a role in the regulation of gene expression.	GO:0006357 regulation of transcription by RNA polymerase II;GO:0006355 regulation of DNA-templated transcription;GO:2001141 regulation of RNA biosynthetic process	Predicted intracellular proteins; Transcription factors:Zinc-coordinating DNA-binding domains	Nucleoplasm (Approved); Additional: Cytosol
409	GREB1L	80000	GREB1 like retinoic acid receptor coactivator	GREB1L is a human gene that is involved in kidney development and is predicted to be an integral component of the membrane. It has been implicated in autosomal dominant nonsyndromic deafness and renal agenesis, which is the failure of one or both kidneys to develop. The gene is similar to the retinoic acid receptor coactivator GREB1 and may act upstream of or within kidney development. Overall, G…	GO:0061205 paramesonephric duct development;GO:0072177 mesonephric duct development;GO:0072176 nephric duct development	Human disease related genes:Congenital malformations:Congenital malformations of the urinary system; Predicted intracellular proteins; Human disease related genes:Nervous system diseases:Ear disease; Disease related genes	Mitochondria (Approved)
410	ZNF169	169841	zinc finger protein 169	ZNF169 is a human gene that encodes for a protein called zinc finger protein 169. This protein is predicted to have the ability to bind to DNA and regulate transcription by RNA polymerase II, specifically in regulatory regions of DNA. ZNF169 is also predicted to be involved in negative regulation of transcription, meaning it may act as a repressor of gene expression. The protein is expected to be…	GO:0006357 regulation of transcription by RNA polymerase II;GO:0006355 regulation of DNA-templated transcription;GO:2001141 regulation of RNA biosynthetic process	Predicted intracellular proteins; Transcription factors:Zinc-coordinating DNA-binding domains	Nuclear speckles (Approved); Additional: Cytosol
411	RTL9	57529	retrotransposon Gag like 9	The human gene RTL9 is a retrotransposon Gag-like 9, which belongs to the family of retrotransposons. These are genetic elements that can move around the genome and replicate themselves. The RTL9 gene is located on chromosome 1 and is expressed in various tissues, including the brain, liver, and testis. It encodes a protein that is similar to the Gag protein of retroviruses, which is involved in …		Predicted intracellular proteins
412	TIMMDC1	51300	translocase of inner mitochondrial membrane domain containing 1	TIMMDC1, also known as translocase of inner mitochondrial membrane domain containing 1, is a gene that is located in both the mitochondrion and nucleoplasm. It has been implicated in nuclear type mitochondrial complex I deficiency 31, which is a rare genetic disorder that affects the function of complex I in the mitochondria. The exact role of TIMMDC1 in this disorder is not fully understood, but…	GO:0010257 NADH dehydrogenase complex assembly;GO:0032981 mitochondrial respiratory chain complex I assembly;GO:0033108 mitochondrial respiratory chain complex assembly	Predicted intracellular proteins; Human disease related genes:Congenital disorders of metabolism:Mitochondrial diseases; Disease related genes	Mitochondria (Enhanced); Additional: Nucleoplasm
413	TIFA	92610	TRAF interacting protein with forkhead associated domain	TIFA (TRAF interacting protein with forkhead associated domain) is an adapter protein involved in both adaptive and innate immunity. It contains a forkhead-associated (FHA) domain that specifically binds to phosphorylated serine and threonine residues. When responding to bacterial infection, TIFA undergoes an intermolecular interaction between the FHA domain and a phosphorylated threonine, leadin…	GO:0033209 tumor necrosis factor-mediated signaling pathway;GO:0002753 cytoplasmic pattern recognition receptor signaling pathway;GO:0071356 cellular response to tumor necrosis factor	Predicted intracellular proteins	Nucleoli;Nucleoplasm (Approved); Additional: Cytosol
414	SIGLEC6	946	sialic acid binding Ig like lectin 6	SIGLEC6 is a gene that encodes a protein belonging to the SIGLEC family of proteins. This transmembrane receptor binds to sialyl-TN glycans and leptin. The expression of this protein is upregulated in preeclampsia, a pregnancy complication characterized by high blood pressure and damage to organs.	GO:0007267 cell-cell signaling;GO:0007155 cell adhesion;GO:0023052 signaling	CD markers; Predicted secreted proteins	Cytosol;Plasma membrane (Approved)
415	TIMM10	26519	translocase of inner mitochondrial membrane 10	TIMM10 is a human gene that encodes a mitochondrial protein. This protein is part of a family of proteins that are involved in the import and insertion of hydrophobic membrane proteins into the mitochondrial inner membrane. These proteins act as chaperones in the intermembrane space, helping to transport highly insoluble carrier proteins. TIMM10 is organized in heterooligomeric complexes in the m…	GO:0045039 protein insertion into mitochondrial inner membrane;GO:0090151 establishment of protein localization to mitochondrial membrane;GO:0006626 protein targeting to mitochondrion	Predicted intracellular proteins	Mitochondria (Enhanced)		(M5936)HALLMARK OXIDATIVE PHOSPHORYLATION
416	ZRANB1	54764	zinc finger RANBP2-type containing 1	The human gene ZRANB1, also known as zinc finger RANBP2-type containing 1, is involved in various cellular processes such as positive regulation of the Wnt signaling pathway, protein deubiquitination, and regulation of cell morphogenesis. It enables K63-linked polyubiquitin modification-dependent protein binding activity and thiol-dependent deubiquitinase. ZRANB1 is located in both the cytosol an…	GO:0035523 protein K29-linked deubiquitination;GO:1990168 protein K33-linked deubiquitination;GO:0071947 protein deubiquitination involved in ubiquitin-dependent protein catabolic process	Enzymes; Predicted intracellular proteins; Peptidases:Cysteine-type peptidases; ENZYME proteins:Hydrolases	Nucleoplasm (Supported); Additional: Cytosol
417	TTC22	55001	tetratricopeptide repeat domain 22	The human gene TTC22 encodes a protein with seven tetratricopeptide (TPR) repeats. TPR motifs are commonly found in proteins and may play a role in protein-protein interactions and chaperone activity. The gene has been found to have alternatively spliced transcript variants.		Predicted intracellular proteins
418	ICMT	23463	isoprenylcysteine carboxyl methyltransferase	The human gene ICMT encodes for an enzyme called isoprenylcysteine carboxyl methyltransferase, which is responsible for modifying certain proteins by adding a methyl group to their C-terminal cysteine residues. This modification helps target these proteins to the cell membrane. ICMT is located in the endoplasmic reticulum and there may be alternative splicing resulting in other transcript variant…	GO:0046499 S-adenosylmethioninamine metabolic process;GO:0006481 C-terminal protein methylation;GO:0046498 S-adenosylhomocysteine metabolic process	ENZYME proteins:Transferases; Enzymes
419	FAM32A	26017	family with sequence similarity 32 member A	FAM32A is a human gene that encodes a protein with RNA binding activity. It is predicted to be involved in the apoptotic process and is located in the nucleolus and nucleoplasm. This information is provided by the Alliance of Genome Resources as of April 2022.	GO:0006915 apoptotic process;GO:0012501 programmed cell death;GO:0008219 cell death	Predicted intracellular proteins	Nucleoli;Nucleoplasm (Supported)
420	CCDC137	339230	coiled-coil domain containing 137	CCDC137 is a human gene that encodes a protein containing a coiled-coil domain. This protein has been shown to have RNA binding activity and is located in both the chromosome and fibrillar center. The function of CCDC137 is not fully understood, but it may play a role in regulating gene expression or other cellular processes. Further research is needed to fully elucidate the function of this gene…		Predicted intracellular proteins	Nucleoli (Supported); Additional: Mitotic chromosome;Nucleoplasm
421	HS6ST1	9394	heparan sulfate 6-O-sulfotransferase 1	HS6ST1 is a gene that encodes a type II integral membrane protein belonging to the heparan sulfate biosynthetic enzyme family. This enzyme is responsible for 6-O-sulfation of heparan sulfate, which is a key component in generating various heparan sulfate fine structures that carry out multiple biological activities. Unlike other known sulfotransferases, this enzyme does not share significant sequ…	GO:0060716 labyrinthine layer blood vessel development;GO:0015012 heparan sulfate proteoglycan biosynthetic process;GO:0060674 placenta blood vessel development	Predicted intracellular proteins; Human disease related genes:Endocrine and metabolic diseases:Hypothalamus and pituitary gland diseases; Disease related genes	Nucleoplasm (Approved)
422	IL1RN	3557	interleukin 1 receptor antagonist	IL1RN is a gene that encodes a protein belonging to the interleukin 1 cytokine family. The protein acts as an antagonist to interleukin 1, alpha and beta, and regulates various immune and inflammatory responses, particularly during acute infection and inflammation. IL1RN is part of a gene cluster on chromosome 2 that includes five other closely related cytokine genes. Alternative splicing of the …	GO:2000660 negative regulation of interleukin-1-mediated signaling pathway;GO:0034115 negative regulation of heterotypic cell-cell adhesion;GO:0070587 regulation of cell-cell adhesion involved in gastrulation	Human disease related genes:Immune system diseases:Allergies and autoimmune diseases; Predicted intracellular proteins; Human disease related genes:Endocrine and metabolic diseases:Diabetes; Predicted secreted proteins; Cancer-related genes:Candidate cancer biomarkers; Candidate cardiovascular disease genes; Disease related genes	Cytosol;Nucleoplasm (Approved); Additional: Centrosome	(M110)PID IL1 PATHWAY; (M5883)NABA SECRETED FACTORS; (M5885)NABA MATRISOME ASSOCIATED
423	HDAC1	3065	histone deacetylase 1	HDAC1 is a gene that encodes a protein belonging to the histone deacetylase family, which plays a crucial role in regulating gene expression in eukaryotic cells. The protein is a component of the histone deacetylase complex and interacts with the retinoblastoma tumor-suppressor protein to control cell proliferation and differentiation. HDAC1 also works with metastasis-associated protein-2 to deac…	GO:0061198 fungiform papilla formation;GO:0060789 hair follicle placode formation;GO:0061197 fungiform papilla morphogenesis	Enzymes; Predicted intracellular proteins; FDA approved drug targets:Small molecule drugs; ENZYME proteins:Hydrolases	Nucleoplasm (Enhanced)	(M140)PID RANBP2 PATHWAY; (M182)PID IL3 PATHWAY; (M207)PID RETINOIC ACID PATHWAY	(M5896)HALLMARK TGF BETA SIGNALING
424	ANAPC2	29882	anaphase promoting complex subunit 2	ANAPC2 is a gene that encodes a protein subunit of the anaphase-promoting complex (APC), a large protein complex that plays a crucial role in promoting the transition from metaphase to anaphase during cell division. The APC achieves this by ubiquitinating specific substrates, such as mitotic cyclins and anaphase inhibitors, which are then degraded by the 26S proteasome. The vertebrate APC is comp…	GO:0007091 metaphase/anaphase transition of mitotic cell cycle;GO:0044784 metaphase/anaphase transition of cell cycle;GO:0090129 positive regulation of synapse maturation	Predicted intracellular proteins	Nucleoplasm (Supported); Additional: Mitochondria
425	SYNGR2	9144	synaptogyrin 2	SYNGR2, also known as synaptogyrin 2, is a gene that encodes for an integral membrane protein with four transmembrane regions and a C-terminal cytoplasmic tail that is tyrosine phosphorylated. The function of this protein is not fully understood, but studies on a similar rat protein suggest that it may play a role in regulating membrane traffic in non-neuronal cells. SYNGR2 belongs to the synapto…	GO:0048499 synaptic vesicle membrane organization;GO:0045055 regulated exocytosis;GO:0006887 exocytosis	Predicted intracellular proteins	Golgi apparatus (Approved)		(M5947)HALLMARK IL2 STAT5 SIGNALING; (M5909)HALLMARK MYOGENESIS
426	CASP2	835	caspase 2	CASP2, also known as caspase 2, is a gene that encodes a member of the caspase family of proteins. Caspases are responsible for mediating cellular apoptosis, or programmed cell death, by cleaving specific protein substrates. The encoded protein may play a role in stress-induced cell death pathways, cell cycle maintenance, and the suppression of tumorigenesis. Increased expression of this gene may…	GO:0001554 luteolysis;GO:0035234 ectopic germ cell programmed cell death;GO:0010623 programmed cell death involved in cell development	Peptidases:Cysteine-type peptidases; Predicted intracellular proteins; Cancer-related genes:Candidate cancer biomarkers; Enzymes; ENZYME proteins:Hydrolases	Nucleoplasm (Approved); Additional: Basal body;Centrosome;Cytosol	(M197)PID HIV NEF PATHWAY; (M220)PID CASPASE PATHWAY; (M19)PID P73PATHWAY	(M5902)HALLMARK APOPTOSIS
427	MMGT1	93380	membrane magnesium transporter 1	MMGT1, also known as membrane magnesium transporter 1, is a human gene that contributes to membrane insertase activity. It is involved in the insertion of proteins into the endoplasmic reticulum (ER) membrane, specifically those with stop-transfer membrane-anchor sequences and tail-anchored membrane proteins. MMGT1 is an integral component of the ER membrane and is part of the EMC complex. This g…	GO:0006824 cobalt ion transport;GO:0045050 protein insertion into ER membrane by stop-transfer membrane-anchor sequence;GO:0006825 copper ion transport	Predicted intracellular proteins; Transporters:Primary Active Transporters
428	CD2BP2	10421	CD2 cytoplasmic tail binding protein 2	CD2BP2 is a gene that encodes a protein with two functions. In the cytoplasm, the protein binds to the cytoplasmic tail of the human surface antigen CD2 through its C-terminal GYF domain, and regulates T lymphocyte activation triggered by CD2. In the nucleus, the protein is a component of the U5 small nuclear ribonucleoprotein complex and is involved in RNA splicing. Alternative splicing of the g…	GO:0000244 spliceosomal tri-snRNP complex assembly;GO:0000387 spliceosomal snRNP assembly;GO:0022618 protein-RNA complex assembly	Predicted intracellular proteins	Nuclear speckles (Enhanced); Additional: Cytosol
429	PLAAT2	54979	phospholipase A and acyltransferase 2	PLAAT2 is a human gene that encodes a protein with both phospholipase and acyltransferase activities. This protein acts as a tumor suppressor and can hydrolyze dipalmitoylated phosphatidylcholine to palmitic acid and lyso-PC. Additionally, it can catalyze the N-acylation of phosphatidylethanolamine and the O-acylation of lyso-PC to form PC. The gene was last reviewed in July 2016.	GO:0070292 N-acylphosphatidylethanolamine metabolic process;GO:0036152 phosphatidylethanolamine acyl-chain remodeling;GO:0046337 phosphatidylethanolamine metabolic process	Enzymes; RAS pathway related proteins; ENZYME proteins:Hydrolases	Mitochondria (Approved)
430	SLC2A8	29988	solute carrier family 2 member 8	SLC2A8 is a gene that belongs to the solute carrier 2A family, which includes glucose transporters. It is a member of class II glucose transporters and contains 12 transmembrane domains with both amino and carboxyl ends being on the cytosolic side of the membrane. The encoded protein contains several conserved residues and motifs. There are alternatively spliced transcript variants of this gene.	GO:0015755 fructose transmembrane transport;GO:0070837 dehydroascorbic acid transport;GO:0007141 male meiosis I	Transporters:Electrochemical Potential-driven transporters	Vesicles (Approved)		(M5907)HALLMARK ESTROGEN RESPONSE LATE
431	LOC391322	391322	D-dopachrome tautomerase-like	The human gene LOC391322 is a D-dopachrome tautomerase-like gene, which means it is similar to the D-dopachrome tautomerase gene that is involved in the melanin synthesis pathway. However, the exact function of LOC391322 is not well understood. It is located on chromosome 6 and is expressed in various tissues, including the brain, heart, and liver. Mutations in this gene have been associated with…
432	SGK3	23678	serum/glucocorticoid regulated kinase family member 3	SGK3 is a gene that encodes a phosphoprotein with a PX domain and belongs to the Ser/Thr protein kinase family. It plays a role in neutral amino acid transport and activation of potassium and chloride channels by phosphorylating several target proteins. The gene has alternate transcriptional splice variants that encode different isoforms.	GO:1901099 negative regulation of signal transduction in absence of ligand;GO:2001240 negative regulation of extrinsic apoptotic signaling pathway in absence of ligand;GO:2001239 regulation of extrinsic apoptotic signaling pathway in absence of ligand	ENZYME proteins:Transferases; Predicted intracellular proteins; Kinases:AGC Ser/Thr protein kinases; Enzymes	Vesicles (Approved); Additional: Nucleoplasm
433	MASTL	84930	microtubule associated serine/threonine kinase like	MASTL is a gene that encodes a protein called microtubule-associated serine/threonine kinase-like. This protein is involved in regulating cell division and the formation of microtubules, which are important structures in the cell that help with cell shape and movement. Mutations in the MASTL gene have been linked to a condition called autosomal dominant thrombocytopenia, which is characterized by…	GO:0007135 meiosis II;GO:0007147 female meiosis II;GO:0061983 meiosis II cell cycle process	ENZYME proteins:Transferases; Potential drug targets; Predicted intracellular proteins; Kinases:AGC Ser/Thr protein kinases; Enzymes; Disease related genes	Nucleoplasm (Enhanced)
434	FMC1	154791	formation of mitochondrial complex V assembly factor 1 homolog	FMC1, or formation of mitochondrial complex V assembly factor 1 homolog, is a gene involved in the assembly of the mitochondrial proton-transporting ATP synthase complex. It is located within the mitochondrion. This gene plays a crucial role in the proper functioning of the mitochondria, which are responsible for producing energy within cells. Mutations in FMC1 have been linked to various mitocho…	GO:0033615 mitochondrial proton-transporting ATP synthase complex assembly;GO:0043461 proton-transporting ATP synthase complex assembly;GO:0061469 regulation of type B pancreatic cell proliferation	Predicted intracellular proteins	Mitochondria (Approved)
435	WASHC2C	253725	WASH complex subunit 2C	WASHC2C is a human gene that encodes for a protein called WASH complex subunit 2C. This protein is involved in various cellular processes, including endosomal transport, regulation of substrate adhesion-dependent cell spreading, and negative regulation of barbed-end actin filament capping. WASHC2C enables phosphatidylinositol phosphate binding activity, phosphatidylinositol-3,4-bisphosphate bindi…	GO:2000813 negative regulation of barbed-end actin filament capping;GO:2000812 regulation of barbed-end actin filament capping;GO:0036010 protein localization to endosome	Transporters; Predicted intracellular proteins	Vesicles (Supported); Additional: Cytosol;Nucleoli
436	STMN1	3925	stathmin 1	The STMN1 gene belongs to the stathmin family and encodes a cytosolic phosphoprotein that acts as an intracellular relay, integrating regulatory signals of the cellular environment. The protein is involved in regulating the microtubule filament system by destabilizing microtubules, preventing assembly and promoting disassembly. Multiple transcript variants encoding different isoforms have been fo…	GO:0070494 regulation of thrombin-activated receptor signaling pathway;GO:0070495 negative regulation of thrombin-activated receptor signaling pathway;GO:1905098 negative regulation of guanyl-nucleotide exchange factor activity	Predicted intracellular proteins; Cancer-related genes:Candidate cancer biomarkers	Cytosol (Approved)	(M209)PID P38 GAMMA DELTA PATHWAY; (M14)PID AURORA B PATHWAY	(M5901)HALLMARK G2M CHECKPOINT; (M5925)HALLMARK E2F TARGETS; (M5937)HALLMARK GLYCOLYSIS
437	GATB	5188	glutamyl-tRNA amidotransferase subunit B	The human gene GATB encodes for the subunit B of the glutamyl-tRNA amidotransferase complex, which is involved in the biosynthesis of glutaminyl-tRNAGln via transamidation and mitochondrial translation. This gene is located in the mitochondrion and enables glutamine-hydrolyzing activity. Mutations in GATB have been linked to combined oxidative phosphorylation deficiency 41.	GO:0070681 glutaminyl-tRNAGln biosynthesis via transamidation;GO:0043039 tRNA aminoacylation;GO:0043038 amino acid activation	Predicted intracellular proteins; Human disease related genes:Congenital disorders of metabolism:Mitochondrial diseases; Disease related genes	Mitochondria (Supported)
438	HUNK	30811	hormonally up-regulated Neu-associated kinase	HUNK, or hormonally up-regulated Neu-associated kinase, is a human gene that is predicted to have protein serine/threonine kinase activity and be involved in intracellular signal transduction and protein phosphorylation. This gene is up-regulated by hormones and is associated with the Neu receptor, which is involved in the development and progression of breast cancer. While the exact function of …	GO:0035556 intracellular signal transduction;GO:0007165 signal transduction;GO:0023052 signaling	ENZYME proteins:Transferases; Predicted intracellular proteins; Enzymes; Kinases:CAMK Ser/Thr protein kinases	Nucleoplasm;Plasma membrane (Approved)
439	SPINK5	11005	serine peptidase inhibitor Kazal type 5	SPINK5 is a gene that encodes a serine protease inhibitor with 15 potential inhibitory domains. The preproprotein is processed to generate multiple protein products that may have unique activities and specificities. These proteins may play a role in skin and hair development, as well as protecting mucous epithelia from inflammation and infection. Mutations in this gene can cause Netherton syndrom…	GO:0002785 negative regulation of antimicrobial peptide production;GO:0002787 negative regulation of antibacterial peptide production;GO:0008348 negative regulation of antimicrobial humoral response	Human disease related genes:Immune system diseases:Allergies and autoimmune diseases; Human disease related genes:Congenital malformations:Congenital malformations of skin; Predicted secreted proteins; Human disease related genes:Skin diseases:Skin and soft tissue diseases; Disease related genes	Vesicles (Enhanced)
440	MRPS22	56945	mitochondrial ribosomal protein S22	The human gene MRPS22 encodes a mitochondrial ribosomal protein S22, which is involved in protein synthesis within the mitochondrion. Mitochondrial ribosomes consist of a small 28S subunit and a large 39S subunit, and have a different protein to rRNA composition compared to prokaryotic ribosomes. The proteins comprising the mitoribosome differ greatly in sequence among different species, making t…	GO:0032543 mitochondrial translation;GO:0140053 mitochondrial gene expression;GO:0006412 translation	Predicted intracellular proteins; Human disease related genes:Congenital disorders of metabolism:Mitochondrial diseases; Human disease related genes:Reproductive system diseases:Reproductive system diseases; Ribosomal proteins; Disease related genes	Mitochondria (Supported)		(M5936)HALLMARK OXIDATIVE PHOSPHORYLATION
441	NTRK1	4914	neurotrophic receptor tyrosine kinase 1	NTRK1 is a gene that belongs to the neurotrophic tyrosine kinase receptor family. It encodes a membrane-bound receptor that, upon binding with neurotrophins, phosphorylates itself and members of the MAPK pathway. This leads to cell differentiation and may play a role in specifying sensory neuron subtypes. Mutations in this gene have been associated with congenital insensitivity to pain, anhidrosi…	GO:0061366 behavioral response to chemical pain;GO:0061368 behavioral response to formalin induced pain;GO:0051599 response to hydrostatic pressure	ENZYME proteins:Transferases; Predicted intracellular proteins; FDA approved drug targets:Small molecule drugs; RAS pathway related proteins; Cancer-related genes:Candidate cancer biomarkers; Human disease related genes:Cancers:Cancers of endocrine organs; Enzymes; Human disease related genes:Cancers:Cancers of eye, brain, and central nervous system; Kinases:Tyr protein kinases; Human disease rel…	Cytosol;Vesicles (Approved)	(M18895)SA TRKA RECEPTOR; (M271)PID PI3K PLC TRK PATHWAY; (M100)PID SHP2 PATHWAY
442	NFKB1	4790	nuclear factor kappa B subunit 1	The NFKB1 gene encodes a protein that can be processed into two forms: a 105 kD protein that inhibits transcription and a 50 kD protein that binds to DNA as part of the NF-kappa-B (NFKB) protein complex. NFKB is a transcription regulator that is activated by various stimuli and plays a role in the expression of genes involved in many biological functions. Inappropriate activation of NFKB has been…	GO:0010957 negative regulation of vitamin D biosynthetic process;GO:1900127 positive regulation of hyaluronan biosynthetic process;GO:0046137 negative regulation of vitamin metabolic process	Predicted intracellular proteins; FDA approved drug targets:Small molecule drugs; Transcription factors:Immunoglobulin fold; RAS pathway related proteins; Cancer-related genes:Candidate cancer biomarkers; Human disease related genes:Immune system diseases:Primary immunodeficiency; Disease related genes	Nucleoplasm (Supported); Additional: Cytosol	(M26)PID NFKAPPAB ATYPICAL PATHWAY; (M37)PID NFKAPPAB CANONICAL PATHWAY; (M45)PID CD40 PATHWAY	(M5942)HALLMARK UV RESPONSE DN; (M5890)HALLMARK TNFA SIGNALING VIA NFKB; (M5913)HALLMARK INTERFERON GAMMA RESPONSE
443	OR2B6	26212	olfactory receptor family 2 subfamily B member 6	OR2B6 is a gene that codes for a protein belonging to the olfactory receptor family 2 subfamily B. Olfactory receptors are responsible for detecting odorant molecules in the nose and initiating a neuronal response that triggers the perception of a smell. These receptors are members of a large family of G-protein-coupled receptors and share a 7-transmembrane domain structure with many neurotransmi…	GO:0050911 detection of chemical stimulus involved in sensory perception of smell;GO:0007608 sensory perception of smell;GO:0050907 detection of chemical stimulus involved in sensory perception	G-protein coupled receptors:Odorant/olfactory and gustatory receptors
444	CUZD1	50624	CUB and zona pellucida like domains 1	CUZD1 is a human gene that is predicted to play a role in trypsinogen activation. It is located in the membrane and contains CUB and zona pellucida-like domains. The function of this gene is not fully understood, but it may be involved in the regulation of protease activity. The gene is currently being studied by researchers to better understand its role in human biology and disease.	GO:0032023 trypsinogen activation;GO:0031638 zymogen activation;GO:0016485 protein processing
445	CHMP4B	128866	charged multivesicular body protein 4B	CHMP4B is a gene that belongs to the chromatin-modifying protein/charged multivesicular body protein (CHMP) family. It is involved in the endosomal sorting complex required for transport (ESCRT) complex III, which sorts endocytosed cell-surface receptors into multivesicular endosomes. CHMP4B also plays a role in the final stage of cytokinesis and the budding of enveloped viruses such as HIV-1. Th…	GO:0090611 ubiquitin-independent protein catabolic process via the multivesicular body sorting pathway;GO:0036438 maintenance of lens transparency;GO:0051469 vesicle fusion with vacuole	Predicted intracellular proteins; Human disease related genes:Nervous system diseases:Eye disease; Disease related genes
446	PLK2	10769	polo like kinase 2	PLK2, or polo-like kinase 2, is a protein kinase that plays a role in normal cell division. It is primarily expressed in testis, spleen, and fetal tissues, and its expression can be induced by serum, indicating a potential role in rapidly dividing cells. The gene encoding PLK2 can produce different isoforms through alternative splicing.	GO:0071866 negative regulation of apoptotic process in bone marrow cell;GO:0071865 regulation of apoptotic process in bone marrow cell;GO:0032486 Rap protein signal transduction	ENZYME proteins:Transferases; Predicted intracellular proteins; Kinases; Enzymes	Cytosol;Mitochondria;Nucleoplasm (Approved)		(M5890)HALLMARK TNFA SIGNALING VIA NFKB; (M5939)HALLMARK P53 PATHWAY
447	RNF133	168433	ring finger protein 133	RNF133 is a human gene that encodes a protein containing a RING finger domain, which is involved in protein-protein and protein-DNA interactions. This gene has no intron.	GO:0051865 protein autoubiquitination;GO:0006511 ubiquitin-dependent protein catabolic process;GO:0019941 modification-dependent protein catabolic process	ENZYME proteins:Transferases; Enzymes
448	BIVM-ERCC5	100533467	BIVM-ERCC5 readthrough	BIVM-ERCC5 is a gene located on chromosome 13 that represents naturally occurring read-through transcription between the neighboring BIVM and ERCC5 genes. This means that the gene produces a fusion protein that shares sequence identity with the products of each individual gene. The function of this fusion protein is not yet fully understood.		Predicted intracellular proteins	Nucleoplasm (Approved)
449	B3GALNT1	8706	beta-1,3-N-acetylgalactosaminyltransferase 1 (Globoside blood group)	B3GALNT1 is a gene that belongs to the beta-1,3-galactosyltransferase (beta3GalT) gene family. This family encodes type II membrane-bound glycoproteins with diverse enzymatic functions using different donor substrates and different acceptor sugars. The beta3GalT proteins also contain conserved sequences not found in other related proteins. The carbohydrate chains synthesized by these enzymes are …	GO:0009312 oligosaccharide biosynthetic process;GO:0006688 glycosphingolipid biosynthetic process;GO:0006687 glycosphingolipid metabolic process	ENZYME proteins:Transferases; Blood group antigen proteins; Predicted intracellular proteins; Enzymes	Vesicles (Approved)
450	VPS41	27072	VPS41 subunit of HOPS complex	VPS41 is a human gene that encodes the VPS41 subunit of the HOPS complex, which plays a crucial role in vesicle-mediated protein sorting. This process is essential for the segregation of intracellular molecules into distinct organelles. The VPS41 protein is conserved in yeast, Drosophila, tomato, and Arabidopsis, and is involved in the formation and fusion of transport vesicles from the Golgi. Mu…	GO:0034058 endosomal vesicle fusion;GO:0035542 regulation of SNARE complex assembly;GO:1902774 late endosome to lysosome transport	Human disease related genes:Nervous system diseases:Neurodegenerative diseases; Predicted intracellular proteins; Disease related genes
451	GDF7	151449	growth differentiation factor 7	GDF7, or growth differentiation factor 7, is a gene that encodes a protein that belongs to the TGF-beta superfamily of proteins. This protein is secreted and binds to various TGF-beta receptors, leading to the activation of SMAD family transcription factors that regulate gene expression. GDF7 is involved in the differentiation of tendon cells and spinal cord interneurons. A mutation in this gene …	GO:0021509 roof plate formation;GO:2001049 regulation of tendon cell differentiation;GO:2001051 positive regulation of tendon cell differentiation	Predicted secreted proteins	Vesicles (Approved)	(M5883)NABA SECRETED FACTORS; (M5885)NABA MATRISOME ASSOCIATED; (M5889)NABA MATRISOME
452	SPDYE6	729597	speedy/RINGO cell cycle regulator family member E6	SPDYE6 is a gene that encodes a protein that regulates the cell cycle by activating cyclin-dependent kinases. This protein belongs to a family of cyclin-dependent kinase regulators that contain a speedy box domain, which is necessary for the activation of cyclin-dependent kinases. The function of SPDYE6 is important for the progression of the cell cycle.		Predicted intracellular proteins
453	ROCK2	9475	Rho associated coiled-coil containing protein kinase 2	ROCK2 is a gene that encodes a protein called Rho-associated coiled-coil containing protein kinase 2. This protein is a type of enzyme that regulates various cellular processes, including cytokinesis (cell division), smooth muscle contraction, and the formation of actin stress fibers and focal adhesions. It is also involved in the activation of the c-fos serum response element. ROCK2 is an isozym…	GO:0032723 positive regulation of connective tissue growth factor production;GO:0032643 regulation of connective tissue growth factor production;GO:0150033 negative regulation of protein localization to lysosome	ENZYME proteins:Transferases; Predicted intracellular proteins; FDA approved drug targets:Small molecule drugs; Kinases:AGC Ser/Thr protein kinases; Enzymes	Cytosol (Supported)	(M138)PID THROMBIN PAR4 PATHWAY; (M63)PID AVB3 OPN PATHWAY; (M16801)SIG REGULATION OF THE ACTIN CYTOSKELETON BY RHO GTPASES
454	JTB	10899	jumping translocation breakpoint	The human gene JTB, also known as jumping translocation breakpoint, is involved in mitotic cytokinesis and positive regulation of protein kinase activity. It enables protein kinase binding activity and is located in the cytoplasm and midbody, where it colocalizes with the centrosome and spindle. This information is provided by the Alliance of Genome Resources as of April 2022.	GO:0008637 apoptotic mitochondrial changes;GO:0000281 mitotic cytokinesis;GO:0061640 cytoskeleton-dependent cytokinesis	Cancer-related genes:Candidate cancer biomarkers	Mitochondria;Vesicles (Approved)
455	TNFSF10	8743	TNF superfamily member 10	TNFSF10, also known as TNF superfamily member 10, is a cytokine that belongs to the tumor necrosis factor (TNF) ligand family. It induces apoptosis in transformed and tumor cells, but not in normal cells, although it is expressed in most normal tissues. TNFSF10 binds to several members of the TNF receptor superfamily, including TNFRSF10A/TRAILR1, TNFRSF10B/TRAILR2, TNFRSF10C/TRAILR3, TNFRSF10D/TR…	GO:0036462 TRAIL-activated apoptotic signaling pathway;GO:0090200 positive regulation of release of cytochrome c from mitochondria;GO:0008625 extrinsic apoptotic signaling pathway via death domain receptors	Transporters:Accessory Factors Involved in Transport; CD markers; Predicted intracellular proteins; Predicted secreted proteins; Cancer-related genes:Candidate cancer biomarkers		(M79)PID TRAIL PATHWAY; (M5883)NABA SECRETED FACTORS; (M5885)NABA MATRISOME ASSOCIATED	(M5902)HALLMARK APOPTOSIS; (M5947)HALLMARK IL2 STAT5 SIGNALING; (M5913)HALLMARK INTERFERON GAMMA RESPONSE
456	HIPK2	28996	homeodomain interacting protein kinase 2	HIPK2 is a gene that encodes a serine/threonine kinase belonging to the homeodomain-interacting protein kinase family. This gene interacts with homeodomain transcription factors and other transcription factors such as p53, and can act as both a corepressor and a coactivator depending on the transcription factor and its subcellular localization. There are multiple transcript variants of this gene …	GO:0060235 lens induction in camera-type eye;GO:0050882 voluntary musculoskeletal movement;GO:0030578 PML body organization	ENZYME proteins:Transferases; Kinases:CMGC Ser/Thr protein kinases; Enzymes	Nucleoplasm (Supported)	(M261)PID P53 REGULATION PATHWAY; (M195)PID CMYB PATHWAY	(M5896)HALLMARK TGF BETA SIGNALING; (M5947)HALLMARK IL2 STAT5 SIGNALING
457	TIMM21	29090	translocase of inner mitochondrial membrane 21	TIMM21 is a human gene that plays a crucial role in the assembly of mitochondrial respiratory chain complexes and the import of proteins into the mitochondrial matrix. It is also involved in the assembly of mitochondrial cytochrome c oxidase. TIMM21 is part of the TIM23 mitochondrial import inner membrane translocase complex, which is responsible for transporting proteins across the inner mitocho…	GO:0030150 protein import into mitochondrial matrix;GO:0033617 mitochondrial cytochrome c oxidase assembly;GO:0008535 respiratory chain complex IV assembly	Predicted intracellular proteins
458	SCO2	9997	synthesis of cytochrome C oxidase 2	The human gene SCO2 is responsible for encoding one of the assembly factors required for the synthesis of cytochrome c oxidase (COX), a protein complex that transfers electrons from cytochrome c to molecular oxygen for ATP production. The encoded protein is a metallochaperone that aids in the biogenesis of cytochrome c oxidase subunit II. Mutations in this gene have been linked to fatal infantile…	GO:0006878 intracellular copper ion homeostasis;GO:0055070 copper ion homeostasis;GO:0033617 mitochondrial cytochrome c oxidase assembly	Human disease related genes:Nervous system diseases:Eye disease; Human disease related genes:Congenital disorders of metabolism:Mitochondrial diseases; Disease related genes	Mitochondria (Supported)
459	CDR2L	30850	cerebellar degeneration related protein 2 like	CDR2L, or cerebellar degeneration related protein 2 like, is a human gene that encodes a protein with identical protein binding activity. The function of this protein is not well understood, but it is believed to be involved in the development and maintenance of the cerebellum, a part of the brain that is important for motor control and coordination. Mutations in the CDR2L gene have been associat…	GO:0055107 Golgi to secretory granule transport;GO:0047496 vesicle transport along microtubule;GO:0099518 vesicle cytoskeletal trafficking	Predicted intracellular proteins	Cytosol (Approved)
460	POLE4	56655	DNA polymerase epsilon 4, accessory subunit	POLE4 is a gene that encodes for a protein called DNA polymerase epsilon 4, accessory subunit. This protein is a histone-fold protein that interacts with other histone-fold proteins to bind DNA in a sequence-independent manner. These histone-fold protein dimers combine within larger enzymatic complexes for DNA transcription, replication, and packaging. The function of POLE4 is to assist in the re…	GO:0071897 DNA biosynthetic process;GO:0006261 DNA-templated DNA replication;GO:0006260 DNA replication	Predicted intracellular proteins; FDA approved drug targets:Small molecule drugs	Nucleoplasm (Enhanced); Additional: Cytosol		(M5898)HALLMARK DNA REPAIR; (M5925)HALLMARK E2F TARGETS
461	RAPH1	65059	Ras association (RalGDS/AF-6) and pleckstrin homology domains 1	RAPH1 is a gene that encodes a protein belonging to the Mig10/Rap1-interacting adaptor molecule/Lamellipodin family of adapter proteins. These proteins are involved in cell migration and contain pleckstrin-homology domains, Ras-association domains, and proline-rich C-termini. The protein encoded by RAPH1 regulates actin dynamics by interacting with Ena/Vasodilator proteins and directly binding to…	GO:0048675 axon extension;GO:1990138 neuron projection extension;GO:0048588 developmental cell growth	Predicted intracellular proteins	Nuclear bodies;Plasma membrane (Approved); Additional: Cytosol
462	NUDT15	55270	nudix hydrolase 15	NUDT15 is a gene that encodes an enzyme belonging to the Nudix hydrolase superfamily. This enzyme is responsible for hydrolyzing nucleoside diphosphates, including substrates that result from oxidative damage and can cause base mispairing during DNA replication. The enzyme is a negative regulator of thiopurine activation and toxicity, and mutations in this gene can result in poor metabolism of th…	GO:0006203 dGTP catabolic process;GO:0046070 dGTP metabolic process;GO:0009217 purine deoxyribonucleoside triphosphate catabolic process	Enzymes; Predicted intracellular proteins; ENZYME proteins:Hydrolases	Nucleoplasm (Supported)		(M5939)HALLMARK P53 PATHWAY
463	MAPK1IP1L	93487	mitogen-activated protein kinase 1 interacting protein 1 like	MAPK1IP1L is a gene that encodes a protein called mitogen-activated protein kinase 1 interacting protein 1-like. This protein is involved in the regulation of cell growth and differentiation, as well as in the response to stress and inflammation. It interacts with a protein called MAPK1, which is a key player in the MAPK signaling pathway that regulates various cellular processes. Mutations in th…		Predicted intracellular proteins	Cytosol;Nucleoplasm (Approved)
464	MCM3AP	8888	minichromosome maintenance complex component 3 associated protein	MCM3AP is a gene that encodes a protein that binds to the minichromosome maintenance protein 3 (MCM3), which is essential for DNA replication. The protein encoded by MCM3AP has been shown to have phosphorylation-dependent DNA-primase activity and is up-regulated in germinal centers during antigen immunization. It is also an acetyltransferase that acetylates MCM3 and plays a role in DNA replicatio…	GO:0016446 somatic hypermutation of immunoglobulin genes;GO:0002566 somatic diversification of immune receptors via somatic mutation;GO:0016973 poly(A)+ mRNA export from nucleus	Transporters:Transporter channels and pores; Disease related genes; ENZYME proteins:Transferases; Potential drug targets; Predicted intracellular proteins; Enzymes; Human disease related genes:Nervous system diseases:Other nervous and sensory system diseases	Cytosol;Nuclear membrane (Supported); Additional: Nucleoplasm
465	LGALS3BP	3959	galectin 3 binding protein	LGALS3BP is a gene that encodes for a protein called galectin 3 binding protein. Galectins are proteins that bind to beta-galactoside sugars and are involved in regulating cell interactions. LGALS3BP has been found to be elevated in the serum of cancer patients and those infected with HIV. It is also involved in immune responses associated with natural killer and lymphokine-activated killer cell …	GO:0006968 cellular defense response;GO:0007155 cell adhesion;GO:0016192 vesicle-mediated transport	Cancer-related genes:Candidate cancer biomarkers; Predicted secreted proteins			(M5911)HALLMARK INTERFERON ALPHA RESPONSE; (M5913)HALLMARK INTERFERON GAMMA RESPONSE
466	CST1	1469	cystatin SN	CST1 is a gene that encodes a cysteine proteinase inhibitor found in various human fluids and secretions, including saliva, tears, urine, and seminal fluid. It belongs to the type 2 cystatin family, which is a class of cysteine proteinase inhibitors that provide protective functions. The cystatin superfamily includes proteins that contain multiple cystatin-like sequences, and some members are act…	GO:0001580 detection of chemical stimulus involved in sensory perception of bitter taste;GO:0050912 detection of chemical stimulus involved in sensory perception of taste;GO:0050913 sensory perception of bitter taste	Predicted secreted proteins		(M3468)NABA ECM REGULATORS; (M5885)NABA MATRISOME ASSOCIATED; (M5889)NABA MATRISOME
467	HLA-B	3106	major histocompatibility complex, class I, B	HLA-B is a gene that belongs to the major histocompatibility complex class I heavy chain paralogues. It encodes a protein that is a heterodimer consisting of a heavy chain and a light chain. The heavy chain is anchored in the membrane and plays a central role in the immune system by presenting peptides derived from the endoplasmic reticulum lumen. The gene contains 8 exons, with polymorphisms wit…	GO:0042270 protection from natural killer cell mediated cytotoxicity;GO:0002667 regulation of T cell anergy;GO:0002911 regulation of lymphocyte anergy	Human disease related genes:Immune system diseases:Allergies and autoimmune diseases; Human disease related genes:Musculoskeletal diseases:Other musculoskeletal diseases; Predicted intracellular proteins; Cancer-related genes:Mutated cancer genes; Cancer-related genes:Mutational cancer driver genes; Human disease related genes:Respiratory diseases:Tracheobronchial diseases; Human disease related …			(M5913)HALLMARK INTERFERON GAMMA RESPONSE
468	CFP	5199	complement factor properdin	The human gene CFP encodes for a plasma glycoprotein called complement factor properdin, which plays a crucial role in regulating the alternative complement pathway of the innate immune system. This protein binds to various microbial surfaces and apoptotic cells, stabilizing the C3- and C5-convertase enzyme complexes in a feedback loop that ultimately leads to the formation of the membrane attack…	GO:0045958 positive regulation of complement activation, alternative pathway;GO:0030451 regulation of complement activation, alternative pathway;GO:0045917 positive regulation of complement activation	Predicted intracellular proteins; Human disease related genes:Immune system diseases:Primary immunodeficiency; Predicted secreted proteins; Disease related genes	Vesicles (Approved)		(M5924)HALLMARK MTORC1 SIGNALING; (M5950)HALLMARK ALLOGRAFT REJECTION
469	AASS	10157	aminoadipate-semialdehyde synthase	The AASS gene encodes a bifunctional enzyme that plays a crucial role in the lysine degradation pathway in mammals. The enzyme contains two distinct regions, with the N-terminal portion having lysine-ketoglutarate reductase activity and the C-terminal portion having saccharopine dehydrogenase activity. These activities result in the conversion of lysine to alpha-aminoadipic semialdehyde. Mutation…	GO:0033512 L-lysine catabolic process to acetyl-CoA via saccharopine;GO:0019474 L-lysine catabolic process to acetyl-CoA;GO:0019477 L-lysine catabolic process	Disease related genes; Human disease related genes:Congenital disorders of metabolism:Congenital disorders of amino acid metabolism; Potential drug targets; Predicted intracellular proteins; Enzymes; ENZYME proteins:Oxidoreductases	Mitochondria (Approved); Additional: Nucleoplasm;Vesicles
470	ZBTB18	10472	zinc finger and BTB domain containing 18	ZBTB18 is a gene that encodes a protein with C2H2-type zinc finger and BTB domains. This protein acts as a transcriptional repressor of genes involved in neuronal development by recognizing a specific sequence motif and recruiting chromatin components to target genes. Alternative splicing of the gene results in multiple transcript variants.	GO:0007519 skeletal muscle tissue development;GO:0060538 skeletal muscle organ development;GO:0007517 muscle organ development	Human disease related genes:Other diseases:Mental and behavioural disorders; Predicted intracellular proteins; Transcription factors:Zinc-coordinating DNA-binding domains; Disease related genes	Nuclear speckles;Nucleoplasm (Supported)
471	POU2F2	5452	POU class 2 homeobox 2	POU2F2 is a gene that encodes a transcription factor belonging to the POU domain family. This protein contains a homeobox and binds to the octamer sequence 5'-ATTTGCAT-3', which is a common binding site for transcription factors in immunoglobulin gene promoters. The gene has several transcript variants that encode different isoforms.	GO:0098586 cellular response to virus;GO:0032755 positive regulation of interleukin-6 production;GO:0032675 regulation of interleukin-6 production	Cancer-related genes:Mutated cancer genes; Predicted intracellular proteins; Cancer-related genes:Candidate cancer biomarkers; Transcription factors:Helix-turn-helix domains	Nucleoplasm;Vesicles (Enhanced)	(M236)PID DELTA NP63 PATHWAY; (M10)PID BCR 5PATHWAY
472	MSN	4478	moesin	Moesin is a human gene that belongs to the ERM family, which includes ezrin and radixin. ERM proteins act as cross-linkers between plasma membranes and actin-based cytoskeletons. Moesin is found in filopodia and other membranous protrusions that are crucial for cell-cell recognition, signaling, and movement. It is a membrane-organizing extension spike protein that plays a vital role in maintainin…	GO:0070489 T cell aggregation;GO:0071593 lymphocyte aggregation;GO:0022614 membrane to membrane docking	Cancer-related genes:Mutational cancer driver genes; Predicted intracellular proteins; Human disease related genes:Immune system diseases:Primary immunodeficiency; Disease related genes	Plasma membrane (Enhanced)	(M41)PID ER NONGENOMIC PATHWAY; (M12)PID RHOA PATHWAY	(M5915)HALLMARK APICAL JUNCTION
473	NOG	9241	noggin	The human gene NOG encodes a secreted polypeptide that binds and inactivates members of the TGF-beta superfamily signaling proteins, such as BMP4. This protein plays a crucial role in creating morphogenic gradients by diffusing through extracellular matrices more efficiently than members of the TGF-beta superfamily. It has pleiotropic effects, both early in development and in later stages, and is…	GO:1990926 short-term synaptic potentiation;GO:0021999 neural plate anterior/posterior regionalization;GO:0060513 prostatic bud formation	Human disease related genes:Congenital malformations:Other congenital malformations; Human disease related genes:Congenital malformations:Congenital malformations of the musculoskeletal system; Predicted secreted proteins; Disease related genes		(M181)PID BMP PATHWAY	(M5896)HALLMARK TGF BETA SIGNALING
474	KISS1	3814	KiSS-1 metastasis suppressor	KISS1 is a gene that acts as a metastasis suppressor, inhibiting the spread of melanomas and breast carcinomas without affecting their ability to form tumors. The protein encoded by this gene may also play a role in regulating events downstream of cell-matrix adhesion, potentially involving cytoskeletal reorganization. Additionally, the gene produces a protein called kisspeptin, which stimulates …	GO:0033686 positive regulation of luteinizing hormone secretion;GO:0032278 positive regulation of gonadotropin secretion;GO:0033684 regulation of luteinizing hormone secretion	Human disease related genes:Endocrine and metabolic diseases:Hypothalamus and pituitary gland diseases; Cancer-related genes:Candidate cancer biomarkers; Predicted secreted proteins; Disease related genes	Vesicles (Approved)
475	ANKRD33B	651746	ankyrin repeat domain 33B	ANKRD33B is a human gene that encodes for a protein with an ankyrin repeat domain. This domain is involved in protein-protein interactions and is found in a variety of proteins with diverse functions. The specific function of ANKRD33B is not well understood, but it has been suggested to play a role in cell signaling and gene regulation. The gene is expressed in a variety of tissues, including the…		Predicted intracellular proteins	Mitochondria (Approved)
476	ETV5	2119	ETS variant transcription factor 5	ETV5, also known as ETS variant transcription factor 5, is a gene that encodes a protein involved in regulating gene expression. The protein has the ability to bind to specific DNA sequences and activate or repress transcription by RNA polymerase II. ETV5 is involved in various cellular processes, including the response to oxidative stress and the regulation of gene expression. The protein is loc…	GO:0048133 male germ-line stem cell asymmetric division;GO:0098722 asymmetric stem cell division;GO:0098728 germline stem cell asymmetric division	Predicted intracellular proteins; Cancer-related genes:Candidate cancer biomarkers; Transcription factors:Helix-turn-helix domains; Human disease related genes:Cancers:Cancers of male genital organs	Nucleoplasm (Enhanced)	(M290)PID IL12 STAT4 PATHWAY; (M176)PID FOXM1 PATHWAY	(M5953)HALLMARK KRAS SIGNALING UP
477	ADAM19	8728	ADAM metallopeptidase domain 19	ADAM19 is a gene that belongs to the ADAM family, which encodes for membrane-anchored proteins involved in various biological processes such as cell-cell and cell-matrix interactions, muscle development, and neurogenesis. ADAM19 is a type I transmembrane protein that acts as a marker for dendritic cell differentiation and has been shown to be an active metalloproteinase. It plays a role in normal…	GO:2000049 positive regulation of cell-cell adhesion mediated by cadherin;GO:0042987 amyloid precursor protein catabolic process;GO:2000047 regulation of cell-cell adhesion mediated by cadherin		Vesicles (Approved)	(M3468)NABA ECM REGULATORS; (M5885)NABA MATRISOME ASSOCIATED; (M5889)NABA MATRISOME	(M5947)HALLMARK IL2 STAT5 SIGNALING
478	TGFBI	7045	transforming growth factor beta induced	The TGFBI gene encodes a protein that binds to various types of collagens and plays a role in cell-collagen interactions. The protein contains an RGD motif, which is a ligand recognition sequence for integrins and is found in many extracellular matrix proteins that modulate cell adhesion. The protein is induced by transforming growth factor-beta and acts to inhibit cell adhesion. Mutations in thi…	GO:0002062 chondrocyte differentiation;GO:0051216 cartilage development;GO:0007601 visual perception	Predicted intracellular proteins; Human disease related genes:Nervous system diseases:Eye disease; Predicted secreted proteins; Disease related genes		(M169)PID INTEGRIN2 PATHWAY; (M53)PID INTEGRIN3 PATHWAY; (M18)PID INTEGRIN1 PATHWAY	(M5891)HALLMARK HYPOXIA; (M5915)HALLMARK APICAL JUNCTION; (M5930)HALLMARK EPITHELIAL MESENCHYMAL TRANSITION
479	GNG2	54331	G protein subunit gamma 2	GNG2 is a human gene that encodes for one of the gamma subunits of a guanine nucleotide-binding protein. These proteins are involved in signaling mechanisms across membranes, where various subunits form heterodimers that interact with different signal molecules. The GNG2 gene is responsible for producing the gamma 2 subunit, which is involved in the regulation of various cellular processes, inclu…	GO:0007191 adenylate cyclase-activating dopamine receptor signaling pathway;GO:0071380 cellular response to prostaglandin E stimulus;GO:0007212 G protein-coupled dopamine receptor signaling pathway	RAS pathway related proteins; Predicted intracellular proteins	Plasma membrane (Approved); Additional: Vesicles	(M138)PID THROMBIN PAR4 PATHWAY; (M252)PID IL8 CXCR1 PATHWAY; (M213)PID AR NONGENOMIC PATHWAY	(M5921)HALLMARK COMPLEMENT
480	ITGA5	3678	integrin subunit alpha 5	The ITGA5 gene encodes the alpha 5 subunit of integrin, a protein that plays a role in cell surface adhesion and signaling. The alpha 5 subunit combines with the beta 1 subunit to form a fibronectin receptor. Studies suggest that higher expression of ITGA5 may be associated with shorter survival time in lung cancer patients, possibly due to its promotion of tumor invasion. It is important to note…	GO:0033631 cell-cell adhesion mediated by integrin;GO:0023035 CD40 signaling pathway;GO:1900748 positive regulation of vascular endothelial growth factor signaling pathway	Cancer-related genes:Candidate cancer biomarkers; CD markers; Transporters:Accessory Factors Involved in Transport		(M274)PID LYMPH ANGIOGENESIS PATHWAY; (M47)PID INTEGRIN CS PATHWAY; (M165)PID SYNDECAN 4 PATHWAY	(M5930)HALLMARK EPITHELIAL MESENCHYMAL TRANSITION; (M5932)HALLMARK INFLAMMATORY RESPONSE
481	CTF1	1489	cardiotrophin 1	CTF1, also known as cardiotrophin 1, is a gene that encodes a protein that induces cardiac myocyte hypertrophy in vitro. This protein is a secreted cytokine that binds and activates the ILST/gp130 receptor. Two different isoforms of the protein have been identified. The gene is involved in the regulation of heart development and function, and mutations in this gene have been associated with vario…	GO:0042531 positive regulation of tyrosine phosphorylation of STAT protein;GO:0042509 regulation of tyrosine phosphorylation of STAT protein;GO:0050731 positive regulation of peptidyl-tyrosine phosphorylation	Predicted intracellular proteins; Predicted secreted proteins		(M5883)NABA SECRETED FACTORS; (M5885)NABA MATRISOME ASSOCIATED; (M5889)NABA MATRISOME	(M5909)HALLMARK MYOGENESIS
482	ATP2B4	493	ATPase plasma membrane Ca2+ transporting 4	ATP2B4 is a gene that encodes the plasma membrane calcium ATPase isoform 4, which belongs to the family of P-type primary ion transport ATPases. These enzymes play a critical role in intracellular calcium homeostasis by removing bivalent calcium ions from eukaryotic cells against very large concentration gradients. The mammalian plasma membrane calcium ATPase isoforms are encoded by at least four…	GO:0098736 negative regulation of the force of heart contraction;GO:1903248 regulation of citrulline biosynthetic process;GO:1903249 negative regulation of citrulline biosynthetic process	Predicted intracellular proteins; Transporters:Primary Active Transporters; FDA approved drug targets:Small molecule drugs; ENZYME proteins; Enzymes	Plasma membrane;Primary cilium (Supported); Additional: Basal body;Mitochondria		(M5942)HALLMARK UV RESPONSE DN; (M5907)HALLMARK ESTROGEN RESPONSE LATE
483	YIF1B	90522	Yip1 interacting factor homolog B, membrane trafficking protein	YIF1B is a gene that encodes for a protein called Yip1 interacting factor homolog B, which is involved in various cellular processes such as endoplasmic reticulum to Golgi vesicle-mediated transport, protein targeting to membrane, and sperm axoneme assembly. The protein is located in the Golgi apparatus, endoplasmic reticulum, and endoplasmic reticulum-Golgi intermediate compartment. This informa…	GO:0120316 sperm flagellum assembly;GO:0044458 motile cilium assembly;GO:0006612 protein targeting to membrane	Predicted intracellular proteins; Disease related genes	Golgi apparatus;Vesicles (Supported)
484	ELK1	2002	ETS transcription factor ELK1	ELK1 is a human gene that belongs to the Ets family of transcription factors and the ternary complex factor subfamily. Proteins of the TCF subfamily form a ternary complex by binding to the serum response factor and the serum response element in the promoter of the c-fos proto-oncogene. ELK1 is a nuclear target for the ras-raf-MAPK signaling cascade. This gene produces multiple isoforms through a…	GO:0110088 hippocampal neuron apoptotic process;GO:0071394 cellular response to testosterone stimulus;GO:0071480 cellular response to gamma radiation	RAS pathway related proteins; Predicted intracellular proteins; Transcription factors:Helix-turn-helix domains	Nucleoplasm (Enhanced)	(M134)PID TCR RAS PATHWAY; (M18895)SA TRKA RECEPTOR; (M206)PID PDGFRA PATHWAY
485	TNXB	7148	tenascin XB	TNXB is a gene that encodes a glycoprotein belonging to the tenascin family of extracellular matrix proteins. Unlike fibronectin, tenascins have anti-adhesive effects. TNXB is involved in matrix maturation during wound healing, and its deficiency is associated with Ehlers-Danlos syndrome, a connective tissue disorder. TNXB is located in the major histocompatibility complex (MHC) class III region …	GO:1905935 positive regulation of cell fate determination;GO:1905933 regulation of cell fate determination;GO:1904028 positive regulation of collagen fibril organization	Human disease related genes:Urinary system diseases:Kidney diseases; Predicted intracellular proteins; Human disease related genes:Congenital malformations:Congenital malformations of skin; Predicted secreted proteins; Disease related genes	Vesicles (Supported)	(M3008)NABA ECM GLYCOPROTEINS; (M5884)NABA CORE MATRISOME; (M5889)NABA MATRISOME
486	NPM3	10360	nucleophosmin/nucleoplasmin 3	NPM3 is a human gene that encodes a protein related to nuclear chaperone phosphoproteins, nucleoplasmin, and nucleophosmin. The protein is highly expressed in various cell types and primarily localizes to the nucleus. It is believed to function as a molecular chaperone in the cell nucleus due to its similarity to nucleoplasmin and nucleophosmin.	GO:0009303 rRNA transcription;GO:0006364 rRNA processing;GO:0016072 rRNA metabolic process	Predicted intracellular proteins	Actin filaments;Cytosol;Nucleoli (Approved)
487	CDKN1C	1028	cyclin dependent kinase inhibitor 1C	CDKN1C is a gene that plays a crucial role in regulating cell proliferation. It is imprinted, meaning that the maternal allele is preferentially expressed. The protein encoded by this gene is a potent inhibitor of several G1 cyclin/Cdk complexes, which are involved in cell cycle progression. Mutations in CDKN1C have been linked to sporadic cancers and Beckwith-Wiedemann syndrome, a rare genetic d…	GO:1902746 regulation of lens fiber cell differentiation;GO:1904030 negative regulation of cyclin-dependent protein kinase activity;GO:0007096 regulation of exit from mitosis	Human disease related genes:Congenital malformations:Other congenital malformations; Predicted intracellular proteins; Human disease related genes:Endocrine and metabolic diseases:Adrenal gland diseases; Cancer-related genes:Candidate cancer biomarkers; Human disease related genes:Cancers:Cancers of endocrine organs; Disease related genes	Nuclear bodies;Nucleoplasm (Approved); Additional: Cytosol		(M5896)HALLMARK TGF BETA SIGNALING; (M5941)HALLMARK UV RESPONSE UP; (M5947)HALLMARK IL2 STAT5 SIGNALING
488	IRAK1	3654	interleukin 1 receptor associated kinase 1	IRAK1 is a gene that encodes for the interleukin-1 receptor-associated kinase 1, which is a serine/threonine kinase that becomes associated with the interleukin-1 receptor upon stimulation. This gene is responsible for the upregulation of the transcription factor NF-kappa B in response to interleukin-1. Different isoforms of the gene have been found due to alternative splicing.	GO:0034134 toll-like receptor 2 signaling pathway;GO:0008063 Toll signaling pathway;GO:0038172 interleukin-33-mediated signaling pathway	ENZYME proteins:Transferases; Predicted intracellular proteins; Kinases:TKL Ser/Thr protein kinases; Enzymes	Cytosol (Supported); Additional: Nucleoplasm	(M264)PID TOLL ENDOGENOUS PATHWAY; (M110)PID IL1 PATHWAY; (M153)PID P75 NTR PATHWAY	(M5939)HALLMARK P53 PATHWAY
489	TFE3	7030	transcription factor binding to IGHM enhancer 3	TFE3 is a gene that encodes a transcription factor that binds to MUE3-type E-box sequences in gene promoters. This protein promotes the expression of genes downstream of TGF-beta signaling and may be involved in chromosomal translocations in renal cell carcinomas and other cancers, resulting in the production of fusion proteins. TFE3 has multiple transcript variants due to alternative splicing.	GO:0090336 positive regulation of brown fat cell differentiation;GO:0090335 regulation of brown fat cell differentiation;GO:0120163 negative regulation of cold-induced thermogenesis	Cancer-related genes; Predicted intracellular proteins; Transcription factors:Basic domains; Human disease related genes:Cancers:Cancers of the urinary system; Human disease related genes:Cancers:Cancers of soft tissues and bone; Disease related genes	Cytosol;Nucleoplasm (Approved)	(M40)PID E2F PATHWAY; (M2)PID SMAD2 3NUCLEAR PATHWAY
490	CLPP	8192	caseinolytic mitochondrial matrix peptidase proteolytic subunit	CLPP is a human gene that encodes a protein belonging to the peptidase family S14. This protein is responsible for breaking down proteins into smaller peptides in the presence of ATP and magnesium. It is transported into the mitochondrial matrix and is associated with the inner mitochondrial membrane.	GO:0035694 mitochondrial protein catabolic process;GO:0006515 protein quality control for misfolded or incompletely synthesized proteins;GO:0033619 membrane protein proteolysis	Human disease related genes:Congenital malformations:Other congenital malformations; Peptidases:Serine-type peptidases; Predicted intracellular proteins; Potential drug targets; Enzymes; ENZYME proteins:Hydrolases; Disease related genes	Mitochondria (Supported)
491	GATC	283459	glutamyl-tRNA amidotransferase subunit C	The human gene GATC encodes for the glutamyl-tRNA amidotransferase subunit C, which is a component of the glutamyl-tRNA(Gln) amidotransferase complex. This complex is involved in the biosynthesis of glutaminyl-tRNAGln via transamidation and mitochondrial translation. GATC enables glutamine-hydrolyzing activity and is located in the mitochondrion. Mutations in GATC have been implicated in combined…	GO:0070681 glutaminyl-tRNAGln biosynthesis via transamidation;GO:0006450 regulation of translational fidelity;GO:0043039 tRNA aminoacylation	Predicted intracellular proteins; Human disease related genes:Congenital disorders of metabolism:Mitochondrial diseases; Disease related genes
492	ATP8B3	148229	ATPase phospholipid transporting 8B3	ATP8B3 is a gene that encodes a protein belonging to the family of P-type cation transport ATPases and the subfamily of aminophospholipid-transporting ATPases. This protein is involved in transporting phosphatidylserine and phosphatidylethanolamine from one side of a bilayer to the other. ATP8B3 is a member of the phospholipid-transporting ATPase 8B family, with other members located on chromosom…	GO:0007339 binding of sperm to zona pellucida;GO:0035036 sperm-egg recognition;GO:0045332 phospholipid translocation	ENZYME proteins; Enzymes
493	GALNT5	11227	polypeptide N-acetylgalactosaminyltransferase 5	GALNT5 is a gene that encodes for a membrane-bound polypeptide N-acetylgalactosaminyltransferase found in the Golgi. This protein is responsible for catalyzing the first step in the mucin-type O-glycosylation of Golgi proteins, which involves transferring an N-acetyl-D-galactosamine residue to a serine or threonine residue on the protein receptor. This gene is important for the proper functioning…	GO:0006024 glycosaminoglycan biosynthetic process;GO:0006023 aminoglycan biosynthetic process;GO:0016266 core O-glycan biosynthetic process	ENZYME proteins:Transferases; Predicted intracellular proteins; Enzymes	Cytosol;Golgi apparatus (Approved); Additional: Nucleoli;Vesicles
494	SEPTIN6	23157	septin 6	SEPTIN6, also known as septin 6, is a gene that belongs to the septin family of GTPases. This family of genes is essential for cytokinesis, the process by which a single cell divides into two daughter cells. SEPTIN6 has been implicated in pediatric acute myeloid leukemia, a type of cancer that results from a reciprocal translocation between chromosomes 11 and X. The breakpoint associated with thi…	GO:0000281 mitotic cytokinesis;GO:0061640 cytoskeleton-dependent cytokinesis;GO:0000910 cytokinesis	Predicted intracellular proteins	Cytosol (Approved); Additional: Mid piece;Primary cilium;Principal piece
495	DEPDC7	91614	DEP domain containing 7	DEPDC7 is a human gene that is predicted to be involved in intracellular signal transduction. The gene encodes a protein that contains a DEP domain, which is a conserved protein domain found in a variety of signaling proteins. The function of DEPDC7 is not well understood, but it is thought to play a role in regulating cellular processes such as cell growth and differentiation. Further research i…	GO:0035556 intracellular signal transduction;GO:0007165 signal transduction;GO:0023052 signaling	Predicted intracellular proteins	Nucleoli (Approved); Additional: Cytosol;Nucleoplasm
496	NOP2	4839	NOP2 nucleolar protein	The human gene NOP2 encodes for the NOP2 nucleolar protein, which is involved in various cellular processes such as RNA binding activity, positive regulation of cell proliferation, regulation of signal transduction by p53 class mediator, and ribosomal large subunit assembly. The protein is located in the nucleolus, a subnuclear structure responsible for ribosome biogenesis. NOP2 plays a crucial r…	GO:0070475 rRNA base methylation;GO:0000027 ribosomal large subunit assembly;GO:0000470 maturation of LSU-rRNA	Predicted intracellular proteins	Nucleoli (Enhanced)		(M5928)HALLMARK MYC TARGETS V2; (M5947)HALLMARK IL2 STAT5 SIGNALING
497	CLP1	10978	cleavage factor polyribonucleotide kinase subunit 1	CLP1 is a gene that encodes a multifunctional kinase that is involved in the maturation of tRNA, mRNA, and siRNA. It is a component of the tRNA splicing endonuclease complex and the pre-mRNA cleavage complex II. Mutations in this gene are associated with pontocerebellar hypoplasia type 10 (PCH10), a rare genetic disorder that affects the development of the brain. There are alternatively spliced t…	GO:0098795 global gene silencing by mRNA cleavage;GO:0070922 RISC complex assembly;GO:0006388 tRNA splicing, via endonucleolytic cleavage and ligation	ENZYME proteins:Transferases; Potential drug targets; Predicted intracellular proteins; Human disease related genes:Congenital malformations:Congenital malformations of the nervous system; Enzymes; Disease related genes	Nucleoplasm (Supported); Additional: Cytosol		(M5898)HALLMARK DNA REPAIR
498	VPS29	51699	VPS29 retromer complex component	VPS29 is a gene that belongs to a group of vacuolar protein sorting genes that are responsible for the efficient delivery of vacuolar hydrolases. The protein encoded by this gene is a component of a large multimeric complex called the retromer complex, which is involved in retrograde transport of proteins from endosomes to the trans-Golgi network. VPS29 may be involved in the formation of the inn…	GO:0032456 endocytic recycling;GO:0042147 retrograde transport, endosome to Golgi;GO:0016482 cytosolic transport	Transporters; Predicted intracellular proteins	Cytosol;Vesicles (Supported)
499	PTTG1IP	754	PTTG1 interacting protein	PTTG1IP is a gene that encodes a protein that interacts with PTTG1, a protein involved in the development of pituitary tumors. The PTTG1IP protein is a type I integral membrane protein that helps transport PTTG1 into the nucleus of cells. When both proteins are present, they activate the transcription of basic fibroblast growth factor, which is involved in cell growth and division. This gene has …	GO:0043518 negative regulation of DNA damage response, signal transduction by p53 class mediator;GO:1902254 negative regulation of intrinsic apoptotic signaling pathway by p53 class mediator;GO:1902253 regulation of intrinsic apoptotic signaling pathway by p53 class mediator	Predicted intracellular proteins	Nucleoplasm (Supported)
500	NASP	4678	nuclear autoantigenic sperm protein	The NASP gene encodes a protein that binds to H1 histones and is involved in transporting them into the nucleus of dividing cells. There are multiple isoforms of this protein, with the somatic form expressed in all mitotic cells and the testicular form expressed in embryonic tissues, tumor cells, and the testis. In male germ cells, the protein is localized to the cytoplasm of primary spermatocyte…	GO:0006335 DNA replication-dependent chromatin assembly;GO:0031055 chromatin remodeling at centromere;GO:0034080 CENP-A containing chromatin assembly	Predicted intracellular proteins	Nucleoplasm (Enhanced)		(M5901)HALLMARK G2M CHECKPOINT; (M5925)HALLMARK E2F TARGETS; (M5937)HALLMARK GLYCOLYSIS
501	IFNAR2	3455	interferon alpha and beta receptor subunit 2	IFNAR2 is a gene that encodes a protein that is a subunit of the receptor for interferons alpha and beta. This protein is a type I membrane protein that belongs to the type II cytokine receptor family. When the receptor is activated by binding to interferons alpha and beta, it stimulates Janus protein kinases, which then phosphorylate several proteins, including STAT1 and STAT2. Mutations in this…	GO:0035455 response to interferon-alpha;GO:0035458 cellular response to interferon-beta;GO:0035456 response to interferon-beta	Predicted intracellular proteins; FDA approved drug targets:Small molecule drugs; FDA approved drug targets:Biotech drugs; Predicted secreted proteins; Cancer-related genes:Candidate cancer biomarkers; Human disease related genes:Immune system diseases:Primary immunodeficiency; Disease related genes		(M272)PID CD8 TCR DOWNSTREAM PATHWAY; (M105)PID TELOMERASE PATHWAY	(M5913)HALLMARK INTERFERON GAMMA RESPONSE; (M5950)HALLMARK ALLOGRAFT REJECTION
502	GRHPR	9380	glyoxylate and hydroxypyruvate reductase	The GRHPR gene encodes an enzyme that has multiple enzymatic activities, including hydroxypyruvate reductase, glyoxylate reductase, and D-glycerate dehydrogenase. This enzyme is expressed in various tissues and plays a role in metabolism. Mutations in this gene can cause Type II hyperoxaluria, a condition characterized by the formation of kidney stones due to the accumulation of oxalate in the ur…	GO:0046487 glyoxylate metabolic process;GO:0006081 aldehyde metabolic process;GO:0043648 dicarboxylic acid metabolic process	Disease related genes; Predicted intracellular proteins; Potential drug targets; Enzymes; Human disease related genes:Congenital disorders of metabolism:Congenital disorders of carbohydrate metabolism; ENZYME proteins:Oxidoreductases	Cytosol (Approved); Additional: Nucleoplasm		(M5935)HALLMARK FATTY ACID METABOLISM; (M5891)HALLMARK HYPOXIA
503	ANAPC10	10393	anaphase promoting complex subunit 10	ANAPC10 is a crucial component of the anaphase-promoting complex (APC), also known as the cyclosome, which is a protein ligase that plays a vital role in cell cycle progression. The APC triggers the separation of sister chromatids by ubiquitinating securin, an anaphase inhibitor, and initiates exit from mitosis by ubiquitinating cyclin B, the activating subunit of cyclin-dependent kinase-1 (CDK1)…	GO:0141198 protein branched polyubiquitination;GO:0031145 anaphase-promoting complex-dependent catabolic process;GO:0070979 protein K11-linked ubiquitination	Predicted intracellular proteins	Nucleoplasm (Approved); Additional: Golgi apparatus
504	HSPA5	3309	heat shock protein family A (Hsp70) member 5	HSPA5 is a member of the heat shock protein 70 (HSP70) family and is involved in the folding and assembly of proteins in the endoplasmic reticulum (ER). It is a master regulator of ER homeostasis and interacts with transmembrane stress sensor proteins PERK, IRE1, and ATF6 during cellular stress. HSPA5 acts as a repressor of the unfolded protein response (UPR) and also plays a role in cellular apo…	GO:0060904 regulation of protein folding in endoplasmic reticulum;GO:0021577 hindbrain structural organization;GO:0021589 cerebellum structural organization	Transporters:Transporter channels and pores; Predicted intracellular proteins; Potential drug targets; Enzymes; ENZYME proteins:Hydrolases; Disease related genes	Annulus;Cytosol (Uncertain); Additional: End piece;Mid piece;Principal piece		(M5922)HALLMARK UNFOLDED PROTEIN RESPONSE; (M5891)HALLMARK HYPOXIA; (M5921)HALLMARK COMPLEMENT
505	CLDND2	125875	claudin domain containing 2	The human gene CLDND2, also known as claudin domain containing 2, is predicted to be an integral component of the membrane and active in the plasma membrane. The function of this gene is not yet fully understood, but it is believed to play a role in cell adhesion and tight junction formation. Further research is needed to fully understand the function and potential implications of CLDND2.		Predicted intracellular proteins	Nucleoplasm (Approved)
506	FUBP1	8880	far upstream element binding protein 1	FUBP1 (far upstream element binding protein 1) is a single-stranded DNA-binding protein that binds to multiple DNA elements, including the far upstream element (FUSE) located upstream of c-myc. It is important for the regulation of c-myc in undifferentiated cells. FUBP1 contains three domains, an N-terminal domain, a central DNA-binding domain, and a C-terminal transactivation domain that contain…	GO:0010628 positive regulation of gene expression;GO:0010557 positive regulation of macromolecule biosynthetic process;GO:0006357 regulation of transcription by RNA polymerase II	Predicted intracellular proteins; Cancer-related genes	Nucleoplasm (Enhanced)
507	CAMTA1	23261	calmodulin binding transcription activator 1	CAMTA1 is a human gene that encodes a protein with a CG1 DNA-binding domain, a transcription factor immunoglobulin domain, ankyrin repeats, and calmodulin-binding IQ motifs. The protein is believed to be a transcription factor and may act as a tumor suppressor. However, in some cases, a translocation event occurs between CAMTA1 and the WWTR1 gene, resulting in the formation of an oncoprotein call…	GO:0070886 positive regulation of calcineurin-NFAT signaling cascade;GO:0106058 positive regulation of calcineurin-mediated signaling;GO:0070884 regulation of calcineurin-NFAT signaling cascade	Human disease related genes:Nervous system diseases:Neurodegenerative diseases; Predicted intracellular proteins; Disease related genes; Cancer-related genes	Cytosol (Approved); Additional: Basal body;Nucleoli
508	HMGCS1	3157	3-hydroxy-3-methylglutaryl-CoA synthase 1	HMGCS1 is a human gene that encodes for 3-hydroxy-3-methylglutaryl-CoA synthase 1, an enzyme involved in the mevalonate pathway. This gene is predicted to be located in the cytoplasm and active in the cytosol. It enables protein homodimerization activity and is predicted to be involved in acetyl-CoA metabolic process and farnesyl diphosphate biosynthetic process.	GO:0010142 farnesyl diphosphate biosynthetic process, mevalonate pathway;GO:1902767 isoprenoid biosynthetic process via mevalonate;GO:0045337 farnesyl diphosphate biosynthetic process	ENZYME proteins:Transferases; Predicted intracellular proteins; Enzymes	Cytosol;Nucleoplasm (Supported); Additional: Plasma membrane	(M106)PID HNF3B PATHWAY	(M5892)HALLMARK CHOLESTEROL HOMEOSTASIS; (M5908)HALLMARK ANDROGEN RESPONSE; (M5935)HALLMARK FATTY ACID METABOLISM
509	BBC3	27113	BCL2 binding component 3	BBC3, also known as BCL2 binding component 3, is a gene that belongs to the BCL-2 family of proteins. It is a pro-apoptotic protein that works with other activator proteins to induce apoptosis, or programmed cell death. BBC3 can bind to anti-apoptotic Bcl-2 family members, leading to mitochondrial dysfunction and caspase activation. Due to its role in promoting apoptosis, BBC3 is a potential targ…	GO:0070245 positive regulation of thymocyte apoptotic process;GO:1903896 positive regulation of IRE1-mediated unfolded protein response;GO:0044346 fibroblast apoptotic process	Predicted intracellular proteins	Cytosol (Approved)	(M256)PID TAP63 PATHWAY; (M19)PID P73PATHWAY; (M145)PID P53 DOWNSTREAM PATHWAY
510	H2BC14	8342	H2B clustered histone 14	H2BC14 is a replication-dependent histone that belongs to the histone H2B family. Histones are nuclear proteins that form the nucleosome structure of the chromosomal fiber in eukaryotes. H2BC14 is an intronless gene that lacks polyA tails but contains a palindromic termination element. It is found in the small histone gene cluster on chromosome 6p22-p21.3. Two molecules of each of the four core h…	GO:0006334 nucleosome assembly;GO:0034728 nucleosome organization;GO:0065004 protein-DNA complex assembly	Predicted intracellular proteins	Nucleoplasm (Approved); Additional: Cytosol
511	SMIM38	107984345	small integral membrane protein 38	SMIM38 is a human gene that is predicted to be an integral component of the membrane. It encodes for a small integral membrane protein 38. The function of this protein is not yet fully understood, but it is believed to play a role in cellular processes that involve the membrane. The gene is located on chromosome 16 and has been associated with certain diseases, including cancer and neurological d…
512	SLC4A4	8671	solute carrier family 4 member 4	SLC4A4 is a gene that encodes a sodium bicarbonate cotransporter (NBC) which plays a crucial role in regulating bicarbonate secretion and absorption as well as intracellular pH. Mutations in this gene have been linked to proximal renal tubular acidosis, a condition characterized by the inability of the kidneys to properly reabsorb bicarbonate, leading to metabolic acidosis. The gene has multiple …	GO:0036376 sodium ion export across plasma membrane;GO:0030813 positive regulation of nucleotide catabolic process;GO:0033123 positive regulation of purine nucleotide catabolic process	Transporters:Electrochemical Potential-driven transporters; Human disease related genes:Urinary system diseases:Kidney diseases; Predicted intracellular proteins; Potential drug targets; Disease related genes	Plasma membrane (Approved); Additional: Cytosol		(M5932)HALLMARK INFLAMMATORY RESPONSE
513	FHIT	2272	fragile histidine triad diadenosine triphosphatase	FHIT (fragile histidine triad diadenosine triphosphatase) is a gene involved in purine metabolism and is located at the common fragile site FRA3B on chromosome 3. Carcinogen-induced damage to this site can lead to translocations and aberrant transcripts, which have been found in about half of all esophageal, stomach, and colon carcinomas. The protein encoded by FHIT is also a tumor suppressor, an…	GO:0015962 diadenosine triphosphate metabolic process;GO:0015964 diadenosine triphosphate catabolic process;GO:0015961 diadenosine polyphosphate catabolic process	ENZYME proteins:Transferases; Potential drug targets; Predicted intracellular proteins; Human disease related genes:Cancers:Cancers of the lung and pleura; Cancer-related genes:Candidate cancer biomarkers; Enzymes; ENZYME proteins:Hydrolases; Disease related genes	Nucleoli fibrillar center;Plasma membrane (Approved)
514	OAZ2	4947	ornithine decarboxylase antizyme 2	OAZ2, or ornithine decarboxylase antizyme 2, is a gene that belongs to the ornithine decarboxylase antizyme family. This family plays a role in regulating cell growth and proliferation by controlling intracellular polyamines. Antizymes require +1 ribosomal frameshifting, which is enhanced by high levels of polyamines. Antizymes bind to and inhibit ornithine decarboxylase (ODC), the key enzyme in …	GO:1902268 negative regulation of polyamine transmembrane transport;GO:1902267 regulation of polyamine transmembrane transport;GO:0006596 polyamine biosynthetic process	Predicted intracellular proteins	Golgi apparatus (Approved)
515	MBTPS1	8720	membrane bound transcription factor peptidase, site 1	MBTPS1 is a gene that encodes a type 1 membrane bound protease belonging to the subtilisin-like proprotein convertase family. This family includes proteases that process protein and peptide precursors in the secretory pathway. The encoded protein undergoes an initial autocatalytic processing event in the endoplasmic reticulum (ER) to generate a heterodimer which exits the ER and sorts to the cis/…	GO:0036500 ATF6-mediated unfolded protein response;GO:0031293 membrane protein intracellular domain proteolysis;GO:0045542 positive regulation of cholesterol biosynthetic process	Peptidases:Serine-type peptidases; Predicted intracellular proteins; Potential drug targets; Enzymes; ENZYME proteins:Hydrolases; Human disease related genes:Congenital malformations:Congenital malformations of the musculoskeletal system; Disease related genes
516	COQ8B	79934	coenzyme Q8B	COQ8B is a human gene that encodes a protein with two copies of a domain found in protein kinases. The protein has a complete protein kinase catalytic domain and a truncated domain that contains only the active and binding sites of the protein kinase domain. However, it is not known whether the protein has any kinase activity. Multiple transcript variants encoding different isoforms have been fou…	GO:0006744 ubiquinone biosynthetic process;GO:1901663 quinone biosynthetic process;GO:0006743 ubiquinone metabolic process	Human disease related genes:Urinary system diseases:Kidney diseases; Predicted intracellular proteins; Potential drug targets; Enzymes; Kinases:Atypical kinases; Disease related genes	Mitochondria (Enhanced)
517	SASH1	23328	SAM and SH3 domain containing 1	SASH1 (SAM and SH3 domain containing 1) is a gene that encodes a scaffold protein involved in the TLR4 signaling pathway. It plays a role in stimulating cytokine production and endothelial cell migration in response to invading pathogens. Additionally, SASH1 has been identified as a potential tumor suppressor that negatively regulates proliferation, apoptosis, and invasion of cancer cells. Reduce…	GO:1902498 regulation of protein autoubiquitination;GO:0031666 positive regulation of lipopolysaccharide-mediated signaling pathway;GO:0043507 positive regulation of JUN kinase activity	Predicted intracellular proteins; Human disease related genes:Skin diseases:Skin and soft tissue diseases; Disease related genes	Cytosol;Nucleoplasm (Approved)
518	USP36	57602	ubiquitin specific peptidase 36	USP36 is a gene that belongs to the family of cysteine proteases known as peptidase C19 or ubiquitin-specific protease. The protein encoded by this gene is responsible for removing ubiquitin molecules from polyubiquitinated proteins. It is believed that this protein can stabilize the transcription factor c-Myc, which is an oncoprotein that is upregulated in most human cancers. Additionally, USP36…	GO:0007000 nucleolus organization;GO:2000232 regulation of rRNA processing;GO:1903955 positive regulation of protein targeting to mitochondrion	Enzymes; Predicted intracellular proteins; Peptidases:Cysteine-type peptidases; ENZYME proteins:Hydrolases	Nucleoli;Nucleoli rim (Enhanced); Additional: Nuclear speckles
519	BCKDK	10295	branched chain keto acid dehydrogenase kinase	The BCKDK gene encodes a protein that is responsible for regulating the breakdown of valine, leucine, and isoleucine in the mitochondria. The protein phosphorylates and inactivates the branched-chain alpha-ketoacid dehydrogenase complex (BCKD), which is essential for the catabolic pathways of these amino acids. Different isoforms of the protein are produced by alternative splicing of the gene.	GO:0006549 isoleucine metabolic process;GO:0006550 L-isoleucine catabolic process;GO:0006574 L-valine catabolic process	ENZYME proteins:Transferases; Human disease related genes:Congenital disorders of metabolism:Congenital disorders of amino acid metabolism; Potential drug targets; Predicted intracellular proteins; Enzymes; Kinases:Atypical kinases; Disease related genes	Mitochondria (Supported)
520	HMGB3	3149	high mobility group box 3	HMGB3 is a gene that encodes a protein containing high mobility group DNA-binding motifs. This protein is involved in maintaining stem cell populations and may be expressed abnormally in tumor cells. A mutation in this gene has been linked to microphthalmia, syndromic 13. There are multiple pseudogenes of this gene on various chromosomes, and alternative splicing results in multiple transcript va…	GO:0045578 negative regulation of B cell differentiation;GO:0032392 DNA geometric change;GO:0071103 DNA conformation change	Human disease related genes:Congenital malformations:Congenital malformations of eye; Predicted intracellular proteins; Disease related genes	Nucleoplasm (Supported); Additional: Nucleoli		(M5901)HALLMARK G2M CHECKPOINT; (M5925)HALLMARK E2F TARGETS
521	STARD4	134429	StAR related lipid transfer domain containing 4	STARD4 (StAR related lipid transfer domain containing 4) is a gene that plays a role in cholesterol homeostasis, which is regulated by sterol regulatory element-binding proteins (SREBPs) and liver X receptors (LXRs). When sterol levels are low, LXRs are inactive and SREBPs are cleaved, leading to the activation of genes involved in cholesterol biosynthesis and uptake. Sterol transport is mediated…	GO:0010879 cholesterol transport involved in cholesterol storage;GO:0010877 lipid transport involved in lipid storage;GO:0070859 positive regulation of bile acid biosynthetic process	Predicted intracellular proteins	Plasma membrane (Approved)		(M5892)HALLMARK CHOLESTEROL HOMEOSTASIS; (M5924)HALLMARK MTORC1 SIGNALING
522	TENT5C	54855	terminal nucleotidyltransferase 5C	TENT5C is a human gene that encodes for a protein called terminal nucleotidyltransferase 5C. This protein is involved in RNA adenylyltransferase activity and plays a role in stabilizing mRNA. TENT5C is found in both the cytoplasm and nucleoplasm of cells.	GO:0048255 mRNA stabilization;GO:1902373 negative regulation of mRNA catabolic process;GO:0043489 RNA stabilization	ENZYME proteins:Transferases; Predicted intracellular proteins; Enzymes; Cancer-related genes	Nucleoplasm (Supported)		(M5945)HALLMARK HEME METABOLISM; (M5956)HALLMARK KRAS SIGNALING DN
523	CSNK1G1	53944	casein kinase 1 gamma 1	CSNK1G1 is a gene that encodes a member of the casein kinase I family, which are serine/threonine kinases that phosphorylate acidic proteins like caseins. This gene plays a role in cell cycle checkpoint arrest in response to stalled replication forks by phosphorylating Claspin. A mutation in this gene may be associated with non-syndromic early-onset epilepsy (NSEOE).	GO:0090263 positive regulation of canonical Wnt signaling pathway;GO:0030177 positive regulation of Wnt signaling pathway;GO:0060828 regulation of canonical Wnt signaling pathway	ENZYME proteins:Transferases; Kinases:CK1 Ser/Thr protein kinases; Predicted intracellular proteins; Enzymes	Cytosol (Supported)	(M90)PID WNT CANONICAL PATHWAY; (M219)PID HEDGEHOG GLI PATHWAY; (M136)PID FOXO PATHWAY
524	NAPB	63908	NSF attachment protein beta	The NAPB gene encodes a member of the SNAP family, which plays a crucial role in the docking and fusion of vesicles to target membranes as part of the 20S NSF-SNAP-SNARE complex. The SNAP beta isoform is preferentially expressed in brain tissue and interacts with the GluR2 &#945;-amino-3-hydroxy-5-methyl-4-isoxazolepropionate (AMPA) receptor subunit C-terminus. It may also act as a chaperone in t…	GO:0035494 SNARE complex disassembly;GO:0010807 regulation of synaptic vesicle priming;GO:0035249 synaptic transmission, glutamatergic	Predicted intracellular proteins; Human disease related genes:Nervous system diseases:Epilepsy	Cytosol (Uncertain)
525	RPS27	6232	ribosomal protein S27	RPS27 is a gene that encodes a ribosomal protein, specifically a member of the S27e family, which is a component of the 40S subunit of ribosomes. Ribosomes are organelles that catalyze protein synthesis and are composed of four RNA species and approximately 80 structurally distinct proteins. The encoded protein contains a C4-type zinc finger domain that can bind to zinc and may bind to nucleic ac…	GO:0000028 ribosomal small subunit assembly;GO:0042255 ribosome assembly;GO:0042274 ribosomal small subunit biogenesis	Human disease related genes:Cardiovascular diseases:Hematologic diseases; Predicted intracellular proteins; Human disease related genes:Other congenital disorders:Ribosomopathies; Ribosomal proteins; Disease related genes	Cytosol;Endoplasmic reticulum (Approved); Additional: Nucleoli
526	EIF2AK1	27102	eukaryotic translation initiation factor 2 alpha kinase 1	EIF2AK1 is a gene that encodes a protein involved in regulating protein synthesis in response to stress. The protein acts at the level of translation initiation and is a kinase that can be inactivated by hemin. There are two different isoforms of the protein that are encoded by two transcript variants of the gene. This information was provided by RefSeq in August 2008.	GO:0045993 negative regulation of translational initiation by iron;GO:0046986 negative regulation of hemoglobin biosynthetic process;GO:0006447 regulation of translational initiation by iron	ENZYME proteins:Transferases; Potential drug targets; Predicted intracellular proteins; Human disease related genes:Nervous system diseases:Neurodegenerative diseases; Enzymes; Kinases; Disease related genes	Nucleoplasm (Supported); Additional: Cytosol		(M5945)HALLMARK HEME METABOLISM
527	ZNF765-ZNF761	110116772	ZNF765-ZNF761 readthrough	ZNF765-ZNF761 readthrough is a naturally occurring transcription between two neighboring genes, ZNF765 and ZNF761. The readthrough transcript can encode a protein that is identical to the product of the ZNF761 gene. This locus represents a unique genetic phenomenon where the transcription of one gene continues into the next gene without interruption. The significance of this readthrough transcrip…	GO:0006357 regulation of transcription by RNA polymerase II;GO:0006355 regulation of DNA-templated transcription;GO:2001141 regulation of RNA biosynthetic process
528	ERO1B	56605	endoplasmic reticulum oxidoreductase 1 beta	ERO1B is a human gene that encodes for a protein called endoplasmic reticulum oxidoreductase 1 beta. This protein is involved in protein folding in the endoplasmic reticulum and has thiol oxidase activity. It is predicted to be located in the membrane and active in the endoplasmic reticulum membrane.	GO:0030070 insulin processing;GO:0034975 protein folding in endoplasmic reticulum;GO:1901142 insulin metabolic process	Predicted intracellular proteins
529	ATF3	467	activating transcription factor 3	ATF3 (activating transcription factor 3) is a gene that belongs to the mammalian activation transcription factor/cAMP responsive element-binding (CREB) protein family of transcription factors. It is involved in the cellular stress response and is induced by various signals, including those encountered by cancer cells. The gene has multiple transcript variants that encode different isoforms, and a…	GO:1903984 positive regulation of TRAIL-activated apoptotic signaling pathway;GO:1903121 regulation of TRAIL-activated apoptotic signaling pathway;GO:1902043 positive regulation of extrinsic apoptotic signaling pathway via death domain receptors	Predicted intracellular proteins; Transcription factors:Basic domains	Nucleoli;Nucleoplasm (Supported); Additional: Basal body;Centrosome;Golgi apparatus;Vesicles	(M166)PID ATF2 PATHWAY; (M167)PID AP1 PATHWAY; (M2)PID SMAD2 3NUCLEAR PATHWAY	(M5892)HALLMARK CHOLESTEROL HOMEOSTASIS; (M5922)HALLMARK UNFOLDED PROTEIN RESPONSE; (M5941)HALLMARK UV RESPONSE UP
530	PTP4A2	8073	protein tyrosine phosphatase 4A2	PTP4A2 is a member of the protein tyrosine phosphatase family, which plays regulatory roles in various cellular processes. It contains a catalytic domain and a prenylation motif, and primarily associates with plasmic and endosomal membranes. PTP4A2 interacts with the beta-subunit of Rab geranylgeranyltransferase II, suggesting its role in regulating GGT II activity. Overexpression of PTP4A2 in ma…		Enzymes; Predicted intracellular proteins; ENZYME proteins:Hydrolases		(M11)PID PRL SIGNALING EVENTS PATHWAY
531	IFI27L1	122509	interferon alpha inducible protein 27 like 1	The human gene IFI27L1 is a protein that is induced by interferon alpha and is similar to a protein called apoptotic process. It is predicted to be an integral component of the membrane and active in the mitochondrion. The protein's exact function is not yet fully understood, but it is believed to play a role in cell death. This information is provided by the Alliance of Genome Resources as of Ap…	GO:0097193 intrinsic apoptotic signaling pathway;GO:0097190 apoptotic signaling pathway;GO:0006915 apoptotic process	Predicted intracellular proteins; Predicted secreted proteins
532	BET1L	51272	Bet1 golgi vesicular membrane trafficking protein like	BET1L is a human gene that encodes for a protein similar to Bet1, which is involved in vesicular membrane trafficking in the Golgi apparatus and endosome. BET1L enables SNAP receptor activity and plays a role in regulating retrograde vesicle-mediated transport from the Golgi to the endoplasmic reticulum and from the endosome to the Golgi. This gene has been implicated in uterine fibroid and is al…	GO:2000156 regulation of retrograde vesicle-mediated transport, Golgi to ER;GO:0042147 retrograde transport, endosome to Golgi;GO:0016482 cytosolic transport	Predicted intracellular proteins	Golgi apparatus (Supported); Additional: Nucleoplasm
533	TENT2	167153	terminal nucleotidyltransferase 2	TENT2, or terminal nucleotidyltransferase 2, is a gene that plays a role in RNA metabolism and negative regulation of RNA breakdown. It enables 5'-3' RNA polymerase activity and polynucleotide adenylyltransferase activity. TENT2 is predicted to be located in the nucleus and to be part of the nuclear RNA-directed RNA polymerase complex. It is also predicted to be active in the cytosol. This inform…	GO:2000626 negative regulation of miRNA catabolic process;GO:0140958 target-directed miRNA degradation;GO:2000625 regulation of miRNA catabolic process	ENZYME proteins:Transferases; Predicted intracellular proteins; Enzymes	Cytosol (Approved)
534	GM2A	2760	ganglioside GM2 activator	The GM2A gene encodes a small glycolipid transport protein that acts as a co-factor for the lysosomal enzyme beta-hexosaminidase A. Together with GM2 ganglioside activator, beta-hexosaminidase A catalyzes the degradation of the ganglioside GM2 and other molecules containing terminal N-acetyl hexosamines. Mutations in this gene can result in GM2-gangliosidosis type AB or the AB variant of Tay-Sach…	GO:0006689 ganglioside catabolic process;GO:0009313 oligosaccharide catabolic process;GO:0046479 glycosphingolipid catabolic process	Predicted intracellular proteins; Human disease related genes:Congenital disorders of metabolism:Congenital disorders of lipid/glycolipid metabolism; Human disease related genes:Congenital disorders of metabolism:Lysosomal storage diseases; Disease related genes	Cytosol;Vesicles (Approved)		(M5939)HALLMARK P53 PATHWAY
535	ARFGAP1	55738	ARF GTPase activating protein 1	ARFGAP1 is a gene that encodes a GTPase-activating protein that interacts with ADP-ribosylation factor 1 and is associated with the Golgi apparatus. The protein promotes the hydrolysis of ADP-ribosylation factor 1-bound GTP, which is required for the dissociation of coat proteins from Golgi-derived membranes and vesicles. This dissociation is necessary for the fusion of these vesicles with target…	GO:0032012 regulation of ARF protein signal transduction;GO:0051056 regulation of small GTPase mediated signal transduction;GO:0030100 regulation of endocytosis	Predicted intracellular proteins	Golgi apparatus;Vesicles (Supported); Additional: Cytosol;Endoplasmic reticulum;Nuclear membrane;Primary cilium	(M243)PID ARF 3PATHWAY	(M5922)HALLMARK UNFOLDED PROTEIN RESPONSE
536	SDE2	163859	SDE2 telomere maintenance homolog	SDE2 is a human gene that plays a role in DNA damage response and telomere maintenance. It has the ability to bind to damaged DNA and is involved in processes such as cellular response to UV radiation, mitotic G1 DNA damage checkpoint signaling, and protein ubiquitination. SDE2 is found in various cellular components, including the Golgi apparatus, cytosol, and nuclear speck. This information is …	GO:0031571 mitotic G1 DNA damage checkpoint signaling;GO:0000479 endonucleolytic cleavage of tricistronic rRNA transcript (SSU-rRNA, 5.8S rRNA, LSU-rRNA);GO:0044819 mitotic G1/S transition checkpoint signaling	Predicted intracellular proteins	Nuclear speckles (Supported); Additional: Cytosol;Golgi apparatus;Plasma membrane
537	NGFR	4804	nerve growth factor receptor	The human gene NGFR encodes for the nerve growth factor receptor, which is a protein that contains an extracellular domain with four 40-amino acid repeats and a serine/threonine-rich region, a transmembrane domain, and a cytoplasmic domain. The cysteine-rich region of the protein contains the nerve growth factor binding domain.	GO:0042488 positive regulation of odontogenesis of dentin-containing tooth;GO:0051799 negative regulation of hair follicle development;GO:0042482 positive regulation of odontogenesis	CD markers; Predicted intracellular proteins; Transporters; RAS pathway related proteins; Cancer-related genes:Candidate cancer biomarkers	Nucleoplasm;Plasma membrane (Approved)	(M18895)SA TRKA RECEPTOR; (M187)PID TRKR PATHWAY; (M153)PID P75 NTR PATHWAY
538	NUCB1	4924	nucleobindin 1	NUCB1, also known as nucleobindin 1, is a gene that encodes a protein belonging to a small calcium-binding EF-hand protein family. This protein is believed to play a crucial role in maintaining calcium homeostasis in the Golgi and regulating signal transduction events that are dependent on calcium ions. The NUCB1 protein has been implicated in various physiological processes, including insulin se…	GO:0007264 small GTPase-mediated signal transduction;GO:0141124 intracellular signaling cassette;GO:0035556 intracellular signal transduction	Predicted secreted proteins	Golgi apparatus (Supported); Additional: Microtubules;Vesicles
539	YPEL4	219539	yippee like 4	YPEL4, also known as yippee like 4, is a human gene that is predicted to have metal ion binding activity and be located in the nucleolus. The function of this gene is not yet fully understood, but it is believed to play a role in cellular processes such as ribosome biogenesis and cell cycle regulation. Mutations in YPEL4 have been associated with various diseases, including cancer and intellectua…	GO:0034106 regulation of erythrocyte clearance;GO:0034107 negative regulation of erythrocyte clearance;GO:0045647 negative regulation of erythrocyte differentiation	Predicted intracellular proteins
540	MTRNR2L1	100462977	MT-RNR2 like 1 (pseudogene)		GO:1900118 negative regulation of execution phase of apoptosis;GO:1900117 regulation of execution phase of apoptosis;GO:0043066 negative regulation of apoptotic process
541	ALOX12B	242	arachidonate 12-lipoxygenase, 12R type	ALOX12B is a gene that encodes an enzyme responsible for converting arachidonic acid to 12R-hydroxyeicosatetraenoic acid. Mutations in this gene have been linked to nonbullous congenital ichthyosiform erythroderma, a rare genetic skin disorder characterized by dry, scaly skin. The condition is inherited in an autosomal recessive pattern, meaning that an individual must inherit two copies of the m…	GO:0070257 positive regulation of mucus secretion;GO:0051121 hepoxilin metabolic process;GO:0051122 hepoxilin biosynthetic process	Predicted intracellular proteins; Human disease related genes:Congenital malformations:Congenital malformations of skin; Disease related genes	Cytosol (Supported); Additional: Vesicles	(M196)PID IL23 PATHWAY	(M5956)HALLMARK KRAS SIGNALING DN
542	ALOX15B	247	arachidonate 15-lipoxygenase type B	ALOX15B is a gene that belongs to the lipoxygenase family of nonheme iron dioxygenases. It is involved in the production of fatty acid hydroperoxides and converts arachidonic acid exclusively to 15S-hydroperoxyeicosatetraenoic acid, while metabolizing linoleic acid less effectively. The gene is located on the short arm of chromosome 17 and is part of a cluster of related genes and a pseudogene th…	GO:0071926 endocannabinoid signaling pathway;GO:1901696 cannabinoid biosynthetic process;GO:2001303 lipoxin A4 biosynthetic process	Predicted intracellular proteins; Enzymes; ENZYME proteins:Oxidoreductases	Cytosol;Plasma membrane (Supported)		(M5915)HALLMARK APICAL JUNCTION; (M5939)HALLMARK P53 PATHWAY
[truncated: 121 more rows]
