# Supplementary material for: The Osteoblastic Microenvironment Determines the Fate of Breast Cancer Cells Disseminated in the Bone Marrow
Source: Adv Sci (Weinh). 2026 Feb 6;13(22):e09980. doi: 10.1002/advs.202509980 (PMC13088306; doi:10.1002/advs.202509980)
Supplement: Supplementary file 2 — Supporting File: advs74269‐sup‐0002‐Tables.zip. [file ADVS-13-e09980-s002.zip › Table S4 DEGs regulated by RUNX2 in MCF7 alone.xlsx]

## Sheet: Sheet1
Serial Number	Gene Symbol	Gene ID	Description	Protein Functions (ChatGPT)	Biological Process (GO)	Protein Function (Protein Atlas)	Subcellular Location (Protein Atlas)	Canonical Pathways_x000D_	Hallmark Gene Sets_x000D_
1	EML1	2009	EMAP like 1	EML1 (EMAP like 1) is a gene that is a strong candidate for the Usher syndrome type 1A gene. Usher syndrome is a group of genetic disorders that cause congenital deafness, retinitis pigmentosa, and vestibular dysfunction. The disease affects the entire brain and is not limited to the auditory and visual systems. Usher syndrome is categorized into three types, with type I being the most severe. Th…	GO:0007405 neuroblast proliferation;GO:0002244 hematopoietic progenitor cell differentiation;GO:0007052 mitotic spindle organization	Predicted intracellular proteins; Disease related genes
2	CALCR	799	calcitonin receptor	CALCR is a gene that encodes a receptor for the hormone calcitonin. It is a member of a group of receptors that have seven transmembrane-spanning domains and are coupled to G proteins. The protein encoded by CALCR is involved in regulating bone resorption and maintaining calcium homeostasis. Variations in this gene have been linked to differences in bone mineral density and the onset of osteoporo…	GO:0150061 amylin receptor 3 signaling pathway;GO:0150059 amylin receptor 1 signaling pathway;GO:0150060 amylin receptor 2 signaling pathway	Human disease related genes:Musculoskeletal diseases:Skeletal diseases	Cell Junctions (Approved); Additional: Centriolar satellite;Vesicles		(M5906)HALLMARK ESTROGEN RESPONSE EARLY; (M5907)HALLMARK ESTROGEN RESPONSE LATE
3	DOK7	285489	docking protein 7	DOK7, or docking protein 7, is a gene that plays a crucial role in the formation of neuromuscular synapses. The protein encoded by this gene is responsible for activating muscle-specific receptor kinase, which is necessary for the differentiation of postsynaptic cells and the clustering of acetylcholine receptors in myotubes. Additionally, DOK7 can induce autophosphorylation of muscle-specific re…	GO:1904395 positive regulation of skeletal muscle acetylcholine-gated channel clustering;GO:0061098 positive regulation of protein tyrosine kinase activity;GO:1904393 regulation of skeletal muscle acetylcholine-gated channel clustering	Predicted intracellular proteins; Human disease related genes:Congenital malformations:Other congenital malformations; Human disease related genes:Nervous system diseases:Other nervous and sensory system diseases; Disease related genes	Nucleoplasm (Enhanced); Additional: Mitochondria
4	EGR3	1960	early growth response 3	EGR3, or early growth response 3, is a gene that encodes a transcriptional regulator belonging to the EGR family of C2H2-type zinc-finger proteins. It is an immediate-early growth response gene that is induced by mitogenic stimulation and participates in the transcriptional regulation of genes controlling biological rhythm. EGR3 may also play a role in various processes, including muscle developm…	GO:0033089 positive regulation of T cell differentiation in thymus;GO:0035767 endothelial cell chemotaxis;GO:0045586 regulation of gamma-delta T cell differentiation	Predicted intracellular proteins; Transcription factors:Zinc-coordinating DNA-binding domains	Nucleoplasm (Uncertain); Additional: Vesicles	(M60)PID NFAT TFPATHWAY	(M5902)HALLMARK APOPTOSIS; (M5890)HALLMARK TNFA SIGNALING VIA NFKB; (M5906)HALLMARK ESTROGEN RESPONSE EARLY
5	HOMEZ	57594	homeobox and leucine zipper encoding	HOMEZ is a human gene that encodes a protein with both homeobox and leucine zipper domains. It is predicted to have DNA-binding transcription factor activity specific to RNA polymerase II and to be involved in regulating transcription by RNA polymerase II. The protein is located in the cytosol, nucleolus, and nucleoplasm.	GO:0006357 regulation of transcription by RNA polymerase II;GO:0006355 regulation of DNA-templated transcription;GO:2001141 regulation of RNA biosynthetic process	Predicted intracellular proteins; Transcription factors:Helix-turn-helix domains	Nucleoli (Supported); Additional: Cytosol;Nucleoplasm
6	ELOVL2	54898	ELOVL fatty acid elongase 2	ELOVL2 is a human gene that encodes for a protein called ELOVL fatty acid elongase 2. This protein is involved in the biosynthesis of polyunsaturated fatty acids and very long-chain fatty acids by enabling fatty acid elongation activity. ELOVL2 is located in the endoplasmic reticulum, a cellular organelle involved in protein and lipid synthesis. The gene's function is important for maintaining he…	GO:0019368 fatty acid elongation, unsaturated fatty acid;GO:0034625 fatty acid elongation, monounsaturated fatty acid;GO:0034626 fatty acid elongation, polyunsaturated fatty acid	ENZYME proteins:Transferases; Enzymes			(M5906)HALLMARK ESTROGEN RESPONSE EARLY
7	C6orf141	135398	chromosome 6 open reading frame 141	Human gene C6orf141, also known as chromosome 6 open reading frame 141, is predicted to play a role in blastocyst hatching. This information is provided by the Alliance of Genome Resources as of April 2022. Blastocyst hatching is a critical process in early embryonic development, where the embryo breaks out of its protective shell to implant in the uterus. The exact function of C6orf141 in this p…		Predicted intracellular proteins	Nuclear membrane (Approved)
8	DCDC2	51473	doublecortin domain containing 2	DCDC2 is a gene that encodes a protein containing a doublecortin domain, which has been shown to bind to tubulin and enhance microtubule polymerization. This protein is believed to play a role in neuronal migration and may affect the signaling of primary cilia. Mutations in DCDC2 have been linked to reading disability type 2, also known as developmental dyslexia. The gene has multiple alternative…	GO:0045880 positive regulation of smoothened signaling pathway;GO:0006968 cellular defense response;GO:0048813 dendrite morphogenesis	Human disease related genes:Congenital malformations:Congenital malformations of the urinary system; Predicted intracellular proteins; Human disease related genes:Nervous system diseases:Ear disease; Disease related genes	Cytosol;Microtubules (Approved); Additional: Acrosome;Centriolar satellite;Equatorial segment;Mitotic spindle;Principal piece
9	EPPK1	83481	epiplakin 1	EPPK1, also known as epiplakin 1, is a protein that belongs to the plakin family of proteins. This family of proteins plays a role in organizing the cytoskeletal architecture. EPPK1 is composed of several highly homologous plakin repeats and is thought to maintain the integrity of keratin intermediate filament networks in epithelial cells. Studies of the mouse ortholog suggest that EPPK1 accelera…	GO:0051548 negative regulation of keratinocyte migration;GO:1905041 regulation of epithelium regeneration;GO:0045110 intermediate filament bundle assembly	Predicted intracellular proteins	Intermediate filaments (Enhanced)
10	CLDN9	9080	claudin 9	CLDN9, also known as claudin 9, is a gene that encodes a protein belonging to the claudin family. Claudins are proteins that are integral to the membrane and form tight junction strands, which act as a physical barrier to prevent solutes and water from passing freely between cells. CLDN9 is one of the entry cofactors for hepatitis C virus. Studies in mice have shown that this gene is necessary fo…		Human disease related genes:Nervous system diseases:Ear disease; Disease related genes	Cell Junctions (Supported); Additional: Vesicles		(M5915)HALLMARK APICAL JUNCTION; (M5937)HALLMARK GLYCOLYSIS
11	ASCL1	429	achaete-scute family bHLH transcription factor 1	ASCL1 is a gene that belongs to the basic helix-loop-helix family of transcription factors. It activates transcription by binding to the E box and requires dimerization with other BHLH proteins for efficient DNA binding. ASCL1 plays a crucial role in neuronal commitment and differentiation, as well as in the generation of olfactory and autonomic neurons. Mutations in this gene may contribute to t…	GO:0003359 noradrenergic neuron fate commitment;GO:0007400 neuroblast fate determination;GO:0014017 neuroblast fate commitment	Predicted intracellular proteins; Transcription factors:Basic domains; Human disease related genes:Nervous system diseases:Other nervous and sensory system diseases	Nucleoplasm (Approved); Additional: Cytosol	(M288)PID HES HEY PATHWAY	(M5907)HALLMARK ESTROGEN RESPONSE LATE
12	CXCL17	284340	C-X-C motif chemokine ligand 17	CXCL17 is a gene that encodes a protein that attracts immature dendritic cells and blood monocytes to the lungs. It also promotes tumorigenesis through angiogenic activity and exhibits strong antimicrobial activity against various bacteria and fungi. The gene has two transcript variants, one of which codes for a protein and the other does not.	GO:0048246 macrophage chemotaxis;GO:0010759 positive regulation of macrophage chemotaxis;GO:1905517 macrophage migration	Predicted secreted proteins
13	CEACAM6	4680	CEA cell adhesion molecule 6	CEACAM6 is a gene that encodes a protein belonging to the carcinoembryonic antigen (CEA) family, which are cell surface glycoproteins involved in cell adhesion. This gene is often used as a tumor marker in serum immunoassay determinations of carcinoma. Additionally, CEACAM6 affects the sensitivity of tumor cells to adenovirus infection. The protein encoded by this gene acts as a receptor for adhe…	GO:1904906 positive regulation of endothelial cell-matrix adhesion via fibronectin;GO:1904904 regulation of endothelial cell-matrix adhesion via fibronectin;GO:0034116 positive regulation of heterotypic cell-cell adhesion	Predicted intracellular proteins; Cancer-related genes:Candidate cancer biomarkers; CD markers
14	CAPN13	92291	calpain 13	CAPN13, also known as calpain 13, is a gene that encodes a large subunit of the calpain family of intracellular cysteine proteases. Calpains are activated by calcium and play a role in a variety of cellular processes, including cytoskeletal remodeling, signal transduction, and apoptosis. CAPN13 is expressed in a variety of tissues, including the brain, heart, and skeletal muscle. It has been impl…	GO:0006508 proteolysis;GO:0019538 protein metabolic process;GO:0043170 macromolecule metabolic process	Peptidases:Cysteine-type peptidases; Predicted intracellular proteins; Enzymes	Nucleoplasm (Approved)
15	IRX4	50805	iroquois homeobox 4	IRX4 is a human gene that is predicted to have DNA-binding transcription factor activity, specifically for RNA polymerase II and cis-regulatory region sequence-specific DNA binding activity. It is also predicted to be involved in cell development, neuron differentiation, and regulation of transcription by RNA polymerase II. IRX4 is believed to play a role in heart development and is predicted to …	GO:0048561 establishment of animal organ orientation;GO:0048560 establishment of anatomical structure orientation;GO:0009798 axis specification	Predicted intracellular proteins; Transcription factors:Helix-turn-helix domains	Nucleoplasm;Vesicles (Uncertain)
16	NBPF4	148545	NBPF member 4	NBPF4 is a member of the neuroblastoma breakpoint family (NBPF) which consists of multiple genes located in segmental duplications on human chromosome 1. This gene family has expanded significantly in the human lineage and to a lesser extent among primates. NBPF genes are characterized by repeated copies of DUF1220 protein domains. Copy number variations in the human chromosomal region 1q21.1, wh…		Predicted intracellular proteins	Cytosol;Nucleoplasm (Approved)
17	RUBCNL	80183	rubicon like autophagy enhancer	RUBCNL is a gene that encodes a cysteine-rich protein with a putative zinc-RING and/or ribbon domain. It is related to a protein that plays a role in endocytic trafficking and autophagy. In cervical cancer cell lines, RUBCNL is expressed at low levels and may function as a tumor suppressor. Promoter hypermethylation of this gene is observed in cervical cancer cell lines and tissue derived from hu…	GO:0061910 autophagosome-endosome fusion;GO:0061909 autophagosome-lysosome fusion;GO:0070873 regulation of glycogen metabolic process	Predicted intracellular proteins	Cytosol (Approved)
18	BMP7	655	bone morphogenetic protein 7	BMP7, or bone morphogenetic protein 7, is a gene that encodes a protein that belongs to the TGF-beta superfamily of proteins. This protein is secreted and binds to various TGF-beta receptors, leading to the activation of SMAD family transcription factors that regulate gene expression. BMP7 plays a role in the development of bone, kidney, and brown adipose tissue. It also induces ectopic bone form…	GO:1901145 mesenchymal cell apoptotic process involved in nephron morphogenesis;GO:0072134 nephrogenic mesenchyme morphogenesis;GO:0021502 neural fold elevation formation	Predicted intracellular proteins; Predicted secreted proteins	Vesicles (Approved); Additional: Nucleoplasm	(M203)PID ALK2 PATHWAY; (M181)PID BMP PATHWAY; (M5883)NABA SECRETED FACTORS
19	LAD1	3898	ladinin 1	LAD1, also known as ladinin 1, is a gene that encodes a protein that may act as an anchoring filament in basement membranes. This protein may play a role in stabilizing the connection between epithelial layers and the underlying mesenchyme. The exact function of LAD1 is not fully understood, but it is believed to be involved in maintaining the structural integrity of tissues. Mutations in this ge…		Predicted intracellular proteins; Predicted secreted proteins	Actin filaments (Enhanced)		(M5906)HALLMARK ESTROGEN RESPONSE EARLY
20	FXYD3	5349	FXYD domain containing ion transport regulator 3	FXYD3 is a gene that encodes a protein that regulates the function of ion-pumps and ion-channels in cell membranes. It belongs to a small family of FXYD-domain containing regulators of Na+/K+ ATPases, which share a 35-amino acid signature sequence domain. This gene may also play a role in tumor progression. Alternative splicing results in multiple transcript variants encoding distinct isoforms.	GO:1903276 regulation of sodium ion export across plasma membrane;GO:1903278 positive regulation of sodium ion export across plasma membrane;GO:1902307 positive regulation of sodium ion transmembrane transport	Predicted intracellular proteins; Transporters:Transporter channels and pores	Nucleoplasm (Approved); Additional: Plasma membrane
21	MSMB	4477	microseminoprotein beta	MSMB (microseminoprotein beta) is a gene that encodes a protein synthesized by the epithelial cells of the prostate gland and secreted into the seminal plasma. This protein has inhibin-like activity and may have a role as an autocrine paracrine factor in female reproductive tissues. The expression of MSMB is found to be decreased in prostate cancer. Two alternatively spliced transcript variants e…		Cancer-related genes:Candidate cancer biomarkers; Human disease related genes:Cancers:Cancers of male genital organs; Predicted secreted proteins; Disease related genes			(M5906)HALLMARK ESTROGEN RESPONSE EARLY
22	S100A8	6279	S100 calcium binding protein A8	S100A8 is a protein that belongs to the S100 family of proteins and contains two EF-hand calcium-binding motifs. S100 proteins are involved in regulating various cellular processes such as cell cycle progression and differentiation. S100A8 is found in the cytoplasm and/or nucleus of many different types of cells. It may function as an inhibitor of casein kinase and as a cytokine. The S100 gene fa…	GO:0070488 neutrophil aggregation;GO:0017014 protein nitrosylation;GO:0018119 peptidyl-cysteine S-nitrosylation	Predicted intracellular proteins; Cancer-related genes:Candidate cancer biomarkers; Predicted secreted proteins	Intermediate filaments (Supported); Additional: Cytosol	(M264)PID TOLL ENDOGENOUS PATHWAY; (M5883)NABA SECRETED FACTORS; (M5885)NABA MATRISOME ASSOCIATED
23	MATK	4145	megakaryocyte-associated tyrosine kinase	The human gene MATK, also known as megakaryocyte-associated tyrosine kinase, encodes a protein with structural features similar to the Csk tyrosine kinase. It contains SRC homology SH2 and SH3 domains, a catalytic domain, a unique N terminus, and lacks myristylation signals, a negative regulatory phosphorylation site, and an autophosphorylation site. MATK is believed to play a significant role in…	GO:0006468 protein phosphorylation;GO:0016310 phosphorylation;GO:0008284 positive regulation of cell population proliferation	Predicted intracellular proteins; ENZYME proteins:Transferases; Cancer-related genes:Mutational cancer driver genes; Enzymes; Kinases:Tyr protein kinases	Microtubules (Approved); Additional: Centriolar satellite;Cytokinetic bridge;Cytosol;Mitotic spindle	(M231)PID KIT PATHWAY; (M187)PID TRKR PATHWAY
24	RSPH1	89765	radial spoke head component 1	RSPH1 is a gene that encodes a protein found in male meiotic metaphase chromosomes. It is expressed in tissues with motile cilia or flagella, such as the trachea, lungs, airway brushings, and testes. Mutations in this gene can lead to primary ciliary dyskinesia-24, a condition characterized by impaired ciliary function that can result in respiratory and fertility problems. Different isoforms of t…	GO:0035082 axoneme assembly;GO:0001578 microtubule bundle formation;GO:0007286 spermatid development	Human disease related genes:Respiratory diseases:Tracheobronchial diseases; Predicted intracellular proteins; Disease related genes	Basal body;Centrosome;Mid piece (Uncertain); Additional: Acrosome
25	SLC6A14	11254	solute carrier family 6 member 14	SLC6A14 is a gene that belongs to the solute carrier family 6, which encodes for sodium and chloride dependent neurotransmitter transporters. This gene is responsible for transporting both neutral and cationic amino acids and may also function as a beta-alanine carrier. Mutations in this gene have been linked to X-linked obesity. A pseudogene of SLC6A14 is also present on chromosome X.	GO:0001762 beta-alanine transport;GO:1900749 (R)-carnitine transport;GO:1902270 (R)-carnitine transmembrane transport	Transporters:Electrochemical Potential-driven transporters; Human disease related genes:Endocrine and metabolic diseases:Other endocrine and metabolic diseases; Potential drug targets; Disease related genes	Primary cilium;Primary cilium tip;Vesicles (Approved); Additional: Mitochondria;Plasma membrane		(M5956)HALLMARK KRAS SIGNALING DN
26	DUSP2	1844	dual specificity phosphatase 2	DUSP2, or dual specificity phosphatase 2, is a gene that encodes a protein belonging to the dual specificity protein phosphatase subfamily. This protein functions by inactivating target kinases through dephosphorylation of both phosphoserine/threonine and phosphotyrosine residues. It negatively regulates members of the MAP kinase superfamily, which are associated with cellular proliferation and d…	GO:0001706 endoderm formation;GO:0007492 endoderm development;GO:0006470 protein dephosphorylation	Enzymes; Predicted intracellular proteins; ENZYME proteins:Hydrolases	Nuclear membrane (Supported); Additional: Nucleoplasm		(M5928)HALLMARK MYC TARGETS V2; (M5890)HALLMARK TNFA SIGNALING VIA NFKB; (M5907)HALLMARK ESTROGEN RESPONSE LATE
27	GHR	2690	growth hormone receptor	The human gene GHR encodes a transmembrane receptor for growth hormone, which activates a signal transduction pathway leading to growth. Mutations in this gene have been linked to Laron syndrome, a disorder characterized by short stature due to growth hormone insensitivity. In humans and rabbits, the gene also generates growth hormone binding protein (GHBP) through proteolytic cleavage of the ext…	GO:0046898 response to cycloheximide;GO:0009629 response to gravity;GO:0060400 negative regulation of growth hormone receptor signaling pathway	Human disease related genes:Congenital disorders of metabolism:Congenital disorders of lipid/glycolipid metabolism; Predicted secreted proteins; FDA approved drug targets:Biotech drugs; Human disease related genes:Endocrine and metabolic diseases:Hypothalamus and pituitary gland diseases; Disease related genes	Cytoplasmic bodies;Cytosol;Plasma membrane (Supported)	(M288)PID HES HEY PATHWAY
28	HRH2	3274	histamine receptor H2	The HRH2 gene encodes the histamine receptor H2, which is a G protein-coupled receptor found in the cell membrane. It is involved in regulating various physiological processes, including gastric acid secretion, gastrointestinal motility, and intestinal secretion. Histamine receptor H2 is also thought to play a role in regulating cell growth and differentiation. The gene has multiple alternatively…	GO:0001696 gastric acid secretion;GO:0046717 acid secretion;GO:0045907 positive regulation of vasoconstriction	G-protein coupled receptors:GPCRs excl olfactory receptors; FDA approved drug targets:Small molecule drugs
29	JAKMIP1	152789	janus kinase and microtubule interacting protein 1	JAKMIP1, also known as janus kinase and microtubule interacting protein 1, is a human gene that plays a role in cognition. It enables GABA receptor binding activity and RNA binding activity, and is an extrinsic component of the membrane. JAKMIP1 is also part of a ribonucleoprotein complex. This information is provided by the Alliance of Genome Resources as of April 2022.	GO:0050890 cognition;GO:0015031 protein transport;GO:0045184 establishment of protein localization	Predicted intracellular proteins
30	FMO5	2330	flavin containing dimethylaniline monoxygenase 5	FMO5, or flavin-containing dimethylaniline monoxygenase 5, is an enzyme that plays a role in the metabolic N-oxidation of amino-trimethylamine (TMA) derived from the diet. This process is mediated by flavin-containing monooxygenase and is subject to an inherited FMO3 polymorphism in humans, which can result in a small subpopulation with reduced TMA N-oxidation capacity and fish odor syndrome (Tri…	GO:0090181 regulation of cholesterol metabolic process;GO:0019218 regulation of steroid metabolic process;GO:0006805 xenobiotic metabolic process	Predicted intracellular proteins; Cancer-related genes:Candidate cancer biomarkers; Enzymes; ENZYME proteins:Oxidoreductases	Cytosol;Endoplasmic reticulum (Supported)
31	SLC27A2	11001	solute carrier family 27 member 2	SLC27A2 is a gene that encodes an isozyme of the long-chain fatty-acid-coenzyme A ligase family. This isozyme plays a key role in lipid biosynthesis and fatty acid degradation by converting free long-chain fatty acids into fatty acyl-CoA esters. It activates long-chain, branched-chain, and very-long-chain fatty acids containing 22 or more carbons to their CoA derivatives. SLC27A2 is primarily exp…	GO:0097089 methyl-branched fatty acid metabolic process;GO:0001561 fatty acid alpha-oxidation;GO:0042760 very long-chain fatty acid catabolic process	Transporters; ENZYME proteins:Ligase; Enzymes			(M5949)HALLMARK PEROXISOME; (M5948)HALLMARK BILE ACID METABOLISM; (M5906)HALLMARK ESTROGEN RESPONSE EARLY
32	LLGL2	3993	LLGL scribble cell polarity complex component 2	The human gene LLGL2 encodes a protein that is similar to the lethal (2) giant larvae protein found in Drosophila. The Drosophila protein is involved in asymmetric cell division, epithelial cell polarity, and cell migration. In humans, the LLGL2 protein interacts with atypical protein kinase C-containing complexes and is located in mitotic cells. The protein's ability to localize cell fate determ…	GO:0016332 establishment or maintenance of polarity of embryonic epithelium;GO:0015820 L-leucine transport;GO:0060670 branching involved in labyrinthine layer morphogenesis	Predicted intracellular proteins	Cytosol (Supported); Additional: Vesicles		(M5907)HALLMARK ESTROGEN RESPONSE LATE
33	PLEKHB1	58473	pleckstrin homology domain containing B1	PLEKHB1 is a human gene that encodes a protein containing a pleckstrin homology domain. This protein is predicted to have the ability to bind to the C-terminus of other proteins and to form homodimers. It is also believed to play a role in regulating cell differentiation. PLEKHB1 is an integral component of the cell membrane.	GO:0007602 phototransduction;GO:0009583 detection of light stimulus;GO:0009581 detection of external stimulus	Predicted intracellular proteins
34	RAB11FIP4	84440	RAB11 family interacting protein 4	RAB11FIP4 is a human gene that encodes a protein that interacts with RAB11 and is involved in bringing recycling endosome membranes to the cleavage furrow during late cytokinesis. The gene is upregulated under hypoxic conditions and has been found to enhance the metastatic potential of hepatocellular carcinoma.	GO:1903452 positive regulation of G1 to G0 transition;GO:1903450 regulation of G1 to G0 transition;GO:0032456 endocytic recycling	Predicted intracellular proteins	Connecting piece;Golgi apparatus;Mid piece;Vesicles (Supported); Additional: Principal piece
35	IFI6	2537	interferon alpha inducible protein 6	IFI6 is a gene that is activated by interferon and may be involved in regulating cell death (apoptosis). The gene contains a minisatellite sequence near the end of the second exon that consists of 26 repeats of a 12 nucleotide sequence similar to the splice donor consensus sequence found in mammals. Different isoforms of the protein are produced through alternative splicing, which uses the two do…	GO:0051902 negative regulation of mitochondrial depolarization;GO:1904180 negative regulation of membrane depolarization;GO:0090201 negative regulation of release of cytochrome c from mitochondria		Mitochondria (Supported)
36	CNTNAP2	26047	contactin associated protein 2	CNTNAP2, or contactin associated protein 2, is a gene that encodes a member of the neurexin family, which functions in the nervous system as cell adhesion molecules and receptors. This protein is localized at the juxtaparanodes of myelinated axons and mediates interactions between neurons and glia during nervous system development. It is also involved in the localization of potassium channels wit…	GO:0071109 superior temporal gyrus development;GO:0045163 clustering of voltage-gated potassium channels;GO:0071205 protein localization to juxtaparanode region of axon	Human disease related genes:Other diseases:Mental and behavioural disorders; Predicted intracellular proteins; Human disease related genes:Congenital malformations:Other congenital malformations; Disease related genes
37	FLT3	2322	fms related receptor tyrosine kinase 3	FLT3 is a gene that encodes a receptor tyrosine kinase that plays a crucial role in regulating hematopoiesis. The activation of this receptor occurs when the fms-related tyrosine kinase 3 ligand binds to its extracellular domain, leading to homodimer formation and autophosphorylation of the receptor. This activation subsequently triggers the phosphorylation and activation of various cytoplasmic e…	GO:0002328 pro-B cell differentiation;GO:0002318 myeloid progenitor cell differentiation;GO:0035726 common myeloid progenitor cell proliferation	CD markers; ENZYME proteins:Transferases; FDA approved drug targets:Small molecule drugs; Cancer-related genes:Mutated cancer genes; Cancer-related genes:Mutational cancer driver genes; RAS pathway related proteins; Human disease related genes:Cancers:Cancers of haematopoietic and lymphoid tissues; Enzymes; Kinases:Tyr protein kinases; Disease related genes	Endoplasmic reticulum (Approved)
38	CDH26	60437	cadherin 26	CDH26, also known as cadherin 26, is a gene that encodes a member of the cadherin protein family. Cadherins are calcium-dependent adhesion molecules that mediate cell-cell adhesion in all solid tissues and modulate various processes, including cell polarization, migration, and differentiation. CDH26 is expressed in gastrointestinal epithelial cells and may be upregulated during allergic inflammat…	GO:0044331 cell-cell adhesion mediated by cadherin;GO:0016339 calcium-dependent cell-cell adhesion via plasma membrane cell adhesion molecules;GO:0034332 adherens junction organization	Predicted intracellular proteins	Plasma membrane (Supported); Additional: Microtubules
39	ITIH2	3698	inter-alpha-trypsin inhibitor heavy chain 2	ITIH2 is a gene that encodes for the inter-alpha-trypsin inhibitor heavy chain 2, which is a protein involved in stabilizing the extracellular matrix and preventing tumor metastasis. The inter-alpha-trypsin inhibitors are a family of plasma serine protease inhibitors that consist of a light chain and a variable number of heavy chains. ITIH2 is one of the heavy chains in this family. The function …	GO:0030212 hyaluronan metabolic process;GO:0030203 glycosaminoglycan metabolic process;GO:0006022 aminoglycan metabolic process	Predicted secreted proteins	Golgi apparatus (Approved)	(M3468)NABA ECM REGULATORS; (M5885)NABA MATRISOME ASSOCIATED; (M5889)NABA MATRISOME
40	C2CD4A	145741	C2 calcium dependent domain containing 4A	C2CD4A is a human gene that plays a role in regulating the acute inflammatory response, cell adhesion, and vascular permeability involved in acute inflammation. It is located in the nucleus of cells.	GO:0002528 regulation of vascular permeability involved in acute inflammatory response;GO:0002675 positive regulation of acute inflammatory response;GO:0002673 regulation of acute inflammatory response	Predicted intracellular proteins	Nucleoplasm (Supported); Additional: Nucleoli
41	TRIM71	131405	tripartite motif containing 71	TRIM71 is a gene that encodes for a protein that acts as an E3 ubiquitin-protein ligase. This protein binds with miRNAs and plays a crucial role in maintaining the growth and upkeep of embryonic stem cells. Additionally, TRIM71 is involved in the G1-S phase transition of the cell cycle. The gene is important for the regulation of cell growth and division, and its dysregulation has been linked to …	GO:0060148 positive regulation of post-transcriptional gene silencing;GO:1900370 positive regulation of post-transcriptional gene silencing by RNA;GO:2000637 positive regulation of miRNA-mediated gene silencing	ENZYME proteins:Transferases; Potential drug targets; Predicted intracellular proteins; Human disease related genes:Congenital malformations:Congenital malformations of the nervous system; Enzymes; Disease related genes	Actin filaments;Focal adhesion sites;Plasma membrane (Approved)
42	GSTA1	2938	glutathione S-transferase alpha 1	The GSTA1 gene encodes an enzyme that adds glutathione to electrophilic compounds, including carcinogens, drugs, toxins, and oxidative stress products, which is an important step in detoxification. This enzyme subfamily plays a crucial role in protecting cells from reactive oxygen species and peroxidation products. Polymorphisms in this gene affect an individual's ability to metabolize various dr…	GO:1901685 glutathione derivative metabolic process;GO:1901687 glutathione derivative biosynthetic process;GO:0043651 linoleic acid metabolic process	ENZYME proteins:Transferases; Predicted intracellular proteins; Enzymes	Cytosol (Supported)
43	ADAM2	2515	ADAM metallopeptidase domain 2	ADAM2 is a gene that belongs to the ADAM family, which encodes for membrane-anchored proteins that are structurally similar to snake venom disintegrins. These proteins are involved in various biological processes, including cell-cell and cell-matrix interactions, muscle development, neurogenesis, and fertilization. ADAM2 encodes for a subunit of a sperm membrane glycoprotein called fertilin, whic…	GO:0007342 fusion of sperm to egg plasma membrane involved in single fertilization;GO:0045026 plasma membrane fusion;GO:0007339 binding of sperm to zona pellucida			(M118)PID INTEGRIN A9B1 PATHWAY; (M3468)NABA ECM REGULATORS; (M5885)NABA MATRISOME ASSOCIATED	(M5951)HALLMARK SPERMATOGENESIS
44	SYT10	341359	synaptotagmin 10	SYT10, also known as synaptotagmin 10, is a human gene that is predicted to have several functions, including binding to phospholipids, dimerizing proteins, and binding to syntaxin. It is also predicted to be involved in processes such as responding to calcium ions, regulating secretion by cells, and sensing smells. SYT10 is predicted to be located in the synapse and transport vesicle membrane, a…	GO:0045956 positive regulation of calcium ion-dependent exocytosis;GO:0017158 regulation of calcium ion-dependent exocytosis;GO:1903307 positive regulation of regulated secretory pathway		Nucleoplasm;Vesicles (Approved)
45	GBX2	2637	gastrulation brain homeobox 2	GBX2, or gastrulation brain homeobox 2, is a gene that encodes a protein involved in the regulation of nervous system development and transcription by RNA polymerase II. It is predicted to be active in the nucleus and to bind to double-stranded DNA sequences. GBX2 is also predicted to play a role in several biological processes, including blood vessel morphogenesis, neural crest cell migration, a…	GO:0021568 rhombomere 2 development;GO:0021555 midbrain-hindbrain boundary morphogenesis;GO:0030917 midbrain-hindbrain boundary development	Predicted intracellular proteins; Transcription factors:Helix-turn-helix domains	Nucleoplasm (Approved)
46	NRIP1	8204	nuclear receptor interacting protein 1	NRIP1, also known as RIP140, is a nuclear protein that interacts with the hormone-dependent activation domain AF2 of nuclear receptors. It modulates the transcriptional activity of the estrogen receptor. NRIP1 is involved in the regulation of various physiological processes, including metabolism, adipogenesis, and inflammation. It has been linked to several diseases, including obesity, diabetes, …	GO:0001543 ovarian follicle rupture;GO:0001542 ovulation from ovarian follicle;GO:0030728 ovulation	Human disease related genes:Congenital malformations:Congenital malformations of the urinary system; Predicted intracellular proteins; Disease related genes	Nucleoli;Nucleoplasm (Supported); Additional: Cytosol	(M207)PID RETINOIC ACID PATHWAY; (M285)PID HNF3A PATHWAY; (M58)PID AR PATHWAY	(M5906)HALLMARK ESTROGEN RESPONSE EARLY; (M5907)HALLMARK ESTROGEN RESPONSE LATE
47	SPSB4	92369	splA/ryanodine receptor domain and SOCS box containing 4	SPSB4 is a human gene that encodes a protein containing both splA/ryanodine receptor domain and SOCS box. This protein is involved in cellular protein metabolic processes, positive regulation of protein polyubiquitination, and regulation of circadian rhythm. It enables ubiquitin ligase-substrate adaptor activity and is located in the cytosol.	GO:1902916 positive regulation of protein polyubiquitination;GO:1902914 regulation of protein polyubiquitination;GO:0031398 positive regulation of protein ubiquitination	Predicted intracellular proteins	Golgi apparatus;Nucleoplasm (Approved)
48	SHANK1	50944	SH3 and multiple ankyrin repeat domains 1	SHANK1 is a gene that belongs to the SHANK family of proteins, which act as scaffold proteins necessary for the development and function of neuronal synapses. Deletions in this gene have been linked to autism spectrum disorder in males.	GO:0050894 determination of affect;GO:0046959 habituation;GO:0050893 sensory processing	Predicted intracellular proteins	Plasma membrane (Supported)
49	ATPSCKMT	134145	ATP synthase c subunit lysine N-methyltransferase	The human gene ATPSCKMT encodes for a protein called ATP synthase c subunit lysine N-methyltransferase, which is involved in the process of peptidyl-lysine trimethylation and the regulation of proton transport. This protein is located in the mitochondrial crista and enables protein-lysine N-methyltransferase activity. Additionally, it plays a role in the positive regulation of sensory perception …	GO:1905273 positive regulation of proton-transporting ATP synthase activity, rotational mechanism;GO:1904058 positive regulation of sensory perception of pain;GO:1905706 regulation of mitochondrial ATP synthesis coupled proton transport	Predicted intracellular proteins	Nucleoplasm;Vesicles (Approved)
50	LY6G5C	80741	lymphocyte antigen 6 family member G5C	LY6G5C is a gene that belongs to a group of leukocyte antigen-6 (LY6) genes located in the major histocompatibility complex (MHC) class III region on chromosome 6. LY6 proteins typically contain 70 to 80 amino acids, including 8 to 10 cysteines, and are attached to the cell surface by a glycosylphosphatidylinositol (GPI) anchor that is involved in signal transduction. The function of LY6G5C is no…		Predicted intracellular proteins; Predicted secreted proteins
51	F7	2155	coagulation factor VII	The F7 gene encodes coagulation factor VII, which is essential for blood clotting. It circulates in the blood in an inactive form and is activated by other factors in the coagulation cascade. Once activated, it converts other factors to their active forms, further promoting blood clotting. Defects in this gene can lead to coagulopathy, a condition where the blood does not clot properly. The gene …	GO:1905217 response to astaxanthin;GO:1905225 response to thyrotropin-releasing hormone;GO:0010037 response to carbon dioxide	Human disease related genes:Cardiovascular diseases:Cardiac diseases; Peptidases:Serine-type peptidases; Human disease related genes:Cardiovascular diseases:Hematologic diseases; FDA approved drug targets:Biotech drugs; Predicted secreted proteins; Enzymes; ENZYME proteins:Hydrolases; Candidate cardiovascular disease genes; Disease related genes		(M3468)NABA ECM REGULATORS; (M5885)NABA MATRISOME ASSOCIATED; (M5889)NABA MATRISOME	(M5921)HALLMARK COMPLEMENT
52	RAB6D	150786	RAB6D, member RAS oncogene family	RAB6D is a human gene that belongs to the RAS oncogene family. It is predicted to have GTPase activity and is involved in various cellular processes such as Golgi vesicle transport, intracellular protein transport, and retrograde transport from endosome to Golgi. The gene is located in the Golgi apparatus. This information is provided by the Alliance of Genome Resources as of April 2022.	GO:1903292 protein localization to Golgi membrane;GO:0006891 intra-Golgi vesicle-mediated transport;GO:0034067 protein localization to Golgi apparatus	Predicted intracellular proteins	Golgi apparatus (Approved); Additional: Basal body
53	NETO2	81831	neuropilin and tolloid like 2	NETO2 is a gene that encodes a transmembrane protein with two extracellular CUB domains and a low-density lipoprotein class A (LDLa) domain. It is involved in regulating glutamate signaling in the brain by modulating kainate receptor function. The expression of this gene may serve as a biomarker for proliferating infantile hemangiomas. There is a pseudogene of this gene located on the long arm of…	GO:0098696 regulation of neurotransmitter receptor localization to postsynaptic specialization membrane;GO:0099633 protein localization to postsynaptic specialization membrane;GO:0099645 neurotransmitter receptor localization to postsynaptic specialization membrane	Transporters:Accessory Factors Involved in Transport	Golgi apparatus (Approved)
54	LDLRAD4	753	low density lipoprotein receptor class A domain containing 4	LDLRAD4 is a human gene that encodes a protein containing a low density lipoprotein receptor class A domain. This protein is involved in various cellular processes, including negative regulation of cell migration, epithelial to mesenchymal transition, and transmembrane receptor protein serine/threonine kinase signaling pathway. It enables R-SMAD binding activity and is located in the early endoso…	GO:0060392 negative regulation of SMAD protein signal transduction;GO:0010719 negative regulation of epithelial to mesenchymal transition;GO:0060390 regulation of SMAD protein signal transduction	Predicted intracellular proteins	Vesicles (Supported)
55	MAB21L3	126868	mab-21 like 3	MAB21L3 is a human gene that encodes a protein belonging to the MAB-21-like family. This protein is involved in the development of various tissues and organs, including the brain, eyes, and kidneys. Studies have shown that mutations in the MAB21L3 gene can lead to developmental abnormalities, such as microphthalmia (small eyes) and renal hypodysplasia (underdeveloped kidneys). The exact function …		Predicted intracellular proteins	Nucleoplasm (Approved)
56	ACTL8	81569	actin like 8	ACTL8 is a human gene that is involved in the differentiation of epithelial cells. It is predicted to be located in the cytoplasm and to be part of the dynactin complex. The gene's function is similar to that of actin, a protein that plays a key role in cell movement and structure. However, the specific role of ACTL8 in these processes is not yet fully understood. This information is provided by …	GO:0098974 postsynaptic actin cytoskeleton organization;GO:0099188 postsynaptic cytoskeleton organization;GO:0099173 postsynapse organization	Predicted intracellular proteins	Cytosol (Approved)
57	FBXL19	54620	F-box and leucine rich repeat protein 19	FBXL19 is a gene that encodes a protein belonging to the Skp1-Cullin-F-box family of E3 ubiquitin ligases. The protein is known to bind to the transmembrane receptor interleukin 1 receptor-like 1 and regulate its ubiquitination and degradation. FBXL19 has been linked to the regulation of pulmonary inflammation and psoriasis. Alternative splicing of the gene results in multiple transcript variants.	GO:0043161 proteasome-mediated ubiquitin-dependent protein catabolic process;GO:0010498 proteasomal protein catabolic process;GO:0006511 ubiquitin-dependent protein catabolic process	Predicted intracellular proteins	Nucleoplasm (Approved)
58	FSCN2	25794	fascin actin-bundling protein 2, retinal	FSCN2 is a gene that belongs to the fascin protein family and is involved in the formation of filamentous bundles within dynamic cell extensions. It is proposed to play a role in photoreceptor disk morphogenesis. Mutations in this gene have been linked to one form of autosomal dominant retinitis pigmentosa and macular degeneration. The gene has multiple transcript variants that encode different i…	GO:0042462 eye photoreceptor cell development;GO:0001754 eye photoreceptor cell differentiation;GO:0042461 photoreceptor cell development	Predicted intracellular proteins; Human disease related genes:Nervous system diseases:Eye disease; Disease related genes		(M16801)SIG REGULATION OF THE ACTIN CYTOSKELETON BY RHO GTPASES
59	KCNJ8	3764	potassium inwardly rectifying channel subfamily J member 8	The KCNJ8 gene encodes for an inward-rectifier type potassium channel, which is an integral membrane protein found in most mammalian cells. This channel has a greater tendency to allow potassium to flow into a cell rather than out of it and is controlled by G-proteins. Defects in this gene have been linked to J-wave syndromes and sudden infant death syndrome (SIDS). Potassium channels play a cruc…	GO:0051124 synaptic assembly at neuromuscular junction;GO:0061535 glutamate secretion, neurotransmission;GO:1904638 response to resveratrol	Voltage-gated ion channels:Inwardly Rectifying Potassium Channels; FDA approved drug targets:Small molecule drugs; Transporters:Transporter channels and pores; Disease related genes			(M5944)HALLMARK ANGIOGENESIS
60	SLC25A21	89874	solute carrier family 25 member 21	SLC25A21 is a human gene that encodes a protein belonging to the solute carrier family 25 member 21. This gene is similar to the ODC proteins found in S. cerevisiae, which are mitochondrial carriers that transport C5-C7 oxodicarboxylates across inner mitochondrial membranes. One of the substances transported by ODC is 2-oxoadipate, which is a common intermediate in the breakdown of lysine, trypto…	GO:1990550 mitochondrial alpha-ketoglutarate transmembrane transport;GO:0015742 alpha-ketoglutarate transport;GO:0006553 lysine metabolic process	Transporters:Electrochemical Potential-driven transporters; Predicted intracellular proteins; Potential drug targets; Human disease related genes:Congenital disorders of metabolism:Mitochondrial diseases; Disease related genes
61	CFAP44	55779	cilia and flagella associated protein 44	CFAP44 is a gene that encodes a protein associated with cilia and flagella. It plays a role in the assembly of the sperm axoneme and is involved in the organization of the microtubule cytoskeleton. The protein is predicted to be located in the cytoplasm, cytoskeleton, and motile cilium. Mutations in CFAP44 have been linked to spermatogenic failure 20, a condition characterized by the inability to…	GO:0007288 sperm axoneme assembly;GO:0120316 sperm flagellum assembly;GO:0044458 motile cilium assembly	Human disease related genes:Reproductive system diseases:Reproductive system diseases; Predicted intracellular proteins; Disease related genes
62	ATP8B2	57198	ATPase phospholipid transporting 8B2	ATP8B2 is a gene that encodes a protein belonging to the family of P-type cation transport ATPases and the subfamily of aminophospholipid-transporting ATPases. This protein is involved in the transport of phosphatidylserine and phosphatidylethanolamine across a bilayer. Different isoforms of this protein have been identified due to alternative splicing of the transcript variants.	GO:0045332 phospholipid translocation;GO:0034204 lipid translocation;GO:0097035 regulation of membrane lipid distribution	ENZYME proteins; Enzymes	Plasma membrane (Supported); Additional: Cytosol;Nucleoli
63	KCNU1	157855	potassium calcium-activated channel subfamily U member 1	KCNU1 is a gene that encodes a protein belonging to the potassium channel family. This protein is a voltage-gated ion channel that allows the outward flow of potassium ions during plasma membrane hyperpolarization in sperm. The opening of this channel may be regulated by calcium ion levels. Homozygous knockout mice that lack the related mouse gene exhibit male sterility. Alternative splicing resu…	GO:0071805 potassium ion transmembrane transport;GO:0006813 potassium ion transport;GO:0030001 metal ion transport	Human disease related genes:Reproductive system diseases:Reproductive system diseases	Plasma membrane;Principal piece (Approved)
64	UGDH	7358	UDP-glucose 6-dehydrogenase	The UGDH gene encodes a protein that plays a crucial role in the biosynthesis of glycosaminoglycans, including hyaluronan, chondroitin sulfate, and heparan sulfate. These compounds are important components of the extracellular matrix and are involved in various cellular processes such as signal transduction, cell migration, and cancer growth and metastasis. The protein converts UDP-glucose to UDP…	GO:0006065 UDP-glucuronate biosynthetic process;GO:0046398 UDP-glucuronate metabolic process;GO:0034214 protein hexamerization	Disease related genes; Predicted intracellular proteins; Potential drug targets; Human disease related genes:Nervous system diseases:Epilepsy; Enzymes; ENZYME proteins:Oxidoreductases	Nucleoplasm (Supported)		(M5935)HALLMARK FATTY ACID METABOLISM; (M5907)HALLMARK ESTROGEN RESPONSE LATE; (M5934)HALLMARK XENOBIOTIC METABOLISM
65	IQCN	80726	IQ motif containing N	IQCN is a gene that contains an IQ motif and is located in the mitochondrion. The function of this gene is not well understood, but it may play a role in mitochondrial function.	GO:0007286 spermatid development;GO:0048515 spermatid differentiation;GO:0007281 germ cell development	Human disease related genes:Reproductive system diseases:Reproductive system diseases; Predicted intracellular proteins	Acrosome;Equatorial segment (Approved)
66	CCDC121	79635	coiled-coil domain containing 121	CCDC121 is a human gene that encodes a protein containing a coiled-coil domain. The function of this protein is not yet fully understood, but it has been suggested to play a role in cell division and proliferation. Mutations in this gene have been associated with various types of cancer, including breast and lung cancer. Additionally, CCDC121 has been identified as a potential therapeutic target …		Predicted intracellular proteins	Actin filaments;Cytosol (Approved)
67	DAPK1	1612	death associated protein kinase 1	DAPK1, or death-associated protein kinase 1, is a gene that encodes a unique 160-kD calmodulin dependent serine-threonine kinase. It carries 8 ankyrin repeats and 2 putative P-loop consensus sites and is a positive mediator of gamma-interferon induced programmed cell death. DAPK1 is a candidate tumor suppressor gene and has multiple transcript variants due to alternative splicing.	GO:1904094 positive regulation of autophagic cell death;GO:1904092 regulation of autophagic cell death;GO:2000310 regulation of NMDA receptor activity	ENZYME proteins:Transferases; Human disease related genes:Cancers:Cancers of the urinary system; Cancer-related genes:Candidate cancer biomarkers; Enzymes; Kinases:CAMK Ser/Thr protein kinases	Centrosome (Approved)	(M108)PID NETRIN PATHWAY; (M161)PID IFNG PATHWAY
68	ADGRA1	84435	adhesion G protein-coupled receptor A1	ADGRA1 is a gene that encodes a protein belonging to the adhesion family of G-protein-coupled receptors. This family regulates various physiological processes such as blood pressure, immune responses, food intake, and development. The protein is thought to play a role in regulating neuronal signaling pathways in rodents. The gene has several alternatively spliced transcript variants, but the full…	GO:0007186 G protein-coupled receptor signaling pathway;GO:0007166 cell surface receptor signaling pathway;GO:0007165 signal transduction	G-protein coupled receptors:GPCRs excl olfactory receptors; G-protein coupled receptors:Family 2 (B) receptors
69	AFF2	2334	ALF transcription elongation factor 2	AFF2 is a gene that belongs to the AF4FMR2 gene family and is associated with the fragile X E locus on chromosome X. It is a putative transcriptional activator that contains 6-25 GCC repeats that are expanded to >200 repeats in the disease state. A repeat polymorphism in the fragile X E locus results in silencing of this gene causing Fragile X E syndrome, which is a form of nonsyndromic X-linked …	GO:0035063 nuclear speck organization;GO:0030575 nuclear body organization;GO:0006997 nucleus organization	Human disease related genes:Other diseases:Mental and behavioural disorders; Predicted intracellular proteins; Disease related genes
70	CNTN2	6900	contactin 2	CNTN2 is a gene that encodes a protein belonging to the contactin family of proteins, which are part of the immunoglobulin superfamily of cell adhesion molecules. This protein is anchored to the neuronal membrane by a glycosylphosphatidylinositol (GPI) and is involved in the proliferation, migration, and axon guidance of neurons in the developing cerebellum. Mutations in this gene may be associat…	GO:0071206 establishment of protein localization to juxtaparanode region of axon;GO:0060168 positive regulation of adenosine receptor signaling pathway;GO:0045163 clustering of voltage-gated potassium channels	Transporters:Accessory Factors Involved in Transport; Predicted intracellular proteins; Potential drug targets; Predicted secreted proteins; Human disease related genes:Nervous system diseases:Epilepsy; Disease related genes
71	HHLA2	11148	HHLA2 member of B7 family	HHLA2 is a gene that encodes a protein ligand found on the surface of monocytes. This protein is believed to regulate cell-mediated immunity by binding to a receptor on T lymphocytes and inhibiting their proliferation. The gene has multiple transcript variants due to alternate splicing.	GO:0042104 positive regulation of activated T cell proliferation;GO:0031295 T cell costimulation;GO:0046006 regulation of activated T cell proliferation	Predicted intracellular proteins
72	MYMX	101929726	myomixer, myoblast fusion factor	The human gene MYMX, also known as myomixer, is predicted to play a role in myoblast fusion, which is important for skeletal muscle regeneration and development. It is also predicted to be an integral component of the plasma membrane and active in the Golgi membrane, endoplasmic reticulum membrane, and plasma membrane. This information is provided by the Alliance of Genome Resources as of April 2…	GO:0014905 myoblast fusion involved in skeletal muscle regeneration;GO:0014908 myotube differentiation involved in skeletal muscle regeneration;GO:0007520 myoblast fusion	Predicted intracellular proteins; Disease related genes	Vesicles (Approved); Additional: Cytosol;Mitochondria
73	EEF1AKMT1	221143	EEF1A lysine methyltransferase 1	The human gene EEF1AKMT1, also known as EEF1A lysine methyltransferase 1, is responsible for enabling protein-lysine N-methyltransferase activity and is involved in peptidyl-lysine methylation. It is predicted to be located in the cytosol. This information is provided by the Alliance of Genome Resources as of April 2022.	GO:0018022 peptidyl-lysine methylation;GO:0006479 protein methylation;GO:0008213 protein alkylation	Predicted intracellular proteins	Cytosol;Plasma membrane (Approved)		(M5947)HALLMARK IL2 STAT5 SIGNALING
74	FOXI1	2299	forkhead box I1	FOXI1 is a gene that belongs to the forkhead family of transcription factors and is involved in the development of the cochlea and vestibulum, as well as embryogenesis. The protein encoded by this gene is required for the transcription of four subunits of a proton pump found in the inner ear, kidney, and epididymis. Mutations in FOXI1 have been linked to deafness, autosomal recessive 4.	GO:0042472 inner ear morphogenesis;GO:0042471 ear morphogenesis;GO:0048839 inner ear development	Transcription factors:Helix-turn-helix domains; Predicted intracellular proteins; Human disease related genes:Nervous system diseases:Ear disease; Human disease related genes:Endocrine and metabolic diseases:Thyroid gland diseases	Nucleoli (Supported); Additional: Vesicles
75	PRIMA1	145270	proline rich membrane anchor 1	PRIMA1, or proline rich membrane anchor 1, is a human gene that plays a crucial role in organizing acetylcholinesterase (AChE) into tetramers and anchoring it at neural cell membranes. AChE is an enzyme that breaks down the neurotransmitter acetylcholine, which is essential for proper nerve function. PRIMA1 helps to ensure that AChE is properly localized and functioning in the nervous system. Mut…			Plasma membrane (Approved); Additional: Cytosol;Nucleoli
76	KLHL14	57565	kelch like family member 14	KLHL14 is a human gene that belongs to the Kelch-like family. This gene encodes a protein that contains six Kelch domains and is located in the endoplasmic reticulum. The protein interacts with torsin-1A, which is involved in the regulation of protein folding and trafficking. The Kelch-like family members contain a BTB/POZ domain, a BACK domain, and several Kelch domains. The function of KLHL14 i…		Predicted intracellular proteins	Cytosol (Supported); Additional: Actin filaments
77	ERVH48-1	90625	endogenous retrovirus group 48 member 1, envelope	ERVH48-1 is a gene that belongs to the endogenous retrovirus group 48 member 1, envelope. It is expressed in normal placental tissue at high levels, indicating its functional importance in reproduction. The gene is part of an endogenous retrovirus provirus that has placenta-specific expression. The protein encoded by this gene has retroviral envelope protein characteristics but is truncated and l…	GO:0006949 syncytium formation;GO:0048646 anatomical structure formation involved in morphogenesis;GO:0009653 anatomical structure morphogenesis	Predicted secreted proteins
78	SLC13A2	9058	solute carrier family 13 member 2	SLC13A2 is a gene that encodes a protein responsible for transporting citrate in a sodium-dependent manner. The activity of this protein is regulated by the chaperone function of cyclophilin b. The protein may be involved in the formation of kidney stones.	GO:0015741 fumarate transport;GO:0015744 succinate transport;GO:0071422 succinate transmembrane transport	Transporters:Electrochemical Potential-driven transporters
79	GAS1	2619	growth arrest specific 1	GAS1, or growth arrest-specific 1, is a gene that plays a crucial role in suppressing growth. It prevents normal and transformed cells from cycling and blocks entry to the S phase. GAS1 is considered a potential tumor suppressor gene, meaning that it may help prevent the development of cancer. Overall, GAS1 is an important gene in regulating cell growth and division, and its dysfunction may contr…	GO:0060628 regulation of ER to Golgi vesicle-mediated transport;GO:0010955 negative regulation of protein processing;GO:1903318 negative regulation of protein maturation	Predicted intracellular proteins; Cancer-related genes:Candidate cancer biomarkers	Nuclear speckles (Approved)	(M211)PID HEDGEHOG 2PATHWAY; (M176)PID FOXM1 PATHWAY	(M5916)HALLMARK APICAL SURFACE; (M5930)HALLMARK EPITHELIAL MESENCHYMAL TRANSITION
80	IRF8	3394	interferon regulatory factor 8	IRF8 (Interferon Regulatory Factor 8) is a transcription factor that belongs to the interferon regulatory factor (IRF) family. It contains a conserved DNA-binding domain in the N-terminal region and a divergent C-terminal region that serves as the regulatory domain. IRF8 binds to the IFN-stimulated response element (ISRE) and regulates the expression of genes stimulated by type I interferons (IFN…	GO:0002273 plasmacytoid dendritic cell differentiation;GO:0002270 plasmacytoid dendritic cell activation;GO:0002316 follicular B cell differentiation	Predicted intracellular proteins; Transcription factors:Helix-turn-helix domains; Human disease related genes:Immune system diseases:Primary immunodeficiency; Disease related genes	Nucleoplasm (Enhanced)	(M22)PID GMCSF PATHWAY; (M254)PID MYC REPRESS PATHWAY	(M5947)HALLMARK IL2 STAT5 SIGNALING; (M5913)HALLMARK INTERFERON GAMMA RESPONSE; (M5934)HALLMARK XENOBIOTIC METABOLISM
81	PCDHB1	29930	protocadherin beta 1	PCDHB1, or protocadherin beta 1, is a gene that belongs to the protocadherin beta gene cluster located on chromosome five. This cluster contains 16 genes and 3 pseudogenes, each encoding 6 extracellular cadherin domains and a cytoplasmic tail that differs from other cadherin superfamily members. The extracellular domains interact homophilically to specify differential cell-cell connections. Unlik…	GO:0007156 homophilic cell adhesion via plasma membrane adhesion molecules;GO:0098742 cell-cell adhesion via plasma-membrane adhesion molecules;GO:0098609 cell-cell adhesion		Nucleoplasm (Uncertain); Additional: Plasma membrane		(M5956)HALLMARK KRAS SIGNALING DN
82	SLC22A11	55867	solute carrier family 22 member 11	SLC22A11 is a gene that encodes a protein involved in the transport and excretion of organic anions, some of which can be harmful. This protein is found in the kidney and placenta, where it may act to protect the fetus from potentially toxic organic anions. Alternative splicing of the gene results in multiple transcript variants.	GO:0046415 urate metabolic process;GO:0015732 prostaglandin transport;GO:0071715 icosanoid transport	Transporters:Electrochemical Potential-driven transporters; FDA approved drug targets:Small molecule drugs
83	ZNF425	155054	zinc finger protein 425	ZNF425 is a human gene that encodes for a zinc finger protein. It is predicted to have the ability to bind to DNA and act as a transcription repressor, specifically for RNA polymerase II and regulatory regions of DNA. ZNF425 is involved in negative regulation of transcription, meaning it can suppress the expression of certain genes. It is found in both the cytoplasm and nucleoplasm of cells.	GO:0045892 negative regulation of DNA-templated transcription;GO:1902679 negative regulation of RNA biosynthetic process;GO:0051253 negative regulation of RNA metabolic process	Predicted intracellular proteins; Transcription factors:Zinc-coordinating DNA-binding domains	Nucleoplasm (Supported)
84	GLRA3	8001	glycine receptor alpha 3	The GLRA3 gene is a member of the ligand-gated ion channel protein family and belongs to the glycine receptor subfamily. It is responsible for encoding a protein that plays a role in the transmission of signals in the nervous system. Alternative splicing of the gene results in the production of multiple transcript variants. The function of the protein encoded by this gene is not fully understood,…	GO:0099171 presynaptic modulation of chemical synaptic transmission;GO:0060079 excitatory postsynaptic potential;GO:0099565 chemical synaptic transmission, postsynaptic	FDA approved drug targets:Small molecule drugs; Transporters:Transporter channels and pores	Plasma membrane;Vesicles (Approved)
85	HOXA7	3204	homeobox A7	HOXA7 is a gene that encodes a DNA-binding transcription factor found in the A cluster on chromosome 7 in vertebrates. This gene is involved in regulating gene expression, morphogenesis, and differentiation during embryonic development. The protein encoded by HOXA7 represses the transcription of differentiation-specific genes during keratinocyte proliferation, but this repression is overcome by d…	GO:0045656 negative regulation of monocyte differentiation;GO:0045617 negative regulation of keratinocyte differentiation;GO:0045605 negative regulation of epidermal cell differentiation	Predicted intracellular proteins; Transcription factors:Helix-turn-helix domains	Nucleoplasm (Supported); Additional: Nuclear membrane
86	LRRC46	90506	leucine rich repeat containing 46	LRRC46 is a human gene that encodes a protein containing leucine-rich repeats, which are involved in protein-protein interactions. The function of this gene is not well understood, but it has been suggested to play a role in the development of the nervous system. Mutations in this gene have been associated with intellectual disability and developmental delay. LRRC46 is expressed in various tissue…	GO:0120317 sperm mitochondrial sheath assembly;GO:0007288 sperm axoneme assembly;GO:0120316 sperm flagellum assembly	Predicted intracellular proteins	Plasma membrane (Approved); Additional: Basal body;Nuclear bodies;Primary cilium
87	GSTA2	2939	glutathione S-transferase alpha 2	GSTA2 is a gene that encodes a glutathione S-transferase belonging to the alpha class. Glutathione S-transferases are enzymes that function in the detoxification of electrophilic compounds, including carcinogens, therapeutic drugs, environmental toxins, and products of oxidative stress, by conjugation with glutathione. The alpha class genes, located in a cluster mapped to chromosome 6, are the mo…	GO:0006749 glutathione metabolic process;GO:0006805 xenobiotic metabolic process;GO:0006575 modified amino acid metabolic process	ENZYME proteins:Transferases; Predicted intracellular proteins; Enzymes	Cytosol (Supported)
88	UPK1B	7348	uroplakin 1B	UPK1B is a gene that encodes a protein belonging to the transmembrane 4 superfamily, also known as the tetraspanin family. This protein is found in the asymmetrical unit membrane (AUM) and can form a complex with other transmembrane 4 superfamily proteins. It may play a role in regulating membrane permeability of superficial umbrella cells or in stabilizing the apical membrane through AUM/cytoske…	GO:0030855 epithelial cell differentiation;GO:0009617 response to bacterium;GO:0060429 epithelium development	Transporters:Accessory Factors Involved in Transport
89	FOS	2353	Fos proto-oncogene, AP-1 transcription factor subunit	The FOS gene family includes four members, FOS, FOSB, FOSL1, and FOSL2, which encode leucine zipper proteins that can combine with proteins of the JUN family to form the transcription factor complex AP-1. The FOS proteins are involved in regulating cell proliferation, differentiation, and transformation, and in some cases, they have been linked to apoptotic cell death. The FOS gene is a proto-onc…	GO:0072375 medium-term memory;GO:1990646 cellular response to prolactin;GO:0001661 conditioned taste aversion	Predicted intracellular proteins; Cancer-related genes:Candidate cancer biomarkers; Transcription factors:Basic domains	Nucleoplasm (Supported)	(M134)PID TCR RAS PATHWAY; (M206)PID PDGFRA PATHWAY; (M268)PID S1P S1P2 PATHWAY	(M5941)HALLMARK UV RESPONSE UP; (M5890)HALLMARK TNFA SIGNALING VIA NFKB; (M5891)HALLMARK HYPOXIA
90	TSNAXIP1	55815	translin associated factor X interacting protein 1	TSNAXIP1 is a human gene that is predicted to play a role in cell differentiation and spermatogenesis. It is also predicted to be located in the perinuclear region of the cytoplasm and to be active in the cytoplasm. The gene is associated with Translin, a protein that is involved in RNA metabolism and is known to play a role in various cellular processes. The exact function of TSNAXIP1 is not yet…	GO:0007283 spermatogenesis;GO:0048232 male gamete generation;GO:0007276 gamete generation	Predicted intracellular proteins	Nucleoplasm (Approved); Additional: Cytosol
91	SCGN	10590	secretagogin, EF-hand calcium binding protein	SCGN is a human gene that encodes for a secreted calcium-binding protein found in the cytoplasm. It is similar to other calcium-binding proteins such as calbindin D-28K and calretinin. SCGN is believed to play a role in KCL-stimulated calcium flux and cell proliferation.		Predicted intracellular proteins	Cytosol (Supported)		(M5957)HALLMARK PANCREAS BETA CELLS
92	C8G	733	complement C8 gamma chain	C8G is a human gene that encodes for the gamma subunit of complement component 8 (C8), which is a protein complex involved in the formation of the membrane attack complex (MAC) on bacterial cell membranes. C8 is composed of three subunits, including a disulfide-linked C8 alpha-gamma heterodimer and a non-covalently associated C8 beta chain. While the alpha and beta subunits play a role in complem…	GO:0160257 complement activation, GZMK pathway;GO:0006957 complement activation, alternative pathway;GO:0006958 complement activation, classical pathway	Human disease related genes:Immune system diseases:Primary immunodeficiency; Predicted secreted proteins			(M5946)HALLMARK COAGULATION
93	FGGY	55277	FGGY carbohydrate kinase domain containing	The FGGY gene encodes a protein that phosphorylates carbohydrates such as ribulose, ribitol, and L-arabinitol. Some studies have found an association between polymorphisms in this gene and sporadic amyotrophic lateral sclerosis in certain populations, but this association has not been replicated in other populations. The gene undergoes alternative splicing, resulting in multiple transcript varian…	GO:0019321 pentose metabolic process;GO:0046835 carbohydrate phosphorylation;GO:0070050 neuron cellular homeostasis	ENZYME proteins:Transferases; Potential drug targets; Predicted intracellular proteins; Enzymes; Disease related genes	Nucleoplasm (Approved); Additional: Nuclear bodies		(M5956)HALLMARK KRAS SIGNALING DN
94	IFT70A	92104	intraflagellar transport 70A	TTC30A is a human gene that is predicted to be involved in intraciliary transport and located in the centrosome and cilium. It is also predicted to enable intraciliary transport particle B binding activity and be part of intraciliary transport particle B. Additionally, it is predicted to be active in axonemal microtubule and ciliary basal body.	GO:0042073 intraciliary transport;GO:0031503 protein-containing complex localization;GO:0010970 transport along microtubule	Predicted intracellular proteins	Basal body;Centrosome;Primary cilium (Approved); Additional: Nucleoplasm;Primary cilium tip
95	OAS3	4940	2'-5'-oligoadenylate synthetase 3	OAS3 is a gene that encodes an enzyme belonging to the 2', 5' oligoadenylate synthase family. This enzyme is activated by interferons and produces 2', 5' oligomers of adenosine, which bind and activate RNase L. The enzyme family is important in inhibiting cellular protein synthesis and providing resistance against viral infections.	GO:0035394 regulation of chemokine (C-X-C motif) ligand 9 production;GO:0035395 negative regulation of chemokine (C-X-C motif) ligand 9 production;GO:0039530 MDA-5 signaling pathway	ENZYME proteins:Transferases; Predicted intracellular proteins; Enzymes	Cytosol;Nucleoplasm (Supported); Additional: Plasma membrane		(M5913)HALLMARK INTERFERON GAMMA RESPONSE
96	IFT70A	92104	intraflagellar transport 70A	TTC30A is a human gene that is predicted to be involved in intraciliary transport and located in the centrosome and cilium. It is also predicted to enable intraciliary transport particle B binding activity and be part of intraciliary transport particle B. Additionally, it is predicted to be active in axonemal microtubule and ciliary basal body.	GO:0042073 intraciliary transport;GO:0031503 protein-containing complex localization;GO:0010970 transport along microtubule	Predicted intracellular proteins	Basal body;Centrosome;Primary cilium (Approved); Additional: Nucleoplasm;Primary cilium tip
97	STIMATE-MUSTN1	100526772	STIMATE-MUSTN1 readthrough	The STIMATE-MUSTN1 gene is a naturally occurring read-through transcription between the TMEM110 and MUSTN1 genes. This means that the gene produces a fusion protein that shares sequence identity with both individual gene products. The function of this fusion protein is not yet fully understood.		Predicted intracellular proteins	Cytosol (Approved)
98	KIAA0319	9856	KIAA0319	KIAA0319 is a gene that encodes a transmembrane protein with a large extracellular domain containing multiple polycystic kidney disease domains. This protein may be involved in regulating neuronal migration and cell adhesion during the development of the cerebral cortex. Single nucleotide polymorphisms in this gene have been linked to dyslexia. The gene has multiple isoforms due to alternative sp…	GO:0048688 negative regulation of sprouting of injured axon;GO:0048692 negative regulation of axon extension involved in regeneration;GO:0048690 regulation of axon extension involved in regeneration	Human disease related genes:Other diseases:Mental and behavioural disorders; Predicted secreted proteins; Disease related genes	Vesicles (Approved)
99	PKHD1L1	93035	PKHD1 like 1	PKHD1L1 is a human gene that is predicted to play a role in sensory perception of sound. It is also predicted to be located in the cytosol, which is the fluid inside cells that surrounds the organelles. The gene is similar to PKHD1, which is associated with autosomal recessive polycystic kidney disease. However, the exact function of PKHD1L1 is not yet fully understood. This information is provid…	GO:0007605 sensory perception of sound;GO:0050954 sensory perception of mechanical stimulus;GO:0007600 sensory perception		Flagellar centriole;Mid piece;Principal piece (Approved)
100	TMEM102	284114	transmembrane protein 102	TMEM102 is a human gene that encodes for a transmembrane protein involved in regulating mitochondrial outer membrane permeabilization, which is a key step in the apoptotic signaling pathway. It also plays a role in responding to cytokines and signal transduction. TMEM102 is located on the cell surface and is part of a protein-containing complex. It acts upstream or within the positive regulation …	GO:0010820 positive regulation of T cell chemotaxis;GO:0010819 regulation of T cell chemotaxis;GO:0140131 positive regulation of lymphocyte chemotaxis	Predicted intracellular proteins	Vesicles (Approved)
101	UGT2B15	7366	UDP glucuronosyltransferase family 2 member B15	UGT2B15 is a gene that encodes a glycosyltransferase, which is responsible for the metabolism and elimination of toxic compounds, both endogenous and of xenobiotic origin. This gene plays a crucial role in the regulation of estrogens and androgens. UGT2B15 is located on chromosome 4 and is present in a cluster of similar genes and pseudogenes.	GO:0008210 estrogen metabolic process;GO:0006805 xenobiotic metabolic process;GO:0071466 cellular response to xenobiotic stimulus	ENZYME proteins:Transferases; Enzymes
102	LMBR1	64327	limb development membrane protein 1	LMBR1 is a gene that belongs to the LMBR1-like membrane protein family. It contains a regulatory module for the sonic hedgehog gene, which is crucial for limb patterning. Mutations and chromosomal rearrangements in this gene are associated with preaxial polydactyly and acheiropody, which are conditions that affect limb development. However, it is not clear if LMBR1 directly plays a role in limb d…	GO:0042733 embryonic digit morphogenesis;GO:0030326 embryonic limb morphogenesis;GO:0035113 embryonic appendage morphogenesis	Human disease related genes:Congenital malformations:Congenital malformations of the musculoskeletal system; Disease related genes	Cytosol (Approved)
103	CCDC87	55231	coiled-coil domain containing 87	CCDC87 is a human gene that is predicted to play a role in the positive regulation of the acrosome reaction and fertilization. The gene contains a coiled-coil domain, which is a structural motif commonly found in proteins involved in protein-protein interactions. The exact function of CCDC87 is not yet fully understood, but it is believed to be involved in the process of sperm-egg fusion during f…	GO:1905516 positive regulation of fertilization;GO:2000344 positive regulation of acrosome reaction;GO:0060046 regulation of acrosome reaction	Predicted intracellular proteins	Cytosol;Nucleoli (Approved); Additional: Nucleoplasm
104	WNT11	7481	Wnt family member 11	WNT11 is a member of the WNT gene family that encodes secreted signaling proteins involved in oncogenesis and developmental processes. The protein encoded by WNT11 shows high amino acid identity with Wnt11 proteins in mouse, chicken, and Xenopus. WNT11 is believed to play a role in the development of the skeleton, kidney, and lung, and is considered a potential candidate gene for High Bone Mass S…	GO:0060197 cloacal septation;GO:0003138 primary heart field specification;GO:0032915 positive regulation of transforming growth factor beta2 production	Predicted intracellular proteins; Predicted secreted proteins		(M5493)WNT SIGNALING; (M5883)NABA SECRETED FACTORS; (M5885)NABA MATRISOME ASSOCIATED
105	EFCAB12	90288	EF-hand calcium binding domain 12	The human gene EFCAB12, also known as EF-hand calcium binding domain 12, is predicted to have the ability to bind calcium ions. This information is provided by the Alliance of Genome Resources as of April 2022.		Predicted intracellular proteins	Nucleoplasm (Approved); Additional: Midbody ring;Nuclear bodies
106	KBTBD8	84541	kelch repeat and BTB domain containing 8	KBTBD8 is a human gene that plays a role in neural crest cell development and formation, as well as protein monoubiquitination. It is part of the Cul3-RING ubiquitin ligase complex.	GO:0014029 neural crest formation;GO:0006513 protein monoubiquitination;GO:0014032 neural crest cell development	Predicted intracellular proteins
107	ADAMTS17	170691	ADAM metallopeptidase with thrombospondin type 1 motif 17	ADAMTS17 is a gene that encodes a protein belonging to the ADAMTS family, which contains distinct protein modules including a propeptide region, a metalloproteinase domain, a disintegrin-like domain, and a thrombospondin type 1 (TS) motif. The protein is proteolytically processed to generate the mature protein, which may promote breast cancer cell growth and survival. Mutations in this gene are a…	GO:0030198 extracellular matrix organization;GO:0043062 extracellular structure organization;GO:0045229 external encapsulating structure organization	Predicted intracellular proteins; Human disease related genes:Congenital malformations:Other congenital malformations; Predicted secreted proteins; Disease related genes	Nucleoplasm (Approved)	(M3468)NABA ECM REGULATORS; (M5885)NABA MATRISOME ASSOCIATED; (M5889)NABA MATRISOME
108	C21orf91	54149	chromosome 21 open reading frame 91	C21orf91 is a human gene located on chromosome 21 and is predicted to play a role in cerebral cortex neuron differentiation and positive regulation of dendritic spine development. The gene's function is not yet fully understood, but it is believed to be involved in the development and maintenance of the brain's structure and function. The gene's role in these processes may have implications for u…	GO:0021895 cerebral cortex neuron differentiation;GO:0060999 positive regulation of dendritic spine development;GO:0060998 regulation of dendritic spine development	Predicted intracellular proteins	Microtubules (Approved); Additional: Cytokinetic bridge
109	RASSF8	11228	Ras association domain family member 8	RASSF8 is a tumor suppressor gene that belongs to the Ras-association domain family. It plays a crucial role in maintaining the function of adherens junctions in epithelial cells and is involved in epithelial cell migration. RASSF8 is a candidate gene for lung tumor suppression. It has multiple alternatively spliced transcript variants that encode different isoforms. A chromosomal translocation t…	GO:0007165 signal transduction;GO:0023052 signaling;GO:0007154 cell communication	Predicted intracellular proteins; Disease related genes	Cytosol;Mitochondria (Approved)
110	ZFP3	124961	ZFP3 zinc finger protein	ZFP3 is a human gene that encodes for a protein called ZFP3 zinc finger protein. This protein is predicted to have the ability to bind to DNA and regulate transcription by RNA polymerase II, a key enzyme involved in gene expression. ZFP3 is also predicted to be located in the nucleus, where it may play a role in regulating gene expression. While the exact function of ZFP3 is not yet fully underst…	GO:0006357 regulation of transcription by RNA polymerase II;GO:0006355 regulation of DNA-templated transcription;GO:2001141 regulation of RNA biosynthetic process	Predicted intracellular proteins; Transcription factors:Zinc-coordinating DNA-binding domains	Cytosol;Nucleoplasm (Approved)
111	TLR7	51284	toll like receptor 7	TLR7 is a human gene that belongs to the Toll-like receptor (TLR) family, which plays a crucial role in recognizing pathogens and activating innate immunity. TLRs are highly conserved across species and recognize pathogen-associated molecular patterns (PAMPs) expressed on infectious agents, leading to the production of cytokines necessary for effective immunity. TLR7 is involved in recognizing si…	GO:0034158 toll-like receptor 8 signaling pathway;GO:0034154 toll-like receptor 7 signaling pathway;GO:0070305 response to cGMP	Human disease related genes:Immune system diseases:Allergies and autoimmune diseases; FDA approved drug targets:Small molecule drugs; Human disease related genes:Immune system diseases:Primary immunodeficiency; Disease related genes			(M5947)HALLMARK IL2 STAT5 SIGNALING
112	CYP2C8	1558	cytochrome P450 family 2 subfamily C member 8	CYP2C8 is a gene that belongs to the cytochrome P450 family of enzymes. These enzymes are responsible for many reactions involved in drug metabolism and the synthesis of lipids and cholesterol. CYP2C8 is found in the endoplasmic reticulum and is induced by phenobarbital. It is known to metabolize various xenobiotics, including mephenytoin, benzo(a)pyrene, 7-ethyoxycoumarin, and taxol. The gene is…	GO:0002933 lipid hydroxylation;GO:0070989 oxidative demethylation;GO:0097267 omega-hydroxylase P450 pathway	Predicted intracellular proteins; Enzymes; ENZYME proteins:Oxidoreductases	Vesicles (Uncertain); Additional: Plasma membrane
113	USP51	158880	ubiquitin specific peptidase 51	USP51 is a human gene that encodes for a protein called ubiquitin specific peptidase 51. This protein has several functions, including the ability to bind to chromatin and histones, as well as act as a thiol-dependent deubiquitinase. It is involved in processes such as histone deubiquitination, regulation of the cell cycle, and regulation of double-strand break repair. USP51 is predicted to be lo…	GO:0140861 DNA repair-dependent chromatin remodeling;GO:2001032 regulation of double-strand break repair via nonhomologous end joining;GO:0010569 regulation of double-strand break repair via homologous recombination	Enzymes; Predicted intracellular proteins; Peptidases:Cysteine-type peptidases; ENZYME proteins:Hydrolases	Cytosol (Approved); Additional: Nucleoli fibrillar center
114	CDH18	1016	cadherin 18	CDH18, also known as cadherin 18, is a gene that encodes a type II classical cadherin protein. Cadherins are integral membrane proteins that mediate calcium-dependent cell-cell adhesion. Type II cadherins lack a specific cell adhesion recognition sequence found in type I cadherins. CDH18 is expressed specifically in the central nervous system and is believed to be involved in synaptic adhesion, a…	GO:0044331 cell-cell adhesion mediated by cadherin;GO:0016339 calcium-dependent cell-cell adhesion via plasma membrane cell adhesion molecules;GO:0034332 adherens junction organization	Predicted intracellular proteins
115	NDUFAF3	25915	NADH:ubiquinone oxidoreductase complex assembly factor 3	The NDUFAF3 gene encodes a protein that is involved in the assembly of complex I in the mitochondria. This protein interacts with other subunits of complex I and mutations in this gene can lead to mitochondrial complex I deficiency, which is a fatal neonatal disorder affecting the oxidative phosphorylation system. Different isoforms of the protein are produced through alternative splicing of the …	GO:0010257 NADH dehydrogenase complex assembly;GO:0032981 mitochondrial respiratory chain complex I assembly;GO:0033108 mitochondrial respiratory chain complex assembly	Predicted intracellular proteins; Human disease related genes:Congenital disorders of metabolism:Mitochondrial diseases; Disease related genes
116	SLC26A1	10861	solute carrier family 26 member 1	SLC26A1 is a gene that belongs to a family of genes that transport sulfate and anions. The gene is highly conserved in its genomic and protein structures across different species, but its tissue expression patterns vary significantly. SLC26A1 is mainly expressed in the liver, pancreas, and brain. The gene has three splice variants that encode different isoforms.	GO:0019532 oxalate transport;GO:1902358 sulfate transmembrane transport;GO:0015701 bicarbonate transport	Human disease related genes:Urinary system diseases:Kidney diseases; Transporters:Electrochemical Potential-driven transporters; Potential drug targets; Disease related genes	Microtubules (Approved)
117	NKD1	85407	NKD inhibitor of WNT signaling pathway 1	NKD1 is a human gene that encodes for a protein that inhibits the Wnt signaling pathway. In mice, the Nkd protein binds to Dishevelled and acts as a negative regulator of the Wnt-beta-catenin-Tcf signaling pathway. This pathway is important for cell proliferation, differentiation, and development. Dysregulation of the Wnt pathway has been linked to various diseases, including cancer. Therefore, N…	GO:0090249 regulation of cell migration involved in somitogenic axis elongation;GO:0007525 somatic muscle development;GO:2000096 positive regulation of Wnt signaling pathway, planar cell polarity pathway	Predicted intracellular proteins	Nucleoli fibrillar center (Approved)	(M70)PID PS1 PATHWAY; (M5493)WNT SIGNALING	(M5895)HALLMARK WNT BETA CATENIN SIGNALING
118	RIPK1	8737	receptor interacting serine/threonine kinase 1	RIPK1 (receptor interacting serine/threonine kinase 1) is a protein kinase that belongs to the RIP family. It plays a crucial role in inflammation and cell death in response to tissue damage, pathogen recognition, and developmental regulation. RIPK1/RIPK3 kinase-mediated necrosis is known as necroptosis. The genetic disruption of RIPK1 in mice leads to death shortly after birth. RIPK1 is involved…	GO:0097343 ripoptosome assembly;GO:1901026 ripoptosome assembly involved in necroptotic process;GO:0070105 positive regulation of interleukin-6-mediated signaling pathway	Human disease related genes:Immune system diseases:Allergies and autoimmune diseases; ENZYME proteins:Transferases; Potential drug targets; Predicted intracellular proteins; Human disease related genes:Immune system diseases:Primary immunodeficiency; Enzymes; Kinases:TKL Ser/Thr protein kinases; Disease related genes	Cytosol;Plasma membrane (Approved)	(M79)PID TRAIL PATHWAY; (M76)PID P38 ALPHA BETA PATHWAY; (M197)PID HIV NEF PATHWAY	(M5923)HALLMARK PI3K AKT MTOR SIGNALING; (M5913)HALLMARK INTERFERON GAMMA RESPONSE
119	NPIPB9	100507607	nuclear pore complex interacting protein family member B9	NPIPB9 is a member of the nuclear pore complex interacting protein family, which is located in the nucleoplasm. This gene is involved in the regulation of gene expression and the transport of molecules between the nucleus and cytoplasm. However, further research is needed to fully understand the function of NPIPB9.			Nucleoplasm (Approved)
120	CASP6	839	caspase 6	CASP6, also known as caspase 6, is a gene that encodes an enzyme belonging to the caspase family. Caspases are involved in the process of cell apoptosis, or programmed cell death. Caspases are initially inactive proenzymes that are activated through proteolytic processing at specific aspartic acid residues. Caspase 6 is activated by caspases 7, 8, and 10 and is thought to function as a downstream…	GO:0072733 response to staurosporine;GO:0072734 cellular response to staurosporine;GO:0060545 positive regulation of necroptotic process	Peptidases:Cysteine-type peptidases; Predicted intracellular proteins; Cancer-related genes:Candidate cancer biomarkers; Enzymes; ENZYME proteins:Hydrolases	Cytosol (Supported); Additional: Nucleoplasm	(M197)PID HIV NEF PATHWAY; (M220)PID CASPASE PATHWAY; (M153)PID P75 NTR PATHWAY	(M5902)HALLMARK APOPTOSIS; (M5891)HALLMARK HYPOXIA; (M5934)HALLMARK XENOBIOTIC METABOLISM
121	EBNA1BP2	10969	EBNA1 binding protein 2	EBNA1 binding protein 2 (EBNA1BP2) is a human gene that encodes a protein involved in RNA binding activity. It is predicted to play a role in rRNA processing and the biogenesis of ribosomal large subunits. The gene is located on a chromosome and is present in the nucleolus. This information is provided by the Alliance of Genome Resources as of April 2022.	GO:0042273 ribosomal large subunit biogenesis;GO:0006364 rRNA processing;GO:0016072 rRNA metabolic process	Predicted intracellular proteins	Nucleoli;Nucleoli rim (Enhanced); Additional: Mitotic chromosome
122	MRPS31	10240	mitochondrial ribosomal protein S31	MRPS31 is a gene that encodes a protein called mitochondrial ribosomal protein S31, which is involved in protein synthesis within the mitochondrion. Mammalian mitochondrial ribosomal proteins are encoded by nuclear genes and form mitoribosomes, which consist of a small 28S subunit and a large 39S subunit. The 28S subunit of the mammalian mitoribosome may play a crucial and characteristic role in …	GO:0032543 mitochondrial translation;GO:0140053 mitochondrial gene expression;GO:0006412 translation	Predicted intracellular proteins; Ribosomal proteins	Mitochondria (Supported); Additional: Nucleoli		(M5942)HALLMARK UV RESPONSE DN
123	CYFIP1	23191	cytoplasmic FMR1 interacting protein 1	CYFIP1 is a human gene that plays a role in regulating cytoskeletal dynamics and protein translation. It is a component of the WAVE regulatory complex, which promotes actin polymerization. CYFIP1 also interacts with the FMR1 protein and translation initiation factor 4E to inhibit protein translation. A chromosomal deletion that includes this gene is associated with an increased risk of schizophre…	GO:0099578 regulation of translation at postsynapse, modulating synaptic transmission;GO:0140245 regulation of translation at postsynapse;GO:0051388 positive regulation of neurotrophin TRK receptor signaling pathway	Predicted intracellular proteins			(M5947)HALLMARK IL2 STAT5 SIGNALING
124	REEP4	80346	receptor accessory protein 4	The human gene REEP4, also known as receptor accessory protein 4, is predicted to have microtubule binding activity and is involved in mitotic nuclear membrane reassembly. It is located in the endoplasmic reticulum. This information is provided by the Alliance of Genome Resources as of April 2022.	GO:0007084 mitotic nuclear membrane reassembly;GO:0101024 mitotic nuclear membrane organization;GO:0071786 endoplasmic reticulum tubular network organization		Endoplasmic reticulum (Supported)
125	AATF	26574	apoptosis antagonizing transcription factor	AATF (apoptosis antagonizing transcription factor) is a gene that encodes a protein that interacts with MAP3K12/DLK, a protein kinase involved in cell apoptosis. The protein contains a leucine zipper, a motif found in transcription factors, and has been shown to have strong transactivation activity when fused to Gal4 DNA binding domain. Overexpression of AATF has been found to interfere with MAP3…	GO:0040016 embryonic cleavage;GO:0042985 negative regulation of amyloid precursor protein biosynthetic process;GO:0010561 negative regulation of glycoprotein biosynthetic process	Predicted intracellular proteins	Nucleoli (Supported); Additional: Nucleoplasm	(M279)PID RB 1PATHWAY
126	CEBPG	1054	CCAAT enhancer binding protein gamma	CEBPG, also known as CCAAT enhancer binding protein gamma, is a transcription factor that belongs to the C/EBP family. This family of proteins regulates transcription through CCAAT/enhancer elements in both viral and cellular genes. C/EBP proteins contain a bZIP region, which includes a basic region for DNA binding and a leucine zipper motif for dimerization. CEBPG can form homodimers and heterod…	GO:0043353 enucleate erythrocyte differentiation;GO:0043388 positive regulation of DNA binding;GO:0140467 integrated stress response signaling	Predicted intracellular proteins; Transcription factors:Basic domains	Nucleoplasm (Supported)		(M5922)HALLMARK UNFOLDED PROTEIN RESPONSE; (M5941)HALLMARK UV RESPONSE UP
127	NDUFAF1	51103	NADH:ubiquinone oxidoreductase complex assembly factor 1	NDUFAF1 is a gene that encodes a protein involved in the assembly of complex I, which is responsible for the transfer of electrons from NADH to ubiquinone in the mitochondrial respiratory chain. This process results in the translocation of protons across the inner mitochondrial membrane. Mutations in NDUFAF1 have been linked to mitochondrial complex I deficiency. The gene has alternative spliced …	GO:0051131 chaperone-mediated protein complex assembly;GO:0010257 NADH dehydrogenase complex assembly;GO:0032981 mitochondrial respiratory chain complex I assembly	Predicted intracellular proteins; Human disease related genes:Congenital disorders of metabolism:Mitochondrial diseases; Disease related genes	Cytosol;Mitochondria (Approved)
128	SLC1A5	6510	solute carrier family 1 member 5	The SLC1A5 gene is responsible for encoding a protein that acts as a transporter for neutral amino acids, which are essential for protein synthesis. This transporter is sodium-dependent, meaning it requires sodium ions to function properly. Additionally, the SLC1A5 protein can also act as a receptor for a type of retrovirus called RD114/type D. This information is important for understanding the …	GO:0010585 glutamine secretion;GO:1903803 L-glutamine import across plasma membrane;GO:0140009 L-aspartate import across plasma membrane	Predicted intracellular proteins; Transporters:Electrochemical Potential-driven transporters; FDA approved drug targets:Small molecule drugs	Plasma membrane (Supported); Additional: Basal body;Centriolar satellite		(M5947)HALLMARK IL2 STAT5 SIGNALING; (M5905)HALLMARK ADIPOGENESIS; (M5924)HALLMARK MTORC1 SIGNALING
129	ACOX2	8309	acyl-CoA oxidase 2	ACOX2 is a gene that encodes the branched-chain acyl-CoA oxidase, a member of the acyl-CoA oxidase family. This enzyme is responsible for breaking down long branched fatty acids and bile acid intermediates in peroxisomes. A deficiency in this enzyme can lead to the accumulation of branched fatty acids and bile acid intermediates, which can result in Zellweger syndrome, a severe cognitive disabili…	GO:0033540 fatty acid beta-oxidation using acyl-CoA oxidase;GO:0006699 bile acid biosynthetic process;GO:0000038 very long-chain fatty acid metabolic process	Disease related genes; Predicted intracellular proteins; Potential drug targets; Human disease related genes:Congenital disorders of metabolism:Congenital disorders of lipid/glycolipid metabolism; Enzymes; ENZYME proteins:Oxidoreductases	Vesicles (Approved); Additional: Cytosol		(M5946)HALLMARK COAGULATION; (M5907)HALLMARK ESTROGEN RESPONSE LATE; (M5934)HALLMARK XENOBIOTIC METABOLISM
130	CALU	813	calumenin	CALU, also known as calumenin, is a calcium-binding protein found in the endoplasmic reticulum (ER) that plays a role in protein folding and sorting. It is part of a family of multiple EF-hand proteins, including reticulocalbin, ERC-55, and Cab45. CALU has multiple isoforms due to alternative splicing of its transcript variants.		Predicted intracellular proteins	Endoplasmic reticulum (Enhanced)		(M5930)HALLMARK EPITHELIAL MESENCHYMAL TRANSITION
131	GJB2	2706	gap junction protein beta 2	The human gene GJB2, also known as gap junction protein beta 2, belongs to the gap junction protein family. Gap junctions are specialized structures on plasma membranes of adherent cells that facilitate the transfer of ions and small molecules between cells. The gap junction proteins, or connexins, are divided into two categories, alpha and beta, based on sequence similarities at the nucleotide a…	GO:1990349 gap junction-mediated intercellular transport;GO:0016264 gap junction assembly;GO:0010496 intercellular transport	Transporters:Transporter channels and pores; Potential drug targets; Human disease related genes:Congenital malformations:Congenital malformations of skin; Human disease related genes:Nervous system diseases:Ear disease; Disease related genes	Mitochondria (Approved)
132	DDX60	55601	DExD/H-box helicase 60	DDX60 is a gene that encodes a DExD/H-box RNA helicase, which is a type of protein that is involved in altering RNA secondary structure and RNA binding. This protein is a part of the DEAD box protein family and is known to function as an antiviral factor. It promotes RIG-I-like receptor-mediated signaling, which is important for the immune response to viral infections. The conserved motif Asp-Glu…	GO:1900245 positive regulation of MDA-5 signaling pathway;GO:0039533 regulation of MDA-5 signaling pathway;GO:1900246 positive regulation of RIG-I signaling pathway	Enzymes; Predicted intracellular proteins; ENZYME proteins:Hydrolases	Cytosol (Supported); Additional: Intermediate filaments		(M5911)HALLMARK INTERFERON ALPHA RESPONSE; (M5913)HALLMARK INTERFERON GAMMA RESPONSE
133	MMACHC	25974	metabolism of cobalamin associated C	The MMACHC gene is responsible for encoding a protein whose exact function is not yet fully understood. However, the C-terminal region of the protein is similar to a bacterial protein called TonB, which is involved in energy transduction for the uptake of cobalamin (vitamin B12). Therefore, it is believed that the MMACHC protein may play a role in the binding and intracellular trafficking of coba…	GO:0009235 cobalamin metabolic process;GO:0070988 demethylation;GO:0006749 glutathione metabolic process	Disease related genes; ENZYME proteins:Transferases; Human disease related genes:Congenital disorders of metabolism:Congenital disorders of amino acid metabolism; Potential drug targets; Predicted intracellular proteins; Enzymes; Human disease related genes:Congenital disorders of metabolism:Congenital disorders of cofactor/vitamin metabolism; ENZYME proteins:Oxidoreductases	Nucleoplasm (Supported); Additional: Cytosol;Plasma membrane
134	PRIMPOL	201973	primase and DNA directed polymerase	PRIMPOL is a human gene that encodes a DNA primase-polymerase enzyme. This enzyme belongs to a superfamily of archaeao-eukaryotic primases that have both primase and DNA polymerase activity. The enzyme synthesizes short RNA primers that serve as starting points for DNA synthesis and facilitates DNA damage tolerance by mediating uninterrupted fork progression after UV irradiation and reinitiating …	GO:0006269 DNA replication, synthesis of primer;GO:0043504 mitochondrial DNA repair;GO:0062176 R-loop processing	Predicted intracellular proteins; Human disease related genes:Nervous system diseases:Eye disease; Disease related genes	Cytosol (Approved); Additional: Nucleoplasm
135	DISP1	84976	dispatched RND transporter family member 1	DISP1 is a human gene that belongs to the RND transporter family. It plays a crucial role in the normal development of embryonic structures by regulating the Hedgehog (Hh) signaling pathway. The Hh pathway is responsible for the pattern of cellular proliferation and differentiation that leads to the formation of mature structures. The protein product of DISP1 is required for normal Hh signaling, …	GO:0007225 patched ligand maturation;GO:0060539 diaphragm development;GO:0016486 peptide hormone processing	Predicted intracellular proteins	Plasma membrane (Approved)
136	NAV2	89797	neuron navigator 2	The human gene NAV2, also known as neuron navigator 2, is a member of the neuron navigator gene family. It is believed to be involved in cellular growth and migration. The gene has multiple transcript variants that encode different isoforms. This information was provided by RefSeq in October 2011.	GO:0003025 regulation of systemic arterial blood pressure by baroreceptor feedback;GO:0021564 vagus nerve development;GO:0021563 glossopharyngeal nerve development	Enzymes; Predicted intracellular proteins; ENZYME proteins:Hydrolases	Nucleoplasm (Supported)		(M5906)HALLMARK ESTROGEN RESPONSE EARLY; (M5909)HALLMARK MYOGENESIS
137	PARP10	84875	poly(ADP-ribose) polymerase family member 10	PARP10 is a member of the poly(ADP-ribose) polymerase family that plays a role in regulating gene transcription by modifying chromatin organization through the addition of ADP-ribose to histones. In addition, PARP10 can act as a transcriptional cofactor.	GO:1900045 negative regulation of protein K63-linked ubiquitination;GO:1902915 negative regulation of protein polyubiquitination;GO:0070213 protein auto-ADP-ribosylation	Predicted intracellular proteins	Nucleoli rim (Supported); Additional: Cytosol;Golgi apparatus
138	SIRPA	140885	signal regulatory protein alpha	SIRPA, or signal regulatory protein alpha, is a transmembrane glycoprotein that belongs to the immunoglobulin superfamily and is involved in negative regulation of receptor tyrosine kinase-coupled signaling processes. It can be phosphorylated by tyrosine kinases and serves as a substrate for SH2 domain-containing tyrosine phosphatases. SIRPA participates in signal transduction mediated by various…	GO:0071641 negative regulation of macrophage inflammatory protein 1 alpha production;GO:0035696 monocyte extravasation;GO:0071650 negative regulation of chemokine (C-C motif) ligand 5 production	CD markers			(M5915)HALLMARK APICAL JUNCTION
139	MRAS	22808	muscle RAS oncogene homolog	The MRAS gene, also known as muscle RAS oncogene homolog, belongs to the Ras family of small GTPases. These proteins are involved in various cellular processes, including cell growth and differentiation. Dysregulation of Ras signaling has been linked to several types of cancer. The MRAS gene may be involved in the tumor necrosis factor-alpha and MAP kinase signaling pathways. Multiple isoforms of…	GO:0007265 Ras protein signal transduction;GO:1990830 cellular response to leukemia inhibitory factor;GO:1990823 response to leukemia inhibitory factor	Human disease related genes:Congenital malformations:Other congenital malformations; Predicted intracellular proteins; Potential drug targets; RAS pathway related proteins; Enzymes; ENZYME proteins:Hydrolases; Disease related genes	Cytosol (Approved); Additional: Vesicles		(M5909)HALLMARK MYOGENESIS
140	PARK7	11315	Parkinsonism associated deglycase	PARK7 is a gene that belongs to the peptidase C56 family of proteins and acts as a positive regulator of androgen receptor-dependent transcription. It also functions as a redox-sensitive chaperone, a sensor for oxidative stress, and protects neurons against oxidative stress and cell death. Defects in this gene are the cause of autosomal recessive early-onset Parkinson disease 7. Two transcript va…	GO:0036471 cellular response to glyoxal;GO:0046295 glycolate biosynthetic process;GO:0106044 guanine deglycation	Peptidases:Cysteine-type peptidases; Predicted intracellular proteins; Potential drug targets; Human disease related genes:Nervous system diseases:Neurodegenerative diseases; Enzymes; ENZYME proteins:Hydrolases; Disease related genes	Cytosol;Nucleoplasm (Supported); Additional: Flagellar centriole;Mid piece	(M275)PID ALPHA SYNUCLEIN PATHWAY
141	C12orf60	144608	chromosome 12 open reading frame 60	The C12orf60 gene, also known as chromosome 12 open reading frame 60, is located on chromosome 12 and encodes a protein of unknown function. The gene is expressed in various tissues, including the brain, heart, and liver. Mutations in C12orf60 have been associated with a rare genetic disorder called autosomal recessive spastic ataxia of Charlevoix-Saguenay (ARSACS), which is characterized by prog…		Predicted intracellular proteins	Cytosol (Approved); Additional: Nucleoplasm;Plasma membrane;Vesicles
142	WNK3	65267	WNK lysine deficient protein kinase 3	WNK3 is a gene that encodes a protein belonging to the 'with no lysine' family of serine-threonine protein kinases. This family of proteins lacks the catalytic lysine in subdomain II and instead has a conserved lysine in subdomain I. WNK3 functions as a positive regulator of the transcellular Ca2+ transport pathway and plays a role in increasing cell survival in a caspase-3-dependent pathway. Alt…	GO:0090188 negative regulation of pancreatic juice secretion;GO:0090186 regulation of pancreatic juice secretion;GO:2000651 positive regulation of sodium ion transmembrane transporter activity	ENZYME proteins:Transferases; Predicted intracellular proteins; Kinases; Enzymes	Vesicles (Approved)
143	CASP10	843	caspase 10	CASP10 is a gene that encodes a protein belonging to the caspase family, which plays a crucial role in the execution of cell apoptosis. Caspases are initially inactive proenzymes that undergo proteolytic processing to produce two subunits, large and small, that dimerize to form the active enzyme. This protein activates caspases 3 and 7 and is itself processed by caspase 8. Mutations in this gene …	GO:1900119 positive regulation of execution phase of apoptosis;GO:1900117 regulation of execution phase of apoptosis;GO:0097194 execution phase of apoptosis	Peptidases:Cysteine-type peptidases; Predicted intracellular proteins; Potential drug targets; Cancer-related genes:Candidate cancer biomarkers; Human disease related genes:Cancers:Cancers of haematopoietic and lymphoid tissues; Enzymes; ENZYME proteins:Hydrolases; Human disease related genes:Immune system diseases:Primary immunodeficiency; Disease related genes	Golgi apparatus (Approved); Additional: Vesicles	(M7997)SA CASPASE CASCADE; (M79)PID TRAIL PATHWAY; (M94)PID FAS PATHWAY	(M5921)HALLMARK COMPLEMENT
144	ICAM4	3386	intercellular adhesion molecule 4 (Landsteiner-Wiener blood group)	ICAM4 is a gene that encodes the Landsteiner-Wiener (LW) blood group antigen, which is a member of the immunoglobulin superfamily and shares similarities with the intercellular adhesion molecule (ICAM) protein family. The ICAM4 protein contains two Ig-like C2-type domains and binds to the leukocyte adhesion LFA-1 protein. The LW(A)/LW(B) blood group antigens are determined by a single amino acid …	GO:0098609 cell-cell adhesion;GO:0007155 cell adhesion;GO:0009987 cellular process	Predicted intracellular proteins; Blood group antigen proteins; CD markers		(M169)PID INTEGRIN2 PATHWAY	(M5915)HALLMARK APICAL JUNCTION; (M5932)HALLMARK INFLAMMATORY RESPONSE; (M5945)HALLMARK HEME METABOLISM
145	AOX1	316	aldehyde oxidase 1	The human gene AOX1, also known as aldehyde oxidase 1, produces hydrogen peroxide and can catalyze the formation of superoxide under certain conditions. It is a candidate gene for amyotrophic lateral sclerosis, a progressive neurodegenerative disease that affects nerve cells in the brain and spinal cord.	GO:0006805 xenobiotic metabolic process;GO:0071466 cellular response to xenobiotic stimulus;GO:0009410 response to xenobiotic stimulus	Predicted intracellular proteins; Enzymes; ENZYME proteins:Oxidoreductases	Cytosol (Supported); Additional: Cytokinetic bridge;Microtubules;Nuclear bodies		(M5934)HALLMARK XENOBIOTIC METABOLISM
146	NT5E	4907	5'-nucleotidase ecto	NT5E is a gene that encodes a plasma membrane protein responsible for converting extracellular nucleotides into membrane-permeable nucleosides. This protein is important in determining lymphocyte differentiation. Defects in this gene can lead to the calcification of joints and arteries. There are two different isoforms of the protein encoded by this gene.	GO:0046086 adenosine biosynthetic process;GO:0140928 inhibition of non-skeletal tissue mineralization;GO:0006196 AMP catabolic process	Human disease related genes:Cardiovascular diseases:Vascular diseases; CD markers; Predicted intracellular proteins; Potential drug targets; Enzymes; ENZYME proteins:Hydrolases; Disease related genes	Plasma membrane (Supported); Additional: Cytosol;Nucleoplasm	(M255)PID HIF1 TFPATHWAY	(M5947)HALLMARK IL2 STAT5 SIGNALING; (M5930)HALLMARK EPITHELIAL MESENCHYMAL TRANSITION; (M5937)HALLMARK GLYCOLYSIS
147	EPDR1	54749	ependymin related 1	EPDR1 is a gene that encodes a type II transmembrane protein that is similar to two families of cell adhesion molecules, the protocadherins and ependymins. This protein may play a role in calcium-dependent cell adhesion and is glycosylated. The orthologous mouse protein is localized to the lysosome. Alternative splicing results in multiple transcript variants. A related pseudogene has been identi…	GO:1990764 myofibroblast contraction;GO:0070252 actin-mediated cell contraction;GO:0030048 actin filament-based movement	Predicted intracellular proteins; Predicted secreted proteins
148	PDZK1IP1	10158	PDZK1 interacting protein 1	PDZK1IP1 is a human gene that encodes for the PDZK1 interacting protein 1. This gene is located in the extracellular exosome, which is a small vesicle that is released by cells and contains various biomolecules such as proteins, lipids, and nucleic acids. The function of PDZK1IP1 is not fully understood, but it is believed to play a role in regulating cellular processes such as cell signaling and…			Cytosol (Approved); Additional: Nuclear speckles		(M5945)HALLMARK HEME METABOLISM
149	BATF2	116071	basic leucine zipper ATF-like transcription factor 2	BATF2 is a human gene that encodes a transcription factor with a basic leucine zipper domain. It is predicted to have DNA-binding activity specific to RNA polymerase II and cis-regulatory regions. The gene is involved in defense response to protozoan, myeloid dendritic cell differentiation, and regulation of transcription by RNA polymerase II. It is predicted to be part of chromatin and active in…	GO:0043011 myeloid dendritic cell differentiation;GO:0001773 myeloid dendritic cell activation;GO:0042832 defense response to protozoan	Predicted intracellular proteins; Transcription factors:Basic domains	Nucleoli (Approved)		(M5911)HALLMARK INTERFERON ALPHA RESPONSE; (M5913)HALLMARK INTERFERON GAMMA RESPONSE
150	DGLUCY	80017	D-glutamate cyclase	The human gene DGLUCY is predicted to have D-glutamate cyclase activity and be involved in the glutamate metabolic process. It is also predicted to be located in the mitochondrial matrix.	GO:0006536 glutamate metabolic process;GO:0009064 glutamine family amino acid metabolic process;GO:0043648 dicarboxylic acid metabolic process	Predicted intracellular proteins; ENZYME proteins:Lyases; Enzymes	Cytosol (Supported)
151	EDN1	1906	endothelin 1	The EDN1 gene encodes a preproprotein that is processed to produce a peptide belonging to the endothelin/sarafotoxin family. This peptide is a strong vasoconstrictor and is targeted in the treatment of pulmonary arterial hypertension. Abnormal expression of this gene may lead to the development of tumors. Multiple transcript variants are produced through alternative splicing.	GO:0043179 rhythmic excitation;GO:0044751 cellular response to human chorionic gonadotropin stimulus;GO:0031583 phospholipase D-activating G protein-coupled receptor signaling pathway	Predicted secreted proteins; Cancer-related genes:Candidate cancer biomarkers; Candidate cardiovascular disease genes; Human disease related genes:Congenital malformations:Congenital malformations of the musculoskeletal system; Disease related genes	Golgi apparatus (Approved)	(M8)PID ENDOTHELIN PATHWAY; (M255)PID HIF1 TFPATHWAY; (M167)PID AP1 PATHWAY	(M5890)HALLMARK TNFA SIGNALING VIA NFKB; (M5932)HALLMARK INFLAMMATORY RESPONSE; (M5956)HALLMARK KRAS SIGNALING DN
152	NAPRT	93100	nicotinate phosphoribosyltransferase	NAPRT (nicotinate phosphoribosyltransferase) is a human gene that plays a crucial role in the conversion of nicotinic acid (NA) to nicotinamide adenine dinucleotide (NAD), which is an essential coenzyme in cellular metabolism and response to stress. NAPRT converts NA to NA mononucleotide (NaMN), which is then converted to NA adenine dinucleotide (NaAD), and finally to NAD. NAD is involved in a va…	GO:0019365 pyridine nucleotide salvage;GO:0034355 NAD+ biosynthetic process via the salvage pathway;GO:0009435 NAD+ biosynthetic process	ENZYME proteins:Ligase; Predicted intracellular proteins; Enzymes	Golgi apparatus (Approved); Additional: Cytosol;Nucleoplasm
153	TTC12	54970	tetratricopeptide repeat domain 12	TTC12, or tetratricopeptide repeat domain 12, is a gene involved in the assembly of axonemal dynein complexes and sperm axonemes. It is located in both the centrosome and cytoplasm. Mutations in this gene have been linked to primary ciliary dyskinesia 45, a genetic disorder that affects the function of cilia in the respiratory tract, leading to chronic respiratory infections and other complicatio…	GO:0007288 sperm axoneme assembly;GO:0070286 axonemal dynein complex assembly;GO:0120316 sperm flagellum assembly	Human disease related genes:Respiratory diseases:Tracheobronchial diseases; Predicted intracellular proteins; Disease related genes	Cytosol (Approved); Additional: Nuclear membrane;Plasma membrane
154	C3orf18	51161	chromosome 3 open reading frame 18	C3orf18 is a human gene located on chromosome 3 and is predicted to be an integral component of the membrane. However, there is limited information available about its function and role in human biology. The gene is also known as chromosome 3 open reading frame 18 and has not been extensively studied. Further research is needed to understand the significance of C3orf18 in human health and disease.		Predicted intracellular proteins	Cytosol (Approved)
155	FJX1	24147	four-jointed box kinase 1	The FJX1 gene is the human version of the four-jointed gene found in mice and fruit flies. In fruit flies, the protein produced by this gene is essential for proper development of legs, wings, and eyes. However, the exact function of the FJX1 gene in humans is not yet understood.	GO:0010842 retina layer formation;GO:0060042 retina morphogenesis in camera-type eye;GO:0003407 neural retina development	Predicted intracellular proteins	Vesicles (Approved)		(M5890)HALLMARK TNFA SIGNALING VIA NFKB
156	MXRA8	54587	matrix remodeling associated 8	MXRA8, or matrix remodeling associated 8, is a gene that is predicted to play a role in the establishment of the glial blood-brain barrier. It is located in extracellular exosomes, which are small vesicles that are released by cells and contain various molecules such as proteins and nucleic acids. The function of MXRA8 is not fully understood, but it is thought to be involved in the remodeling of…	GO:0060857 establishment of glial blood-brain barrier;GO:0060856 establishment of blood-brain barrier;GO:0021782 glial cell development		Nucleoli (Approved)
157	NAGS	162417	N-acetylglutamate synthase	The N-acetylglutamate synthase gene is responsible for encoding a mitochondrial enzyme that creates N-acetylglutamate (NAG) from glutamate and acetyl coenzyme-A. NAG is a cofactor of carbamyl phosphate synthetase I (CPSI), which is the first enzyme of the urea cycle in mammals. This gene may regulate ureagenesis by altering NAG availability and, therefore, CPSI activity. Deficiencies in N-acetylg…	GO:0006526 L-arginine biosynthetic process;GO:0000050 urea cycle;GO:0019627 urea metabolic process	ENZYME proteins:Transferases; Potential drug targets; Human disease related genes:Congenital disorders of metabolism:Congenital disorders of amino acid metabolism; Predicted intracellular proteins; Enzymes; Disease related genes	Mitochondria (Supported)
158	PLAC8	51316	placenta associated 8	PLAC8, or placenta associated 8, is a human gene that is predicted to have chromatin binding activity and be involved in positive regulation of cold-induced thermogenesis and transcription by RNA polymerase II. It is also predicted to play a role in brown fat cell differentiation, defense response to bacterium, and response to cold. PLAC8 is predicted to be located in the azurophil granule lumen …	GO:0040015 negative regulation of multicellular organism growth;GO:0050873 brown fat cell differentiation;GO:0009409 response to cold	Predicted intracellular proteins	Cytosol (Approved)		(M5891)HALLMARK HYPOXIA
159	KRT81	3887	keratin 81	KRT81 is a gene that belongs to the keratin gene family and encodes a type II hair keratin protein. This protein is a basic protein that combines with type I keratins to form hair and nails. The gene is located on chromosome 12q13 and is part of a cluster of type II hair keratins that are divided into two subfamilies based on their structural similarity. KRT81, along with KRTHB3 and KRTHB6, is pr…	GO:0045109 intermediate filament organization;GO:0031424 keratinization;GO:0045104 intermediate filament cytoskeleton organization	Predicted intracellular proteins; Human disease related genes:Congenital malformations:Congenital malformations of skin; Disease related genes
160	SACS	26278	sacsin molecular chaperone	SACS is a gene that encodes the sacsin protein, which is highly expressed in the central nervous system and is also found in skin, skeletal muscles, and at low levels in the pancreas. Mutations in this gene result in autosomal recessive spastic ataxia of Charlevoix-Saguenay (ARSACS), a neurodegenerative disorder characterized by early-onset cerebellar ataxia with spasticity and peripheral neuropa…	GO:0090084 negative regulation of inclusion body assembly;GO:0090083 regulation of inclusion body assembly;GO:0006457 protein folding	Predicted intracellular proteins; Human disease related genes:Congenital disorders of metabolism:Mitochondrial diseases; Cancer-related genes:Mutated cancer genes; Human disease related genes:Nervous system diseases:Neurodegenerative diseases; Disease related genes
161	UGT8	7368	UDP glycosyltransferase 8	UGT8 is a human gene that encodes for a protein belonging to the UDP-glycosyltransferase family. This protein is responsible for catalyzing the transfer of galactose to ceramide, which is a crucial step in the biosynthesis of galactocerebrosides. These sphingolipids are abundant in the myelin membrane of both the central and peripheral nervous systems. The gene has been found to have alternativel…	GO:0002175 protein localization to paranode region of axon;GO:0006682 galactosylceramide biosynthetic process;GO:0019375 galactolipid biosynthetic process	ENZYME proteins:Transferases; Predicted intracellular proteins; Enzymes	Mitochondria (Approved)
162	CXCL8	3576	C-X-C motif chemokine ligand 8	CXCL8, also known as interleukin-8 (IL-8), is a protein that belongs to the CXC chemokine family and plays a major role in the inflammatory response. It is secreted by various cells, including mononuclear macrophages, neutrophils, eosinophils, T lymphocytes, epithelial cells, and fibroblasts, and functions as a chemotactic factor by guiding neutrophils to the site of infection. IL-8 is rapidly in…	GO:2000535 regulation of entry of bacterium into host cell;GO:0045091 regulation of single stranded viral RNA replication via double stranded DNA intermediate;GO:0060354 negative regulation of cell adhesion molecule production	Candidate cardiovascular disease genes; Cancer-related genes:Candidate cancer biomarkers; Predicted secreted proteins	Golgi apparatus (Approved)	(M251)PID SYNDECAN 3 PATHWAY; (M252)PID IL8 CXCR1 PATHWAY; (M240)PID SYNDECAN 2 PATHWAY	(M5930)HALLMARK EPITHELIAL MESENCHYMAL TRANSITION; (M5932)HALLMARK INFLAMMATORY RESPONSE
163	RFTN1	23180	raftlin, lipid raft linker 1	RFTN1, also known as raftlin, lipid raft linker 1, is a gene that encodes a protein involved in various cellular processes such as B cell receptor signaling, membrane raft assembly, and growth rate regulation. The protein is capable of binding to double-stranded RNA and is involved in dsRNA transport, response to exogenous dsRNA, and toll-like receptor 3 signaling pathway. RFTN1 is located in the…	GO:0033227 dsRNA transport;GO:0040010 positive regulation of growth rate;GO:0002457 T cell antigen processing and presentation	Predicted intracellular proteins
164	SHROOM1	134549	shroom family member 1	SHROOM1 is a member of the SHROOM family of genes, which are involved in the development of various tissues, including the nervous system. The exact role of SHROOM1 is not yet fully understood, but it is believed to play a role in cell shape and movement. Mutations in SHROOM1 have been associated with certain developmental disorders, including neural tube defects. Further research is needed to fu…	GO:0051017 actin filament bundle assembly;GO:0061572 actin filament bundle organization;GO:0007015 actin filament organization	Predicted intracellular proteins	Vesicles (Approved)		(M5893)HALLMARK MITOTIC SPINDLE
165	PSMB9	5698	proteasome 20S subunit beta 9	PSMB9 is a gene that encodes a subunit of the proteasome, a protein complex that breaks down peptides in a non-lysosomal pathway. This subunit is a member of the proteasome B-type family and is also known as the T1B family. It is a 20S core beta subunit and is located in the class II region of the major histocompatibility complex (MHC). The expression of this gene is induced by gamma interferon a…	GO:0043161 proteasome-mediated ubiquitin-dependent protein catabolic process;GO:0010498 proteasomal protein catabolic process;GO:0006511 ubiquitin-dependent protein catabolic process	Predicted intracellular proteins; FDA approved drug targets:Small molecule drugs; Peptidases:Threonine-type peptidases; Enzymes; Human disease related genes:Immune system diseases:Other immune system diseases; ENZYME proteins:Hydrolases; Disease related genes	Cytosol (Supported)		(M5911)HALLMARK INTERFERON ALPHA RESPONSE; (M5913)HALLMARK INTERFERON GAMMA RESPONSE; (M5921)HALLMARK COMPLEMENT
166	C19orf48P	84798	multidrug resistance-related protein
167	CHST14	113189	carbohydrate sulfotransferase 14	The CHST14 gene is responsible for encoding a sulfotransferase enzyme that transfers sulfate to N-acetylgalactosamine residues in dermatan sulfate. This gene belongs to the HNK-1 family of sulfotransferases. Mutations in this gene have been linked to adducted thumb-clubfoot syndrome, a rare genetic disorder characterized by the abnormal development of the thumbs and feet.	GO:0050651 dermatan sulfate proteoglycan biosynthetic process;GO:0050655 dermatan sulfate proteoglycan metabolic process;GO:0030166 proteoglycan biosynthetic process	ENZYME proteins:Transferases; Potential drug targets; Human disease related genes:Congenital malformations:Congenital malformations of skin; Enzymes; Disease related genes	Golgi apparatus (Approved)
168	JAGN1	84522	jagunal homolog 1	JAGN1 is a human gene that encodes a transmembrane protein. This protein plays a crucial role in the early secretory pathway and is essential for the differentiation and survival of neutrophils. Mutations in JAGN1 have been linked to severe congenital neutropenia, a rare genetic disorder characterized by a shortage of neutrophils in the blood, leading to an increased risk of infections. The JAGN1…	GO:0038158 granulocyte colony-stimulating factor signaling pathway;GO:0030223 neutrophil differentiation;GO:0061179 negative regulation of insulin secretion involved in cellular response to glucose stimulus	Predicted intracellular proteins; Human disease related genes:Immune system diseases:Primary immunodeficiency; Disease related genes	Vesicles (Approved)		(M5905)HALLMARK ADIPOGENESIS
169	CHAC1	79094	ChaC glutathione specific gamma-glutamylcyclotransferase 1	CHAC1 is a gene that belongs to the gamma-glutamylcyclotransferase family of proteins. It plays a crucial role in promoting neuronal differentiation by deglycinating the Notch receptor, which inhibits Notch signaling and prevents receptor maturation. Additionally, CHAC1 is involved in regulating glutathione levels and oxidative balance in the cell, as well as in the unfolded protein response. Ele…	GO:0061771 response to caloric restriction;GO:0006751 glutathione catabolic process;GO:0006750 glutathione biosynthetic process	Predicted intracellular proteins; ENZYME proteins:Lyases; Enzymes	Mitochondria (Approved)		(M5922)HALLMARK UNFOLDED PROTEIN RESPONSE
170	PLEK2	26499	pleckstrin 2	PLEK2, also known as pleckstrin 2, is a human gene that encodes a protein that interacts with membrane-bound phosphatidylinositols and the actin cytoskeleton to induce cell spreading. This gene has been found to be upregulated in melanoma cells and may serve as a biomarker for the disease when expressed in conjunction with complement component 1, q subcomponent, B chain (C1QB).	GO:0120034 positive regulation of plasma membrane bounded cell projection assembly;GO:0120032 regulation of plasma membrane bounded cell projection assembly;GO:0060491 regulation of cell projection assembly	Predicted intracellular proteins	Vesicles (Uncertain); Additional: Cytosol		(M5953)HALLMARK KRAS SIGNALING UP
171	CHMP6	79643	charged multivesicular body protein 6	CHMP6 is a human gene that belongs to the chromatin-modifying protein/charged multivesicular body protein family. This gene is involved in the ESCRT-III, which is responsible for degrading surface receptors and biosynthesis of endosomes. The protein encoded by CHMP6 is a component of the ESCRT-III complex and plays a crucial role in the formation of multivesicular bodies, which are involved in th…	GO:1904895 ESCRT complex assembly;GO:1904902 ESCRT III complex assembly;GO:0007175 negative regulation of epidermal growth factor-activated receptor activity	Predicted intracellular proteins
172	MED7	9443	mediator complex subunit 7	MED7 is a human gene that encodes a subunit of the CRSP complex, which is required for efficient activation of transcription by SP1. This protein is also a component of other multisubunit complexes, such as thyroid hormone receptor-associated proteins, which facilitate the function of thyroid hormone receptors on DNA templates. Two transcript variants of MED7 have been identified. The activation …	GO:0032968 positive regulation of transcription elongation by RNA polymerase II;GO:0051123 RNA polymerase II preinitiation complex assembly;GO:0032786 positive regulation of DNA-templated transcription, elongation	Predicted intracellular proteins	Nuclear bodies (Supported)
173	LYG1	129530	lysozyme g1	LYG1 is a human gene that is predicted to enable lysozyme activity and be involved in the defense response to Gram-positive bacteria. It is also predicted to be active in the extracellular region. Lysozymes are enzymes that break down bacterial cell walls, and their activity is important for the immune system's defense against bacterial infections. The function of LYG1 in this process is not yet …	GO:0000270 peptidoglycan metabolic process;GO:0009253 peptidoglycan catabolic process;GO:0006027 glycosaminoglycan catabolic process	Predicted secreted proteins
174	INTS5	80789	integrator complex subunit 5	INTS5 is a human gene that encodes a subunit of the Integrator complex, which associates with the C-terminal domain of RNA polymerase II large subunit. The complex is involved in the transcription and processing of U1 and U2 small nuclear RNA genes. The protein encoded by INTS5 is a component of the Integrator complex and plays a role in the regulation of gene expression. Mutations in this gene h…	GO:0160240 RNA polymerase II transcription initiation surveillance;GO:0034472 snRNA 3'-end processing;GO:0016180 snRNA processing	Predicted intracellular proteins	Nucleoplasm (Supported); Additional: Cytosol
175	CTPS1	1503	CTP synthase 1	CTPS1 is a gene that encodes an enzyme responsible for converting UTP to CTP, which is a crucial step in the biosynthesis of nucleic acids and phospholipids. The activity of this protein is important in the immune system, and a loss of function in this gene has been linked to immunodeficiency. The gene undergoes alternative splicing, resulting in multiple transcript variants.	GO:0044210 'de novo' CTP biosynthetic process;GO:0019856 pyrimidine nucleobase biosynthetic process;GO:0006241 CTP biosynthetic process	ENZYME proteins:Ligase; Potential drug targets; Predicted intracellular proteins; Human disease related genes:Immune system diseases:Primary immunodeficiency; Enzymes; Disease related genes	Cytosol (Approved); Additional: Actin filaments		(M5949)HALLMARK PEROXISOME; (M5925)HALLMARK E2F TARGETS; (M5926)HALLMARK MYC TARGETS V1
176	TNFRSF11B	4982	TNF receptor superfamily member 11b	TNFRSF11B is a gene that encodes a protein belonging to the TNF-receptor superfamily. This protein is secreted by osteoblasts and acts as a decoy receptor that negatively regulates bone resorption. It binds specifically to its ligand, osteoprotegerin ligand, which is an extracellular regulator of osteoclast development. Studies suggest that this protein and its ligand also play a role in lymph-no…	GO:0042483 negative regulation of odontogenesis;GO:0042489 negative regulation of odontogenesis of dentin-containing tooth;GO:0110111 negative regulation of animal organ morphogenesis	Predicted secreted proteins; Cancer-related genes:Candidate cancer biomarkers; Candidate cardiovascular disease genes; Human disease related genes:Musculoskeletal diseases:Skeletal diseases; Disease related genes	Golgi apparatus (Approved); Additional: Nucleoli;Nucleoplasm		(M5915)HALLMARK APICAL JUNCTION; (M5930)HALLMARK EPITHELIAL MESENCHYMAL TRANSITION
177	CSPG5	10675	chondroitin sulfate proteoglycan 5	CSPG5, or chondroitin sulfate proteoglycan 5, is a gene that encodes a proteoglycan protein that may play a role in neural growth and differentiation. The protein has multiple isoforms due to alternative splicing of the gene. The exact function of CSPG5 is not fully understood, but it is believed to be involved in the development and maintenance of the nervous system. This gene may have implicati…	GO:0106091 glial cell projection elongation;GO:1900026 positive regulation of substrate adhesion-dependent cell spreading;GO:2000300 regulation of synaptic vesicle exocytosis		Cytosol;Golgi apparatus;Plasma membrane;Vesicles (Approved)	(M5880)NABA ECM AFFILIATED; (M5885)NABA MATRISOME ASSOCIATED; (M5889)NABA MATRISOME
178	TMEM140	55281	transmembrane protein 140	TMEM140 is a human gene that is predicted to be an integral component of the membrane. It encodes for a transmembrane protein, which means that it spans the cell membrane and is involved in various cellular processes. However, the exact function of TMEM140 is not yet fully understood. The gene is located on chromosome 17 and has been associated with certain diseases, such as breast cancer and sch…					(M5911)HALLMARK INTERFERON ALPHA RESPONSE
179	PAFAH1B3	5050	platelet activating factor acetylhydrolase 1b catalytic subunit 3	PAFAH1B3 is a gene that encodes an enzyme called platelet-activating factor acetylhydrolase 1b catalytic subunit 3. This enzyme is responsible for removing an acetyl group from the glycerol backbone of platelet-activating factor. PAFAH1B3 is a subunit of the platelet-activating factor acetylhydrolase isoform 1B complex, which is involved in brain development. Mutations in this gene have been asso…	GO:0016042 lipid catabolic process;GO:0007283 spermatogenesis;GO:0048232 male gamete generation	Enzymes; Predicted intracellular proteins; ENZYME proteins:Hydrolases	Intermediate filaments (Approved)	(M163)PID LIS1 PATHWAY
180	PPP6R2	9701	protein phosphatase 6 regulatory subunit 2	PPP6R2 is a gene that encodes a regulatory protein for the catalytic subunit of protein phosphatase-6. This protein, along with the catalytic subunit, plays a crucial role in regulating the activity of Aurora A, a kinase essential for mitosis. Loss of function of either the regulatory or catalytic subunit of protein phosphatase-6 can disrupt spindle formation and chromosome alignment, leading to …	GO:0009966 regulation of signal transduction;GO:0023051 regulation of signaling;GO:0010646 regulation of cell communication	Predicted intracellular proteins	Cytosol (Supported); Additional: Cytoplasmic bodies
181	PSKH1	5681	protein serine kinase H1	PSKH1 is a human gene that is predicted to have protein kinase activity and play a role in determining left/right symmetry, heart development, and protein phosphorylation. It is located in both the cytosol and nuclear speck.	GO:0007368 determination of left/right symmetry;GO:0009799 specification of symmetry;GO:0009855 determination of bilateral symmetry	ENZYME proteins:Transferases; Enzymes; Kinases:CAMK Ser/Thr protein kinases	Nuclear speckles (Supported); Additional: Cytosol;Plasma membrane;Primary cilium
182	TNIP2	79155	TNFAIP3 interacting protein 2	TNIP2, also known as TNFAIP3 interacting protein 2, is a gene that encodes a protein that inhibits the activation of NFkappaB, a transcription factor involved in immune and inflammatory responses. The protein is also involved in the MAP/ERK signaling pathway in certain cell types and may play a role in the apoptosis of endothelial cells. Alternative splicing of the gene results in multiple transc…	GO:0034134 toll-like receptor 2 signaling pathway;GO:0023035 CD40 signaling pathway;GO:0034162 toll-like receptor 9 signaling pathway	Predicted intracellular proteins	Nucleoplasm (Enhanced); Additional: Cytosol		(M5890)HALLMARK TNFA SIGNALING VIA NFKB
183	DDX28	55794	DEAD-box helicase 28	DDX28 is a gene that encodes an RNA-dependent ATPase, which is a type of DEAD-box helicase protein. DEAD-box proteins are RNA helicases that are involved in various cellular processes, including altering RNA secondary structure, translation initiation, nuclear and mitochondrial splicing, and ribosome and spliceosome assembly. DDX28 is unique in that it is intronless and can be found in both the m…	GO:1902775 mitochondrial large ribosomal subunit assembly;GO:0061668 mitochondrial ribosome assembly;GO:0000027 ribosomal large subunit assembly	Enzymes; Predicted intracellular proteins; ENZYME proteins:Hydrolases	Cytosol;Mitochondria (Supported); Additional: Nucleoli
184	BMP2	650	bone morphogenetic protein 2	BMP2, or bone morphogenetic protein 2, is a gene that encodes a protein that belongs to the TGF-beta superfamily of proteins. This protein is secreted and binds to various TGF-beta receptors, leading to the activation of SMAD family transcription factors that regulate gene expression. BMP2 plays a role in bone and cartilage development and is proteolytically processed to generate each subunit of …	GO:0051042 negative regulation of calcium-independent cell-cell adhesion;GO:0003133 endodermal-mesodermal cell signaling;GO:0003210 cardiac atrium formation	Human disease related genes:Congenital malformations:Other congenital malformations; Predicted secreted proteins; Cancer-related genes:Candidate cancer biomarkers; Human disease related genes:Congenital malformations:Congenital malformations of the musculoskeletal system; Disease related genes	Vesicles (Enhanced); Additional: Plasma membrane;Primary cilium;Primary cilium transition zone	(M181)PID BMP PATHWAY; (M5883)NABA SECRETED FACTORS; (M5885)NABA MATRISOME ASSOCIATED	(M5896)HALLMARK TGF BETA SIGNALING; (M5941)HALLMARK UV RESPONSE UP; (M5902)HALLMARK APOPTOSIS
185	BAD	572	BCL2 associated agonist of cell death	The human gene BAD, also known as BCL2 associated agonist of cell death, is a member of the BCL-2 family which regulates programmed cell death. BAD positively regulates cell apoptosis by forming heterodimers with BCL-xL and BCL-2, reversing their death repressor activity. The proapoptotic activity of BAD is regulated through its phosphorylation, with protein kinases AKT and MAP kinase, as well as…	GO:1902220 positive regulation of intrinsic apoptotic signaling pathway in response to osmotic stress;GO:2000078 positive regulation of type B pancreatic cell development;GO:0010918 positive regulation of mitochondrial membrane potential	RAS pathway related proteins; Predicted intracellular proteins; Cancer-related genes:Candidate cancer biomarkers	Mitochondria (Enhanced); Additional: End piece;Mid piece;Principal piece	(M13096)SA PROGRAMMED CELL DEATH; (M1718)SIG IL4RECEPTOR IN B LYPHOCYTES; (M125)PID IGF1 PATHWAY
186	GPS2	2874	G protein pathway suppressor 2	GPS2, or G protein pathway suppressor 2, is a gene that plays a role in G protein-mitogen-activated protein kinase (MAPK) signaling cascades. When overexpressed in mammalian cells, GPS2 can suppress a RAS- and MAPK-mediated signal and interfere with JNK activity, suggesting that its function may be signal repression. GPS2 is an integral subunit of the NCOR1-HDAC3 complex, which inhibits JNK activ…	GO:1900045 negative regulation of protein K63-linked ubiquitination;GO:0098780 response to mitochondrial depolarisation;GO:1902915 negative regulation of protein polyubiquitination	Cancer-related genes:Mutated cancer genes; Cancer-related genes:Mutational cancer driver genes; Predicted intracellular proteins	Nucleoplasm (Supported)
187	DNMBP	23268	dynamin binding protein	DNMBP is a gene that encodes a protein that belongs to the guanine nucleotide exchange factor family. This protein regulates the configuration of cell junctions and contains multiple binding sites for dynamin, which links dynamin to actin regulatory proteins. Polymorphisms in this gene have been linked to Alzheimer's disease in some populations, although there are conflicting reports of such link…	GO:0008360 regulation of cell shape;GO:0022604 regulation of cell morphogenesis;GO:0051056 regulation of small GTPase mediated signal transduction	Predicted intracellular proteins; Human disease related genes:Nervous system diseases:Eye disease; Disease related genes	Cytosol;Golgi apparatus;Nucleoli (Approved); Additional: Nuclear bodies;Nucleoplasm	(M83)PID CDC42 REG PATHWAY	(M5953)HALLMARK KRAS SIGNALING UP
188	BRCA1	672	BRCA1 DNA repair associated	BRCA1 is a gene that encodes a nuclear phosphoprotein that helps maintain genomic stability and acts as a tumor suppressor. It forms a complex with other tumor suppressors, DNA damage sensors, and signal transducers to form the BRCA1-associated genome surveillance complex (BASC). The protein plays a role in transcription, DNA repair of double-stranded breaks, and recombination. Mutations in this …	GO:0071681 cellular response to indole-3-methanol;GO:0071680 response to indole-3-methanol;GO:0046600 negative regulation of centriole replication	ENZYME proteins:Transferases; Human disease related genes:Cardiovascular diseases:Hematologic diseases; Human disease related genes:Cancers:Cancers of the breast and female genital organs; Human disease related genes:Cancers:Cancers of the digestive system; Potential drug targets; Predicted intracellular proteins; Cancer-related genes:Mutated cancer genes; Cancer-related genes:Mutational cancer d…	Nuclear bodies;Nucleoplasm (Supported)	(M258)PID BARD1 PATHWAY; (M242)PID AURORA A PATHWAY; (M84)PID ATM PATHWAY	(M5916)HALLMARK APICAL SURFACE; (M5902)HALLMARK APOPTOSIS; (M5925)HALLMARK E2F TARGETS
189	PRSS23	11098	serine protease 23	PRSS23 is a gene that encodes a serine protease, which is a type of enzyme that breaks down proteins. It belongs to the trypsin family of serine proteases and is conserved across species. Studies in mice have shown that the mRNA levels of this gene decrease after ovulation is induced. The gene undergoes alternative splicing, resulting in multiple transcript variants.	GO:0006508 proteolysis;GO:0019538 protein metabolic process;GO:0043170 macromolecule metabolic process	Peptidases:Serine-type peptidases; Predicted intracellular proteins; Enzymes; Predicted secreted proteins			(M5946)HALLMARK COAGULATION; (M5906)HALLMARK ESTROGEN RESPONSE EARLY; (M5907)HALLMARK ESTROGEN RESPONSE LATE
190	PLSCR1	5359	phospholipid scramblase 1	PLSCR1 is a gene that encodes a member of the phospholipid scramblase family. The protein produced by this gene is involved in disrupting the asymmetrical distribution of phospholipids in the plasma membrane, leading to the externalization of phosphatidylserine. This process is important in blood coagulation and macrophage clearance of apoptotic cells. Additionally, the protein has been linked to…	GO:0006659 phosphatidylserine biosynthetic process;GO:2000373 positive regulation of DNA topoisomerase (ATP-hydrolyzing) activity;GO:0070782 phosphatidylserine exposure on apoptotic cell surface	Transporters; Predicted intracellular proteins	Golgi apparatus;Nucleoplasm;Plasma membrane (Supported)		(M5892)HALLMARK CHOLESTEROL HOMEOSTASIS; (M5911)HALLMARK INTERFERON ALPHA RESPONSE; (M5947)HALLMARK IL2 STAT5 SIGNALING
191	SCLY	51540	selenocysteine lyase	Selenocysteine lyase (SCLY) is an enzyme that converts L-selenocysteine to L-alanine and elemental selenium. This conversion is dependent on pyridoxal 5-prime phosphate. SCLY is important in the metabolism of selenium, which is an essential trace element that plays a role in various biological processes. Mutations in the SCLY gene have been associated with a rare genetic disorder called selenocys…	GO:0016261 selenocysteine catabolic process;GO:0016259 selenocysteine metabolic process;GO:0009069 serine family amino acid metabolic process	Predicted intracellular proteins; ENZYME proteins:Lyases; Enzymes	Golgi apparatus (Enhanced)
192	UBR2	23304	ubiquitin protein ligase E3 component n-recognin 2	The UBR2 gene encodes an E3 ubiquitin ligase that is involved in the N-end rule proteolytic pathway. This pathway targets proteins with destabilizing N-terminal residues for degradation through polyubiquitylation and proteasome-mediated degradation. The gene undergoes alternative splicing, resulting in multiple transcript variants.	GO:0071596 ubiquitin-dependent protein catabolic process via the N-end rule pathway;GO:0071233 cellular response to L-leucine;GO:0043201 response to L-leucine	ENZYME proteins:Transferases; Predicted intracellular proteins; Enzymes	Nucleoplasm (Approved); Additional: Plasma membrane
193	HMCES	56941	5-hydroxymethylcytosine binding, ES cell specific	HMCES is a human gene that encodes a protein with the ability to bind to single-stranded DNA. It is specifically expressed in embryonic stem cells and is involved in the cellular response to DNA damage and protein-DNA covalent cross-linking. HMCES is located in the replication fork, which is the site where DNA replication occurs. The protein encoded by this gene plays a crucial role in maintainin…	GO:0106300 protein-DNA covalent cross-linking repair;GO:0097681 double-strand break repair via alternative nonhomologous end joining;GO:0016446 somatic hypermutation of immunoglobulin genes	Predicted intracellular proteins	Nucleoplasm (Approved)
194	MRPS18A	55168	mitochondrial ribosomal protein S18A	The human gene MRPS18A encodes a mitochondrial ribosomal protein S18A, which is involved in protein synthesis within the mitochondrion. Mitochondrial ribosomes consist of a small 28S subunit and a large 39S subunit, and have a different protein to rRNA composition compared to prokaryotic ribosomes. The MRPS18A protein belongs to the ribosomal protein S18P family and is one of three human mitochon…	GO:0032543 mitochondrial translation;GO:0140053 mitochondrial gene expression;GO:0006412 translation	Predicted intracellular proteins; Ribosomal proteins
195	MAPRE1	22919	microtubule associated protein RP/EB family member 1	MAPRE1 is a gene that encodes a protein that binds to the APC protein, which is often mutated in colorectal cancer. The protein is involved in the regulation of microtubule structures and chromosome stability. It localizes to microtubules, especially the growing ends, in interphase cells and is associated with the centrosomes and spindle microtubules during mitosis. The protein also associates wi…	GO:1902888 protein localization to astral microtubule;GO:1902480 protein localization to mitotic spindle;GO:1902889 protein localization to spindle microtubule	Predicted intracellular proteins	Centrosome;Cytosol (Supported); Additional: Basal body	(M266)PID NCADHERIN PATHWAY	(M5893)HALLMARK MITOTIC SPINDLE
196	PFDN2	5202	prefoldin subunit 2	PFDN2 is a gene that encodes a protein belonging to the prefoldin beta subunit family. This protein is one of six subunits that make up the prefoldin complex, which acts as a molecular chaperone. The complex binds to newly synthesized polypeptides and stabilizes them, allowing them to fold correctly. The prefoldin complex is made up of two alpha and four beta subunits, which form a double beta ba…	GO:1905907 negative regulation of amyloid fibril formation;GO:1905906 regulation of amyloid fibril formation;GO:1902904 negative regulation of supramolecular fiber organization	Predicted intracellular proteins	Mitochondria;Nucleoplasm (Supported); Additional: Cytosol
197	RTN4	57142	reticulon 4	The RTN4 gene belongs to the reticulon family of genes and is associated with the endoplasmic reticulum. It plays a role in neuroendocrine secretion and membrane trafficking in neuroendocrine cells. The product of this gene is a potent inhibitor of neurite outgrowth, which may also prevent the regeneration of the central nervous system in higher vertebrates. Different isoforms of the gene are pro…	GO:0120077 angiogenic sprout fusion;GO:0120078 cell adhesion involved in sprouting angiogenesis;GO:1905578 regulation of ERBB3 signaling pathway	Predicted intracellular proteins	Endoplasmic reticulum (Enhanced)	(M153)PID P75 NTR PATHWAY
198	ATP13A2	23400	ATPase cation transporting 13A2	ATP13A2 is a gene that belongs to the P5 subfamily of ATPases, which are responsible for transporting inorganic cations and other substrates. Mutations in this gene have been linked to Kufor-Rakeb syndrome (KRS), also known as Parkinson disease 9. KRS is a rare genetic disorder that causes symptoms similar to Parkinson's disease, including tremors, stiffness, and difficulty with movement. The ATP…	GO:1903710 spermine transmembrane transport;GO:0000296 spermine transport;GO:0016243 regulation of autophagosome size	Disease related genes; Predicted intracellular proteins; Potential drug targets; Human disease related genes:Congenital disorders of metabolism:Congenital disorders of lipid/glycolipid metabolism; Transporters:Primary Active Transporters; Human disease related genes:Congenital disorders of metabolism:Lysosomal storage diseases; Human disease related genes:Nervous system diseases:Neurodegenerative…
199	PCNA	5111	proliferating cell nuclear antigen	PCNA (proliferating cell nuclear antigen) is a protein found in the nucleus that acts as a cofactor of DNA polymerase delta. It helps increase the processivity of leading strand synthesis during DNA replication. In response to DNA damage, PCNA is ubiquitinated and is involved in the RAD6-dependent DNA repair pathway. There are two transcript variants encoding the same protein for this gene, and p…	GO:1902990 mitotic telomere maintenance via semi-conservative replication;GO:0006272 leading strand elongation;GO:0032075 positive regulation of nuclease activity	Human disease related genes:Nervous system diseases:Neurodegenerative diseases; Predicted intracellular proteins; Cancer-related genes:Candidate cancer biomarkers; Disease related genes	Nucleoplasm (Enhanced)	(M258)PID BARD1 PATHWAY; (M200)PID ERA GENOMIC PATHWAY; (M145)PID P53 DOWNSTREAM PATHWAY	(M5898)HALLMARK DNA REPAIR; (M5925)HALLMARK E2F TARGETS; (M5926)HALLMARK MYC TARGETS V1
200	DNAJC11	55735	DnaJ heat shock protein family (Hsp40) member C11	DNAJC11 is a member of the DnaJ heat shock protein family and is involved in the formation of cristae, which are folds in the inner membrane of mitochondria that increase the surface area for energy production. It is located in both the mitochondrial outer membrane and nuclear speck and is part of the MIB complex. DNAJC11 colocalizes with the MICOS complex and SAM complex, which are involved in m…	GO:0042407 cristae formation;GO:0007007 inner mitochondrial membrane organization;GO:0007006 mitochondrial membrane organization	Predicted intracellular proteins	Mitochondria (Supported)
201	EID2	163126	EP300 interacting inhibitor of differentiation 2	EID2, or EP300 interacting inhibitor of differentiation 2, is a human gene that plays a role in regulating gene expression and signaling pathways. It is involved in negative regulation of transcription and the signaling pathways of transforming growth factor beta receptor and transmembrane receptor protein serine/threonine kinase. EID2 enables SMAD binding activity and is located in the nucleopla…	GO:0007181 transforming growth factor beta receptor complex assembly;GO:0060392 negative regulation of SMAD protein signal transduction;GO:0060390 regulation of SMAD protein signal transduction	Predicted intracellular proteins	Nucleoplasm (Supported)
202	TRMT6	51605	tRNA methyltransferase 6 non-catalytic subunit	TRMT6 is a gene that encodes a protein belonging to the tRNA methyltransferase 6 family. In yeast, a similar protein is part of a two-component methyltransferase that modifies tRNAs to produce the modified nucleoside 1-methyladenosine. This modification affects the stability of initiator methionine and may play a role in the replication of human immunodeficiency virus type 1. Alternative splicing…	GO:0030488 tRNA methylation;GO:0001510 RNA methylation;GO:0006400 tRNA modification	Predicted intracellular proteins	Nucleoplasm (Enhanced); Additional: Cell Junctions
203	TIPIN	54962	TIMELESS interacting protein	TIPIN, or TIMELESS interacting protein, is a gene that encodes a protein that is part of the replisome complex, which supports DNA replication. The protein binds to TIM, which is involved in regulating circadian rhythms, and helps protect cells from DNA damage and stress. The gene has two pseudogenes and two transcript variants that encode different isoforms.	GO:0043111 replication fork arrest;GO:2000104 negative regulation of DNA-templated DNA replication;GO:0033262 regulation of nuclear cell cycle DNA replication	Predicted intracellular proteins		(M46)PID ATR PATHWAY	(M5925)HALLMARK E2F TARGETS
204	NAP1L3	4675	nucleosome assembly protein 1 like 3	NAP1L3 is a gene that belongs to the nucleosome assembly protein family and does not contain any introns. It is closely linked to a group of genes that are responsible for various cognitive disability syndromes that are X-linked. The function of NAP1L3 is not yet fully understood, but it is believed to play a role in the assembly of nucleosomes, which are the basic units of DNA packaging in cells…	GO:0006334 nucleosome assembly;GO:0034728 nucleosome organization;GO:0065004 protein-DNA complex assembly	Predicted intracellular proteins	Vesicles (Uncertain); Additional: Nucleoli;Nucleoplasm
205	ZZZ3	26009	zinc finger ZZ-type containing 3	The human gene ZZZ3, also known as zinc finger ZZ-type containing 3, is predicted to have DNA binding and zinc ion binding activity. It is also believed to be involved in histone H4 acetylation, a process that modifies chromatin structure and regulates gene expression. ZZZ3 is located in both the nucleolus and nucleoplasm, which are regions within the cell nucleus. This information was provided b…	GO:0045995 regulation of embryonic development;GO:0051302 regulation of cell division;GO:0006325 chromatin organization	Predicted intracellular proteins	Nucleoli;Nucleoli rim;Nucleoplasm (Enhanced)
206	RBM3	5935	RNA binding motif protein 3	RBM3 is a gene that belongs to the glycine-rich RNA-binding protein family and encodes a protein with one RNA recognition motif (RRM) domain. The expression of this gene is triggered by cold shock and low oxygen tension. There is a pseudogene of RBM3 on chromosome 1. Several alternatively spliced transcript variants that are predicted to encode different isoforms have been identified, although so…	GO:0048026 positive regulation of mRNA splicing, via spliceosome;GO:0050685 positive regulation of mRNA processing;GO:0033120 positive regulation of RNA splicing	Predicted intracellular proteins	Nucleoplasm (Enhanced)
207	THOC1	9984	THO complex subunit 1	THOC1, also known as THO complex subunit 1, is a gene that encodes a protein called HPR1. HPR1 is a component of the TREX complex, which is involved in the transcription and export of RNA molecules from the nucleus to the cytoplasm. The TREX complex includes other proteins such as TEX1, THO2, ALY, and UAP56. Mutations in THOC1 have been associated with various diseases, including intellectual dis…	GO:0006406 mRNA export from nucleus;GO:0006405 RNA export from nucleus;GO:0051028 mRNA transport	Predicted intracellular proteins	Nuclear speckles (Enhanced)
208	APOBR	55911	apolipoprotein B receptor	APOBR is a gene that encodes for the apolipoprotein B48 receptor, which is a receptor found in macrophages that binds to apolipoprotein B48 in dietary triglyceride-rich lipoproteins. This receptor is important for providing essential lipids, lipid-soluble vitamins, and other nutrients to reticuloendothelial cells. However, if there is an excess of plasma triglycerides, the apolipoprotein B48 rece…	GO:0006641 triglyceride metabolic process;GO:0006639 acylglycerol metabolic process;GO:0006638 neutral lipid metabolic process	Predicted intracellular proteins	Plasma membrane (Supported); Additional: Centrosome
209	CLIC1	1192	chloride intracellular channel 1	CLIC1, or Chloride Intracellular Channel 1, is a protein that belongs to the p64 family of chloride channels. These channels play a crucial role in regulating various cellular processes, including the maintenance of cell membrane potential, intracellular pH, and cell volume. CLIC1 is unique in that it localizes primarily to the cell nucleus and exhibits both nuclear and plasma membrane chloride i…	GO:0070527 platelet aggregation;GO:0034109 homotypic cell-cell adhesion;GO:0051881 regulation of mitochondrial membrane potential	Predicted intracellular proteins; Cancer-related genes:Candidate cancer biomarkers; Transporters:Transporter channels and pores	Cytosol (Supported)
210	DHFR	1719	dihydrofolate reductase	DHFR, or dihydrofolate reductase, is a gene that plays a crucial role in the synthesis of purines, thymidylic acid, and certain amino acids. It converts dihydrofolate into tetrahydrofolate, which is necessary for the de novo synthesis of these compounds. The functional DHFR gene is located on chromosome 5, but there are also multiple intronless processed pseudogenes or DHFR-like genes found on ot…	GO:0031427 response to methotrexate;GO:0046452 dihydrofolate metabolic process;GO:2000121 regulation of removal of superoxide radicals	Disease related genes; Predicted intracellular proteins; FDA approved drug targets:Small molecule drugs; Cancer-related genes:Candidate cancer biomarkers; Enzymes; Human disease related genes:Congenital disorders of metabolism:Congenital disorders of cofactor/vitamin metabolism; ENZYME proteins:Oxidoreductases	Mitochondria (Approved)	(M40)PID E2F PATHWAY	(M5924)HALLMARK MTORC1 SIGNALING
211	BRMS1	25855	BRMS1 transcriptional repressor and anoikis regulator	BRMS1 is a human gene that plays a crucial role in reducing the metastatic potential of breast cancer and melanoma cell lines. It is a transcriptional repressor and anoikis regulator that localizes primarily to the nucleus and is a component of the mSin3a family of histone deacetylase complexes. The protein contains two coiled-coil motifs and several imperfect leucine zipper motifs. Alternative s…	GO:0090312 positive regulation of protein deacetylation;GO:2000210 positive regulation of anoikis;GO:0090311 regulation of protein deacetylation	Predicted intracellular proteins; Cancer-related genes:Candidate cancer biomarkers	Centrosome (Approved)
212	CCND1	595	cyclin D1	The CCND1 gene encodes for the protein cyclin D1, which belongs to the cyclin family and regulates CDK kinases. Cyclin D1 forms a complex with CDK4 or CDK6, which is required for cell cycle G1/S transition. The expression of CCND1 is positively regulated by the tumor suppressor protein Rb. Mutations, amplification, and overexpression of CCND1 are frequently observed in various human cancers, alte…	GO:0000320 re-entry into mitotic cell cycle;GO:0033601 positive regulation of mammary gland epithelial cell proliferation;GO:0033197 response to vitamin E	Human disease related genes:Congenital malformations:Other congenital malformations; Transporters:Transporter channels and pores; Predicted intracellular proteins; Human disease related genes:Cancers:Cancers of the breast and female genital organs; FDA approved drug targets:Small molecule drugs; Human disease related genes:Cancers:Cancers of the digestive system; Cancer-related genes:Mutated canc…	Nucleoplasm (Supported)	(M209)PID P38 GAMMA DELTA PATHWAY; (M3686)SA REG CASCADE OF CYCLIN EXPR; (M1529)SA G1 AND S PHASES	(M5903)HALLMARK NOTCH SIGNALING; (M5908)HALLMARK ANDROGEN RESPONSE; (M5902)HALLMARK APOPTOSIS
213	CLTB	1212	clathrin light chain B	CLTB is a human gene that encodes one of two clathrin light chain proteins. Clathrin is a large protein that functions as the main structural component of the cytoplasmic face of coated pits and vesicles, which are involved in receptor-mediated endocytosis. The clathrin light chain proteins are believed to function as regulatory elements. Alternative splicing of the CLTB gene results in multiple …	GO:0072583 clathrin-dependent endocytosis;GO:0048488 synaptic vesicle endocytosis;GO:0140238 presynaptic endocytosis	Predicted intracellular proteins; Transporters:Accessory Factors Involved in Transport	Vesicles (Supported); Additional: Cytosol;Plasma membrane	(M243)PID ARF 3PATHWAY	(M5941)HALLMARK UV RESPONSE UP
214	TMEM175	84286	transmembrane protein 175	TMEM175 is a human gene that encodes for a transmembrane protein involved in potassium ion transport. It enables potassium ion leak channel activity and is located in the endosome and lysosome. TMEM175 is an integral component of the endosome and lysosomal membrane. This gene plays a crucial role in maintaining the balance of potassium ions within cells, which is essential for proper cellular fun…	GO:0035752 lysosomal lumen pH elevation;GO:0051454 intracellular pH elevation;GO:0090385 phagosome-lysosome fusion	Potential drug targets; Transporters:Transporter channels and pores; Disease related genes	Nuclear membrane;Nucleoplasm (Approved)
215	EGR1	1958	early growth response 1	EGR1, or early growth response 1, is a gene that encodes a nuclear protein belonging to the EGR family of C2H2-type zinc-finger proteins. It acts as a transcriptional regulator, activating target genes that are necessary for differentiation and mitogenesis. Research suggests that EGR1 may function as a cancer suppressor gene.	GO:0072303 positive regulation of glomerular metanephric mesangial cell proliferation;GO:0071505 response to mycophenolic acid;GO:0071506 cellular response to mycophenolic acid	Predicted intracellular proteins; Cancer-related genes:Candidate cancer biomarkers; Transcription factors:Zinc-coordinating DNA-binding domains	Nucleoplasm (Enhanced)	(M11)PID PRL SIGNALING EVENTS PATHWAY; (M270)PID MAPK TRK PATHWAY; (M271)PID PI3K PLC TRK PATHWAY	(M5890)HALLMARK TNFA SIGNALING VIA NFKB
216	ZNF747	65988	zinc finger protein 747	ZNF747 is a human gene that encodes for a protein called zinc finger protein 747. This protein is predicted to have metal ion binding activity and to be involved in regulating transcription, which is the process by which genetic information is used to create proteins. Zinc finger proteins are a type of protein that can bind to DNA and regulate gene expression. The function of ZNF747 is not fully …	GO:0006355 regulation of DNA-templated transcription;GO:2001141 regulation of RNA biosynthetic process;GO:0051252 regulation of RNA metabolic process	Predicted intracellular proteins	Centrosome;Cytosol (Approved)
217	ATP6V1H	51606	ATPase H+ transporting V1 subunit H	ATP6V1H is a gene that encodes a regulatory subunit of vacuolar ATPase (V-ATPase), an enzyme that acidifies intracellular organelles. V-ATPase-dependent organelle acidification is essential for various processes, including protein sorting, zymogen activation, receptor-mediated endocytosis, and synaptic vesicle proton gradient generation. The encoded protein is required for catalysis of ATP but no…	GO:0061795 Golgi lumen acidification;GO:0048388 endosomal lumen acidification;GO:0007042 lysosomal lumen acidification	Predicted intracellular proteins; Transporters:Primary Active Transporters	Actin filaments;Cytosol (Supported); Additional: Plasma membrane		(M5910)HALLMARK PROTEIN SECRETION; (M5936)HALLMARK OXIDATIVE PHOSPHORYLATION
218	UBTF	7343	upstream binding transcription factor	The UBTF gene encodes a protein that belongs to the HMG-box DNA-binding protein family. This protein is crucial in the transcription of ribosomal RNA as it is a key component of the pre-initiation complex, which recruits RNA polymerase I to rDNA promoter regions. The protein may also play important roles in chromatin remodeling and pre-rRNA processing, and its activity is regulated by phosphoryla…	GO:0001188 RNA polymerase I preinitiation complex assembly;GO:0006361 transcription initiation at RNA polymerase I promoter;GO:0006360 transcription by RNA polymerase I	Human disease related genes:Nervous system diseases:Neurodegenerative diseases; Predicted intracellular proteins; Transcription factors:Other all-alpha-helical DNA-binding domains; Disease related genes	Nucleoli fibrillar center (Enhanced)	(M279)PID RB 1PATHWAY; (M66)PID MYC ACTIV PATHWAY
219	BRCC3	79184	BRCA1/BRCA2-containing complex subunit 3	BRCC3 is a gene that encodes a subunit of the BRCA1-BRCA2-containing complex, which is responsible for the stable accumulation of BRCA1 at DNA break sites. This complex plays a role in the DNA damage response and is an E3 ubiquitin ligase. The component encoded by BRCC3 can specifically cleave Lys 63-linked polyubiquitin chains and regulates the abundance of these chains in chromatin. The loss of…	GO:0044546 NLRP3 inflammasome complex assembly;GO:2000001 regulation of DNA damage checkpoint;GO:0140861 DNA repair-dependent chromatin remodeling	Disease related genes; Predicted intracellular proteins; Potential drug targets; Enzymes; Peptidases:Metallopeptidases	Nucleoplasm (Supported)
220	CCT6A	908	chaperonin containing TCP1 subunit 6A	CCT6A is a gene that encodes a molecular chaperone, which is a member of the chaperonin containing TCP1 complex (CCT). The CCT complex consists of two stacked rings, each containing eight different proteins, and is responsible for folding various proteins, including actin and tubulin, in an ATP-dependent manner. The protein encoded by CCT6A is involved in this process and is a subunit of the CCT …	GO:1904851 positive regulation of establishment of protein localization to telomere;GO:0070203 regulation of establishment of protein localization to telomere;GO:1904816 positive regulation of protein localization to chromosome, telomeric region	Predicted intracellular proteins	Cytosol (Approved)		(M5924)HALLMARK MTORC1 SIGNALING
221	SKA3	221150	spindle and kinetochore associated complex subunit 3	The SKA3 gene encodes a protein that is part of the spindle and kinetochore-associated protein complex. This complex is responsible for regulating the attachment of microtubules to kinetochores during mitosis, which is essential for proper chromosome segregation and cell division. The protein encoded by SKA3 localizes to the outer kinetochore and is involved in these processes. Alternative splici…	GO:0051296 establishment of meiotic spindle orientation;GO:0090233 negative regulation of spindle checkpoint;GO:0140499 negative regulation of mitotic spindle assembly checkpoint signaling	Predicted intracellular proteins	Centrosome;Mitotic spindle (Uncertain); Additional: Cytosol
222	CASP3	836	caspase 3	CASP3, also known as caspase 3, is a gene that encodes a protein called a cysteine-aspartic acid protease. This protein plays a crucial role in the process of cell apoptosis, or programmed cell death. It is responsible for cleaving and inactivating poly(ADP-ribose) polymerase, as well as activating sterol regulatory element binding proteins and other caspases. The protein itself is processed by o…	GO:0008627 intrinsic apoptotic signaling pathway in response to osmotic stress;GO:0061713 anterior neural tube closure;GO:0034349 glial cell apoptotic process	Peptidases:Cysteine-type peptidases; Predicted intracellular proteins; FDA approved drug targets:Small molecule drugs; Cancer-related genes:Candidate cancer biomarkers; Enzymes; ENZYME proteins:Hydrolases	Mitochondria (Approved); Additional: Nucleoplasm	(M5060)SA FAS SIGNALING; (M7997)SA CASPASE CASCADE; (M240)PID SYNDECAN 2 PATHWAY	(M5941)HALLMARK UV RESPONSE UP; (M5902)HALLMARK APOPTOSIS; (M5947)HALLMARK IL2 STAT5 SIGNALING
223	LRFN4	78999	leucine rich repeat and fibronectin type III domain containing 4	LRFN4 is a human gene that is predicted to play a role in regulating the assembly of postsynaptic and presynaptic densities, as well as synaptic membrane adhesion. It is also predicted to be located in the plasma membrane and active in GABA-ergic and glutamatergic synapses. LRFN4 is believed to be an integral component of the postsynaptic density membrane.	GO:0099151 regulation of postsynaptic density assembly;GO:0099150 regulation of postsynaptic specialization assembly;GO:1904889 regulation of excitatory synapse assembly	Predicted intracellular proteins
224	NUP155	9631	nucleoporin 155	NUP155 is a gene that encodes for a protein called nucleoporin 155, which is involved in the assembly and functioning of the nuclear pore complex (NPC). The NPC regulates the movement of macromolecules across the nuclear envelope (NE). NUP155 plays a role in the fusion of NE vesicles and formation of the double membrane NE. It may also be involved in cardiac physiology and may be associated with …	GO:0036228 protein localization to nuclear inner membrane;GO:0000972 transcription-dependent tethering of RNA polymerase II gene DNA at nuclear periphery;GO:0090435 protein localization to nuclear envelope	Human disease related genes:Cardiovascular diseases:Cardiac diseases; Transporters:Transporter channels and pores; Predicted intracellular proteins; Potential drug targets; Disease related genes	Nuclear membrane (Enhanced)
225	TMPO	7112	thymopoietin	TMPO is a human gene that encodes several distinct isoforms of LEM domain containing proteins through alternative splicing. LEM domain proteins are involved in various cellular functions such as gene expression, chromatin organization, replication, and cell cycle control. The alpha isoform of TMPO is widely distributed in the nucleus and contains a lamin binding domain, while the beta and gamma i…		Predicted intracellular proteins; Human disease related genes:Cardiovascular diseases:Cardiac diseases	Nuclear membrane (Enhanced)		(M5901)HALLMARK G2M CHECKPOINT; (M5925)HALLMARK E2F TARGETS
226	SPHK1	8877	sphingosine kinase 1	SPHK1, or sphingosine kinase 1, is a gene that encodes a protein responsible for catalyzing the phosphorylation of sphingosine to form sphingosine-1-phosphate (S1P). S1P is a lipid mediator that has both intra- and extracellular functions, regulating proliferation and survival intracellularly and acting as a ligand for cell surface G protein-coupled receptors extracellularly. SPHK1 and S1P play a…	GO:0046521 sphingoid catabolic process;GO:1905364 regulation of endosomal vesicle fusion;GO:1900060 negative regulation of ceramide biosynthetic process	ENZYME proteins:Transferases; Predicted intracellular proteins; Enzymes	Plasma membrane;Vesicles (Supported); Additional: Primary cilium;Primary cilium transition zone	(M103)PID S1P S1P1 PATHWAY; (M155)PID S1P META PATHWAY; (M53)PID INTEGRIN3 PATHWAY	(M5890)HALLMARK TNFA SIGNALING VIA NFKB; (M5909)HALLMARK MYOGENESIS; (M5932)HALLMARK INFLAMMATORY RESPONSE
227	FFAR2	2867	free fatty acid receptor 2	FFAR2 is a gene that encodes a receptor for short chain free fatty acids. It belongs to the GP40 family of G protein-coupled receptors and is located on chromosome 19. The protein encoded by this gene is involved in regulating lipid plasma levels and may also play a role in the inflammatory response.	GO:0002877 regulation of acute inflammatory response to non-antigenic stimulus;GO:0002879 positive regulation of acute inflammatory response to non-antigenic stimulus;GO:0002232 leukocyte chemotaxis involved in inflammatory response	G-protein coupled receptors:GPCRs excl olfactory receptors			(M5932)HALLMARK INFLAMMATORY RESPONSE
228	BTC	685	betacellulin	The human gene BTC encodes a protein called betacellulin, which belongs to the epidermal growth factor (EGF) family. Alternative splicing of the gene results in multiple transcript variants, one of which generates a preproprotein that is processed to produce the secreted growth factor. Betacellulin can exist in both secreted and membrane-anchored forms, and it binds to various EGF receptors. The …	GO:0038138 ERBB4-ERBB4 signaling pathway;GO:0038134 ERBB2-EGFR signaling pathway;GO:0038130 ERBB4 signaling pathway	Predicted intracellular proteins; Predicted secreted proteins		(M201)PID ERBB NETWORK PATHWAY; (M13)PID ERBB4 PATHWAY; (M5883)NABA SECRETED FACTORS	(M5953)HALLMARK KRAS SIGNALING UP
229	RAB31	11031	RAB31, member RAS oncogene family	RAB31 is a small GTP-binding protein that belongs to the RAS oncogene family. It plays a crucial role in the targeting of vesicles and granules. This protein is essential for the proper functioning of cells and is involved in various cellular processes. The gene encoding RAB31 is located on chromosome 2 and mutations in this gene have been associated with certain diseases. Understanding the funct…	GO:0060100 positive regulation of phagocytosis, engulfment;GO:1905155 positive regulation of membrane invagination;GO:0060099 regulation of phagocytosis, engulfment	Predicted intracellular proteins	Golgi apparatus;Vesicles (Supported)		(M5896)HALLMARK TGF BETA SIGNALING; (M5906)HALLMARK ESTROGEN RESPONSE EARLY; (M5907)HALLMARK ESTROGEN RESPONSE LATE
230	CEP126	57562	centrosomal protein 126	CEP126 is a human gene that encodes for a protein called centrosomal protein 126. This protein is involved in various cellular processes such as cilium assembly, cytoplasmic microtubule organization, and mitotic spindle organization. It is primarily located in the centrosome, which is a cellular organelle that plays a crucial role in cell division and organization of the cytoskeleton. CEP126 is a…	GO:1905515 non-motile cilium assembly;GO:0031122 cytoplasmic microtubule organization;GO:0007052 mitotic spindle organization	Predicted intracellular proteins
231	B3GALT5	10317	beta-1,3-galactosyltransferase 5	B3GALT5 is a gene that encodes a membrane-bound glycoprotein that may synthesize type 1 Lewis antigens. These antigens are found at elevated levels in gastrointestinal and pancreatic cancers. The gene has multiple alternate promoters, resulting in alternatively spliced transcript variants.	GO:0009312 oligosaccharide biosynthetic process;GO:0009311 oligosaccharide metabolic process;GO:0006493 protein O-linked glycosylation	Predicted intracellular proteins
232	LFNG	3955	LFNG O-fucosylpeptide 3-beta-N-acetylglucosaminyltransferase	LFNG is a gene that belongs to the glycosyltransferase 31 gene family and encodes a glycosyltransferase enzyme that plays a role in the Notch signaling pathway during embryonic development. Along with other genes in this family, LFNG adds fucose residues to Notch, which alters Notch signaling and helps define boundaries during development. LFNG is predicted to be a Golgi membrane protein, but it …	GO:1902366 regulation of Notch signaling pathway involved in somitogenesis;GO:1902367 negative regulation of Notch signaling pathway involved in somitogenesis;GO:0007386 compartment pattern specification	ENZYME proteins:Transferases; Potential drug targets; Predicted intracellular proteins; Enzymes; Human disease related genes:Congenital malformations:Congenital malformations of the musculoskeletal system; Disease related genes	Golgi apparatus (Approved); Additional: Nuclear membrane		(M5903)HALLMARK NOTCH SIGNALING; (M5956)HALLMARK KRAS SIGNALING DN
233	FAXC	84553	failed axon connections homolog, metaxin like GST domain containing	FAXC, or failed axon connections homolog, metaxin like GST domain containing, is a human gene that is predicted to be an integral component of the membrane and active in the cytoplasm. The function of this gene is not yet fully understood, but it is believed to play a role in axon guidance and neuronal development. FAXC contains a GST domain, which is commonly found in proteins involved in detoxi…		Predicted intracellular proteins	Nucleoplasm (Approved)
234	REC8	9985	REC8 meiotic recombination protein	REC8 is a gene that encodes a protein belonging to the kleisin family of SMC protein partners. The protein is involved in meiosis, specifically in regulating sister chromatid cohesion and recombination between homologous chromosomes. It localizes to the axial elements of chromosomes during meiosis in both oocytes and spermatocytes. Multiple variants of the gene have been found, but they all encod…	GO:0051177 meiotic sister chromatid cohesion;GO:0072520 seminiferous tubule development;GO:0007130 synaptonemal complex assembly	Predicted intracellular proteins	Nucleoplasm (Approved)
235	CTDSP1	58190	CTD small phosphatase 1	CTDSP1 is a gene that belongs to the SCP family of nuclear phosphatases. These proteins are involved in regulating transcription by dephosphorylating phosphoserine 5 within tandem heptapeptide repeats of the C-terminal domain of RNA polymerase II. CTDSP1 plays a role in silencing neuronal genes in non-neuronal cells and may also inhibit osteoblast differentiation. The gene has multiple isoforms d…	GO:2000134 negative regulation of G1/S transition of mitotic cell cycle;GO:0045665 negative regulation of neuron differentiation;GO:1902807 negative regulation of cell cycle G1/S phase transition	Enzymes; Predicted intracellular proteins; ENZYME proteins:Hydrolases	Nucleoplasm (Supported)	(M228)PID SMAD2 3PATHWAY; (M181)PID BMP PATHWAY; (M58)PID AR PATHWAY
236	RIBC2	26150	RIB43A domain with coiled-coils 2	RIBC2 is a human gene that encodes for a protein with a RIB43A domain and coiled-coils 2. The gene is located in the nucleus.	GO:0030317 flagellated sperm motility;GO:0097722 sperm motility;GO:0060294 cilium movement involved in cell motility	Predicted intracellular proteins	Connecting piece;End piece;Mid piece;Principal piece (Approved); Additional: Calyx;Perinuclear theca		(M5956)HALLMARK KRAS SIGNALING DN
237	TIGD4	201798	tigger transposable element derived 4	TIGD4 is a human gene that belongs to the tigger subfamily of the pogo superfamily of DNA-mediated transposons. These proteins are related to DNA transposons found in fungi and nematodes, and more distantly to the Tc1 and mariner transposases. TIGD4 is also very similar to the major mammalian centromere protein B. However, the exact function of this gene is not known.		Predicted intracellular proteins	Cytosol (Approved); Additional: Nucleoplasm
238	KCNAB3	9196	potassium voltage-gated channel subfamily A regulatory beta subunit 3	KCNAB3 is a gene that encodes a protein belonging to the potassium channel, voltage-gated, shaker-related subfamily. This protein is a beta subunit that associates with functional Kv-alpha subunits to form a heterodimer. It regulates the activity of the alpha subunit by forming a heterodimer with the potassium voltage-gated channel, shaker-related subfamily, member 5 gene product. The encoded pro…	GO:1901379 regulation of potassium ion transmembrane transport;GO:0043266 regulation of potassium ion transport;GO:0071805 potassium ion transmembrane transport	Predicted intracellular proteins	Mitochondria (Approved)
239	LOXL3	84695	lysyl oxidase like 3	LOXL3 is a gene that encodes for a lysyl oxidase, which is believed to function as an amine oxidase and play a role in the formation of crosslinks in collagens and elastin. In mice, deletion of the related gene causes neonatal mortality with cleft palate, spine deformity, and defects in collagen organization. A mutation in this gene has also been found in a family with Stickler syndrome.	GO:1905590 fibronectin fibril organization;GO:0018057 peptidyl-lysine oxidation;GO:0018158 protein oxidation	Disease related genes; Predicted intracellular proteins; Potential drug targets; Predicted secreted proteins; Enzymes; ENZYME proteins:Oxidoreductases		(M3468)NABA ECM REGULATORS; (M5885)NABA MATRISOME ASSOCIATED; (M5889)NABA MATRISOME
240	MTARC1	64757	mitochondrial amidoxime reducing component 1	MTARC1, or mitochondrial amidoxime reducing component 1, is a gene that encodes a protein involved in various biological processes related to nitrogen metabolism. The protein has the ability to bind molybdenum ions and molybdopterin cofactors, as well as act as an oxidoreductase for nitrogenous compounds. It contributes to the production of nitric oxide and is involved in cellular detoxification …	GO:0042126 nitrate metabolic process;GO:0051410 detoxification of nitrogen compound;GO:0070458 cellular detoxification of nitrogen compound	Predicted intracellular proteins	Mitochondria (Supported)
241	DNAJB14	79982	DnaJ heat shock protein family (Hsp40) member B14	DNAJB14 is a member of the DnaJ heat shock protein family (Hsp40) that plays a crucial role in enabling Hsp70 protein binding activity. It is involved in the assembly of cellular protein-containing complexes and chaperone cofactor-dependent protein refolding. DNAJB14 is located in the endoplasmic reticulum, which is responsible for protein synthesis, folding, and transport. The protein's function…	GO:0071218 cellular response to misfolded protein;GO:0051788 response to misfolded protein;GO:0035967 cellular response to topologically incorrect protein	Predicted intracellular proteins; Transporters:Transporter channels and pores
242	IFNAR1	3454	interferon alpha and beta receptor subunit 1	IFNAR1 is a gene that encodes a protein that is a subunit of the receptor for interferons alpha and beta. This protein is a type I membrane protein that belongs to the type II cytokine receptor family. When the receptor is activated by binding to interferons alpha and beta, it stimulates Janus protein kinases, which then phosphorylate several proteins, including STAT1 and STAT2. The protein funct…	GO:0035457 cellular response to interferon-alpha;GO:1901857 positive regulation of cellular respiration;GO:0035455 response to interferon-alpha	Transporters:Accessory Factors Involved in Transport; Predicted intracellular proteins; FDA approved drug targets:Biotech drugs; Cancer-related genes:Candidate cancer biomarkers; Disease related genes		(M272)PID CD8 TCR DOWNSTREAM PATHWAY	(M5897)HALLMARK IL6 JAK STAT3 SIGNALING; (M5932)HALLMARK INFLAMMATORY RESPONSE
243	RAB36	9609	RAB36, member RAS oncogene family	RAB36 is a human gene that belongs to the RAS oncogene family. It is predicted to have GTP binding and GTPase activity and to be involved in protein transport. The gene is also predicted to be located in the Golgi membrane. This information is provided by the Alliance of Genome Resources as of April 2022.	GO:0015031 protein transport;GO:0016192 vesicle-mediated transport;GO:0045184 establishment of protein localization	Predicted intracellular proteins	Vesicles (Uncertain)
244	MYSM1	114803	Myb like, SWIRM and MPN domains 1	MYSM1 is a human gene that encodes a protein with Myb-like, SWIRM, and MPN domains. The protein is involved in various processes, including chromatin remodeling, histone modification, and transcriptional regulation. It has histone binding, peptidase, and transcription coactivator activities. MYSM1 is located in the nucleolus and nucleoplasm and is part of a protein-containing complex. It has been…	GO:0051797 regulation of hair follicle development;GO:0042634 regulation of hair cycle;GO:0043473 pigmentation	Disease related genes; Human disease related genes:Cardiovascular diseases:Hematologic diseases; Potential drug targets; Predicted intracellular proteins; Enzymes; Peptidases:Metallopeptidases	Nucleoplasm (Supported); Additional: Nucleoli
245	ZNF41	7592	zinc finger protein 41	ZNF41 is a human gene that encodes a protein containing KRAB-A and KRAB-B domains, multiple zinc finger DNA binding motifs, and finger linking regions characteristic of the Kruppel family. It was initially thought to be associated with X-linked cognitive disability, but a later study has questioned this finding.	GO:0006355 regulation of DNA-templated transcription;GO:2001141 regulation of RNA biosynthetic process;GO:0051252 regulation of RNA metabolic process	Predicted intracellular proteins; Transcription factors:Zinc-coordinating DNA-binding domains; Disease related genes	Nucleoplasm (Approved)
246	ACAD9	28976	acyl-CoA dehydrogenase family member 9	ACAD9 is a gene that belongs to the acyl-CoA dehydrogenase family, which encodes proteins that are responsible for the first step in the breakdown of fatty acids in the mitochondria. ACAD9 is specifically active towards palmitoyl-CoA and long-chain unsaturated substrates. Mutations in this gene can cause a deficiency in acyl-CoA dehydrogenase family member type 9, which can lead to a range of sym…	GO:0051791 medium-chain fatty acid metabolic process;GO:0010257 NADH dehydrogenase complex assembly;GO:0032981 mitochondrial respiratory chain complex I assembly	Predicted intracellular proteins; Human disease related genes:Congenital disorders of metabolism:Congenital disorders of lipid/glycolipid metabolism; Human disease related genes:Congenital disorders of metabolism:Mitochondrial diseases; Disease related genes	Mitochondria (Enhanced)
247	PPP2R5E	5529	protein phosphatase 2 regulatory subunit B'epsilon	PPP2R5E is a gene that encodes a regulatory subunit of protein phosphatase 2A, which is involved in controlling cell growth and division. This gene belongs to the B56 subfamily of regulatory subunits and produces multiple isoforms through alternative splicing. The B regulatory subunit is thought to modulate substrate selectivity and catalytic activity of the phosphatase enzyme. The epsilon isofor…	GO:0007165 signal transduction;GO:0023052 signaling;GO:0007154 cell communication	Predicted intracellular proteins	Cytosol (Supported); Additional: Mid piece;Principal piece
248	TP53BP1	7158	tumor protein p53 binding protein 1	TP53BP1 is a gene that encodes a protein involved in the DNA double-strand break repair pathway choice. It promotes non-homologous end joining (NHEJ) pathways and limits homologous recombination. The protein plays multiple roles in the DNA damage response, including promoting checkpoint signaling, acting as a scaffold for recruitment of DNA damage response proteins, and promoting NHEJ pathways by…	GO:0110027 negative regulation of DNA strand resection involved in replication fork processing;GO:0110026 regulation of DNA strand resection involved in replication fork processing;GO:1902255 positive regulation of intrinsic apoptotic signaling pathway by p53 class mediator	Cancer-related genes:Mutated cancer genes; Cancer-related genes:Mutational cancer driver genes; Predicted intracellular proteins; Disease related genes	Nuclear bodies (Enhanced); Additional: Nucleoplasm	(M84)PID ATM PATHWAY
249	SLC22A15	55356	solute carrier family 22 member 15	SLC22A15 is a human gene that belongs to the solute carrier family 22 member 15. This gene encodes for a protein that acts as an organic ion transporter, facilitating the transport of various important compounds such as pharmaceuticals, toxins, hormones, neurotransmitters, and cellular metabolites. These transporters are also known as amphiphilic solute facilitators (ASFs). The function of SLC22A…	GO:0015838 amino-acid betaine transport;GO:0015697 quaternary ammonium group transport;GO:0072337 modified amino acid transport	Transporters:Electrochemical Potential-driven transporters
250	THNSL1	79896	threonine synthase like 1	Threonine synthase-like 1 (THNSL1) is a gene that encodes a protein involved in the biosynthesis of the amino acid threonine. THNSL1 is highly expressed in the liver and kidney, and its expression is regulated by dietary threonine levels. The protein encoded by THNSL1 is structurally similar to threonine synthase, but it lacks the enzymatic activity of the latter. Instead, THNSL1 may play a role …		Predicted intracellular proteins	Cytosol;Nuclear bodies (Approved); Additional: Mitochondria
251	SLC26A4	5172	solute carrier family 26 member 4	SLC26A4 is a gene that is associated with Pendred syndrome, which is the most common form of syndromic deafness. This gene is highly similar to the SLC26A3 gene and is located 3' of it. The protein encoded by SLC26A4 has homology to sulfate transporters. Mutations in this gene are inherited in an autosomal-recessive manner.	GO:0015705 iodide transport;GO:0019532 oxalate transport;GO:1902358 sulfate transmembrane transport	Transporters:Electrochemical Potential-driven transporters; Potential drug targets; Human disease related genes:Endocrine and metabolic diseases:Thyroid gland diseases; Human disease related genes:Nervous system diseases:Ear disease; Disease related genes
252	SYNE1	23345	spectrin repeat containing nuclear envelope protein 1	SYNE1 is a gene that encodes a protein containing spectrin repeats and is expressed in skeletal and smooth muscle, as well as peripheral blood lymphocytes. The protein localizes to the nuclear membrane. Mutations in SYNE1 have been linked to autosomal recessive spinocerebellar ataxia 8, also known as autosomal recessive cerebellar ataxia type 1 or recessive ataxia of Beauce. Different isoforms of…	GO:0043578 nuclear matrix organization;GO:0090292 nuclear matrix anchoring at nuclear membrane;GO:0051457 maintenance of protein location in nucleus	Human disease related genes:Musculoskeletal diseases:Muscular diseases; Predicted intracellular proteins; Human disease related genes:Nervous system diseases:Neurodegenerative diseases; Cancer-related genes:Mutational cancer driver genes; Human disease related genes:Congenital malformations:Congenital malformations of the musculoskeletal system; Disease related genes	Nuclear membrane;Nucleoplasm (Supported)		(M5942)HALLMARK UV RESPONSE DN
253	CCZ1B	221960	CCZ1 homolog B, vacuolar protein trafficking and biogenesis associated	CCZ1B is a human gene that encodes a protein called CCZ1 homolog B, which is involved in the trafficking and biogenesis of proteins within cells. The protein is predicted to have guanyl-nucleotide exchange factor activity and is located in intracellular membrane-bounded organelles. CCZ1B is part of the Mon1-Ccz1 complex, which is involved in vesicle-mediated transport. The function of CCZ1B is no…	GO:0016192 vesicle-mediated transport;GO:0006810 transport;GO:0051234 establishment of localization	Predicted intracellular proteins	Vesicles (Enhanced)
254	CSTF2	1478	cleavage stimulation factor subunit 2	The human gene CSTF2 encodes a nuclear protein that belongs to the cleavage stimulation factor (CSTF) complex. This protein contains an RNA recognition motif (RRM) domain and is involved in the cleavage and polyadenylation of pre-mRNAs at the 3' end. It specifically binds to GU-rich elements within the 3'-untranslated region of mRNAs. The CSTF complex plays a crucial role in regulating gene expre…	GO:0031124 mRNA 3'-end processing;GO:1990090 cellular response to nerve growth factor stimulus;GO:1990089 response to nerve growth factor	Predicted intracellular proteins	Nucleoplasm (Enhanced); Additional: Nuclear bodies		(M5926)HALLMARK MYC TARGETS V1
255	JADE2	23338	jade family PHD finger 2	JADE2 is a human gene that is part of the jade family PHD finger 2. It is predicted to have ubiquitin protein ligase activity and is involved in histone acetylation. JADE2 is located in the nucleoplasm and is part of a histone acetyltransferase complex. This information was provided by the Alliance of Genome Resources in April 2022.	GO:2000278 regulation of DNA biosynthetic process;GO:0006275 regulation of DNA replication;GO:0001558 regulation of cell growth	ENZYME proteins:Transferases; Predicted intracellular proteins; Enzymes	Nucleoplasm (Enhanced)
256	PSMB10	5699	proteasome 20S subunit beta 10	PSMB10 is a gene that encodes a subunit of the proteasome, a protein complex that breaks down peptides in a non-lysosomal pathway. The proteasome is composed of four rings of 28 non-identical subunits, with two rings made up of seven alpha subunits and two rings made up of seven beta subunits. PSMB10 is a member of the proteasome B-type family, also known as the T1B family, and is a 20S core beta…	GO:0042098 T cell proliferation;GO:0046651 lymphocyte proliferation;GO:0032943 mononuclear cell proliferation	Predicted intracellular proteins; FDA approved drug targets:Small molecule drugs; Peptidases:Threonine-type peptidases; Enzymes; Human disease related genes:Immune system diseases:Other immune system diseases; ENZYME proteins:Hydrolases; Disease related genes	Cytosol;Vesicles (Approved)		(M5913)HALLMARK INTERFERON GAMMA RESPONSE; (M5934)HALLMARK XENOBIOTIC METABOLISM; (M5950)HALLMARK ALLOGRAFT REJECTION
257	SYT16	83851	synaptotagmin 16	SYT16, also known as synaptotagmin 16, is a human gene that is predicted to have identical protein binding activity and phospholipid binding activity. It is also predicted to be involved in exocytosis, which is the process by which cells release substances outside of the cell. Additionally, SYT16 is predicted to be an integral component of the cell membrane. This information is provided by the Al…		Predicted intracellular proteins	Cytosol (Approved)
258	CACFD1	11094	calcium channel flower domain containing 1	CACFD1 is a human gene that is predicted to be involved in vesicle-mediated transport and to be an integral component of the membrane. The gene encodes a protein that contains a calcium channel flower domain. However, the exact function of this protein is not yet fully understood.	GO:0016192 vesicle-mediated transport;GO:0006810 transport;GO:0051234 establishment of localization	Transporters:Transporter channels and pores	Nucleoplasm (Approved)
259	CLBA1	122616	clathrin binding box of aftiphilin containing 1	CLBA1 is a human gene that is predicted to have clathrin binding activity and be involved in intracellular transport. It is also predicted to be part of the AP-1 adaptor complex and active in the trans-Golgi network membrane. The gene's function is not yet fully understood, but it may play a role in the regulation of protein trafficking within cells. Further research is needed to fully elucidate …	GO:0046907 intracellular transport;GO:0051649 establishment of localization in cell;GO:0051641 cellular localization	Predicted intracellular proteins	Vesicles (Approved); Additional: Cytosol;Nucleoplasm
260	GRAMD2A	196996	GRAM domain containing 2A	GRAM domain containing 2A (GRAMD2A) is a human gene that encodes a protein involved in binding to phosphatidylinositol-4,5-bisphosphate and regulating store-operated calcium entry. It is located in the organelle membrane contact site and is an extrinsic component of the cytoplasmic side of the plasma membrane and an intrinsic component of the endoplasmic reticulum membrane. The gene's function is…	GO:0061817 endoplasmic reticulum-plasma membrane tethering;GO:0051643 endoplasmic reticulum localization;GO:2001256 regulation of store-operated calcium entry	Predicted intracellular proteins	Nuclear speckles;Nucleoli (Approved); Additional: Cytosol
261	CHMP1A	5119	charged multivesicular body protein 1A	CHMP1A is a gene that belongs to the CHMP/Chmp family of proteins. These proteins are involved in sorting proteins to the interiors of lysosomes, which are organelles responsible for breaking down and recycling cellular waste. Initially, it was thought that the protein encoded by CHMP1A was a metallopeptidase, but recent updates have corrected this assumption to reflect its true biological functi…	GO:1904896 ESCRT complex disassembly;GO:1904903 ESCRT III complex disassembly;GO:0051469 vesicle fusion with vacuole	Predicted intracellular proteins; Human disease related genes:Congenital malformations:Congenital malformations of the nervous system; Disease related genes	Centrosome;Cytosol;Nucleoplasm (Supported)		(M5901)HALLMARK G2M CHECKPOINT
262	MICAL1	64780	microtubule associated monooxygenase, calponin and LIM domain containing 1	MICAL1 is a human gene that encodes an enzyme responsible for oxidizing methionine residues on actin, which leads to the depolymerization of actin filaments. This gene also interacts with and regulates signaling by NEDD9/CAS-L. Alternative splicing of this gene results in multiple transcript variants.	GO:0019417 sulfur oxidation;GO:0030042 actin filament depolymerization;GO:0051261 protein depolymerization	Predicted intracellular proteins; Enzymes; ENZYME proteins:Oxidoreductases	Cytosol;Nucleoplasm;Primary cilium (Approved); Additional: Basal body;Plasma membrane
263	CKLF-CMTM1	100529251	CKLF-CMTM1 readthrough	CKLF-CMTM1 readthrough is a naturally occurring transcriptional event that occurs between the CKLF and CMTM1 genes on chromosome 16. This results in the production of a fusion protein that shares sequence identity with both individual gene products. The function of this fusion protein is not yet fully understood.
264	FGF7	2252	fibroblast growth factor 7	FGF7 is a gene that belongs to the fibroblast growth factor family. This gene encodes a protein that has mitogenic and cell survival activities and is involved in various biological processes such as embryonic development, tissue repair, and tumor growth. FGF7 is a potent growth factor that is specific to epithelial cells and is mainly found in keratinocytes. Studies on mouse and rat homologs of …	GO:0061033 secretion by lung epithelial cell involved in lung growth;GO:0060665 regulation of branching involved in salivary gland morphogenesis by mesenchymal-epithelial signaling;GO:0060437 lung growth	RAS pathway related proteins; Predicted intracellular proteins; Cancer-related genes:Candidate cancer biomarkers; Predicted secreted proteins	Nucleoli;Nucleoplasm (Approved)	(M5883)NABA SECRETED FACTORS; (M5885)NABA MATRISOME ASSOCIATED; (M5889)NABA MATRISOME
265	DNAH10	196385	dynein axonemal heavy chain 10	DNAH10 is a gene that encodes for the dynein axonemal heavy chain 10, which is a component of the inner arm dynein complex found in cilia and flagella. Dyneins are motor protein complexes that move along microtubules and are composed of heavy, light, and intermediate chains. The axonemal dyneins are attached to the peripheral microtubule doublets and are responsible for the movement of cilia and …	GO:0060294 cilium movement involved in cell motility;GO:0060285 cilium-dependent cell motility;GO:0001539 cilium or flagellum-dependent cell motility	Human disease related genes:Reproductive system diseases:Reproductive system diseases; Predicted intracellular proteins; Disease related genes	Principal piece (Supported)
266	IL10	3586	interleukin 10	IL10, or interleukin 10, is a cytokine that is primarily produced by monocytes and to a lesser extent by lymphocytes. It has various effects on immunoregulation and inflammation, including down-regulating the expression of Th1 cytokines, MHC class II Ags, and costimulatory molecules on macrophages. It also enhances B cell survival, proliferation, and antibody production. IL10 can block NF-kappa B…	GO:0002875 negative regulation of chronic inflammatory response to antigenic stimulus;GO:0060302 negative regulation of cytokine activity;GO:0002439 chronic inflammatory response to antigenic stimulus	Human disease related genes:Immune system diseases:Allergies and autoimmune diseases; Human disease related genes:Cardiovascular diseases:Vascular diseases; Predicted intracellular proteins; Predicted secreted proteins; Cancer-related genes:Candidate cancer biomarkers; Human disease related genes:Skin diseases:Skin and soft tissue diseases; Human disease related genes:Immune system diseases:Other…		(M28)PID IL4 2PATHWAY; (M167)PID AP1 PATHWAY; (M2)PID SMAD2 3NUCLEAR PATHWAY	(M5947)HALLMARK IL2 STAT5 SIGNALING; (M5932)HALLMARK INFLAMMATORY RESPONSE; (M5950)HALLMARK ALLOGRAFT REJECTION
267	IL2RB	3560	interleukin 2 receptor subunit beta	IL2RB, also known as interleukin 2 receptor subunit beta, is a gene that encodes for the beta subunit of the interleukin 2 receptor. This receptor is involved in T cell-mediated immune responses and exists in three forms with varying abilities to bind interleukin 2. The low affinity form is a monomer of the alpha subunit and is not involved in signal transduction, while the intermediate and high …	GO:0035723 interleukin-15-mediated signaling pathway;GO:0071350 cellular response to interleukin-15;GO:0070672 response to interleukin-15	Transporters:Accessory Factors Involved in Transport; CD markers; FDA approved drug targets:Biotech drugs; Cancer-related genes:Candidate cancer biomarkers; Human disease related genes:Immune system diseases:Primary immunodeficiency; Disease related genes		(M234)PID IL2 STAT5 PATHWAY; (M143)PID IL2 PI3K PATHWAY; (M122)PID IL2 1PATHWAY	(M5916)HALLMARK APICAL SURFACE; (M5947)HALLMARK IL2 STAT5 SIGNALING; (M5913)HALLMARK INTERFERON GAMMA RESPONSE
268	FAM149A	25854	family with sequence similarity 149 member A	As an AI language model, I do not have access to the latest research and updates on genes. However, based on the available Gene Summary, FAM149A is a member of the FAM149 family, which is a poorly characterized gene family. The function of FAM149A is not yet known, but it is expressed in various tissues, including the brain, heart, and liver. Mutations in this gene have been associated with some …		Predicted intracellular proteins	Golgi apparatus (Approved)
269	TCHH	7062	trichohyalin	The TCHH gene encodes a protein that forms crosslinked complexes with itself and keratin intermediate filaments to provide mechanical strength to the hair follicle inner root sheath. It is also important for the structural integrity of the filiform papillae of the tongue. Defects in this gene can cause uncombable hair syndrome.	GO:0045109 intermediate filament organization;GO:0031424 keratinization;GO:0045104 intermediate filament cytoskeleton organization	Predicted intracellular proteins; Human disease related genes:Skin diseases:Skin and soft tissue diseases; Disease related genes		(M5883)NABA SECRETED FACTORS; (M5885)NABA MATRISOME ASSOCIATED; (M5889)NABA MATRISOME	(M5941)HALLMARK UV RESPONSE UP; (M5939)HALLMARK P53 PATHWAY
270	UTP4	84916	UTP4 small subunit processome component	UTP4 is a gene that encodes a protein containing WD40 repeats and is found in the nucleolus. Mutations in this gene have been linked to North American Indian childhood cirrhosis, a condition that causes severe intrahepatic cholestasis resulting in neonatal jaundice and progressing to periportal fibrosis and cirrhosis in childhood and adolescence. The UTP4 protein is a component of the UTP4 small …	GO:0000462 maturation of SSU-rRNA from tricistronic rRNA transcript (SSU-rRNA, 5.8S rRNA, LSU-rRNA);GO:0030490 maturation of SSU-rRNA;GO:0042274 ribosomal small subunit biogenesis	Predicted intracellular proteins; Human disease related genes:Digestive system diseases:Liver diseases	Nucleoli fibrillar center (Supported)
271	ITGAX	3687	integrin subunit alpha X	ITGAX is a gene that encodes the alpha X chain protein of integrins, which are membrane proteins composed of alpha and beta chains. When combined with the beta 2 chain, ITGB2, it forms a leukocyte-specific integrin known as inactivated-C3b receptor 4. The alpha X beta 2 complex is involved in the adherence of neutrophils and monocytes to stimulated endothelial cells and in the phagocytosis of com…	GO:1905956 positive regulation of endothelial tube morphogenesis;GO:1901509 regulation of endothelial tube morphogenesis;GO:0031643 positive regulation of myelination	Predicted intracellular proteins; CD markers; FDA approved drug targets:Biotech drugs	Plasma membrane;Vesicles (Supported)	(M47)PID INTEGRIN CS PATHWAY; (M169)PID INTEGRIN2 PATHWAY
272	SLFNL1	200172	schlafen like 1	SLFNL1, also known as schlafen like 1, is a human gene that is predicted to enable ATP binding activity. The function of this gene is not yet fully understood, but it is believed to play a role in regulating cell growth and differentiation. SLFNL1 has been linked to various diseases, including cancer and autoimmune disorders, and may be a potential target for therapeutic interventions. Further re…		Predicted intracellular proteins	Cytosol (Approved)
273	LRRC45	201255	leucine rich repeat containing 45	LRRC45 is a human gene that encodes for a protein called leucine rich repeat containing 45. This protein is found in various parts of the cell, including the centrosome, cytosol, and nucleoplasm. The function of LRRC45 is not yet fully understood, but it is believed to play a role in cell division and the formation of cilia, which are hair-like structures on the surface of cells that help with mo…		Predicted intracellular proteins	Basal body;Centrosome;Cytosol;Mid piece (Supported); Additional: Plasma membrane;Principal piece
274	PDF	64146	peptide deformylase, mitochondrial	Peptide deformylase, mitochondrial is a gene that encodes for the protein PDF, which removes the formyl group from the initiating methionine of nascent peptides in eubacteria and eukaryotic organelles. In eubacteria, deformylation of nascent peptides is required for subsequent cleavage of initiating methionines by methionine aminopeptidase. The discovery of actinonin, a natural inhibitor of PDF, …	GO:0018206 peptidyl-methionine modification;GO:0043686 co-translational protein modification;GO:0018193 peptidyl-amino acid modification	Enzymes; Predicted intracellular proteins; ENZYME proteins:Hydrolases	Mitochondria (Approved); Additional: Nucleoplasm
275	MCM3	4172	minichromosome maintenance complex component 3	MCM3 is a highly conserved protein that plays a crucial role in the initiation of eukaryotic genome replication. It is a subunit of the MCM2-7 protein complex, which is a key component of the pre-replication complex and is involved in the formation of replication forks and recruitment of other DNA replication-related proteins. MCM3 interacts directly with MCM5/CDC46 and is acetylated by MCM3AP, a…	GO:1902292 cell cycle DNA replication initiation;GO:1902315 nuclear cell cycle DNA replication initiation;GO:1902975 mitotic DNA replication initiation	Enzymes; Predicted intracellular proteins; Cancer-related genes:Candidate cancer biomarkers; ENZYME proteins:Hydrolases	Nucleoplasm (Approved)	(M40)PID E2F PATHWAY	(M5901)HALLMARK G2M CHECKPOINT; (M5925)HALLMARK E2F TARGETS
276	RPL13A	23521	ribosomal protein L13a	RPL13A is a gene that encodes a ribosomal protein, specifically a member of the L13P family, which is a component of the 60S subunit of ribosomes. Ribosomes are organelles that catalyze protein synthesis and are composed of RNA and proteins. In addition to its role in protein synthesis, RPL13A also plays a role in the repression of inflammatory genes as a component of the IFN-gamma-activated inhi…	GO:1901193 regulation of formation of translation preinitiation complex;GO:1901194 negative regulation of formation of translation preinitiation complex;GO:1904689 negative regulation of cytoplasmic translational initiation	Predicted intracellular proteins; Ribosomal proteins	Cytosol;Nucleoli (Approved)	(M5493)WNT SIGNALING
277	RRP15	51018	ribosomal RNA processing 15 homolog	The human gene RRP15 is a homolog of the ribosomal RNA processing 15 gene. It encodes a protein that is found in human nucleoli and is similar to a protein found in budding yeast that is involved in the early maturation steps of the 60S ribosomal subunit. The exact function of the human RRP15 protein is not yet fully understood, but its association with nucleoli suggests a role in ribosome biogen…	GO:0000470 maturation of LSU-rRNA;GO:0000460 maturation of 5.8S rRNA;GO:0042273 ribosomal large subunit biogenesis	Predicted intracellular proteins	Mitotic chromosome;Nucleoli rim (Approved); Additional: Mitochondria;Nucleoplasm
278	ZNF365	22891	zinc finger protein 365	ZNF365 is a human gene that encodes a zinc finger protein. This protein is believed to be involved in repairing DNA damage and maintaining genome stability. The N-terminal C2H2 zinc finger motif is necessary for forming a protein complex with PARP1 and MRE11, which are known to play a role in restarting stalled DNA replication forks. Mutations in this gene may be associated with an increased risk…	GO:0021679 cerebellar molecular layer development;GO:0021687 cerebellar molecular layer morphogenesis;GO:0033566 gamma-tubulin complex localization	Predicted intracellular proteins	Centriolar satellite;Centrosome (Approved); Additional: Vesicles		(M5939)HALLMARK P53 PATHWAY
279	NADK	65220	NAD kinase	NADK is a human gene that encodes for NAD kinase, an enzyme that transfers a phosphate group from ATP to NAD to produce NADP. NADP is an electron donor that is used in biosynthetic reactions. This gene is important for cellular metabolism and energy production. Mutations in NADK have been associated with various diseases, including cancer and neurodegenerative disorders. Understanding the functio…	GO:0006741 NADP+ biosynthetic process;GO:0019359 nicotinamide nucleotide biosynthetic process;GO:0019363 pyridine nucleotide biosynthetic process	ENZYME proteins:Transferases; Predicted intracellular proteins; Enzymes	Nucleoplasm (Approved); Additional: Cytosol
280	UBE2A	7319	ubiquitin conjugating enzyme E2 A	The UBE2A gene encodes a member of the E2 ubiquitin-conjugating enzyme family, which is involved in the modification of proteins with ubiquitin for degradation. This enzyme is required for post-replicative DNA damage repair and may play a role in transcriptional regulation. Mutations in this gene are associated with cognitive disability. Alternative splicing results in multiple transcript variant…	GO:1901526 positive regulation of mitophagy;GO:1903599 positive regulation of autophagy of mitochondrion;GO:0006301 postreplication repair	Human disease related genes:Other diseases:Mental and behavioural disorders; ENZYME proteins:Transferases; Potential drug targets; Predicted intracellular proteins; Enzymes; Disease related genes	Cytosol;Nucleoplasm;Plasma membrane (Approved); Additional: Flagellar centriole;Mid piece;Principal piece;Vesicles
281	SVEP1	79987	sushi, von Willebrand factor type A, EGF and pentraxin domain containing 1	SVEP1 is a human gene that encodes a protein containing sushi, von Willebrand factor type A, EGF, and pentraxin domains. It is predicted to have calcium ion binding and chromatin binding activities and to be involved in epidermis development and lymph vessel morphogenesis. SVEP1 is also predicted to act upstream of or within several processes, including the Tie signaling pathway, lymph circulatio…	GO:0003017 lymph circulation;GO:0048014 Tie signaling pathway;GO:0010572 positive regulation of platelet activation	Predicted intracellular proteins		(M3008)NABA ECM GLYCOPROTEINS; (M5884)NABA CORE MATRISOME; (M5889)NABA MATRISOME
282	CLPTM1	1209	CLPTM1 regulator of GABA type A receptor forward trafficking	The human gene CLPTM1 is predicted to play a role in regulating T cell differentiation in the thymus and is located in the membrane. Recent research has identified CLPTM1 as a regulator of GABA type A receptor forward trafficking, which is important for the proper functioning of the nervous system. This suggests that CLPTM1 may have a broader role in regulating neuronal activity and potentially o…	GO:0033081 regulation of T cell differentiation in thymus;GO:0045580 regulation of T cell differentiation;GO:0045619 regulation of lymphocyte differentiation	Predicted intracellular proteins; Transporters:Accessory Factors Involved in Transport	Endoplasmic reticulum (Approved)
283	COL24A1	255631	collagen type XXIV alpha 1 chain	COL24A1 is a gene that belongs to the collagen gene family and is involved in regulating the formation of type I collagen fibrils during fetal development. It encodes for the collagen type XXIV alpha 1 chain, which is a component of the extracellular matrix and plays a crucial role in maintaining tissue structure and function. The exact function of COL24A1 is not fully understood, but it is belie…		Predicted secreted proteins		(M3005)NABA COLLAGENS; (M166)PID ATF2 PATHWAY; (M5884)NABA CORE MATRISOME
284	CPSF2	53981	cleavage and polyadenylation specific factor 2	CPSF2 is a human gene that is predicted to have RNA binding activity and is involved in mRNA 3'-end processing through stem-loop binding activity and cleavage. It is located in the membrane and is part of the mRNA cleavage and polyadenylation specificity factor complex. This gene plays a crucial role in the regulation of gene expression by controlling the length of the poly(A) tail on mRNA molecu…	GO:0006398 mRNA 3'-end processing by stem-loop binding and cleavage;GO:0008334 histone mRNA metabolic process;GO:0031124 mRNA 3'-end processing	Predicted intracellular proteins	Nucleoplasm (Approved); Additional: Vesicles
285	IARS1	3376	isoleucyl-tRNA synthetase 1	IARS1 is a gene that encodes for isoleucyl-tRNA synthetase 1, an enzyme that catalyzes the aminoacylation of tRNA with isoleucine. This enzyme belongs to the class-I aminoacyl-tRNA synthetase family and is thought to be one of the first proteins to appear in evolution due to its central role in linking amino acids with nucleotide triplets contained in tRNAs. Autoantibodies targeting IARS1 have be…	GO:0006428 isoleucyl-tRNA aminoacylation;GO:0106074 aminoacyl-tRNA metabolism involved in translational fidelity;GO:0006450 regulation of translational fidelity	Human disease related genes:Congenital malformations:Other congenital malformations; ENZYME proteins:Ligase; Potential drug targets; Predicted intracellular proteins; Enzymes; Disease related genes	Cytosol;Nucleoplasm (Approved)		(M5922)HALLMARK UNFOLDED PROTEIN RESPONSE; (M5926)HALLMARK MYC TARGETS V1
286	ASF1B	55723	anti-silencing function 1B histone chaperone	ASF1B is a gene that encodes a histone chaperone protein belonging to the H3/H4 family. It is similar to the anti-silencing function-1 gene found in yeast. The protein is regulated by the tousled-like kinase family of cell cycle-regulated kinases and is involved in modulating the nucleosome structure of chromatin. It ensures a constant supply of histones at sites of nucleosome assembly, which is …	GO:0006335 DNA replication-dependent chromatin assembly;GO:0001835 blastocyst hatching;GO:0035188 hatching	Predicted intracellular proteins	Nucleoplasm (Supported)		(M5925)HALLMARK E2F TARGETS
287	YWHAH	7533	tyrosine 3-monooxygenase/tryptophan 5-monooxygenase activation protein eta	YWHAH is a gene that belongs to the 14-3-3 family of proteins, which are involved in signal transduction by binding to phosphoserine-containing proteins. This gene is highly conserved in both plants and mammals and is almost identical to the orthologs found in mice, rats, and cows. YWHAH contains a 7 bp repeat sequence in its 5' UTR, and changes in the number of this repeat have been linked to ea…	GO:0006713 glucocorticoid catabolic process;GO:0042921 nuclear receptor-mediated glucocorticoid signaling pathway;GO:0031958 nuclear receptor-mediated corticosteroid signaling pathway	Predicted intracellular proteins; Cancer-related genes:Candidate cancer biomarkers		(M199)PID P38 MK2 PATHWAY; (M247)PID INSULIN GLUCOSE PATHWAY; (M249)PID PI3KCI AKT PATHWAY	(M5949)HALLMARK PEROXISOME; (M5935)HALLMARK FATTY ACID METABOLISM; (M5915)HALLMARK APICAL JUNCTION
288	CDK1	983	cyclin dependent kinase 1	CDK1, also known as cyclin dependent kinase 1, is a protein that belongs to the Ser/Thr protein kinase family. It is a catalytic subunit of the M-phase promoting factor (MPF) protein kinase complex, which is crucial for the G1/S and G2/M phase transitions of the eukaryotic cell cycle. Mitotic cyclins bind to CDK1 and act as regulatory subunits. The activity of CDK1 is regulated by the accumulatio…	GO:0000741 karyogamy;GO:0007344 pronuclear fusion;GO:1990506 mitotic DNA-templated DNA replication	Transporters:Transporter channels and pores; ENZYME proteins:Transferases; Predicted intracellular proteins; Kinases:CMGC Ser/Thr protein kinases; Cancer-related genes:Candidate cancer biomarkers; Enzymes	Cytosol;Nucleoplasm (Supported); Additional: Acrosome;Connecting piece;Flagellar centriole;Perinuclear theca	(M10154)SA G2 AND M PHASES; (M207)PID RETINOIC ACID PATHWAY; (M176)PID FOXM1 PATHWAY	(M5923)HALLMARK PI3K AKT MTOR SIGNALING; (M5951)HALLMARK SPERMATOGENESIS; (M5893)HALLMARK MITOTIC SPINDLE
289	DBI	1622	diazepam binding inhibitor, acyl-CoA binding protein	The human gene DBI encodes for diazepam binding inhibitor, a protein involved in lipid metabolism and the displacement of beta-carbolines and benzodiazepines, which modulate signal transduction at type A gamma-aminobutyric acid receptors located in brain synapses. The protein is conserved from yeast to mammals and has a highly conserved domain consisting of seven contiguous residues that constitu…	GO:1903060 negative regulation of protein lipidation;GO:0050748 negative regulation of lipoprotein metabolic process;GO:1903059 regulation of protein lipidation	Predicted intracellular proteins; Cancer-related genes:Candidate cancer biomarkers			(M5908)HALLMARK ANDROGEN RESPONSE
290	MRPL9	65005	mitochondrial ribosomal protein L9	The human gene MRPL9 encodes a protein that is a component of the 39S subunit of the mitochondrial ribosome. This gene is located in the nucleus and can produce multiple transcript variants through alternative splicing. A pseudogene of MRPL9 is also present on chromosome 8.	GO:0032543 mitochondrial translation;GO:0140053 mitochondrial gene expression;GO:0006412 translation	Predicted intracellular proteins; Ribosomal proteins	Mitochondria (Enhanced)		(M5926)HALLMARK MYC TARGETS V1
291	NAA30	122830	N-alpha-acetyltransferase 30, NatC catalytic subunit	NAA30, also known as N-alpha-acetyltransferase 30, is a gene that encodes a protein involved in peptide alpha-N-acetyltransferase activity and N-terminal peptidyl-methionine acetylation. The protein is located in both the cytosol and nucleus and is part of the NatC complex. It colocalizes with polysomes, which are complexes of ribosomes and messenger RNA molecules involved in protein synthesis. T…	GO:0002181 cytoplasmic translation;GO:0050821 protein stabilization;GO:0031647 regulation of protein stability	ENZYME proteins:Transferases; Predicted intracellular proteins; Enzymes	Cytosol (Supported)
292	SF3B2	10992	splicing factor 3b subunit 2	SF3B2 is a gene that encodes subunit 2 of the splicing factor 3b protein complex. This complex, along with splicing factor 3a and a 12S RNA unit, forms the U2 small nuclear ribonucleoproteins complex (U2 snRNP). The splicing factor 3b/3a complex binds pre-mRNA upstream of the intron's branch site and may anchor the U2 snRNP to the pre-mRNA. SF3B2 is also a component of the minor U12-type spliceos…	GO:1903241 U2-type prespliceosome assembly;GO:0000245 spliceosomal complex assembly;GO:0022618 protein-RNA complex assembly	Predicted intracellular proteins; Disease related genes	Nuclear speckles (Enhanced)
293	SMCHD1	23347	structural maintenance of chromosomes flexible hinge domain containing 1	SMCHD1 is a gene that encodes a protein containing a hinge region domain found in the SMC protein family. The SMC protein family is involved in the maintenance of chromosome structure. SMCHD1 is thought to play a role in the regulation of gene expression by modifying chromatin structure. Mutations in this gene have been associated with several genetic disorders, including facioscapulohumeral musc…	GO:0043584 nose development;GO:2001034 positive regulation of double-strand break repair via nonhomologous end joining;GO:0007549 sex-chromosome dosage compensation	Human disease related genes:Musculoskeletal diseases:Muscular diseases; Predicted intracellular proteins; Disease related genes	Nucleoplasm (Supported); Additional: Nuclear bodies
294	MGST3	4259	microsomal glutathione S-transferase 3	MGST3 is a gene that belongs to the MAPEG family of proteins, which are involved in the production of leukotrienes and prostaglandin E, important mediators of inflammation. This gene encodes an enzyme that plays a role in the conjugation of leukotriene A4 and reduced glutathione to produce leukotriene C4. Additionally, this enzyme has glutathione-dependent peroxidase activity towards lipid hydrop…	GO:0019370 leukotriene biosynthetic process;GO:0006691 leukotriene metabolic process;GO:0006692 prostanoid metabolic process	ENZYME proteins:Lyases; Enzymes	Nucleoplasm (Approved)		(M5905)HALLMARK ADIPOGENESIS; (M5936)HALLMARK OXIDATIVE PHOSPHORYLATION; (M5945)HALLMARK HEME METABOLISM
295	CD44	960	CD44 molecule (IN blood group)	CD44 is a gene that encodes a cell-surface glycoprotein involved in cell-cell interactions, cell adhesion, and migration. It acts as a receptor for hyaluronic acid and can interact with other ligands such as osteopontin, collagens, and matrix metalloproteinases. CD44 plays a role in various cellular functions including lymphocyte activation, recirculation and homing, hematopoiesis, and tumor meta…	GO:0070487 monocyte aggregation;GO:1900623 regulation of monocyte aggregation;GO:1900625 positive regulation of monocyte aggregation	CD markers; Predicted intracellular proteins; FDA approved drug targets:Small molecule drugs; Predicted secreted proteins; Transporters; Cancer-related genes:Candidate cancer biomarkers; Blood group antigen proteins	Plasma membrane (Supported); Additional: Golgi apparatus	(M11736)SA MMP CYTOKINE CONNECTION; (M63)PID AVB3 OPN PATHWAY	(M5897)HALLMARK IL6 JAK STAT3 SIGNALING; (M5902)HALLMARK APOPTOSIS; (M5947)HALLMARK IL2 STAT5 SIGNALING
296	CXADR	1525	CXADR cell adhesion molecule	The CXADR gene encodes a type I membrane receptor that is involved in the binding of group B coxsackieviruses and subgroup C adenoviruses. This gene has several transcript variants that produce different isoforms. Pseudogenes of this gene are also present on chromosomes 15, 18, and 21.	GO:0086072 AV node cell-bundle of His cell adhesion involved in cell communication;GO:0098904 regulation of AV node cell action potential;GO:0086042 cardiac muscle cell-cardiac muscle cell adhesion	Transporters:Accessory Factors Involved in Transport; Predicted secreted proteins	Cell Junctions;Plasma membrane (Supported); Additional: Nucleoplasm
297	CD68	968	CD68 molecule	CD68 is a gene that encodes a transmembrane glycoprotein that is highly expressed in human monocytes and tissue macrophages. It belongs to the lysosomal/endosomal-associated membrane glycoprotein (LAMP) family and primarily localizes to lysosomes and endosomes. CD68 is a type I integral membrane protein that binds to tissue- and organ-specific lectins or selectins and is a member of the scavenger…	GO:0002605 negative regulation of dendritic cell antigen processing and presentation;GO:0035425 autocrine signaling;GO:0002578 negative regulation of antigen processing and presentation	Predicted intracellular proteins; CD markers	Golgi apparatus;Vesicles (Supported)
298	GAS2L1	10634	growth arrest specific 2 like 1	GAS2L1 is a gene that encodes a protein belonging to the growth arrest-specific 2 protein family. The protein is involved in binding components of the cytoskeleton and may play a role in mediating interactions between microtubules and microfilaments. It is primarily located at the proximal end of mature centrioles and links centrosomes to both microtubules and actin. The gene undergoes alternate …	GO:1904825 protein localization to microtubule plus-end;GO:1905725 protein localization to microtubule end;GO:0051764 actin crosslink formation	Predicted intracellular proteins	Plasma membrane (Approved); Additional: Cell Junctions
299	GAS6	2621	growth arrest specific 6	The GAS6 gene encodes a protein that contains gamma-carboxyglutamic acid (Gla) and is believed to play a role in promoting cell proliferation. This gene is often overexpressed in various cancers and is considered a negative prognostic marker. High levels of the protein are also associated with several diseases, including venous thromboembolic disease, systemic lupus erythematosus, chronic renal f…	GO:1900142 negative regulation of oligodendrocyte apoptotic process;GO:2000533 negative regulation of renal albumin absorption;GO:0071307 cellular response to vitamin K	Predicted secreted proteins	Cytosol (Approved); Additional: Centriolar satellite	(M3008)NABA ECM GLYCOPROTEINS; (M5884)NABA CORE MATRISOME; (M5889)NABA MATRISOME
300	CENPF	1063	centromere protein F	CENPF, or centromere protein F, is a protein that is involved in the centromere-kinetochore complex and plays a role in chromosome segregation during mitosis. It is a component of the nuclear matrix during the G2 phase of interphase and associates with the kinetochore in late G2 through early anaphase. It localizes to the spindle midzone and intracellular bridge in late anaphase and telophase, re…	GO:0051382 kinetochore assembly;GO:0051383 kinetochore organization;GO:0034508 centromere complex assembly	Human disease related genes:Congenital malformations:Other congenital malformations; Predicted intracellular proteins; Cancer-related genes:Candidate cancer biomarkers; Disease related genes	Nucleoplasm (Supported)	(M176)PID FOXM1 PATHWAY	(M5893)HALLMARK MITOTIC SPINDLE; (M5901)HALLMARK G2M CHECKPOINT
301	PSMD3	5709	proteasome 26S subunit, non-ATPase 3	PSMD3 is a gene that encodes a non-ATPase subunit of the 19S regulator lid of the 26S proteasome, a protein complex that cleaves peptides in a non-lysosomal pathway. The 26S proteasome is composed of a 20S core and a 19S regulator, with the latter containing a base and a lid. PSMD3 is a member of the proteasome subunit S3 family and is involved in the regulation of neutrophil count. Single nucleo…	GO:0042176 regulation of protein catabolic process;GO:0043161 proteasome-mediated ubiquitin-dependent protein catabolic process;GO:0010498 proteasomal protein catabolic process	Predicted intracellular proteins	Nucleoplasm (Enhanced); Additional: Cytosol		(M5926)HALLMARK MYC TARGETS V1
302	SHC3	53358	SHC adaptor protein 3	SHC adaptor protein 3 (SHC3) is a human gene that encodes a protein involved in transmembrane receptor protein tyrosine kinase signaling pathway. It has the ability to bind to phosphotyrosine residues and is predicted to play a role in glutamatergic synaptic transmission, learning, and memory. The protein is predicted to be located in the cytosol and active in the plasma membrane. This informatio…	GO:0007173 epidermal growth factor receptor signaling pathway;GO:0038127 ERBB signaling pathway;GO:0007169 cell surface receptor protein tyrosine kinase signaling pathway	RAS pathway related proteins; Predicted intracellular proteins	Nucleoplasm (Supported)	(M187)PID TRKR PATHWAY
303	RCN1	5954	reticulocalbin 1	Reticulocalbin 1 (RCN1) is a calcium-binding protein found in the endoplasmic reticulum (ER) of human cells. It contains six regions that are similar to a high affinity calcium-binding motif called EF-hand. The protein is highly conserved in amino acid residues outside of these motifs, suggesting that it may have other biochemical functions besides calcium binding. In human endothelial and prosta…	GO:0043010 camera-type eye development;GO:0001654 eye development;GO:0150063 visual system development	Predicted intracellular proteins	Endoplasmic reticulum (Supported)
304	ETF1	2107	eukaryotic translation termination factor 1	The ETF1 gene encodes a protein called eukaryotic translation termination factor 1, which is involved in the termination of mRNA translation from specific codons. It is a component of the SURF complex, which promotes the degradation of prematurely terminated mRNAs through nonsense-mediated mRNA decay. Alternate splicing of the gene results in multiple transcript variants, and pseudogenes of the g…	GO:0002184 cytoplasmic translational termination;GO:0006449 regulation of translational termination;GO:0006415 translational termination	Predicted intracellular proteins			(M5902)HALLMARK APOPTOSIS; (M5924)HALLMARK MTORC1 SIGNALING; (M5926)HALLMARK MYC TARGETS V1
305	FASTKD2	22868	FAST kinase domains 2	FASTKD2 is a gene that encodes a protein found in the inner compartment of mitochondria, which may be involved in mitochondrial apoptosis. Mutations in this gene have been linked to cytochrome c oxidase deficiency, a condition that affects the function of the mitochondria and can lead to various health problems.	GO:0044528 regulation of mitochondrial mRNA stability;GO:1902775 mitochondrial large ribosomal subunit assembly;GO:0070131 positive regulation of mitochondrial translation	Predicted intracellular proteins; Human disease related genes:Congenital disorders of metabolism:Mitochondrial diseases; Disease related genes	Mitochondria (Supported)
306	LMAN1	3998	lectin, mannose binding 1	LMAN1 is a gene that encodes for a membrane lectin protein that binds to mannose. This protein is involved in transporting glycoproteins between different compartments of the cell, including the endoplasmic reticulum, endoplasmic reticulum-Golgi intermediate compartment, and cis-Golgi. LMAN1 has several domains, including a signal sequence, a carbohydrate recognition domain, a stalk region for ol…	GO:1903215 negative regulation of protein targeting to mitochondrion;GO:1903748 negative regulation of establishment of protein localization to mitochondrion;GO:1903214 regulation of protein targeting to mitochondrion	Transporters; Human disease related genes:Cardiovascular diseases:Hematologic diseases; Potential drug targets; Disease related genes	Vesicles (Supported); Additional: Endoplasmic reticulum	(M91)PID TCPTP PATHWAY; (M5880)NABA ECM AFFILIATED; (M5885)NABA MATRISOME ASSOCIATED	(M5910)HALLMARK PROTEIN SECRETION; (M5908)HALLMARK ANDROGEN RESPONSE
307	ICE1	23379	interactor of little elongation complex ELL subunit 1	The human gene ICE1, also known as ELL subunit 1, is involved in various biological processes such as intracellular protein transport, transcription by RNA polymerase III, and snRNA transcription. It is located in Cajal body, histone locus body, and transcriptionally active chromatin. ICE1 is a part of the transcription elongation factor complex and enables protein-macromolecule adaptor activity.	GO:0042796 snRNA transcription by RNA polymerase III;GO:0042795 snRNA transcription by RNA polymerase II;GO:0009301 snRNA transcription	Predicted intracellular proteins	Nuclear bodies;Nucleoplasm (Supported)
308	PDCL3	79031	phosducin like 3	PDCL3, or phosducin-like 3, is a gene that encodes a protein belonging to the phosducin-like protein family. This protein is believed to play a role in regulating heterotrimeric G proteins, which are involved in various cellular processes. PDCL3 shares a significant amount of amino acid sequence similarity with phosducin, and like other members of the phosducin-like protein family, it is capable …	GO:1903333 negative regulation of protein folding;GO:1903332 regulation of protein folding;GO:2000059 negative regulation of ubiquitin-dependent protein catabolic process	Predicted intracellular proteins	Cytosol (Enhanced); Additional: Nucleoplasm
309	GBA1	2629	glucosylceramidase beta 1	GBA1 is a gene that encodes a lysosomal membrane protein responsible for breaking down glycosylceramide, an intermediate in glycolipid metabolism. Mutations in this gene lead to Gaucher disease, a lysosomal storage disease characterized by an accumulation of glucocerebrosides. The gene is located on chromosome 1, and there is a related pseudogene located approximately 12 kb downstream. Alternativ…	GO:1904457 positive regulation of neuronal action potential;GO:1901804 beta-glucoside metabolic process;GO:1901805 beta-glucoside catabolic process	Predicted intracellular proteins; Potential drug targets; Human disease related genes:Congenital disorders of metabolism:Congenital disorders of lipid/glycolipid metabolism; Human disease related genes:Congenital disorders of metabolism:Lysosomal storage diseases; Human disease related genes:Nervous system diseases:Neurodegenerative diseases; Enzymes; ENZYME proteins:Hydrolases; Disease related g…
310	CYTH2	9266	cytohesin 2	CYTH2, also known as cytohesin 2, is a member of the PSCD family of proteins. It contains a coiled-coil motif, a Sec7 domain with guanine-nucleotide exchange protein (GEP) activity, and a pleckstrin homology (PH) domain that interacts with phospholipids and is responsible for association with membranes. CYTH2 is involved in protein sorting and membrane trafficking and exhibits GEP activity in vit…	GO:0032012 regulation of ARF protein signal transduction;GO:0051056 regulation of small GTPase mediated signal transduction;GO:0006897 endocytosis	Predicted intracellular proteins	Cytosol (Supported); Additional: Golgi apparatus;Plasma membrane	(M243)PID ARF 3PATHWAY; (M86)PID ARF6 PATHWAY; (M141)PID PI3KCI PATHWAY	(M5893)HALLMARK MITOTIC SPINDLE
311	NDUFA9	4704	NADH:ubiquinone oxidoreductase subunit A9	NDUFA9 is a gene that encodes a subunit of the NADH:ubiquinone oxidoreductase, which is the first enzyme complex in the electron transport chain located in the inner mitochondrial membrane. This protein is part of the hydrophobic protein fraction of the complex and plays a crucial role in the transfer of electrons during cellular respiration. A pseudogene of NDUFA9 has also been identified on chr…	GO:0006744 ubiquinone biosynthetic process;GO:1901663 quinone biosynthetic process;GO:0006743 ubiquinone metabolic process	Predicted intracellular proteins; Human disease related genes:Congenital disorders of metabolism:Mitochondrial diseases; Disease related genes	Mitochondria (Approved); Additional: Nucleoplasm		(M5936)HALLMARK OXIDATIVE PHOSPHORYLATION
312	SLC25A3	5250	solute carrier family 25 member 3	SLC25A3 is a human gene that encodes a protein responsible for transporting phosphate into the mitochondrial matrix. This transport can occur through proton cotransport or in exchange for hydroxyl ions. The protein contains three segments that are similar to those found in other members of the mitochondrial carrier family. The N-terminal and C-terminal regions of the protein extend towards the cy…	GO:1990547 mitochondrial phosphate ion transmembrane transport;GO:0035435 phosphate ion transmembrane transport;GO:0006817 phosphate ion transport	Transporters:Electrochemical Potential-driven transporters; Predicted intracellular proteins; Potential drug targets; Human disease related genes:Congenital disorders of metabolism:Mitochondrial diseases; Disease related genes	Mitochondria (Supported)	(M195)PID CMYB PATHWAY	(M5926)HALLMARK MYC TARGETS V1; (M5936)HALLMARK OXIDATIVE PHOSPHORYLATION
313	PLEKHM1	9842	pleckstrin homology and RUN domain containing M1	PLEKHM1 is a human gene that plays a crucial role in bone resorption and vesicular transport in osteoclasts. Mutations in this gene are linked to autosomal recessive osteopetrosis type 6 (OPTB6), a rare genetic disorder characterized by increased bone density and susceptibility to fractures. The protein encoded by PLEKHM1 is essential for the breakdown of bone tissue and may be involved in the tr…	GO:0061909 autophagosome-lysosome fusion;GO:0045780 positive regulation of bone resorption;GO:1900029 positive regulation of ruffle assembly	Predicted intracellular proteins; Human disease related genes:Congenital malformations:Congenital malformations of the musculoskeletal system; Disease related genes	Vesicles (Supported)
314	NPRL3	8131	NPR3 like, GATOR1 complex subunit	The human gene NPRL3 is a subunit of the GATOR1 complex and is similar to the NPR3 gene. However, its function is currently unknown. This information is provided by RefSeq, a database of curated genomic information.	GO:0035909 aorta morphogenesis;GO:0034198 cellular response to amino acid starvation;GO:0035904 aorta development	Predicted intracellular proteins; Human disease related genes:Nervous system diseases:Epilepsy; Disease related genes	Cytosol (Approved)
315	ZNF142	7701	zinc finger protein 142	ZNF142 is a human gene that encodes a protein belonging to the Kruppel family of C2H2-type zinc finger proteins. This protein contains 31 C2H2-type zinc fingers and is believed to be involved in transcriptional regulation. The gene has multiple alternatively spliced transcript variants.	GO:0006357 regulation of transcription by RNA polymerase II;GO:0006355 regulation of DNA-templated transcription;GO:2001141 regulation of RNA biosynthetic process	Transcription factors:Zinc-coordinating DNA-binding domains; Predicted intracellular proteins; Human disease related genes:Congenital malformations:Congenital malformations of the nervous system; Disease related genes	Nucleoli fibrillar center (Approved); Additional: Nucleoplasm
316	SMIM3	85027	small integral membrane protein 3	SMIM3, or small integral membrane protein 3, is a gene that encodes a protein predicted to be an integral component of the membrane. It has been shown to enable identical protein binding activity. The function of SMIM3 is not yet fully understood, but it is believed to play a role in cellular processes related to the membrane. This gene is of interest to researchers studying membrane proteins and…			Vesicles (Approved)
317	VDAC3	7419	voltage dependent anion channel 3	The human gene VDAC3 encodes a voltage-dependent anion channel that is a member of the mitochondrial porin family. VDACs are small proteins that are located in the outer mitochondrial membrane and are responsible for transporting ATP and other small metabolites. They are also known to bind several kinases involved in intermediary metabolism and are thought to be part of the mitochondrial permeabi…	GO:0015853 adenine transport;GO:0120317 sperm mitochondrial sheath assembly;GO:0007270 neuron-neuron synaptic transmission	Predicted intracellular proteins	Mitochondria (Supported)		(M5951)HALLMARK SPERMATOGENESIS; (M5926)HALLMARK MYC TARGETS V1; (M5936)HALLMARK OXIDATIVE PHOSPHORYLATION
318	PLEKHG2	64857	pleckstrin homology and RhoGEF domain containing G2	PLEKHG2 is a human gene that encodes a protein with a RhoGTPase domain. This protein can activate CDC42 by promoting the exchange of GDP for GTP on CDC42. The protein is activated by binding to the beta and gamma subunits of heterotrimeric guanine nucleotide-binding protein. Defects in this gene have been linked to leukodystrophy and acquired microcephaly with or without dystonia.	GO:0030833 regulation of actin filament polymerization;GO:0008064 regulation of actin polymerization or depolymerization;GO:0030832 regulation of actin filament length	Human disease related genes:Nervous system diseases:Neurodegenerative diseases; Predicted intracellular proteins; Disease related genes	Nucleoplasm (Approved); Additional: Cytosol		(M5893)HALLMARK MITOTIC SPINDLE
319	MTCH2	23788	mitochondrial carrier 2	MTCH2 is a gene that encodes a transporter protein located in the inner mitochondrial membrane. It belongs to the SLC25 family of transporters that are involved in various metabolic pathways and cellular functions. Studies have identified single-nucleotide polymorphisms in several loci associated with obesity, and MTCH2 is one such locus that is highly expressed in white adipose tissue and adipoc…	GO:0090152 establishment of protein localization to mitochondrial membrane involved in mitochondrial fission;GO:0035701 hematopoietic stem cell migration;GO:1902231 positive regulation of intrinsic apoptotic signaling pathway in response to DNA damage	Transporters:Electrochemical Potential-driven transporters	Mitochondria (Approved)		(M5905)HALLMARK ADIPOGENESIS
320	PPM1F	9647	protein phosphatase, Mg2+/Mn2+ dependent 1F	PPM1F is a gene that encodes a protein phosphatase belonging to the PP2C family. This phosphatase is known to be a negative regulator of cell stress response pathways and can interact with Rho guanine nucleotide exchange factors (PIX) to block the effects of p21-activated kinase 1 (PAK), a protein kinase that mediates biological effects downstream of Rho GTPases. One of the substrates of this pho…	GO:2000048 negative regulation of cell-cell adhesion mediated by cadherin;GO:2000047 regulation of cell-cell adhesion mediated by cadherin;GO:0051894 positive regulation of focal adhesion assembly	Predicted intracellular proteins; Potential drug targets; Enzymes; ENZYME proteins:Hydrolases; Disease related genes	Nucleoplasm (Approved); Additional: Plasma membrane
321	SORBS3	10174	sorbin and SH3 domain containing 3	SORBS3 is a gene that encodes an adaptor protein containing SH3 domains. These domains enable the protein to bind to other molecules in the cytoplasm, contributing to various cellular processes such as cytoskeletal organization, cell adhesion and migration, signaling, and gene expression. The gene has multiple transcript variants that encode different isoforms of the protein.	GO:0051496 positive regulation of stress fiber assembly;GO:0032233 positive regulation of actin filament bundle assembly;GO:0051492 regulation of stress fiber assembly	Predicted intracellular proteins	Cell Junctions (Uncertain); Additional: Plasma membrane		(M5909)HALLMARK MYOGENESIS; (M5915)HALLMARK APICAL JUNCTION
322	TAX1BP3	30851	Tax1 binding protein 3	TAX1BP3 is a gene that encodes a small protein with a single PDZ domain. This domain promotes protein-protein interactions that affect cell signaling, adhesion, protein scaffolding, and receptor and ion transporter functions. The encoded protein interacts with a large number of target proteins that play roles in signaling pathways, including Rho A and glutaminase L, and acts as a negative regulat…	GO:0032489 regulation of Cdc42 protein signal transduction;GO:2000009 negative regulation of protein localization to cell surface;GO:2000008 regulation of protein localization to cell surface	Predicted intracellular proteins	Actin filaments;Nucleoli fibrillar center (Supported); Additional: Vesicles		(M5939)HALLMARK P53 PATHWAY
323	AHDC1	27245	AT-hook DNA binding motif containing 1	AHDC1 is a human gene that encodes a protein with two AT-hooks, which are believed to be involved in DNA binding. Mutations in this gene have been identified in individuals with Xia-Gibbs syndrome, a rare genetic disorder characterized by developmental delay, intellectual disability, and other physical abnormalities. The exact role of AHDC1 in the development and function of the human body is not…	GO:0043589 skin morphogenesis;GO:0001707 mesoderm formation;GO:0048332 mesoderm morphogenesis	Human disease related genes:Other diseases:Mental and behavioural disorders; Predicted intracellular proteins; Disease related genes	Nucleoplasm (Supported)
324	MTMR3	8897	myotubularin related protein 3	MTMR3 is a gene that belongs to the myotubularin dual specificity protein phosphatase gene family. It encodes a protein that is structurally similar to myotubularin but also contains a FYVE domain and an N-terminal PH-GRAM domain. The protein can self-associate and form heteromers with another myotubularin related protein. It binds to phosphoinositide lipids through the PH-GRAM domain and can hyd…	GO:1904562 phosphatidylinositol 5-phosphate metabolic process;GO:0060304 regulation of phosphatidylinositol dephosphorylation;GO:0035303 regulation of dephosphorylation	Enzymes; Predicted intracellular proteins; ENZYME proteins:Hydrolases	Nucleoplasm (Uncertain); Additional: Cytosol
325	PSTPIP2	9050	proline-serine-threonine phosphatase interacting protein 2	PSTPIP2 is a human gene that is predicted to be involved in actin filament binding and polymerization. It is also predicted to be located in the cytoskeleton and membrane, and active in the actin filament, cytoplasm, and plasma membrane. The gene's full name is proline-serine-threonine phosphatase interacting protein 2.		Predicted intracellular proteins	Plasma membrane (Approved); Additional: Cytosol
326	NCOA2	10499	nuclear receptor coactivator 2	NCOA2, or nuclear receptor coactivator 2, is a gene that encodes a protein that acts as a transcriptional coactivator for nuclear hormone receptors, including those for steroids, thyroid hormones, retinoids, and vitamin D. This protein helps regulate the activity of these receptors, which in turn regulate the expression of target genes. NCOA2 has been found to be involved in translocations that r…	GO:1904017 cellular response to Thyroglobulin triiodothyronine;GO:1904016 response to Thyroglobulin triiodothyronine;GO:0035357 peroxisome proliferator activated receptor signaling pathway	Predicted intracellular proteins; Transcription factors:Basic domains; Disease related genes; Cancer-related genes	Nuclear bodies;Nucleoplasm (Supported)	(M119)PID ERB GENOMIC PATHWAY; (M207)PID RETINOIC ACID PATHWAY; (M151)PID AR TF PATHWAY
327	PRR14L	253143	proline rich 14 like	PRR14L (Proline Rich 14 Like) is a human gene that encodes a protein with a proline-rich domain. The function of this gene is not well understood, but it is thought to play a role in cell signaling and regulation of gene expression. PRR14L has been found to be expressed in various tissues, including the brain, heart, and liver. Mutations in this gene have been associated with certain types of can…		Predicted intracellular proteins	Nucleoplasm (Approved)
328	NT5DC1	221294	5'-nucleotidase domain containing 1	NT5DC1 is a human gene that encodes a protein belonging to the 5'(3')-deoxyribonucleotidase family. The exact function of this protein is not yet known.		Predicted intracellular proteins	Nucleoplasm (Approved); Additional: Cytosol
329	RBM39	9584	RNA binding motif protein 39	RBM39 is a gene that encodes a protein belonging to the U2AF65 family. The protein is located in the nucleus and is involved in both steroid hormone receptor-mediated transcription and alternative splicing. It also acts as a transcriptional coregulator of the viral oncoprotein v-Rel. The protein co-localizes with core spliceosomal proteins in the nucleus. Multiple transcript variants have been ob…	GO:0048024 regulation of mRNA splicing, via spliceosome;GO:0050684 regulation of mRNA processing;GO:0043484 regulation of RNA splicing	Predicted intracellular proteins	Nuclear speckles;Nucleoplasm (Supported); Additional: Centriolar satellite;Microtubules
330	BACE2	25825	beta-secretase 2	BACE2, also known as beta-secretase 2, is a gene that encodes an integral membrane glycoprotein that functions as an aspartic protease. This protein is responsible for cleaving amyloid precursor protein into amyloid beta peptide, which is a critical step in the development of Alzheimer's disease and Down syndrome. The protein precursor is further processed into an active mature peptide. Alternati…	GO:0042985 negative regulation of amyloid precursor protein biosynthetic process;GO:0006509 membrane protein ectodomain proteolysis;GO:0050435 amyloid-beta metabolic process	Transporters:Accessory Factors Involved in Transport; Peptidases:Aspartic-type peptidases; Predicted intracellular proteins; Enzymes; ENZYME proteins:Hydrolases
331	KIAA1191	57179	KIAA1191	KIAA1191 is a human gene that is predicted to have oxidoreductase activity and be active in the cytoplasm. This information is provided by the Alliance of Genome Resources as of April 2022.		Predicted intracellular proteins	Nucleoplasm (Approved)
332	PPA1	5464	inorganic pyrophosphatase 1	PPA1 is a human gene that encodes for inorganic pyrophosphatase 1, a member of the PPase family. PPases are enzymes that break down pyrophosphate into inorganic phosphate, which is crucial for cellular phosphate metabolism. Research on a similar protein in bovine suggests that PPA1 is located in the cytoplasm.	GO:0006796 phosphate-containing compound metabolic process;GO:0006793 phosphorus metabolic process;GO:0008152 metabolic process	Enzymes; Predicted intracellular proteins; ENZYME proteins:Hydrolases	Vesicles (Supported)		(M5924)HALLMARK MTORC1 SIGNALING
333	KLHDC8B	200942	kelch domain containing 8B	KLHDC8B is a human gene that encodes a protein with a distinct beta-propeller protein structure of kelch domains, which allows for protein-protein interactions. Mutations in this gene have been linked to Hodgkin lymphoma, a cancer that affects the lymphatic system. The kelch domain is a protein motif that is involved in various cellular processes, including protein degradation, cytoskeletal organ…	GO:1902410 mitotic cytokinetic process;GO:0032506 cytokinetic process;GO:0000281 mitotic cytokinesis	Predicted intracellular proteins; Human disease related genes:Cancers:Cancers of haematopoietic and lymphoid tissues; Disease related genes	Cytosol (Enhanced)
334	HARS1	3035	histidyl-tRNA synthetase 1	HARS1 is a gene that encodes a cytoplasmic enzyme belonging to the class II family of aminoacyl-tRNA synthetases. This enzyme is responsible for the synthesis of histidyl-transfer RNA, which is essential for the incorporation of histidine into proteins. HARS1 is located on chromosome five in a head-to-head orientation with HARSL, and the two genes share a bidirectional promoter. The gene product …	GO:0006427 histidyl-tRNA aminoacylation;GO:0006418 tRNA aminoacylation for protein translation;GO:0043039 tRNA aminoacylation	ENZYME proteins:Ligase; Potential drug targets; Predicted intracellular proteins; Human disease related genes:Nervous system diseases:Neurodegenerative diseases; Human disease related genes:Nervous system diseases:Eye disease; Enzymes; Disease related genes	Cytosol (Enhanced)
335	TUBA4A	7277	tubulin alpha 4a	TUBA4A is a gene that encodes for alpha tubulin, a major component of microtubules in eukaryotic cells. Microtubules have diverse functions and are composed of a heterodimer of alpha and beta tubulin. The tubulin superfamily consists of six distinct families, including alpha, beta, and gamma tubulin. Alpha and beta tubulins are highly conserved among and between species, while gamma tubulin plays…	GO:0000226 microtubule cytoskeleton organization;GO:0000278 mitotic cell cycle;GO:0007017 microtubule-based process	Human disease related genes:Nervous system diseases:Neurodegenerative diseases; Predicted intracellular proteins; FDA approved drug targets:Small molecule drugs; Disease related genes	Microtubules (Enhanced); Additional: Primary cilium		(M5941)HALLMARK UV RESPONSE UP; (M5893)HALLMARK MITOTIC SPINDLE; (M5924)HALLMARK MTORC1 SIGNALING
336	IFITM3	10410	interferon induced transmembrane protein 3	IFITM3 is a human gene that encodes for a protein belonging to the IFITM family of interferon induced antiviral proteins. This protein is known to restrict the entry of various viral pathogens, including influenza A virus, Ebola virus, and Sars-CoV-2, into cells. IFITM3 is a transmembrane protein that is induced by interferon, a type of protein that helps the body fight off infections. The protei…	GO:0032897 negative regulation of viral transcription;GO:0046782 regulation of viral transcription;GO:0035455 response to interferon-alpha	Predicted intracellular proteins; Transporters:Accessory Factors Involved in Transport			(M5911)HALLMARK INTERFERON ALPHA RESPONSE; (M5902)HALLMARK APOPTOSIS; (M5947)HALLMARK IL2 STAT5 SIGNALING
337	NDUFB8	4714	NADH:ubiquinone oxidoreductase subunit B8	The human gene NDUFB8 is involved in the assembly of mitochondrial respiratory chain complex I and is located in both the endoplasmic reticulum and mitochondrion. It is a part of the mitochondrial respiratory chain complex I and has been implicated in nuclear type mitochondrial complex I deficiency 32. NDUFB8 is also a biomarker of Alzheimer's disease and Parkinson's disease.	GO:0006120 mitochondrial electron transport, NADH to ubiquinone;GO:0042776 proton motive force-driven mitochondrial ATP synthesis;GO:0015986 proton motive force-driven ATP synthesis	Human disease related genes:Congenital disorders of metabolism:Mitochondrial diseases; Disease related genes	Mitochondria (Enhanced)		(M5936)HALLMARK OXIDATIVE PHOSPHORYLATION
338	PTMS	5763	parathymosin	Parathymosin (PTMS) is a human gene that is predicted to play a role in DNA replication and is located in the nucleus. The gene summary provided by the Alliance of Genome Resources in April 2022 suggests that PTMS may be involved in regulating the replication of DNA within cells. While further research is needed to fully understand the function of PTMS, this gene may be a potential target for the…	GO:0006260 DNA replication;GO:0006259 DNA metabolic process;GO:0043066 negative regulation of apoptotic process	Predicted intracellular proteins	Nucleoli;Nucleoli rim (Approved); Additional: Nucleoplasm
339	SSBP1	6742	single stranded DNA binding protein 1	SSBP1 is a gene that plays a role in mitochondrial biogenesis and is involved in maintaining genome stability. It is a subunit of a complex that binds to single-stranded DNA. The gene is considered a housekeeping gene, meaning it is essential for basic cellular functions. Mutations in SSBP1 have been linked to various diseases, including mitochondrial disorders and cancer.	GO:0051096 positive regulation of helicase activity;GO:0090297 positive regulation of mitochondrial DNA replication;GO:1901860 positive regulation of mitochondrial DNA metabolic process	Predicted intracellular proteins; Human disease related genes:Nervous system diseases:Eye disease; Disease related genes	Mitochondria (Supported); Additional: Calyx;Principal piece		(M5926)HALLMARK MYC TARGETS V1
340	CACUL1	143384	CDK2 associated cullin domain 1	CACUL1, also known as CDK2 associated cullin domain 1, is a gene that plays a role in the regulation of the cell cycle. It enables protein kinase binding activity and is involved in the G1/S transition of mitotic cell cycle, as well as positive regulation of cell population proliferation and protein kinase activity. This gene is important for the proper functioning of cells and its dysregulation …	GO:0000082 G1/S transition of mitotic cell cycle;GO:0044843 cell cycle G1/S phase transition;GO:0045860 positive regulation of protein kinase activity	Predicted intracellular proteins	Nucleoplasm (Uncertain)
341	OSER1	51526	oxidative stress responsive serine rich 1	OSER1 (Oxidative Stress Responsive Serine Rich 1) is a gene that is predicted to play a role in the cellular response to hydrogen peroxide. Hydrogen peroxide is a reactive oxygen species that can cause oxidative stress and damage to cells. OSER1 may be involved in protecting cells from this damage by regulating the response to hydrogen peroxide. The function of OSER1 is not fully understood, but …	GO:0070301 cellular response to hydrogen peroxide;GO:0042542 response to hydrogen peroxide;GO:0034614 cellular response to reactive oxygen species	Predicted intracellular proteins	Nuclear speckles;Nucleoli;Nucleoli rim (Approved)
342	ATP8B1	5205	ATPase phospholipid transporting 8B1	ATP8B1 is a gene that belongs to the P-type cation transport ATPase family and is involved in transporting phosphatidylserine and phosphatidylethanolamine across a bilayer. Mutations in this gene can lead to two types of liver diseases: progressive familial intrahepatic cholestasis type 1 and benign recurrent intrahepatic cholestasis. The former is a rare genetic disorder that causes liver dysfun…	GO:0021650 vestibulocochlear nerve formation;GO:2001225 regulation of chloride transport;GO:0021648 vestibulocochlear nerve morphogenesis	Predicted intracellular proteins; Potential drug targets; Transporters:Primary Active Transporters; ENZYME proteins; Human disease related genes:Digestive system diseases:Liver diseases; Enzymes; Disease related genes	Cytosol;Plasma membrane (Supported); Additional: Nuclear bodies;Nucleoplasm		(M5916)HALLMARK APICAL SURFACE
343	ZNF263	10127	zinc finger protein 263	ZNF263 is a human gene that encodes for a zinc finger protein 263. This protein is involved in regulating gene expression by binding to specific regions of DNA and repressing or activating transcription by RNA polymerase II. ZNF263 is primarily located in the nucleus of cells and has been shown to play a role in both negative and positive regulation of transcription. This gene is important for un…	GO:0000122 negative regulation of transcription by RNA polymerase II;GO:0045944 positive regulation of transcription by RNA polymerase II;GO:0045892 negative regulation of DNA-templated transcription	Predicted intracellular proteins; Transcription factors:Zinc-coordinating DNA-binding domains	Cytosol (Supported); Additional: Mitotic spindle;Nucleoplasm
344	PTEN	5728	phosphatase and tensin homolog	PTEN (phosphatase and tensin homolog) is a tumor suppressor gene that is frequently mutated in various cancers. The protein encoded by this gene is a phosphatidylinositol-3,4,5-trisphosphate 3-phosphatase, which contains a tensin-like domain and a catalytic domain similar to that of dual specificity protein tyrosine phosphatases. Unlike most protein tyrosine phosphatases, PTEN preferentially deph…	GO:2000808 negative regulation of synaptic vesicle clustering;GO:0051548 negative regulation of keratinocyte migration;GO:0060024 rhythmic synaptic transmission	Human disease related genes:Congenital malformations:Other congenital malformations; Predicted intracellular proteins; Potential drug targets; Human disease related genes:Cancers:Cancers of the breast and female genital organs; Human disease related genes:Cancers:Cancers of the digestive system; Cancer-related genes:Mutated cancer genes; Cancer-related genes:Mutational cancer driver genes; Human …	Cytosol (Supported); Additional: Mid piece;Nucleoplasm;Principal piece	(M12771)SA PTEN PATHWAY; (M1315)SIG PIP3 SIGNALING IN B LYMPHOCYTES; (M12)PID RHOA PATHWAY	(M5923)HALLMARK PI3K AKT MTOR SIGNALING; (M5942)HALLMARK UV RESPONSE DN; (M5915)HALLMARK APICAL JUNCTION
345	RBM4	5936	RNA binding motif protein 4	RBM4, or RNA binding motif protein 4, is a gene that encodes a protein involved in several cellular processes, including the regulation of mRNA splicing and translation. The protein has RNA binding and cyclin binding activity and is located in the cytoplasmic stress granule, cytosol, and nuclear lumen. It plays a role in IRES-dependent translational initiation of linear mRNA and negative regulati…	GO:0002190 cap-independent translational initiation;GO:0002192 IRES-dependent translational initiation of linear mRNA;GO:0110017 cap-independent translational initiation of linear mRNA	Predicted intracellular proteins	Nucleoplasm (Approved); Additional: Cytosol		(M5953)HALLMARK KRAS SIGNALING UP
346	SPTBN5	51332	spectrin beta, non-erythrocytic 5	SPTBN5 is a human gene that encodes for a protein called spectrin beta, non-erythrocytic 5. This protein is involved in several functions, including binding to cytoskeletal proteins, dynein intermediate chains, and identical proteins. It plays a role in the organization of the Golgi and lysosomal transport. SPTBN5 is located in the cytoplasm, photoreceptor connecting cilium, and photoreceptor dis…	GO:0051693 actin filament capping;GO:0030835 negative regulation of actin filament depolymerization;GO:0030837 negative regulation of actin filament polymerization	Predicted intracellular proteins
347	KCNK3	3777	potassium two pore domain channel subfamily K member 3	The KCNK3 gene encodes a potassium channel protein that contains two pore-forming P domains. This protein is an outwardly rectifying channel that is sensitive to changes in extracellular pH and is inhibited by extracellular acidification. It is also known as an acid-sensitive potassium channel and is activated by the anesthetics halothane and isoflurane. While three transcripts are detected in no…	GO:0001979 regulation of systemic arterial blood pressure by chemoreceptor signaling;GO:0002007 detection of hypoxic conditions in blood by chemoreceptor signaling;GO:0003027 regulation of systemic arterial blood pressure by carotid body chemoreceptor signaling	Voltage-gated ion channels:Two-P Potassium Channels; Transporters:Transporter channels and pores; FDA approved drug targets:Small molecule drugs; Human disease related genes:Cardiovascular diseases:Hypertensive diseases; Disease related genes
348	PSMA5	5686	proteasome 20S subunit alpha 5	PSMA5 is a gene that encodes for a subunit of the proteasome, a protein complex that breaks down peptides in a non-lysosomal pathway. The proteasome is composed of four rings of 28 non-identical subunits, with two rings consisting of seven alpha subunits and two rings consisting of seven beta subunits. PSMA5 is a 20S core alpha subunit of the proteasome and is a member of the peptidase T1A family…	GO:0043161 proteasome-mediated ubiquitin-dependent protein catabolic process;GO:0010498 proteasomal protein catabolic process;GO:0006511 ubiquitin-dependent protein catabolic process	Predicted intracellular proteins; Peptidases:Threonine-type peptidases; Enzymes	Cytosol (Supported)
349	TXNRD1	7296	thioredoxin reductase 1	TXNRD1 is a gene that encodes for thioredoxin reductase 1, a member of the thioredoxin system and a selenocysteine-containing flavoenzyme. This enzyme plays a crucial role in redox homeostasis by reducing thioredoxins and other substrates. The gene produces an ubiquitously expressed, cytosolic form of TrxR that functions as a homodimer containing FAD and selenocysteine at the active site. Alterna…	GO:0045454 cell redox homeostasis;GO:0001707 mesoderm formation;GO:0048332 mesoderm morphogenesis	Predicted intracellular proteins; FDA approved drug targets:Small molecule drugs; Cancer-related genes:Candidate cancer biomarkers; Enzymes; ENZYME proteins:Oxidoreductases	Nucleoplasm (Supported)		(M5938)HALLMARK REACTIVE OXYGEN SPECIES PATHWAY; (M5924)HALLMARK MTORC1 SIGNALING
350	ARL8A	127829	ARF like GTPase 8A	ARL8A is a human gene that encodes for a protein called ADP ribosylation factor like GTPase 8A. This protein is involved in GTP binding activity and is predicted to play a role in chromosome segregation. ARL8A is located in the cytoplasm, midbody, and spindle midzone.	GO:0008089 anterograde axonal transport;GO:0098930 axonal transport;GO:0008088 axo-dendritic transport	Predicted intracellular proteins			(M5893)HALLMARK MITOTIC SPINDLE
351	FKBP14	55033	FKBP prolyl isomerase 14	FKBP14 is a gene that encodes a protein belonging to the FK506-binding protein family. This protein is located in the endoplasmic reticulum and is believed to aid in protein folding. Mutations in this gene have been linked to a type of Ehlers-Danlos syndrome, a genetic disorder affecting connective tissues. Both protein-coding and noncoding variants are transcribed from this gene.		ENZYME proteins:Isomerase; Potential drug targets; Predicted intracellular proteins; Human disease related genes:Congenital malformations:Congenital malformations of skin; Enzymes; Disease related genes	Cytosol (Approved); Additional: Golgi apparatus;Nucleoplasm		(M5922)HALLMARK UNFOLDED PROTEIN RESPONSE
352	HMGCR	3156	3-hydroxy-3-methylglutaryl-CoA reductase	HMGCR is a human gene that encodes for the enzyme 3-hydroxy-3-methylglutaryl-CoA reductase, which is responsible for the rate-limiting step in cholesterol synthesis. The enzyme is regulated by a negative feedback mechanism mediated by sterols and non-sterol metabolites derived from mevalonate, the product of the reaction catalyzed by reductase. Normally, the enzyme is suppressed by cholesterol de…	GO:1900222 negative regulation of amyloid-beta clearance;GO:0015936 coenzyme A metabolic process;GO:1900221 regulation of amyloid-beta clearance	Transporters:Electrochemical Potential-driven transporters; Predicted intracellular proteins; FDA approved drug targets:Small molecule drugs; Enzymes; ENZYME proteins:Oxidoreductases			(M5892)HALLMARK CHOLESTEROL HOMEOSTASIS; (M5908)HALLMARK ANDROGEN RESPONSE; (M5924)HALLMARK MTORC1 SIGNALING
353	TMEM265	100862671	transmembrane protein 265	TMEM265 is a human gene that is predicted to be an integral component of the membrane. It encodes for a transmembrane protein, which means that it spans across the cell membrane. The function of TMEM265 is not yet fully understood, but it is believed to play a role in cellular processes that involve the membrane. The gene has been identified as a potential target for cancer therapy, as it is over…
354	LRP2	4036	LDL receptor related protein 2	LRP2, also known as megalin, is a multi-ligand endocytic receptor that plays a critical role in the reuptake of numerous ligands, including lipoproteins, sterols, vitamin-binding proteins, and hormones. It is primarily expressed in absorptive epithelial tissues such as the kidney and has a large extracellular domain that binds diverse macromolecules. LRP2 is also involved in cell signaling, with …	GO:0070447 positive regulation of oligodendrocyte progenitor proliferation;GO:1904447 folate import across plasma membrane;GO:0098838 folate transmembrane transport	Human disease related genes:Congenital malformations:Other congenital malformations; Predicted intracellular proteins; Potential drug targets; Transporters; Disease related genes	Cell Junctions (Uncertain)	(M211)PID HEDGEHOG 2PATHWAY
355	ZHX1-C8orf76	100533106	ZHX1-C8orf76 readthrough	ZHX1-C8orf76 is a naturally occurring read-through transcription between the neighboring genes ZHX1 and C8orf76. The read-through transcript encodes a protein that shares sequence identity with the downstream gene, but it has a distinct N-terminus encoded by exon structure from the upstream gene. This gene locus is also known as ZHX1-C8orf76 readthrough.		Predicted intracellular proteins	Nucleoplasm (Uncertain); Additional: Cytosol
356	CIROZ	148345	ciliated left-right organizer protein containing ZP-N domains	C1orf127 is a human gene located on chromosome 1 that is predicted to play a role in heart development and the determination of left/right symmetry. The exact function of this gene is not yet fully understood, but it is believed to act upstream of or within these processes. Further research is needed to fully elucidate the role of C1orf127 in these biological processes.	GO:0061966 establishment of left/right asymmetry;GO:0007368 determination of left/right symmetry;GO:0009799 specification of symmetry	Predicted intracellular proteins	Cytosol;Nuclear speckles (Approved)
357	PROC	5624	protein C, inactivator of coagulation factors Va and VIIIa	The PROC gene encodes a plasma glycoprotein that is dependent on vitamin K. The protein is activated by the thrombin-thrombomodulin complex and contains a serine protease domain. Its main function is to degrade the activated forms of coagulation factors V and VIII. Mutations in this gene have been linked to various conditions, including thrombophilia due to protein C deficiency, neonatal purpura …	GO:1901552 positive regulation of endothelial cell development;GO:1903142 positive regulation of establishment of endothelial barrier;GO:1901550 regulation of endothelial cell development	Human disease related genes:Cardiovascular diseases:Vascular diseases; Peptidases:Serine-type peptidases; Human disease related genes:Cardiovascular diseases:Hematologic diseases; Predicted intracellular proteins; FDA approved drug targets:Small molecule drugs; FDA approved drug targets:Biotech drugs; Predicted secreted proteins; Cancer-related genes:Candidate cancer biomarkers; Enzymes; ENZYME p…		(M169)PID INTEGRIN2 PATHWAY	(M5946)HALLMARK COAGULATION
358	CCDC13	152206	coiled-coil domain containing 13	CCDC13 is a human gene that plays a role in various cellular processes such as response to DNA damage, organization of cytoplasmic microtubules, and assembly of non-motile cilia. It is found in different cellular locations including the centriolar satellite, cytosol, and nucleoplasm. This information is provided by the Alliance of Genome Resources as of April 2022.	GO:1905515 non-motile cilium assembly;GO:0031122 cytoplasmic microtubule organization;GO:0060271 cilium assembly	Predicted intracellular proteins	Centriolar satellite (Supported); Additional: Basal body;Cytosol;Nucleoplasm
359	AQP3	360	aquaporin 3 (Gill blood group)	AQP3, or aquaporin 3, is a gene that encodes a water channel protein. This protein is part of a family of small integral membrane proteins related to aquaporin 0. AQP3 is found in the basal lateral membranes of collecting duct cells in the kidney and facilitates the transport of nonionic small solutes such as urea and glycerol, in addition to its water channel function. It has been suggested that…	GO:0070295 renal water absorption;GO:0015793 glycerol transmembrane transport;GO:0003097 renal water transport	Blood group antigen proteins; Transporters:Transporter channels and pores	Plasma membrane (Supported)	(M232)PID ECADHERIN STABILIZATION PATHWAY	(M5941)HALLMARK UV RESPONSE UP; (M5906)HALLMARK ESTROGEN RESPONSE EARLY; (M5945)HALLMARK HEME METABOLISM
360	LGALS7B	653499	galectin 7B	LGALS7B is a gene that belongs to the galectin family of beta-galactoside-binding proteins. It is primarily expressed in keratinocytes and is mainly found in stratified squamous epithelium. This lectin is involved in modulating cell-cell and cell-matrix interactions. It is located on chromosome 19 and has a duplicate copy (GeneID:3963) on the opposite strand.	GO:0007157 heterophilic cell-cell adhesion via plasma membrane cell adhesion molecules;GO:0098742 cell-cell adhesion via plasma-membrane adhesion molecules;GO:0098609 cell-cell adhesion	Predicted intracellular proteins
361	ZNF385A	25946	zinc finger protein 385A	ZNF385A is a human gene that encodes for a zinc finger protein. Zinc finger proteins are regulatory proteins that can act as transcription factors, bind RNA, or interact with other proteins. ZNF385A is involved in the regulation of gene expression and has been linked to various diseases, including cancer and neurological disorders. The exact function of ZNF385A is not fully understood, but it is …	GO:0070889 platelet alpha granule organization;GO:0010609 mRNA localization resulting in post-transcriptional regulation of gene expression;GO:0008298 intracellular mRNA localization	Predicted intracellular proteins	Cytosol (Supported); Additional: Nucleoplasm	(M145)PID P53 DOWNSTREAM PATHWAY
362	TMT1A	25840	thiol methyltransferase 1A	METTL7A is a human gene that is predicted to have methyltransferase activity and be involved in methylation. It is located in lipid droplets, which are organelles involved in lipid metabolism. However, the exact function of METTL7A is not yet fully understood.	GO:0180035 lncRNA processing;GO:0042476 odontogenesis;GO:0001649 osteoblast differentiation		Lipid droplets (Supported)
363	SMARCD2	6603	SWI/SNF related BAF chromatin remodeling complex subunit D2	SMARCD2 is a human gene that belongs to the SWI/SNF family of proteins. These proteins are involved in regulating the transcription of certain genes by altering the chromatin structure around them. SMARCD2 is part of the SNF/SWI complex, which is an ATP-dependent chromatin remodeling complex. It has helicase and ATPase activities and is similar in sequence to the yeast Swp73 protein. There are di…	GO:0006337 nucleosome disassembly;GO:0032986 protein-DNA complex disassembly;GO:2000819 regulation of nucleotide-excision repair	Predicted intracellular proteins; Human disease related genes:Immune system diseases:Primary immunodeficiency; Disease related genes	Nucleoplasm (Enhanced)
364	RFTN2	130132	raftlin family member 2	RFTN2, also known as raftlin family member 2, is a human gene that is predicted to play a role in dsRNA transport and response to exogenous dsRNA. It is also predicted to be located in the plasma membrane. This information is provided by the Alliance of Genome Resources as of April 2022.	GO:0033227 dsRNA transport;GO:0043330 response to exogenous dsRNA;GO:0043331 response to dsRNA	Predicted intracellular proteins	Plasma membrane (Approved)
365	NR1D1	9572	nuclear receptor subfamily 1 group D member 1	NR1D1 is a gene that encodes a transcription factor belonging to the nuclear receptor subfamily 1. This protein is a ligand-sensitive transcription factor that negatively regulates the expression of core clock proteins, specifically repressing the circadian clock transcription factor ARNTL. NR1D1 may also play a role in regulating genes involved in metabolic, inflammatory, and cardiovascular proc…	GO:0060086 circadian temperature homeostasis;GO:0070859 positive regulation of bile acid biosynthetic process;GO:1904253 positive regulation of bile acid metabolic process	Predicted intracellular proteins; Transcription factors:Zinc-coordinating DNA-binding domains; Nuclear receptors	Nuclear bodies (Supported)	(M95)PID CIRCADIAN PATHWAY
366	BNIPL	149428	BCL2 interacting protein like	BNIPL (BCL2 interacting protein like) is a gene that encodes a protein that interacts with several other proteins, including BCL2, ARHGAP1, MIF, and GFER. It may act as a bridge between BCL2 and ARHGAP1/CDC42 to promote cell death. The gene has multiple isoforms due to alternative splicing.	GO:0040009 regulation of growth rate;GO:0040008 regulation of growth;GO:0008285 negative regulation of cell population proliferation	Predicted intracellular proteins	Cytosol (Uncertain)
367	CRABP2	1382	cellular retinoic acid binding protein 2	CRABP2 is a gene that encodes a protein involved in the retinoid signaling pathway. The protein is a member of the retinoic acid binding protein family and facilitates the binding of retinoic acid to its receptor complex and transfer to the nucleus. It is a cytosol-to-nuclear shuttling protein and is associated with increased circulating low-density lipoprotein cholesterol. The gene has alternati…	GO:0048672 positive regulation of collateral sprouting;GO:0048670 regulation of collateral sprouting;GO:0042573 retinoic acid metabolic process	Predicted intracellular proteins	Cytosol;Nucleoplasm (Supported)		(M5949)HALLMARK PEROXISOME
368	H2BC21	8349	H2B clustered histone 21	H2BC21 is a gene that encodes a replication-dependent histone, which is a member of the histone H2B family. Histones are nuclear proteins that are responsible for the nucleosome structure of the chromosomal fiber in eukaryotes. The H2B clustered histone 21 generates two transcripts through the use of the conserved stem-loop termination motif and the polyA addition motif. The protein has antibacte…	GO:0002227 innate immune response in mucosa;GO:0002385 mucosal immune response;GO:0002251 organ or tissue specific immune response	Predicted intracellular proteins	Nucleoplasm (Approved); Additional: Cytosol
369	LEMD1	93273	LEM domain containing 1	LEMD1, also known as LEM domain containing 1, is a gene that is predicted to be an integral component of the membrane. The LEMD1 protein contains a LEM domain, which is a conserved motif found in several nuclear envelope proteins. LEMD1 has been implicated in various cellular processes, including nuclear envelope organization, chromatin organization, and cell cycle regulation. Mutations in LEMD1 …		Predicted intracellular proteins	Plasma membrane (Approved)
370	GNGT1	2792	G protein subunit gamma transducin 1	The GNGT1 gene encodes the gamma subunit of transducin, a G protein found in rod outer segments. Transducin activates a cyclic GTP-specific phosphodiesterase by rhodopsin, also known as GMPase.	GO:0010659 cardiac muscle cell apoptotic process;GO:0010658 striated muscle cell apoptotic process;GO:0010657 muscle cell apoptotic process	RAS pathway related proteins; Predicted intracellular proteins		(M204)PID RHODOPSIN PATHWAY	(M5923)HALLMARK PI3K AKT MTOR SIGNALING
371	H1-3	3007	H1.3 linker histone, cluster member	H1-3 is a gene that encodes a replication-dependent histone, which is a member of the histone H1 family. Histones are nuclear proteins that are responsible for the nucleosome structure of the chromosomal fiber in eukaryotes. The H1 linker histone interacts with linker DNA between nucleosomes and functions in the compaction of chromatin into higher order structures. This gene is intronless and is …	GO:0030261 chromosome condensation;GO:0045910 negative regulation of DNA recombination;GO:0006334 nucleosome assembly	Predicted intracellular proteins
372	H2AC7	3013	H2A clustered histone 7	H2AC7 is a replication-dependent histone that belongs to the histone H2A family. Histones are nuclear proteins that are responsible for the nucleosome structure of the chromosomal fiber in eukaryotes. The chromatin fiber is further compacted through the interaction of a linker histone, H1, with the DNA between the nucleosomes to form higher order chromatin structures. This gene is intronless and …	GO:0031507 heterochromatin formation;GO:0045814 negative regulation of gene expression, epigenetic;GO:0040029 epigenetic regulation of gene expression	Predicted intracellular proteins	Nucleoplasm (Supported)
373	H2BC8	8339	H2B clustered histone 8	H2BC8 is a gene that encodes a replication-dependent histone, which is a member of the histone H2B family. Histones are nuclear proteins that are responsible for the nucleosome structure of the chromosomal fiber in eukaryotes. Nucleosomes consist of DNA wrapped around a histone octamer composed of pairs of each of the four core histones (H2A, H2B, H3, and H4). The chromatin fiber is further compa…	GO:0002227 innate immune response in mucosa;GO:0002385 mucosal immune response;GO:0002251 organ or tissue specific immune response	Predicted intracellular proteins	Nucleoplasm (Approved); Additional: Cytosol
374	P2RX2	22953	purinergic receptor P2X 2	P2RX2 is a human gene that encodes for a purinergic receptor called P2X 2. This receptor acts as a ligand-gated ion channel and is involved in mediating synaptic transmission between neurons and from neurons to smooth muscle. The receptor binds to ATP, a molecule that plays a crucial role in cellular energy transfer, and is part of a family of purinoceptors. Multiple transcript variants have been…	GO:0001979 regulation of systemic arterial blood pressure by chemoreceptor signaling;GO:0002007 detection of hypoxic conditions in blood by chemoreceptor signaling;GO:0003027 regulation of systemic arterial blood pressure by carotid body chemoreceptor signaling	Human disease related genes:Nervous system diseases:Ear disease; Disease related genes
375	RERG	85004	RAS like estrogen regulated growth inhibitor	RERG is a gene that belongs to the RAS superfamily of GTPases. It acts as a growth inhibitor, preventing cell proliferation and tumor formation. The gene is regulated by estrogen and is therefore referred to as RAS like estrogen regulated growth inhibitor. Its function is important in understanding the development and progression of cancer, as well as potential therapeutic targets for cancer trea…	GO:0030308 negative regulation of cell growth;GO:0045926 negative regulation of growth;GO:0007264 small GTPase-mediated signal transduction	Enzymes; Predicted intracellular proteins; ENZYME proteins:Hydrolases	Cytosol;Nucleoplasm (Approved); Additional: Nucleoli fibrillar center
376	RNF39	80352	ring finger protein 39	RNF39, also known as ring finger protein 39, is a gene located on chromosome 6 within the major histocompatibility complex class I region. Studies on a similar protein in rats suggest that RNF39 plays a role in the early phase of synaptic plasticity, which is the ability of the brain to change and adapt in response to experiences. The gene has multiple transcript variants that encode different is…	GO:0141111 positive regulation of cGAS/STING signaling pathway;GO:0140896 cGAS/STING signaling pathway;GO:0039532 negative regulation of cytoplasmic pattern recognition receptor signaling pathway	Predicted intracellular proteins	Centrosome;Plasma membrane;Vesicles (Approved)
377	MICOS10-NBL1	100532736	MICOS10-NBL1 readthrough	MICOS10-NBL1 is a naturally occurring read-through transcription between two neighboring genes on chromosome 1, namely chromosome 1 open reading frame 151 and neuroblastoma suppressor of tumorigenicity 1. The read-through transcripts produce at least two proteins that share identity with proteins translated from the downstream neuroblastoma suppressor of tumorigenicity 1 locus. This locus represe…	GO:0038098 sequestering of BMP from receptor via BMP binding;GO:0035582 sequestering of BMP in extracellular matrix;GO:0048263 determination of dorsal identity
378	RASGEF1B	153020	RasGEF domain family member 1B	RASGEF1B is a human gene that encodes a protein belonging to the RasGEF domain family member 1B. This protein is involved in enabling guanyl-nucleotide exchange factor activity and is predicted to play a role in regulating catalytic activity and small GTPase-mediated signal transduction. It is also predicted to be located in early endosomes, late endosomes, and midbodies. The function of RASGEF1B…	GO:0007265 Ras protein signal transduction;GO:0007264 small GTPase-mediated signal transduction;GO:0141124 intracellular signaling cassette	Predicted intracellular proteins	Nucleoplasm (Approved); Additional: Vesicles
379	EPHA3	2042	EPH receptor A3	EPHA3 is a gene that belongs to the ephrin receptor subfamily of the protein-tyrosine kinase family. It has been implicated in mediating developmental events, particularly in the nervous system. The protein encoded by this gene binds ephrin-A ligands and has a single kinase domain and an extracellular region containing a Cys-rich domain and 2 fibronectin type III repeats. The ephrin receptors are…	GO:0097156 fasciculation of motor neuron axon;GO:0097155 fasciculation of sensory neuron axon;GO:0007413 axonal fasciculation	ENZYME proteins:Transferases; Potential drug targets; Predicted intracellular proteins; Cancer-related genes:Candidate cancer biomarkers; Enzymes; Kinases:Tyr protein kinases; Disease related genes	Cytosol;Nuclear membrane;Plasma membrane (Supported); Additional: Actin filaments;Nucleoplasm	(M177)PID EPHA FWDPATHWAY
380	PAX5	5079	paired box 5	PAX5 is a gene that belongs to the paired box (PAX) family of transcription factors. These factors are crucial regulators in early development, and changes in their expression can lead to cancer. PAX5 encodes a protein that activates B-cell lineage and is expressed in early stages of B-cell differentiation. It is also present in developing CNS and testis, suggesting a role in neural development a…	GO:0021670 lateral ventricle development;GO:0021591 ventricular system development;GO:0048701 embryonic cranial skeleton morphogenesis	Transcription factors:Helix-turn-helix domains; Predicted intracellular proteins; Cancer-related genes:Candidate cancer biomarkers; Human disease related genes:Cancers:Cancers of haematopoietic and lymphoid tissues; Disease related genes	Nucleoplasm (Supported)	(M195)PID CMYB PATHWAY
381	MTSS1	9788	MTSS I-BAR domain containing 1	MTSS1, also known as MTSS I-BAR domain containing 1, is a human gene that encodes a protein involved in various cellular processes. The protein has been predicted to have actin monomer binding, identical protein binding, and signaling receptor binding activities. It is also predicted to be involved in cellular response to fluid shear stress, negative regulation of epithelial cell proliferation, a…	GO:0072160 nephron tubule epithelial cell differentiation;GO:0030035 microspike assembly;GO:2001013 epithelial cell proliferation involved in renal tubule morphogenesis	Predicted intracellular proteins	Cytosol;Plasma membrane (Approved)	(M219)PID HEDGEHOG GLI PATHWAY
382	AMER2	219287	APC membrane recruitment protein 2	AMER2, also known as APC membrane recruitment protein 2, is a human gene that encodes a protein involved in the negative regulation of the canonical Wnt signaling pathway. The protein has the ability to bind to phosphatidylinositol-4,5-bisphosphate and is located in the plasma membrane. The Wnt signaling pathway is important for various cellular processes, including embryonic development and tiss…	GO:0007398 ectoderm development;GO:0090090 negative regulation of canonical Wnt signaling pathway;GO:0030178 negative regulation of Wnt signaling pathway	Predicted intracellular proteins	Plasma membrane (Supported)
383	UMODL1	89766	uromodulin like 1	UMODL1, also known as uromodulin like 1, is a human gene that is predicted to be involved in various biological processes, including neutrophil migration, adipose tissue development, cellular response to gonadotropin-releasing hormone, and regulation of ovarian follicle development. It is also predicted to be an extracellular matrix structural constituent and an integral component of the membrane…	GO:1904708 regulation of granulosa cell apoptotic process;GO:0097211 cellular response to gonadotropin-releasing hormone;GO:2000354 regulation of ovarian follicle development
384	ZNF99	7652	zinc finger protein 99	ZNF99 is a human gene that encodes for a zinc finger protein 99. This protein is predicted to have the ability to bind to DNA and activate transcription through RNA polymerase II. It is also predicted to be involved in regulating transcription by RNA polymerase II and to be active in the nucleus. Zinc finger proteins are known to play important roles in gene regulation and development, and mutati…	GO:0000122 negative regulation of transcription by RNA polymerase II;GO:0045892 negative regulation of DNA-templated transcription;GO:1902679 negative regulation of RNA biosynthetic process	Predicted intracellular proteins; Transcription factors:Zinc-coordinating DNA-binding domains
385	SLC8A1	6546	solute carrier family 8 member A1	SLC8A1 is a gene that encodes a protein called the Na(+)-Ca(2+) exchanger, which is responsible for extruding calcium from cardiac myocytes during relaxation. This is important because high levels of calcium during contraction can lead to overloading of intracellular stores. The exchanger is also involved in returning the cardiac myocyte to its resting state following excitation. In addition, the…	GO:1901660 calcium ion export;GO:0098735 positive regulation of the force of heart contraction;GO:0044557 relaxation of smooth muscle	Predicted intracellular proteins; Transporters:Electrochemical Potential-driven transporters; FDA approved drug targets:Small molecule drugs	Nucleoplasm;Plasma membrane (Supported)
386	MXD1	4084	MAX dimerization protein 1	MXD1 is a gene that encodes a protein belonging to the MYC/MAX/MAD network of transcription factors. These factors regulate cellular processes such as proliferation, differentiation, and apoptosis. The MXD1 protein acts as an antagonist to MYC-mediated transcriptional activation by competing for the binding partner MAX and recruiting repressor complexes containing histone deacetylases. Mutations …	GO:0000122 negative regulation of transcription by RNA polymerase II;GO:0045892 negative regulation of DNA-templated transcription;GO:1902679 negative regulation of RNA biosynthetic process	Predicted intracellular proteins; Transcription factors:Basic domains	Mitochondria;Nucleoplasm (Uncertain); Additional: Cytosol	(M101)PID HDAC CLASSI PATHWAY; (M105)PID TELOMERASE PATHWAY	(M5947)HALLMARK IL2 STAT5 SIGNALING; (M5890)HALLMARK TNFA SIGNALING VIA NFKB; (M5932)HALLMARK INFLAMMATORY RESPONSE
387	H2BC10	8346	H2B clustered histone 10	H2BC10 is a replication-dependent histone that belongs to the histone H2B family. Histones are nuclear proteins that form the nucleosome structure of the chromosomal fiber in eukaryotes. H2BC10 is a member of the large histone gene cluster on chromosome 6 and lacks polyA tails but contains a palindromic termination element. The protein has antibacterial and antifungal antimicrobial activity. H2BC…	GO:0002227 innate immune response in mucosa;GO:0002385 mucosal immune response;GO:0002251 organ or tissue specific immune response	Predicted intracellular proteins	Nucleoplasm (Approved); Additional: Cytosol
388	TTYH1	57348	tweety family member 1	The TTYH1 gene belongs to the tweety family of proteins and encodes a chloride anion channel that functions as a large conductance chloride(-) channel. It is calcium(2+)-independent and volume-sensitive. The gene has three transcript variants that encode distinct isoforms.	GO:0034755 iron ion transmembrane transport;GO:0046847 filopodium assembly;GO:0015813 L-glutamate transmembrane transport	Transporters:Transporter channels and pores	Nucleoplasm;Plasma membrane (Approved)
389	LDAF1	57146	lipid droplet assembly factor 1	LDAF1, or lipid droplet assembly factor 1, is a human gene that plays a role in the formation of lipid droplets. It is located in both the endoplasmic reticulum membrane and the lipid droplet itself. This information is provided by the Alliance of Genome Resources as of April 2022.	GO:0140042 lipid droplet formation;GO:0034389 lipid droplet organization;GO:0019915 lipid storage	Predicted intracellular proteins	Vesicles (Approved)
390	SPSB3	90864	splA/ryanodine receptor domain and SOCS box containing 3	SPSB3 is a human gene that is predicted to be involved in the proteasome-mediated ubiquitin-dependent protein catabolic process. It is also predicted to be located in the cytosol and to be part of the SCF ubiquitin ligase complex. The gene contains the splA/ryanodine receptor domain and SOCS box, which are important for protein-protein interactions and ubiquitin-mediated protein degradation. Whil…	GO:0160049 negative regulation of cGAS/STING signaling pathway;GO:0140896 cGAS/STING signaling pathway;GO:0010719 negative regulation of epithelial to mesenchymal transition	Predicted intracellular proteins	Mitochondria (Approved)
391	SLC17A7	57030	solute carrier family 17 member 7	SLC17A7 is a gene that encodes a protein responsible for transporting phosphate ions in the brain. This protein is found in the membranes of synaptic vesicles and is involved in the transport of glutamate. It is highly expressed in regions of the brain that are rich in neurons. The protein shares a high degree of similarity with another phosphate transporter, and together they form a distinct cla…	GO:0098700 neurotransmitter loading into synaptic vesicle;GO:0044341 sodium-dependent phosphate transport;GO:0035435 phosphate ion transmembrane transport	Transporters:Electrochemical Potential-driven transporters
392	CYP2W1	54905	cytochrome P450 family 2 subfamily W member 1	CYP2W1 is a gene that belongs to the cytochrome P450 family of enzymes. These enzymes are responsible for catalyzing various reactions involved in drug metabolism, as well as the synthesis of cholesterol, steroids, and other lipids. The function of CYP2W1 is not well understood, but it is believed to play a role in the metabolism of certain drugs and chemicals. This gene has been found to be expr…	GO:0016103 diterpenoid catabolic process;GO:0034653 retinoic acid catabolic process;GO:1903604 cytochrome metabolic process	Predicted intracellular proteins
393	DDX56	54606	DEAD-box helicase 56	DDX56 is a gene that encodes a member of the DEAD box protein family, which are RNA helicases involved in various cellular processes such as translation initiation, splicing, and ribosome assembly. DDX56 shows ATPase activity and associates with nucleoplasmic 65S preribosomal particles, suggesting a role in ribosome synthesis, particularly in the assembly of the large 60S ribosomal subunit. Multi…	GO:0044830 modulation by host of viral RNA genome replication;GO:0044827 modulation by host of viral genome replication;GO:0032480 negative regulation of type I interferon production	Enzymes; Predicted intracellular proteins; ENZYME proteins:Hydrolases	Nucleoli (Supported); Additional: Mitotic chromosome
394	HOXD12	3238	homeobox D12	HOXD12 is a gene belonging to the homeobox family of genes, which encode transcription factors that play a crucial role in the development of multicellular organisms. HOXD12 is one of several HOXD genes located on chromosome 2 in mammals. Deletions of the entire HOXD gene cluster or the 5' end of this cluster have been linked to severe limb and genital abnormalities. However, the exact function o…	GO:0042733 embryonic digit morphogenesis;GO:0030326 embryonic limb morphogenesis;GO:0035113 embryonic appendage morphogenesis	Predicted intracellular proteins; Transcription factors:Helix-turn-helix domains
395	RGMA	56963	repulsive guidance molecule BMP co-receptor a	RGMA is a gene that belongs to the repulsive guidance molecule family. It encodes a glycosylphosphatidylinositol-anchored glycoprotein that acts as an axon guidance protein in the central nervous system during development and adulthood. Additionally, RGMA may function as a tumor suppressor in certain types of cancer. The gene undergoes alternate splicing, resulting in the production of multiple t…	GO:0048671 negative regulation of collateral sprouting;GO:0048681 negative regulation of axon regeneration;GO:0070571 negative regulation of neuron projection regeneration	Predicted intracellular proteins; Predicted secreted proteins	Nucleoplasm (Approved); Additional: Cytosol	(M181)PID BMP PATHWAY
396	SLC25A34	284723	solute carrier family 25 member 34	SLC25A34 is a gene that belongs to the SLC25 family of mitochondrial carrier proteins. This gene is responsible for encoding a protein that is involved in transporting molecules across the mitochondrial membrane. The function of this protein is not yet fully understood, but it is believed to play a role in energy metabolism and cellular respiration. Mutations in this gene have been associated wit…	GO:0001835 blastocyst hatching;GO:0035188 hatching;GO:0071684 organism emergence from protective structure	Transporters:Electrochemical Potential-driven transporters	Mitochondria (Approved)
397	TMEM219	124446	transmembrane protein 219	TMEM219 is a human gene that encodes for a transmembrane protein. It is predicted to be involved in the apoptotic process, which is a natural process of programmed cell death. The protein is also predicted to be located in the plasma membrane, which is the outermost layer of the cell that separates the cell from its environment. The function of TMEM219 is not yet fully understood, but its involve…	GO:0006915 apoptotic process;GO:0012501 programmed cell death;GO:0008219 cell death	Predicted intracellular proteins
398	NPR1	4881	natriuretic peptide receptor 1	NPR1, also known as natriuretic peptide receptor 1, is a membrane-bound guanylate cyclase that acts as a receptor for both atrial and brain natriuretic peptides. It is a member of the family of cell-surface receptors known as membrane guanylyl cyclases, which have a similar topographic structure consisting of an extracellular ligand-binding domain, a single membrane-spanning domain, and an intrac…	GO:0035815 positive regulation of renal sodium excretion;GO:0010753 positive regulation of cGMP-mediated signaling;GO:0035813 regulation of renal sodium excretion	Transporters:Accessory Factors Involved in Transport; ENZYME proteins:Lyases; FDA approved drug targets:Small molecule drugs; Kinases:RGC receptor guanylate cyclase kinases; Enzymes	Nucleoli (Approved); Additional: Nucleoplasm;Plasma membrane
