# Supplementary material for: The Osteoblastic Microenvironment Determines the Fate of Breast Cancer Cells Disseminated in the Bone Marrow
Source: Adv Sci (Weinh). 2026 Feb 6;13(22):e09980. doi: 10.1002/advs.202509980 (PMC13088306; doi:10.1002/advs.202509980)
Supplement: Supplementary file 2 — Supporting File: advs74269‐sup‐0002‐Tables.zip. [file ADVS-13-e09980-s002.zip › Table S5 DEGs regulated by RUNX2 in MDA231 alone.xlsx]

## Sheet: Sheet1
Serial Number	Gene Symbol	Gene ID	Description	Protein Functions (ChatGPT)	Biological Process (GO)	Protein Function (Protein Atlas)	Subcellular Location (Protein Atlas)	Canonical Pathways_x000D_	Hallmark Gene Sets_x000D_
1	CDH13	1012	cadherin 13	CDH13, also known as cadherin 13, is a gene that encodes a protein belonging to the cadherin superfamily. Unlike other cadherins, this protein lacks a cytoplasmic domain and is not involved in cell-cell adhesion. Instead, it acts as a negative regulator of axon growth during neural differentiation and protects vascular endothelial cells from apoptosis caused by oxidative stress. CDH13 is also ass…	GO:0055096 low-density lipoprotein particle mediated signaling;GO:0055095 lipoprotein particle mediated signaling;GO:0050927 positive regulation of positive chemotaxis	Predicted intracellular proteins	Plasma membrane (Supported)		(M5909)HALLMARK MYOGENESIS; (M5921)HALLMARK COMPLEMENT; (M5939)HALLMARK P53 PATHWAY
2	VAV1	7409	vav guanine nucleotide exchange factor 1	VAV1 is a gene that belongs to the VAV gene family and encodes a guanine nucleotide exchange factor (GEF) for Rho family GTPases. This protein plays a crucial role in hematopoiesis, particularly in T-cell and B-cell development and activation. It has also been identified as the specific binding partner of Nef proteins from HIV-1, which leads to significant morphological changes, cytoskeletal rear…	GO:0002433 immune response-regulating cell surface receptor signaling pathway involved in phagocytosis;GO:0038096 Fc-gamma receptor signaling pathway involved in phagocytosis;GO:0038095 Fc-epsilon receptor signaling pathway	Predicted intracellular proteins	Cytosol (Approved)	(M17200)SA B CELL RECEPTOR COMPLEXES; (M1315)SIG PIP3 SIGNALING IN B LYMPHOCYTES; (M241)PID RAC1 REG PATHWAY
3	MUC5AC	4586	mucin 5AC, oligomeric mucus/gel-forming	MUC5AC is a human gene that encodes for mucin 5AC, which is a protein involved in the formation of mucus and gel. It is predicted to have a structural role in the extracellular matrix and is located in the cytoplasm, extracellular space, and mucus layer. MUC5AC has been implicated in phosphatidylinositol-mediated signaling and is a biomarker for several diseases, including Sjogren's syndrome, bil…		Predicted secreted proteins	Vesicles (Uncertain)	(M5880)NABA ECM AFFILIATED; (M5885)NABA MATRISOME ASSOCIATED; (M5889)NABA MATRISOME
4	FCGBP	8857	Fc gamma binding protein	FCGBP, also known as Fc gamma binding protein, is a gene that is located in the extracellular exosome. This gene is involved in the binding of immunoglobulin G (IgG) and plays a role in the regulation of immune responses. FCGBP has been linked to various diseases, including autoimmune disorders and cancer. The protein encoded by this gene is expressed in a variety of tissues, including the gastro…		Predicted secreted proteins	Plasma membrane (Approved); Additional: Cytokinetic bridge;Golgi apparatus
5	BCL2A1	597	BCL2 related protein A1	BCL2A1 is a gene that belongs to the BCL-2 protein family and plays a crucial role in regulating apoptosis, or programmed cell death. It encodes a protein that can form hetero- or homodimers and act as an anti-apoptotic regulator by reducing the release of pro-apoptotic cytochrome c from mitochondria and blocking caspase activation. BCL2A1 is a direct transcription target of NF-kappa B in respons…	GO:0008053 mitochondrial fusion;GO:0001836 release of cytochrome c from mitochondria;GO:0097192 extrinsic apoptotic signaling pathway in absence of ligand	Predicted intracellular proteins; Cancer-related genes:Candidate cancer biomarkers		(M10)PID BCR 5PATHWAY; (M145)PID P53 DOWNSTREAM PATHWAY	(M5890)HALLMARK TNFA SIGNALING VIA NFKB
6	SH2D2A	9047	SH2 domain containing 2A	SH2D2A is a gene that encodes an adaptor protein that is believed to play a role in T-cell signal transduction. In mice, a related protein is responsible for activating lymphocyte-specific protein-tyrosine kinase and functions in downstream signaling. Alternative splicing of the gene results in multiple transcript variants.	GO:0042098 T cell proliferation;GO:0046651 lymphocyte proliferation;GO:0032943 mononuclear cell proliferation	Predicted intracellular proteins		(M237)PID VEGFR1 2 PATHWAY; (M164)PID ERBB1 DOWNSTREAM PATHWAY
7	ZNF532	55205	zinc finger protein 532	ZNF532 is a human gene that encodes for a protein called zinc finger protein 532. This protein is predicted to have the ability to bind to DNA and metal ions, and is expected to be located in the nucleus of cells. The function of ZNF532 is not yet fully understood, but it is believed to play a role in regulating gene expression and cellular processes. Further research is needed to fully elucidate…	GO:0006355 regulation of DNA-templated transcription;GO:2001141 regulation of RNA biosynthetic process;GO:0051252 regulation of RNA metabolic process	Predicted intracellular proteins; Transcription factors:Zinc-coordinating DNA-binding domains	Nucleoplasm (Approved); Additional: Golgi apparatus
8	CXCL8	3576	C-X-C motif chemokine ligand 8	CXCL8, also known as interleukin-8 (IL-8), is a protein that belongs to the CXC chemokine family and plays a major role in the inflammatory response. It is secreted by various cells, including mononuclear macrophages, neutrophils, eosinophils, T lymphocytes, epithelial cells, and fibroblasts, and functions as a chemotactic factor by guiding neutrophils to the site of infection. IL-8 is rapidly in…	GO:2000535 regulation of entry of bacterium into host cell;GO:0045091 regulation of single stranded viral RNA replication via double stranded DNA intermediate;GO:0060354 negative regulation of cell adhesion molecule production	Candidate cardiovascular disease genes; Cancer-related genes:Candidate cancer biomarkers; Predicted secreted proteins	Golgi apparatus (Approved)	(M251)PID SYNDECAN 3 PATHWAY; (M252)PID IL8 CXCR1 PATHWAY; (M240)PID SYNDECAN 2 PATHWAY	(M5930)HALLMARK EPITHELIAL MESENCHYMAL TRANSITION; (M5932)HALLMARK INFLAMMATORY RESPONSE
9	LOXL4	84171	lysyl oxidase like 4	LOXL4 is a gene that belongs to the lysyl oxidase gene family. This family is responsible for the biogenesis of connective tissue, encoding an extracellular copper-dependent amine oxidase that catalyses the first step in the formation of crosslinks in collagens and elastin. LOXL4 has a highly conserved amino acid sequence at the C-terminus end that appears to be sufficient for amine oxidase activ…	GO:0030199 collagen fibril organization;GO:0030198 extracellular matrix organization;GO:0043062 extracellular structure organization	Predicted secreted proteins	Vesicles (Approved)	(M3468)NABA ECM REGULATORS; (M5885)NABA MATRISOME ASSOCIATED; (M5889)NABA MATRISOME
10	CST4	1472	cystatin S	CST4 is a gene that encodes for a type 2 salivary cysteine peptidase inhibitor, which belongs to the cystatin superfamily of proteins. This superfamily includes proteins that contain multiple cystatin-like sequences, some of which are active cysteine protease inhibitors. The type 2 cystatin proteins are a class of cysteine proteinase inhibitors found in various human fluids and secretions. CST4 i…	GO:0001580 detection of chemical stimulus involved in sensory perception of bitter taste;GO:0050912 detection of chemical stimulus involved in sensory perception of taste;GO:0050913 sensory perception of bitter taste	Predicted secreted proteins		(M3468)NABA ECM REGULATORS; (M5885)NABA MATRISOME ASSOCIATED; (M5889)NABA MATRISOME
11	ADAMTS12	81792	ADAM metallopeptidase with thrombospondin type 1 motif 12	ADAMTS12 is a gene that encodes a protein belonging to the ADAMTS family, which contains distinct protein modules including a propeptide region, a metalloproteinase domain, a disintegrin-like domain, and a thrombospondin type 1 (TS-1) motif. This protein contains eight TS-1 motifs and may play a role in fetal development of pulmonary cells or in tumor processes through its proteolytic activity or…	GO:1902203 negative regulation of hepatocyte growth factor receptor signaling pathway;GO:2001112 regulation of cellular response to hepatocyte growth factor stimulus;GO:2001113 negative regulation of cellular response to hepatocyte growth factor stimulus	Predicted secreted proteins	Nucleoli (Approved); Additional: Mitochondria	(M3468)NABA ECM REGULATORS; (M5885)NABA MATRISOME ASSOCIATED; (M5889)NABA MATRISOME
12	KLHL29	114818	kelch like family member 29	KLHL29 is a gene that encodes a protein belonging to the kelch-like family. This protein is involved in the regulation of protein degradation and plays a role in the development of the nervous system. Mutations in this gene have been associated with neurodevelopmental disorders such as autism spectrum disorder and intellectual disability. The exact function of KLHL29 is not fully understood, but …	GO:0043161 proteasome-mediated ubiquitin-dependent protein catabolic process;GO:0010498 proteasomal protein catabolic process;GO:0006511 ubiquitin-dependent protein catabolic process	Predicted intracellular proteins	Mitochondria (Approved); Additional: Cytosol
13	MRPS26	64949	mitochondrial ribosomal protein S26	The human gene MRPS26 encodes a mitochondrial ribosomal protein S26, which is involved in protein synthesis within the mitochondrion. Mitochondrial ribosomes consist of a small 28S subunit and a large 39S subunit, with an estimated 75% protein to rRNA composition. Unlike prokaryotic ribosomes, mammalian mitoribosomes lack a 5S rRNA. The proteins comprising the mitoribosome differ greatly in seque…	GO:0032543 mitochondrial translation;GO:0140053 mitochondrial gene expression;GO:0006412 translation	Predicted intracellular proteins; Ribosomal proteins	Mitochondria (Supported)
14	CCND1	595	cyclin D1	The CCND1 gene encodes for the protein cyclin D1, which belongs to the cyclin family and regulates CDK kinases. Cyclin D1 forms a complex with CDK4 or CDK6, which is required for cell cycle G1/S transition. The expression of CCND1 is positively regulated by the tumor suppressor protein Rb. Mutations, amplification, and overexpression of CCND1 are frequently observed in various human cancers, alte…	GO:0000320 re-entry into mitotic cell cycle;GO:0033601 positive regulation of mammary gland epithelial cell proliferation;GO:0033197 response to vitamin E	Human disease related genes:Congenital malformations:Other congenital malformations; Transporters:Transporter channels and pores; Predicted intracellular proteins; Human disease related genes:Cancers:Cancers of the breast and female genital organs; FDA approved drug targets:Small molecule drugs; Human disease related genes:Cancers:Cancers of the digestive system; Cancer-related genes:Mutated canc…	Nucleoplasm (Supported)	(M209)PID P38 GAMMA DELTA PATHWAY; (M3686)SA REG CASCADE OF CYCLIN EXPR; (M1529)SA G1 AND S PHASES	(M5903)HALLMARK NOTCH SIGNALING; (M5908)HALLMARK ANDROGEN RESPONSE; (M5902)HALLMARK APOPTOSIS
15	PSMB6	5694	proteasome 20S subunit beta 6	PSMB6 is a gene that encodes for a subunit of the proteasome, a protein complex that breaks down peptides in a non-lysosomal pathway. Specifically, PSMB6 is a member of the proteasome B-type family and is a 20S core beta subunit in the proteasome. The proteasome is composed of four rings of 28 non-identical subunits, with two rings composed of seven alpha subunits and two rings composed of seven …	GO:0043161 proteasome-mediated ubiquitin-dependent protein catabolic process;GO:0010498 proteasomal protein catabolic process;GO:0006511 ubiquitin-dependent protein catabolic process	Enzymes; Predicted intracellular proteins; Peptidases:Threonine-type peptidases; ENZYME proteins:Hydrolases	Cytosol;Nucleoplasm (Supported); Additional: Mitochondria
16	TRA2B	6434	transformer 2 beta homolog	The TRA2B gene encodes a nuclear protein that acts as a sequence-specific serine/arginine splicing factor. This protein plays a crucial role in mRNA processing, splicing patterns, and gene expression. Alternative splicing of this gene leads to the production of multiple transcript variants.	GO:0021796 cerebral cortex regionalization;GO:0021978 telencephalon regionalization;GO:1990403 embryonic brain development	Predicted intracellular proteins	Nucleoplasm (Enhanced)		(M5901)HALLMARK G2M CHECKPOINT; (M5925)HALLMARK E2F TARGETS; (M5926)HALLMARK MYC TARGETS V1
17	LIMD1	8994	LIM domain containing 1	LIM domain containing 1 (LIMD1) is a human gene that is predicted to have transcription corepressor activity. It is involved in several processes, including negative regulation of hippo signaling, regulation of gene expression, and response to hypoxia. LIMD1 acts upstream of or within P-body assembly and gene silencing by miRNA. It is located in several cellular components, including P-body, adhe…	GO:0002076 osteoblast development;GO:0033962 P-body assembly;GO:0035331 negative regulation of hippo signaling	Predicted intracellular proteins	Focal adhesion sites;Nucleoplasm (Supported)
18	ARAF	369	A-Raf proto-oncogene, serine/threonine kinase	ARAF is a proto-oncogene that belongs to the RAF subfamily of the Ser/Thr protein kinase family. It may play a role in cell growth and development. The gene has multiple isoforms due to alternative splicing of its transcript variants.	GO:0033138 positive regulation of peptidyl-serine phosphorylation;GO:0033135 regulation of peptidyl-serine phosphorylation;GO:0032434 regulation of proteasomal ubiquitin-dependent protein catabolic process	ENZYME proteins:Transferases; Predicted intracellular proteins; Human disease related genes:Cancers:Cancers of haematopoietic and lymphoid tissues; Enzymes; Kinases:TKL Ser/Thr protein kinases	Plasma membrane (Supported)		(M5905)HALLMARK ADIPOGENESIS
19	CREBL2	1389	cAMP responsive element binding protein like 2	CREBL2 is a gene located on chromosome 12p13 that encodes a protein with DNA binding capabilities. It shares a 41% identity with CRE-binding protein (CREB) over a 48-base long region which encodes the bZip domain of CREB. The bZip domain consists of about 30 amino acids rich in basic residues involved in DNA binding, followed by a leucine zipper motif involved in protein dimerization. CREBL2 is f…	GO:0033138 positive regulation of peptidyl-serine phosphorylation;GO:0033135 regulation of peptidyl-serine phosphorylation;GO:0046326 positive regulation of D-glucose import	Predicted intracellular proteins; Transcription factors:Basic domains	Mitochondria (Approved); Additional: Cytosol;Nucleoplasm
20	NUDCD3	23386	NudC domain containing 3	NUDCD3, also known as NudC domain containing 3, is a gene that plays a crucial role in maintaining the stability of dynein intermediate chain. The depletion of NUDCD3 results in the aggregation and degradation of dynein intermediate chain, mislocalization of the dynein complex from kinetochores, spindle microtubules, and spindle poles, and loss of gamma-tubulin from spindle poles. During interpha…	GO:1905793 protein localization to pericentriolar material;GO:0071539 protein localization to centrosome;GO:1905508 protein localization to microtubule organizing center	Predicted intracellular proteins	Cytosol;Plasma membrane (Approved); Additional: Primary cilium;Primary cilium tip;Principal piece
21	MORN4	118812	MORN repeat containing 4	MORN4 is a human gene that contains MORN repeats and is predicted to be involved in responding to axon injury. It is located in the cytoplasm and at the tip of filopodia, which are thin, finger-like protrusions from cells that are involved in cell movement and communication. The function of MORN4 is not yet fully understood, but its involvement in axon injury suggests a potential role in nerve re…	GO:0048678 response to axon injury;GO:0009611 response to wounding;GO:0006950 response to stress	Predicted intracellular proteins
22	PNPLA6	10908	patatin like domain 6, lysophospholipase	The PNPLA6 gene encodes a phospholipase that plays a role in neurite outgrowth and process elongation during neuronal differentiation. It deacetylates intracellular phosphatidylcholine to produce glycerophosphocholine and is anchored to the cytoplasmic face of the endoplasmic reticulum in both neurons and non-neuronal cells. Mutations in this gene lead to autosomal recessive spastic paraplegia, a…	GO:0046475 glycerophospholipid catabolic process;GO:0009395 phospholipid catabolic process;GO:0046503 glycerolipid catabolic process	Disease related genes; Predicted intracellular proteins; Potential drug targets; Human disease related genes:Nervous system diseases:Neurodegenerative diseases; Enzymes; ENZYME proteins:Hydrolases; Human disease related genes:Nervous system diseases:Other nervous and sensory system diseases	Cytosol;Endoplasmic reticulum (Approved)
23	RBMX	27316	RNA binding motif protein X-linked	RBMX is a gene that belongs to the RBMY gene family and is an active X chromosome homolog of the Y chromosome RBMY gene. While RBMY evolved a male-specific function in spermatogenesis, RBMX is widely expressed. Pseudogenes of this gene have been found on several chromosomes and are likely derived by retrotransposition from the original gene. The gene has alternatively spliced transcript variants …	GO:0048025 negative regulation of mRNA splicing, via spliceosome;GO:0050686 negative regulation of mRNA processing;GO:0006509 membrane protein ectodomain proteolysis	Cancer-related genes:Mutational cancer driver genes; Predicted intracellular proteins; Human disease related genes:Other diseases:Mental and behavioural disorders; Disease related genes	Nucleoplasm (Supported)
24	WDR13	64743	WD repeat domain 13	WDR13 is a gene that encodes a member of the WD repeat protein family. This family is involved in various cellular processes, including cell cycle progression, signal transduction, apoptosis, and gene regulation. In mice, a similar protein is believed to be a negative regulator of pancreatic beta cell proliferation. Mice lacking this gene exhibit increased pancreatic islet mass, higher serum insu…	GO:1904691 negative regulation of type B pancreatic cell proliferation;GO:0061469 regulation of type B pancreatic cell proliferation;GO:0050680 negative regulation of epithelial cell proliferation	Predicted intracellular proteins	Nucleoplasm (Supported); Additional: Centriolar satellite;Plasma membrane
25	MCM3	4172	minichromosome maintenance complex component 3	MCM3 is a highly conserved protein that plays a crucial role in the initiation of eukaryotic genome replication. It is a subunit of the MCM2-7 protein complex, which is a key component of the pre-replication complex and is involved in the formation of replication forks and recruitment of other DNA replication-related proteins. MCM3 interacts directly with MCM5/CDC46 and is acetylated by MCM3AP, a…	GO:1902292 cell cycle DNA replication initiation;GO:1902315 nuclear cell cycle DNA replication initiation;GO:1902975 mitotic DNA replication initiation	Enzymes; Predicted intracellular proteins; Cancer-related genes:Candidate cancer biomarkers; ENZYME proteins:Hydrolases	Nucleoplasm (Approved)	(M40)PID E2F PATHWAY	(M5901)HALLMARK G2M CHECKPOINT; (M5925)HALLMARK E2F TARGETS
26	POLR2B	5431	RNA polymerase II subunit B	POLR2B is a gene that encodes the second largest subunit of RNA polymerase II (Pol II), which is responsible for transcribing DNA into precursors of mRNA, snRNA, and microRNA. This subunit, along with the largest subunit, forms opposite sides of the center cleft of Pol II. Deletion of the flap loop region of this subunit leads to a decrease in the rate of transcriptional elongation. Alternative s…	GO:0001172 RNA-templated transcription;GO:0006366 transcription by RNA polymerase II;GO:0006351 DNA-templated transcription	ENZYME proteins:Transferases; Predicted intracellular proteins; RNA polymerase related proteins; Enzymes	Nucleoplasm (Supported)
27	AKAP6	9472	A-kinase anchoring protein 6	AKAP6 is a gene that encodes a member of the A-kinase anchor protein (AKAP) family. AKAPs bind to the regulatory subunit of protein kinase A (PKA) and localize the holoenzyme to specific locations within the cell. AKAP6 is highly expressed in various brain regions, as well as cardiac and skeletal muscle. It is specifically localized to the sarcoplasmic reticulum and nuclear membrane, where it anc…	GO:0010739 positive regulation of protein kinase A signaling;GO:0010738 regulation of protein kinase A signaling;GO:0061051 positive regulation of cell growth involved in cardiac muscle cell development	Predicted intracellular proteins
28	ATG4D	84971	autophagy related 4D cysteine peptidase	ATG4D is a gene that belongs to the autophagy-related protein 4 (Atg4) family of C54 endopeptidases. Autophagy is a process that destroys endogenous proteins and damaged organelles intracellularly, and it is essential for cell homeostasis, cell remodeling, and aging. ATG4D plays a role in the biogenesis of autophagosomes, which sequester the cytosol and organelles for degradation by lysosomes. Re…	GO:0051697 protein delipidation;GO:0035973 aggrephagy;GO:0034497 protein localization to phagophore assembly site	Transporters; Predicted intracellular proteins; Peptidases:Cysteine-type peptidases; Enzymes	Mitochondria;Nucleoplasm (Supported)
29	SIVA1	10572	SIVA1 apoptosis inducing factor	SIVA1 is a gene that encodes an E3 ubiquitin ligase, which plays a role in regulating cell cycle progression, cell proliferation, and apoptosis. The protein encoded by this gene binds to the cytoplasmic tail of the CD27 antigen, a member of the tumor necrosis factor receptor superfamily. In response to UV radiation-induced DNA damage, SIVA1 mediates the ubiquitination of proliferating cell nuclea…	GO:0006924 activation-induced cell death of T cells;GO:1901030 positive regulation of mitochondrial outer membrane permeabilization involved in apoptotic signaling pathway;GO:1901028 regulation of mitochondrial outer membrane permeabilization involved in apoptotic signaling pathway	Predicted intracellular proteins	Nucleoplasm (Enhanced)
30	TCHH	7062	trichohyalin	The TCHH gene encodes a protein that forms crosslinked complexes with itself and keratin intermediate filaments to provide mechanical strength to the hair follicle inner root sheath. It is also important for the structural integrity of the filiform papillae of the tongue. Defects in this gene can cause uncombable hair syndrome.	GO:0045109 intermediate filament organization;GO:0031424 keratinization;GO:0045104 intermediate filament cytoskeleton organization	Predicted intracellular proteins; Human disease related genes:Skin diseases:Skin and soft tissue diseases; Disease related genes		(M5883)NABA SECRETED FACTORS; (M5885)NABA MATRISOME ASSOCIATED; (M5889)NABA MATRISOME	(M5941)HALLMARK UV RESPONSE UP; (M5939)HALLMARK P53 PATHWAY
31	RPL13A	23521	ribosomal protein L13a	RPL13A is a gene that encodes a ribosomal protein, specifically a member of the L13P family, which is a component of the 60S subunit of ribosomes. Ribosomes are organelles that catalyze protein synthesis and are composed of RNA and proteins. In addition to its role in protein synthesis, RPL13A also plays a role in the repression of inflammatory genes as a component of the IFN-gamma-activated inhi…	GO:1901193 regulation of formation of translation preinitiation complex;GO:1901194 negative regulation of formation of translation preinitiation complex;GO:1904689 negative regulation of cytoplasmic translational initiation	Predicted intracellular proteins; Ribosomal proteins	Cytosol;Nucleoli (Approved)	(M5493)WNT SIGNALING
32	MEIOSIN	388553	meiosis initiator	MEIOSIN is a human gene that is predicted to play a role in the initiation of meiosis, a process that produces haploid cells for sexual reproduction. It is also predicted to be involved in cellular responses to retinoic acid and gamete generation. MEIOSIN is predicted to have DNA binding and protein dimerization activities and is expected to be located in the nucleus.	GO:0090427 activation of meiosis;GO:0045836 positive regulation of meiotic nuclear division;GO:0051446 positive regulation of meiotic cell cycle	Predicted intracellular proteins	Nucleoplasm (Approved)
33	HSPA4	3308	heat shock protein family A (Hsp70) member 4	HSPA4 is a member of the heat shock protein family A (Hsp70) and is predicted to have ATP binding activity. It plays a role in chaperone-mediated protein complex assembly and protein insertion into the mitochondrial outer membrane. HSPA4 is located in the cytosol and extracellular exosome and has been implicated in Chagas disease. It is also a biomarker for chronic obstructive pulmonary disease, …	GO:0030150 protein import into mitochondrial matrix;GO:0051131 chaperone-mediated protein complex assembly;GO:0071806 protein transmembrane transport	Predicted intracellular proteins; Cancer-related genes:Candidate cancer biomarkers	Cytosol;Nucleoplasm (Approved)	(M66)PID MYC ACTIV PATHWAY	(M5924)HALLMARK MTORC1 SIGNALING
34	LONP1	9361	lon peptidase 1, mitochondrial	LONP1 is a gene that encodes a mitochondrial matrix protein belonging to the Lon family of ATP-dependent proteases. This protein is responsible for selectively degrading misfolded, unassembled, or oxidatively damaged polypeptides in the mitochondrial matrix. It may also act as a chaperone in the assembly of inner membrane protein complexes and play a role in regulating mitochondrial gene expressi…	GO:0070407 oxidation-dependent protein catabolic process;GO:0010044 response to aluminum ion;GO:0035694 mitochondrial protein catabolic process	Peptidases:Serine-type peptidases; Predicted intracellular proteins; Potential drug targets; Enzymes; ENZYME proteins:Hydrolases; Human disease related genes:Congenital malformations:Congenital malformations of the musculoskeletal system; Disease related genes	Mitochondria (Enhanced); Additional: Nucleoplasm		(M5934)HALLMARK XENOBIOTIC METABOLISM
35	BRMS1	25855	BRMS1 transcriptional repressor and anoikis regulator	BRMS1 is a human gene that plays a crucial role in reducing the metastatic potential of breast cancer and melanoma cell lines. It is a transcriptional repressor and anoikis regulator that localizes primarily to the nucleus and is a component of the mSin3a family of histone deacetylase complexes. The protein contains two coiled-coil motifs and several imperfect leucine zipper motifs. Alternative s…	GO:0090312 positive regulation of protein deacetylation;GO:2000210 positive regulation of anoikis;GO:0090311 regulation of protein deacetylation	Predicted intracellular proteins; Cancer-related genes:Candidate cancer biomarkers	Centrosome (Approved)
36	HAUS1	115106	HAUS augmin like complex subunit 1	HAUS1 is a subunit of the human augmin complex, which is involved in microtubule generation within the mitotic spindle and is essential for mitotic spindle assembly. The augmin complex was first identified in Drosophila and is composed of eight subunits, including HAUS1. The name "augmin" comes from the Latin verb "augmentare," meaning "to increase." HAUS1 is a microtubule-binding protein that pl…	GO:0010968 regulation of microtubule nucleation;GO:0031113 regulation of microtubule polymerization;GO:0007098 centrosome cycle	Predicted intracellular proteins	Cytosol (Supported); Additional: Centrosome;End piece;Mid piece
37	ATP6V0E1	8992	ATPase H+ transporting V0 subunit e1	ATP6V0E1 is a gene that encodes a component of vacuolar ATPase (V-ATPase), an enzyme that acidifies eukaryotic intracellular organelles. This acidification is necessary for various intracellular processes, including protein sorting, zymogen activation, receptor-mediated endocytosis, and synaptic vesicle proton gradient generation. V-ATPase is composed of a cytosolic V1 domain and a transmembrane …	GO:0007035 vacuolar acidification;GO:0051452 intracellular pH reduction;GO:0051453 regulation of intracellular pH				(M5936)HALLMARK OXIDATIVE PHOSPHORYLATION
38	PSAPL1	768239	prosaposin like 1	PSAPL1 is a gene that encodes a protein similar to prosaposin, a glycoprotein. The encoded protein is predicted to be a preproprotein that is processed to generate multiple protein products, including saposins A-like, B-like, C-like, and D-like. These proteins may play a role in the lysosomal degradation of sphingolipids.	GO:0060736 prostate gland growth;GO:0060742 epithelial cell differentiation involved in prostate gland development;GO:0030850 prostate gland development	Predicted secreted proteins	Cytosol (Enhanced)
39	MMP24-AS1-EDEM2	111089941	MMP24-AS1-EDEM2 readthrough	MMP24-AS1-EDEM2 is a naturally occurring readthrough transcription between the MMP24 antisense RNA 1 gene and the ER degradation enhancing alpha-mannosidase like protein 2 (EDEM2) gene. This means that the transcription process continues beyond the MMP24 gene and includes the EDEM2 gene. The resulting readthrough transcripts may encode proteins similar to those encoded by the EDEM2 gene. This inf…	GO:0097466 ubiquitin-dependent glycoprotein ERAD pathway;GO:1904154 positive regulation of retrograde protein transport, ER to cytosol;GO:0006056 mannoprotein metabolic process
40	CXCR5	643	C-X-C motif chemokine receptor 5	The CXCR5 gene encodes a protein that belongs to the CXC chemokine receptor family and is expressed in mature B-cells and Burkitt's lymphoma. This protein is involved in B-cell migration into B-cell follicles of spleen and Peyer patches by binding to B-lymphocyte chemoattractant (BLC). The gene has multiple alternatively spliced transcript variants that encode different isoforms.	GO:0048535 lymph node development;GO:0032467 positive regulation of cytokinesis;GO:0070098 chemokine-mediated signaling pathway	G-protein coupled receptors:Chemokines and chemotactic factors receptors; G-protein coupled receptors:GPCRs excl olfactory receptors; CD markers
41	LEFTY1	10637	left-right determination factor 1	LEFTY1 is a gene that encodes a secreted ligand of the TGF-beta superfamily of proteins. This ligand binds to various TGF-beta receptors, leading to the recruitment and activation of SMAD family transcription factors that regulate gene expression. The mature protein plays a role in determining left-right asymmetry of organ systems during development. The gene is closely linked to a related family…	GO:0009948 anterior/posterior axis specification;GO:0030509 BMP signaling pathway;GO:0009798 axis specification	Predicted secreted proteins		(M5883)NABA SECRETED FACTORS; (M5885)NABA MATRISOME ASSOCIATED; (M5889)NABA MATRISOME
42	DCPS	28960	decapping enzyme, scavenger	DCPS is a gene that encodes a pyrophosphatase enzyme that removes short mRNA fragments containing the 5' mRNA cap structure. These fragments appear in the 3' to 5' mRNA decay pathway following deadenylation and exosome-mediated turnover. The enzyme hydrolyzes the triphosphate linkage of the cap structure to yield 7-methylguanosine monophosphate and nucleoside diphosphate. This protects the cell f…	GO:0000290 deadenylation-dependent decapping of nuclear-transcribed mRNA;GO:0110156 mRNA methylguanosine-cap decapping;GO:0110154 RNA decapping	Human disease related genes:Congenital malformations:Other congenital malformations; Predicted intracellular proteins; Potential drug targets; Enzymes; ENZYME proteins:Hydrolases; Disease related genes	Nucleoplasm (Supported); Additional: Cytosol		(M5947)HALLMARK IL2 STAT5 SIGNALING
43	PIH1D1	55011	PIH1 domain containing 1	PIH1D1 is a human gene that encodes a protein called PIH1 domain containing 1. This protein is involved in various cellular processes, including the assembly of box C/D snoRNP, positive regulation of signal transduction, and regulation of cellular protein metabolic process. It has several functions, including RNA polymerase I core promoter sequence-specific DNA binding activity, enzyme binding ac…	GO:1905669 TORC1 complex assembly;GO:1902659 regulation of glucose mediated signaling pathway;GO:1902661 positive regulation of glucose mediated signaling pathway	Predicted intracellular proteins	Cytosol (Approved)
44	ZBTB44	29068	zinc finger and BTB domain containing 44	ZBTB44 is a human gene that is predicted to have DNA binding and metal ion binding activity. It is also predicted to be located in the nucleus. The gene contains both zinc finger and BTB domains, which are common in transcription factors and are involved in regulating gene expression. However, the specific function of ZBTB44 is not yet fully understood.		Predicted intracellular proteins; Transcription factors:Zinc-coordinating DNA-binding domains	Nucleoplasm (Approved)
45	PBK	55872	PDZ binding kinase	PBK (PDZ binding kinase) is a serine/threonine protein kinase that is related to the MAPKK family. It is believed that mitotic phosphorylation is necessary for its catalytic activity. PBK may play a role in the activation of lymphoid cells and support testicular functions, particularly in the process of spermatogenesis. Overexpression of PBK has been linked to tumorigenesis. Multiple transcript v…	GO:0032873 negative regulation of stress-activated MAPK cascade;GO:0070303 negative regulation of stress-activated protein kinase signaling cascade;GO:0051403 stress-activated MAPK cascade	ENZYME proteins:Transferases; Kinases:STE Ser/Thr protein kinases; Predicted intracellular proteins; Enzymes	Cytosol (Approved)		(M5901)HALLMARK G2M CHECKPOINT
46	UTP25	27042	UTP25 small subunit processome component	UTP25 is a human gene that encodes a small subunit processome component. It plays a role in various biological processes, including protein catabolic process, protein destabilization, and protein localization to nucleolus. UTP25 enables RNA binding activity and is located in the nucleolus. This information is provided by the Alliance of Genome Resources as of April 2022.	GO:1902570 protein localization to nucleolus;GO:0040019 positive regulation of embryonic development;GO:0000462 maturation of SSU-rRNA from tricistronic rRNA transcript (SSU-rRNA, 5.8S rRNA, LSU-rRNA)	Predicted intracellular proteins
47	CIBAR1	137392	CBY1 interacting BAR domain containing 1	CIBAR1, also known as CBY1 interacting BAR domain containing 1, is a human gene that plays a role in various biological processes such as inner mitochondrial membrane organization, limb morphogenesis, and membrane tubulation. It enables phospholipid binding activity and is found in different cellular components including centriole, ciliary base, and mitochondrial crista. This information is provi…	GO:0097749 membrane tubulation;GO:0045880 positive regulation of smoothened signaling pathway;GO:0007007 inner mitochondrial membrane organization	Predicted intracellular proteins; Human disease related genes:Congenital malformations:Congenital malformations of the musculoskeletal system; Disease related genes	Mitochondria (Supported)
48	AJUBA	84962	ajuba LIM protein	AJUBA is a human gene that encodes for the ajuba LIM protein. This protein is involved in various biological processes, including negative regulation of hippo signaling, positive regulation of gene silencing by miRNA, and regulation of cellular response to hypoxia. It enables alpha-catenin binding activity and transcription corepressor activity. AJUBA acts upstream of or within gene silencing by …	GO:0035313 wound healing, spreading of epidermal cells;GO:1900037 regulation of cellular response to hypoxia;GO:0035331 negative regulation of hippo signaling	Cancer-related genes:Mutated cancer genes; Cancer-related genes:Mutational cancer driver genes; Predicted intracellular proteins	Golgi apparatus;Nucleoplasm (Approved)	(M184)PID ECADHERIN KERATINOCYTE PATHWAY; (M242)PID AURORA A PATHWAY
49	MRPL47	57129	mitochondrial ribosomal protein L47	The human gene MRPL47 encodes a protein that is a component of the large 39S subunit of mitochondrial ribosomes. Mitochondrial ribosomes are responsible for protein synthesis within the mitochondrion, and are composed of a small 28S subunit and a large 39S subunit. Mammalian mitochondrial ribosomal proteins are encoded by nuclear genes and have a different protein to rRNA composition compared to …	GO:0032543 mitochondrial translation;GO:0140053 mitochondrial gene expression;GO:0006412 translation	Predicted intracellular proteins; Ribosomal proteins	Mitochondria (Supported)
50	LRR1	122769	leucine rich repeat protein 1	The LRR1 gene encodes a protein that contains a leucine-rich repeat (LRR) and interacts with TNFRSF9/4-1BB, a member of the TNFR superfamily. The protein is a negative regulator of TNFRSF9-mediated signaling cascades and suppresses the activation of NF-kappa B induced by TNFRSF9 or TNF receptor-associated factor 2 (TRAF2). Alternative splicing results in multiple transcript variants.	GO:0016567 protein ubiquitination;GO:0032446 protein modification by small protein conjugation;GO:0070647 protein modification by small protein conjugation or removal	Predicted intracellular proteins	Nuclear membrane;Nucleoplasm (Approved); Additional: Vesicles
51	UHRF1	29128	ubiquitin like with PHD and ring finger domains 1	UHRF1 is a gene that encodes a protein belonging to a subfamily of E3 ubiquitin ligases. The protein binds to specific DNA sequences and recruits a histone deacetylase to regulate gene expression. It plays a crucial role in the G1/S transition by regulating the expression of topoisomerase IIalpha and retinoblastoma genes and functions in the p53-dependent DNA damage checkpoint. UHRF1 is considere…	GO:0044027 negative regulation of gene expression via chromosomal CpG island methylation;GO:0090307 mitotic spindle assembly;GO:0035825 homologous recombination	ENZYME proteins:Transferases; Potential drug targets; Predicted intracellular proteins; Enzymes; Disease related genes	Nucleoplasm (Supported)
52	SSUH2	51066	ssu-2 homolog	SSUH2 is a human gene that is a homolog of ssu-2 and is involved in odontogenesis. It is located in both the cytoplasm and nucleus of cells. This information is provided by the Alliance of Genome Resources as of April 2022.	GO:0042476 odontogenesis;GO:0009887 animal organ morphogenesis;GO:0009653 anatomical structure morphogenesis	Predicted intracellular proteins; Disease related genes
53	ZBTB7C	201501	zinc finger and BTB domain containing 7C	ZBTB7C is a human gene that is predicted to have DNA-binding transcription factor activity, specifically for RNA polymerase II and cis-regulatory region sequence-specific DNA binding. It is involved in the negative regulation of cell population proliferation and is predicted to be located in the nucleus.	GO:0045600 positive regulation of fat cell differentiation;GO:0045598 regulation of fat cell differentiation;GO:0008285 negative regulation of cell population proliferation	Predicted intracellular proteins; Transcription factors:Zinc-coordinating DNA-binding domains
54	TBC1D25	4943	TBC1 domain family member 25	TBC1D25 is a human gene that encodes a protein with a TBC domain, which functions as a Rab GTPase activating protein. The protein is involved in the fusion of autophagosomes with endosomes and lysosomes. It was previously known as ornithine aminotransferase-like 1, but has no similarity to ornithine aminotransferase.	GO:1901096 regulation of autophagosome maturation;GO:0043244 regulation of protein-containing complex disassembly;GO:0016241 regulation of macroautophagy	Predicted intracellular proteins
55	DENR	8562	density regulated re-initiation and release factor	The human gene DENR, also known as density regulated re-initiation and release factor, encodes a protein that is expressed at high density but not during growth arrest. It has also been found to have increased expression in cells overexpressing the HER-2/neu proto-oncogene. The protein contains an SUI1 domain, which is a translation initiation factor that directs the ribosome to the proper transl…	GO:0002188 translation reinitiation;GO:0001731 formation of translation preinitiation complex;GO:0075522 IRES-dependent viral translational initiation	Predicted intracellular proteins	Cytosol (Approved)
56	GTPBP4	23560	GTP binding protein 4	GTPBP4, or GTP binding protein 4, is a gene that encodes a GTPase protein. GTPases act as molecular switches that can switch between active and inactive states depending on whether GTP or GDP is bound. When an extracellular ligand binds to a G-protein-linked receptor, it triggers the G proteins to eject their GDP and replace it with GTP, activating the protein and allowing it to deliver its messa…	GO:0000463 maturation of LSU-rRNA from tricistronic rRNA transcript (SSU-rRNA, 5.8S rRNA, LSU-rRNA);GO:0008156 negative regulation of DNA replication;GO:0000470 maturation of LSU-rRNA	Predicted intracellular proteins	Nucleoli;Nucleoli rim (Supported); Additional: Nuclear membrane
57	RPLP1	6176	ribosomal protein lateral stalk subunit P1	RPLP1 is a gene that encodes a ribosomal phosphoprotein that is a component of the 60S subunit of ribosomes. It belongs to the L12P family of ribosomal proteins and plays an important role in the elongation step of protein synthesis. Unlike most ribosomal proteins, RPLP1 is acidic and its C-terminal end is nearly identical to the C-terminal ends of the ribosomal phosphoproteins P0 and P2. RPLP1 c…	GO:0006414 translational elongation;GO:0002181 cytoplasmic translation;GO:0006412 translation	Predicted intracellular proteins; Ribosomal proteins	Cytosol;Endoplasmic reticulum (Supported)
58	CTTN	2017	cortactin	The CTTN gene, also known as cortactin, is associated with breast cancer and squamous cell carcinomas of the head and neck. The protein encoded by this gene is found in the cytoplasm and in areas where cells come into contact with their substrates. The gene has two functions: regulating interactions between components of adherens-type junctions and organizing the cytoskeleton and cell adhesion st…	GO:0006930 substrate-dependent cell migration, cell extension;GO:0097062 dendritic spine maintenance;GO:0098885 modification of postsynaptic actin cytoskeleton	Cancer-related genes:Mutational cancer driver genes; Predicted intracellular proteins	Plasma membrane;Vesicles (Supported); Additional: Golgi apparatus	(M251)PID SYNDECAN 3 PATHWAY; (M266)PID NCADHERIN PATHWAY; (M156)PID ECADHERIN NASCENT AJ PATHWAY	(M5893)HALLMARK MITOTIC SPINDLE
59	DHX57	90957	DExH-box helicase 57	DHX57 is a human gene that encodes for a protein known as DExH-box helicase 57. This protein is involved in RNA binding activity, which is essential for various cellular processes. DHX57 belongs to the DExH-box family of helicases, which are enzymes that unwind RNA and DNA molecules. The protein is expressed in various tissues, including the brain, liver, and testis. Mutations in DHX57 have been …	GO:0045727 positive regulation of translation;GO:0006417 regulation of translation;GO:0051247 positive regulation of protein metabolic process	Enzymes; Predicted intracellular proteins; ENZYME proteins:Hydrolases	Cytosol (Approved)
60	CDV3	55573	CDV3 homolog	CDV3 is a human gene that is homologous to the CDV3 gene found in other organisms. It is located in both the cytosol and plasma membrane. The function of CDV3 is not well understood, but it has been implicated in various cellular processes, including cell growth and differentiation. Further research is needed to fully understand the role of CDV3 in human biology.		Predicted intracellular proteins	Cytosol (Approved); Additional: Nucleoli;Plasma membrane
61	FABP6	2172	fatty acid binding protein 6	FABP6 is a gene that encodes the ileal fatty acid binding protein, which is a small, highly conserved, cytoplasmic protein that binds long-chain fatty acids and other hydrophobic ligands. FABP6, along with FABP1, is also able to bind bile acids. The roles of FABPs include fatty acid uptake, transport, and metabolism. There are different transcript variants of this gene that are generated by alter…	GO:0015908 fatty acid transport;GO:0015718 monocarboxylic acid transport;GO:0046942 carboxylic acid transport	Predicted intracellular proteins			(M5949)HALLMARK PEROXISOME
62	MKS1	54903	MKS transition zone complex subunit 1	The MKS1 gene encodes a protein that is necessary for the formation of primary cilia in ciliated epithelial cells. It is located in the basal body and mutations in this gene can lead to Meckel syndrome type 1 and Bardet-Biedl syndrome type 13. There are multiple transcript variants of this gene that encode different isoforms.	GO:0003271 smoothened signaling pathway involved in regulation of secondary heart field cardioblast proliferation;GO:0061311 cell surface receptor signaling pathway involved in heart development;GO:0061009 common bile duct development	Transporters:Accessory Factors Involved in Transport; Human disease related genes:Congenital malformations:Congenital malformations of the urinary system; Predicted intracellular proteins; Potential drug targets; Human disease related genes:Congenital disorders of metabolism:Other congenital disorders of metabolism; Human disease related genes:Congenital malformations:Congenital malformations of …	Basal body (Approved); Additional: Nucleoli;Nucleoplasm
63	S100PBP	64766	S100P binding protein	The human gene S100PBP codes for a protein that interacts with S100 calcium-binding protein P. This protein has been linked to pancreatic ductal adenocarcinoma, a type of cancer that affects the pancreas. Different versions of the gene have been identified through alternative splicing.		Predicted intracellular proteins	Nuclear speckles (Supported); Additional: Cytosol
64	CTNNB1	1499	catenin beta 1	CTNNB1, also known as catenin beta 1, is a gene that encodes a protein that is part of a complex of proteins that make up adherens junctions (AJs). AJs are essential for creating and maintaining epithelial cell layers by regulating cell growth and adhesion between cells. The protein also anchors the actin cytoskeleton and may be responsible for transmitting the contact inhibition signal that caus…	GO:0007403 glial cell fate determination;GO:0044338 canonical Wnt signaling pathway involved in mesenchymal stem cell differentiation;GO:0003340 negative regulation of mesenchymal to epithelial transition involved in metanephros morphogenesis	Human disease related genes:Other diseases:Mental and behavioural disorders; Predicted intracellular proteins; Human disease related genes:Cancers:Cancers of the breast and female genital organs; Human disease related genes:Cancers:Cancers of the digestive system; Human disease related genes:Cancers:Cancers of the urinary system; Cancer-related genes:Mutated cancer genes; Cancer-related genes:Mut…	Plasma membrane (Enhanced); Additional: Basal body;Cell Junctions;Primary cilium	(M31)PID BETA CATENIN DEG PATHWAY; (M90)PID WNT CANONICAL PATHWAY; (M184)PID ECADHERIN KERATINOCYTE PATHWAY	(M5895)HALLMARK WNT BETA CATENIN SIGNALING; (M5896)HALLMARK TGF BETA SIGNALING; (M5892)HALLMARK CHOLESTEROL HOMEOSTASIS
65	YARS1	8565	tyrosyl-tRNA synthetase 1	YARS1, also known as tyrosyl-tRNA synthetase 1, is an aminoacyl-tRNA synthetase that catalyzes the aminoacylation of tRNA with tyrosine. This enzyme belongs to the class I tRNA synthetase family and is thought to be one of the first proteins to appear in evolution due to its central role in linking amino acids with nucleotide triplets contained in tRNAs. In addition to its catalytic function, YAR…	GO:0006437 tyrosyl-tRNA aminoacylation;GO:0070212 protein poly-ADP-ribosylation;GO:0006418 tRNA aminoacylation for protein translation	ENZYME proteins:Ligase; Potential drug targets; Predicted intracellular proteins; Human disease related genes:Nervous system diseases:Neurodegenerative diseases; Enzymes; Disease related genes	Cytosol (Supported); Additional: Nuclear bodies
66	TSG101	7251	tumor susceptibility 101	TSG101, or tumor susceptibility 101, is a gene that encodes a protein belonging to a group of inactive homologs of ubiquitin-conjugating enzymes. The protein interacts with stathmin, a cytosolic phosphoprotein involved in tumorigenesis, and may play a role in cell growth and differentiation as a negative growth regulator. The gene is important for maintaining genomic stability and regulating the …	GO:2000395 regulation of ubiquitin-dependent endocytosis;GO:2000397 positive regulation of ubiquitin-dependent endocytosis;GO:1903772 regulation of viral budding via host ESCRT complex	Predicted intracellular proteins; Cancer-related genes:Candidate cancer biomarkers	Cytosol (Supported); Additional: Nucleoli;Plasma membrane	(M214)PID ERBB1 INTERNALIZATION PATHWAY; (M115)PID REG GR PATHWAY	(M5910)HALLMARK PROTEIN SECRETION; (M5898)HALLMARK DNA REPAIR
67	SCO1	6341	synthesis of cytochrome C oxidase 1	SCO1 is a human gene that is responsible for the synthesis of cytochrome C oxidase 1, which is a protein that plays a crucial role in the transfer of reducing equivalents from cytochrome c to molecular oxygen and pumps protons across the inner mitochondrial membrane. This gene is the human equivalent of the yeast SCO1 gene, which is involved in the assembly of subunits 1 and 2 into the holoprotei…	GO:0006878 intracellular copper ion homeostasis;GO:0055070 copper ion homeostasis;GO:0033617 mitochondrial cytochrome c oxidase assembly	Human disease related genes:Congenital disorders of metabolism:Mitochondrial diseases; Disease related genes
68	NUFIP1	26747	nuclear FMR1 interacting protein 1	NUFIP1 is a gene that encodes a nuclear RNA binding protein containing a C2H2 zinc finger motif and a nuclear localization signal. It is associated with the nuclear matrix in perichromatin fibrils and localizes to the cytoplasm in neurons in association with endoplasmic reticulum ribosomes. NUFIP1 interacts with the fragile X mental retardation protein (FMRP), the tumor suppressor protein BRCA1, …	GO:0000492 box C/D snoRNP assembly;GO:0000491 small nucleolar ribonucleoprotein complex assembly;GO:0022618 protein-RNA complex assembly	Predicted intracellular proteins	Nucleoplasm (Enhanced); Additional: Nucleoli		(M5924)HALLMARK MTORC1 SIGNALING
69	CBR1	873	carbonyl reductase 1	CBR1 is a gene that encodes a protein belonging to the short-chain dehydrogenases/reductases family. This protein functions as an NADPH-dependent oxidoreductase with a broad specificity for carbonyl compounds, including quinones, prostaglandins, and xenobiotics. The gene has multiple alternatively spliced transcript variants.	GO:0042373 vitamin K metabolic process;GO:0008211 glucocorticoid metabolic process;GO:0046457 prostanoid biosynthetic process	Predicted intracellular proteins; Enzymes; ENZYME proteins:Oxidoreductases	Nucleoplasm (Approved); Additional: Cytosol		(M5935)HALLMARK FATTY ACID METABOLISM; (M5934)HALLMARK XENOBIOTIC METABOLISM
70	NCOA4	8031	nuclear receptor coactivator 4	NCOA4, or nuclear receptor coactivator 4, is a gene that encodes a protein that interacts with the androgen receptor to enhance its transcriptional activity. This gene has been associated with papillary thyroid carcinoma due to chromosomal translocations with the ret tyrosine kinase gene on chromosome 10. There are also pseudogenes present on chromosomes 4, 5, 10, and 14. Alternative spliced tran…	GO:0071394 cellular response to testosterone stimulus;GO:0071391 cellular response to estrogen stimulus;GO:0030520 estrogen receptor signaling pathway	Cancer-related genes:Mutational cancer driver genes; Predicted intracellular proteins; Human disease related genes:Cancers:Cancers of endocrine organs; Disease related genes	Nucleoli (Approved); Additional: Cytosol;Golgi apparatus	(M58)PID AR PATHWAY	(M5908)HALLMARK ANDROGEN RESPONSE; (M5945)HALLMARK HEME METABOLISM
71	EIF3I	8668	eukaryotic translation initiation factor 3 subunit I	EIF3I is a gene that encodes for a protein called eukaryotic translation initiation factor 3 subunit I. This protein is involved in the process of translation initiation, which is the first step in protein synthesis. EIF3I contributes to the activity of translation initiation factors and is part of the eukaryotic translation initiation factor 3 complex. The protein is located in extracellular exo…	GO:0001732 formation of cytoplasmic translation initiation complex;GO:0002183 cytoplasmic translational initiation;GO:0006413 translational initiation	Predicted intracellular proteins	Cytosol (Approved)
72	NCBP3	55421	nuclear cap binding subunit 3	NCBP3, also known as nuclear cap binding subunit 3, is a gene that encodes a protein involved in binding to the 7-methylguanosine cap of RNA and mRNA. It is located in both the cytoplasm and nuclear speck and is involved in the defense response to viruses. This information is provided by the Alliance of Genome Resources as of April 2022.	GO:0006408 snRNA export from nucleus;GO:0051030 snRNA transport;GO:0006370 7-methylguanosine mRNA capping	Predicted intracellular proteins	Nuclear speckles (Approved)
73	VPS33A	65082	VPS33A core subunit of CORVET and HOPS complexes	VPS33A is a gene that encodes a tethering protein and a core subunit of the HOPS and CORVET complexes. These complexes perform various functions in endocytosis, including membrane tethering, interaction with RabGTPase, activation and proofreading of SNARE assembly, and endosome-to-cytoskeleton attachment. The HOPS complex controls endosome maturation and traffic to the lysosome, while the CORVET …	GO:0034058 endosomal vesicle fusion;GO:0035542 regulation of SNARE complex assembly;GO:0048070 regulation of developmental pigmentation	Predicted intracellular proteins; Human disease related genes:Congenital disorders of metabolism:Congenital disorders of glycan/glycoprotein metabolism; Disease related genes	Nucleoplasm (Approved)
74	TRAPPC11	60684	trafficking protein particle complex subunit 11	TRAPPC11 is a gene that encodes a subunit of the TRAPP tethering complex, which plays a role in intracellular vesicle trafficking. This particular subunit is involved in the early stages of transporting vesicles from the endoplasmic reticulum to the Golgi apparatus. The gene undergoes alternative splicing, resulting in multiple transcript variants.	GO:0045054 constitutive secretory pathway;GO:0061635 regulation of protein complex stability;GO:0048207 vesicle targeting, rough ER to cis-Golgi	Human disease related genes:Musculoskeletal diseases:Muscular diseases; Predicted intracellular proteins; Disease related genes	Cytosol (Uncertain); Additional: Vesicles
75	ATP6V0A2	23545	ATPase H+ transporting V0 subunit a2	ATP6V0A2 is a gene that encodes a subunit of the vacuolar ATPase (v-ATPase), an enzyme that is essential for the acidification of various cellular components. The v-ATPase is made up of a membrane peripheral V(1) domain for ATP hydrolysis and an integral membrane V(0) domain for proton translocation. The ATP6V0A2 gene encodes a component of the V(0) domain. Mutations in this gene are responsible …	GO:0061795 Golgi lumen acidification;GO:0036295 cellular response to increased oxygen levels;GO:0036296 response to increased oxygen levels	Predicted intracellular proteins; Human disease related genes:Congenital malformations:Congenital malformations of skin; Disease related genes	Connecting piece;Mid piece;Plasma membrane (Supported); Additional: End piece;Focal adhesion sites;Principal piece;Vesicles
76	SRRT	51593	serrate, RNA effector molecule	The human gene SRRT, also known as serrate, RNA effector molecule, is involved in primary miRNA processing and enables mRNA cap binding complex binding activity and protein-macromolecule adaptor activity. It is located in the nucleoplasm and is part of a ribonucleoprotein complex. This information is provided by the Alliance of Genome Resources as of April 2022.	GO:0031053 primary miRNA processing;GO:0097150 neuronal stem cell population maintenance;GO:0046685 response to arsenic-containing substance	Predicted intracellular proteins	Nucleoplasm (Enhanced)
77	MCM10	55388	minichromosome maintenance 10 replication initiation factor	MCM10 is a highly conserved protein that plays a crucial role in the initiation of eukaryotic genome replication. It is a part of the hexameric protein complex formed by MCM proteins, which is a key component of the pre-replication complex (pre-RC). MCM10 interacts with MCM2, MCM6, and the origin recognition protein ORC2, and is regulated by proteolysis and phosphorylation in a cell cycle-depende…	GO:0006270 DNA replication initiation;GO:0006261 DNA-templated DNA replication;GO:0006260 DNA replication	Predicted intracellular proteins; Human disease related genes:Immune system diseases:Primary immunodeficiency; Disease related genes	Nucleoli;Nucleoplasm (Supported)
78	PDF	64146	peptide deformylase, mitochondrial	Peptide deformylase, mitochondrial is a gene that encodes for the protein PDF, which removes the formyl group from the initiating methionine of nascent peptides in eubacteria and eukaryotic organelles. In eubacteria, deformylation of nascent peptides is required for subsequent cleavage of initiating methionines by methionine aminopeptidase. The discovery of actinonin, a natural inhibitor of PDF, …	GO:0018206 peptidyl-methionine modification;GO:0043686 co-translational protein modification;GO:0018193 peptidyl-amino acid modification	Enzymes; Predicted intracellular proteins; ENZYME proteins:Hydrolases	Mitochondria (Approved); Additional: Nucleoplasm
79	ETFB	2109	electron transfer flavoprotein subunit beta	The ETFB gene encodes the beta subunit of electron-transfer-flavoprotein, which transfers electrons between flavoprotein dehydrogenases involved in mitochondrial fatty acid and amino acid catabolism and the membrane-bound electron transfer flavoprotein ubiquinone oxidoreductase. Deficiencies in this gene have been linked to type II glutaricaciduria, a rare metabolic disorder that affects the brea…	GO:0033539 fatty acid beta-oxidation using acyl-CoA dehydrogenase;GO:0006635 fatty acid beta-oxidation;GO:0019395 fatty acid oxidation	Human disease related genes:Congenital disorders of metabolism:Congenital disorders of amino acid metabolism; Predicted intracellular proteins; Disease related genes	Mitochondria (Enhanced)		(M5905)HALLMARK ADIPOGENESIS; (M5907)HALLMARK ESTROGEN RESPONSE LATE; (M5936)HALLMARK OXIDATIVE PHOSPHORYLATION
80	ACIN1	22985	apoptotic chromatin condensation inducer 1	ACIN1 is a human gene that encodes a nuclear protein involved in apoptosis, the process of programmed cell death. Specifically, ACIN1 induces chromatin condensation, a morphological change in the nucleus, after activation by caspase-3, without inducing DNA fragmentation. ACIN1 is also a component of a multiprotein exon junction complex (EJC) that is deposited at splice junctions on mRNAs, suggest…	GO:0030263 apoptotic chromosome condensation;GO:0045657 positive regulation of monocyte differentiation;GO:0045655 regulation of monocyte differentiation	Predicted intracellular proteins; Transporters:Primary Active Transporters	Nucleoplasm (Supported); Additional: Cytosol;Plasma membrane
81	UBQLN1	29979	ubiquilin 1	The UBQLN1 gene encodes for an ubiquitin-like protein called ubiquilin 1, which is similar to related products found in yeast, rat, and frog. Ubiquilins contain both an N-terminal ubiquitin-like domain and a C-terminal ubiquitin-associated domain, allowing them to physically associate with proteasomes and ubiquitin ligases. This association is thought to link the ubiquitination machinery to the p…	GO:1901340 negative regulation of store-operated calcium channel activity;GO:0034140 negative regulation of toll-like receptor 3 signaling pathway;GO:1901339 regulation of store-operated calcium channel activity	Predicted intracellular proteins	Nucleoplasm (Supported); Additional: Cytosol	(M124)PID CXCR4 PATHWAY	(M5905)HALLMARK ADIPOGENESIS
82	CHLSN	84310	cholesin	C7orf50 is a human gene located on chromosome 7 and is also known as chromosome 7 open reading frame 50. This gene is responsible for enabling RNA binding activity, which is important for various cellular processes. The function of C7orf50 is not yet fully understood, but it is believed to play a role in regulating gene expression and protein synthesis. Further research is needed to fully underst…	GO:0045541 negative regulation of cholesterol biosynthetic process;GO:0106119 negative regulation of sterol biosynthetic process;GO:0090206 negative regulation of cholesterol metabolic process	Predicted intracellular proteins	Nucleoli;Nucleoplasm (Approved)
83	IRF2BP2	359948	interferon regulatory factor 2 binding protein 2	IRF2BP2 is a gene that encodes a protein that interacts with the C-terminal transcriptional repression domain of IRF2, which is involved in regulating the immune response. Alternative splicing of the gene results in multiple transcript variants that encode different isoforms of the protein. The exact function of IRF2BP2 is not fully understood, but it is believed to play a role in regulating gene…	GO:0002327 immature B cell differentiation;GO:0030183 B cell differentiation;GO:0042113 B cell activation	Predicted intracellular proteins; Human disease related genes:Immune system diseases:Primary immunodeficiency; Disease related genes	Nucleoplasm (Enhanced)
84	UBR5	51366	ubiquitin protein ligase E3 component n-recognin 5	UBR5 is a gene that encodes a progestin-induced protein belonging to the HECT family. This protein functions as an E3 ubiquitin-protein ligase, targeting specific proteins for ubiquitin-mediated proteolysis. UBR5 is localized to chromosome 8q22, which is disrupted in various cancers. The gene potentially plays a role in regulating cell proliferation or differentiation.	GO:0033696 heterochromatin boundary formation;GO:0071629 cytoplasm protein quality control by the ubiquitin-proteasome system;GO:0140455 cytoplasm protein quality control	ENZYME proteins:Transferases; Predicted intracellular proteins; Enzymes; Cancer-related genes	Nucleoplasm (Supported); Additional: Cytosol
85	ADGRB1	575	adhesion G protein-coupled receptor B1	ADGRB1, also known as adhesion G protein-coupled receptor B1, is a gene that plays a role in angiogenesis, the process of forming new blood vessels. Angiogenesis is important for the growth and metastasis of solid tumors, as tumor cells attract new vessels to obtain blood supply. ADGRB1 is a brain-specific angiogenesis inhibitor gene that is regulated by the tumor suppressor protein p53. It is po…	GO:0043652 engulfment of apoptotic cell;GO:0006910 phagocytosis, recognition;GO:1901741 positive regulation of myoblast fusion	G-protein coupled receptors:GPCRs excl olfactory receptors; G-protein coupled receptors:Family 2 (B) receptors; Cancer-related genes:Candidate cancer biomarkers; Predicted secreted proteins
86	FAM50A	9130	family with sequence similarity 50 member A	FAM50A is a gene that belongs to the FAM50 family and encodes a highly conserved protein across different species. The protein is basic in nature and contains a nuclear localization signal, suggesting that it may function as a DNA-binding protein or a transcriptional factor. The exact role of FAM50A in these processes is not yet fully understood.	GO:0043484 regulation of RNA splicing;GO:0008380 RNA splicing;GO:0006397 mRNA processing	Human disease related genes:Other diseases:Mental and behavioural disorders; Predicted intracellular proteins; Disease related genes	Nucleoplasm (Enhanced)
87	GGCX	2677	gamma-glutamyl carboxylase	The GGCX gene encodes an integral membrane protein that is responsible for carboxylating glutamate residues of vitamin K-dependent proteins to gamma carboxyl glutamate, which is necessary for their activity. Vitamin K-dependent proteins play a role in various physiological processes, including blood coagulation, prevention of vascular calcification, and inflammation. The enzyme binds to the prope…	GO:1903011 negative regulation of bone development;GO:2000225 negative regulation of testosterone biosynthetic process;GO:0046929 negative regulation of neurotransmitter secretion	ENZYME proteins:Lyases; Human disease related genes:Cardiovascular diseases:Hematologic diseases; Predicted intracellular proteins; FDA approved drug targets:Small molecule drugs; Human disease related genes:Congenital disorders of metabolism:Other congenital disorders of metabolism; Human disease related genes:Congenital malformations:Congenital malformations of skin; Enzymes; Disease related ge…
88	ITGB4	3691	integrin subunit beta 4	ITGB4 is a gene that encodes the integrin beta 4 subunit, which is a receptor for laminins. Integrins are transmembrane glycoprotein receptors that mediate cell-matrix or cell-cell adhesion and transduce signals that regulate gene expression and cell growth. The beta 4 subunit tends to associate with the alpha 6 subunit and is likely to play a pivotal role in the biology of invasive carcinoma. Mu…	GO:0032290 peripheral nervous system myelin formation;GO:0031581 hemidesmosome assembly;GO:0061450 trophoblast cell migration	CD markers; Predicted intracellular proteins; Human disease related genes:Congenital malformations:Congenital malformations of skin; Cancer-related genes:Candidate cancer biomarkers; Disease related genes	Cell Junctions;Plasma membrane (Supported)	(M158)PID INTEGRIN4 PATHWAY; (M47)PID INTEGRIN CS PATHWAY; (M65)PID FRA PATHWAY	(M5909)HALLMARK MYOGENESIS; (M5915)HALLMARK APICAL JUNCTION; (M5939)HALLMARK P53 PATHWAY
89	DNAJC13	23317	DnaJ heat shock protein family (Hsp40) member C13	DNAJC13 is a gene that encodes a member of the Dnaj protein family. These proteins act as co-chaperones of a partner heat-shock protein by binding to it and stimulating ATP hydrolysis. The encoded protein is involved in clathrin-mediated endocytosis and post-endocytic transport mechanisms through its associations with other proteins, including SNX1. Mutations in this gene have been linked to Park…	GO:1902954 regulation of early endosome to recycling endosome transport;GO:2000641 regulation of early endosome to late endosome transport;GO:0007032 endosome organization	Human disease related genes:Nervous system diseases:Neurodegenerative diseases; Disease related genes	Vesicles (Supported); Additional: Cytosol
90	MTPAP	55149	mitochondrial poly(A) polymerase	MTPAP is a gene that encodes for a mitochondrial poly(A) polymerase, which is an enzyme that adds a poly(A) tail to the 3' end of mitochondrial transcripts. This gene belongs to the DNA polymerase type-B-like family and is involved in the degradation of replication-dependent histone mRNA.	GO:0097222 mitochondrial mRNA polyadenylation;GO:0000965 mitochondrial RNA 3'-end processing;GO:0071044 histone mRNA catabolic process	ENZYME proteins:Transferases; Potential drug targets; Predicted intracellular proteins; Human disease related genes:Congenital disorders of metabolism:Mitochondrial diseases; Enzymes; Disease related genes	Mitochondria (Supported); Additional: Nucleoplasm;Vesicles
91	PIK3R4	30849	phosphoinositide-3-kinase regulatory subunit 4	PIK3R4 is a human gene that encodes a protein called phosphoinositide-3-kinase regulatory subunit 4. This protein is predicted to have protein serine/threonine kinase activity and is involved in several cellular processes, including positive regulation of phosphatidylinositol 3-kinase activity, receptor catabolic process, and regulation of cytokinesis. PIK3R4 is located in the late endosome and m…	GO:0000425 pexophagy;GO:0030242 autophagy of peroxisome;GO:0032801 receptor catabolic process	ENZYME proteins:Transferases; Predicted intracellular proteins; Kinases; Enzymes	Microtubules;Primary cilium;Vesicles (Approved); Additional: Basal body;Cytokinetic bridge
92	ZNF623	9831	zinc finger protein 623	ZNF623 is a human gene that encodes for a zinc finger protein. This protein is predicted to have the ability to bind to DNA and regulate transcription by RNA polymerase II. It is also predicted to be active in the nucleus. The function of ZNF623 is not yet fully understood, but it is believed to play a role in the regulation of gene expression. Further research is needed to fully understand the f…	GO:0006357 regulation of transcription by RNA polymerase II;GO:0006355 regulation of DNA-templated transcription;GO:2001141 regulation of RNA biosynthetic process	Predicted intracellular proteins; Transcription factors:Zinc-coordinating DNA-binding domains	Nucleoplasm (Approved)
93	TMED8	283578	transmembrane p24 trafficking protein family member 8	TMED8 is a gene that encodes for a protein called transmembrane p24 trafficking protein family member 8. This protein is involved in the transport of proteins and lipids between different compartments within cells. It is located in the membrane of the endoplasmic reticulum and Golgi apparatus, which are important organelles involved in protein synthesis and modification. TMED8 has been shown to i…		Predicted intracellular proteins	Plasma membrane (Approved); Additional: Vesicles
94	NSD1	64324	nuclear receptor binding SET domain protein 1	NSD1 is a human gene that encodes a protein with a SET domain, 2 LXXLL motifs, 3 nuclear translocation signals, 4 plant homeodomain finger regions, and a proline-rich region. The protein enhances androgen receptor transactivation and acts as a nucleus-localized, basic transcriptional factor and bifunctional transcriptional regulator. Mutations in NSD1 have been linked to Sotos syndrome and Weaver…	GO:1903025 regulation of RNA polymerase II regulatory region sequence-specific DNA binding;GO:2000677 regulation of transcription regulatory region DNA binding;GO:0033135 regulation of peptidyl-serine phosphorylation	Human disease related genes:Congenital malformations:Other congenital malformations; ENZYME proteins:Transferases; Potential drug targets; Predicted intracellular proteins; Cancer-related genes:Mutated cancer genes; Cancer-related genes:Mutational cancer driver genes; Enzymes; Disease related genes	Nucleoplasm;Plasma membrane (Supported)
95	MRPL57	78988	mitochondrial ribosomal protein L57	MRPL57 is a gene that encodes a protein specific to animal mitochondrial ribosomes, which are responsible for protein synthesis within the mitochondrion. Mitochondrial ribosomes consist of a small 28S subunit and a large 39S subunit, with a protein to rRNA composition of approximately 75% to 25%. Unlike prokaryotic ribosomes, mammalian mitoribosomes lack a 5S rRNA. The proteins comprising the mit…	GO:0032543 mitochondrial translation;GO:0140053 mitochondrial gene expression;GO:0006412 translation	Predicted intracellular proteins; Ribosomal proteins	Mitochondria (Supported)
96	EMC10	284361	ER membrane protein complex subunit 10	EMC10 is a gene that encodes for a protein called ER membrane protein complex subunit 10. This protein is involved in the process of inserting proteins into the endoplasmic reticulum (ER) membrane. It is also involved in the positive regulation of angiogenesis and endothelial cell proliferation. The protein is located in the extracellular region and is an integral component of the ER membrane. It…	GO:0045050 protein insertion into ER membrane by stop-transfer membrane-anchor sequence;GO:0071816 tail-anchored membrane protein insertion into ER membrane;GO:0045048 protein insertion into ER membrane	Predicted intracellular proteins; Potential drug targets; Transporters:Primary Active Transporters; Predicted secreted proteins; Human disease related genes:Congenital malformations:Congenital malformations of the nervous system; Disease related genes
97	MPP2	4355	MAGUK p55 scaffold protein 2	MPP2, also known as Palmitoylated membrane protein 2, is a member of the MAGUK family of membrane-associated proteins. MAGUKs are involved in regulating cell proliferation, signaling pathways, and intracellular junctions by interacting with the cytoskeleton. MPP2 contains a conserved SH3 motif, which is found in other proteins that associate with the cytoskeleton and are believed to play importan…	GO:0060079 excitatory postsynaptic potential;GO:0060291 long-term synaptic potentiation;GO:0099565 chemical synaptic transmission, postsynaptic	Predicted intracellular proteins			(M5934)HALLMARK XENOBIOTIC METABOLISM
98	MYH7B	57644	myosin heavy chain 7B	MYH7B is a gene that encodes a heavy chain of myosin II, a multi-subunit complex consisting of two heavy chains and four light chains. The heavy chain includes a globular motor domain that catalyzes ATP hydrolysis and interacts with actin, and a tail domain that promotes dimerization by interacting to form a rod-like alpha-helical coiled coil. MYH7B is a slow-twitch myosin. Alternative splicing o…	GO:1905289 regulation of CAMKK-AMPK signaling cascade;GO:0086004 regulation of cardiac muscle cell contraction;GO:1903115 regulation of actin filament-based movement	Predicted intracellular proteins
99	RAB37	326624	RAB37, member RAS oncogene family	RAB37 is a gene that belongs to the RAS oncogene family and encodes a protein that is a member of the Rab family of GTPases. Rab proteins are important regulators of vesicle trafficking, which is the process by which cells transport molecules and other substances between different compartments. RAB37 has been implicated in various cellular processes, including autophagy, cell migration, and cytok…	GO:0042478 regulation of eye photoreceptor cell development;GO:0046532 regulation of photoreceptor cell differentiation;GO:0010508 positive regulation of autophagy	Predicted intracellular proteins
100	RIBC1	158787	RIB43A domain with coiled-coils 1	RIBC1, also known as RIB43A domain with coiled-coils 1, is a human gene that encodes a protein involved in the regulation of cell growth and division. The protein contains a RIB43A domain and coiled-coil regions, which are important for protein-protein interactions. RIBC1 has been shown to interact with several other proteins involved in cell cycle regulation and DNA damage response, suggesting a…	GO:0030317 flagellated sperm motility;GO:0097722 sperm motility;GO:0060294 cilium movement involved in cell motility	Predicted intracellular proteins	Nuclear bodies (Approved)
101	ALPK1	80216	alpha kinase 1	ALPK1 is a gene that encodes for an alpha kinase. Studies on mice with disrupted copies of this gene have shown coordination defects. The gene has multiple transcript variants that encode for different isoforms.	GO:0002753 cytoplasmic pattern recognition receptor signaling pathway;GO:0002221 pattern recognition receptor signaling pathway;GO:0002758 innate immune response-activating signaling pathway	Human disease related genes:Congenital malformations:Other congenital malformations; ENZYME proteins:Transferases; Potential drug targets; Predicted intracellular proteins; Enzymes; Kinases:Atypical kinases; Disease related genes	Basal body;Centrosome (Supported)
102	KIF6	221458	kinesin family member 6	KIF6, or kinesin family member 6, is a gene that encodes a molecular motor involved in intracellular transport of protein complexes, membrane organelles, and messenger RNA along microtubules. Kinesins function as homodimeric molecules with two N-terminal head domains that move along microtubules and two C-terminal tail domains that interact with the transported cargo. KIF6 is expressed in coronar…	GO:0007018 microtubule-based movement;GO:0007017 microtubule-based process;GO:0009987 cellular process	Predicted intracellular proteins	Basal body;Centrosome (Approved); Additional: Cytosol;Nucleoplasm
103	SLC1A1	6505	solute carrier family 1 member 1	SLC1A1 is a gene that encodes a high-affinity glutamate transporter, which is responsible for transporting glutamate across plasma membranes. This transporter plays a crucial role in terminating the postsynaptic action of the neurotransmitter glutamate in the brain and maintaining extracellular glutamate concentrations below neurotoxic levels. Additionally, this transporter also transports aspart…	GO:0071288 cellular response to mercury ion;GO:1903712 cysteine transmembrane transport;GO:0042883 cysteine transport	Transporters:Electrochemical Potential-driven transporters; Human disease related genes:Other diseases:Mental and behavioural disorders; Human disease related genes:Congenital disorders of metabolism:Congenital disorders of amino acid metabolism; Potential drug targets; Disease related genes			(M5906)HALLMARK ESTROGEN RESPONSE EARLY
104	PSMD6	9861	proteasome 26S subunit, non-ATPase 6	PSMD6 is a gene that encodes a subunit of the 26S proteasome, which is involved in the degradation of ubiquinated proteins. The encoded protein is a member of the protease subunit S10 family and is known to colocalize with DNA damage foci. Alternative splicing of this gene results in multiple transcript variants.	GO:0043161 proteasome-mediated ubiquitin-dependent protein catabolic process;GO:0010498 proteasomal protein catabolic process;GO:0006511 ubiquitin-dependent protein catabolic process	Predicted intracellular proteins
105	FIBCD1	84929	fibrinogen C domain containing 1	FIBCD1 is a gene that codes for a type II transmembrane endocytic receptor that primarily binds to chitin. It is a conserved gene and is located in the intestinal brush border. The function of FIBCD1 is to facilitate the endocytosis of chitin, which is a major component of the exoskeleton of insects and crustaceans. The gene is important for the proper functioning of the digestive system and has …		Predicted intracellular proteins	Cell Junctions (Approved)
106	ENTPD8	377841	ectonucleoside triphosphate diphosphohydrolase 8	ENTPD8 is a human gene that encodes for a protein called ectonucleoside triphosphate diphosphohydrolase 8. This protein is predicted to have guanosine-diphosphatase and uridine-diphosphatase activity, and to be involved in nucleoside diphosphate catabolic process. It is also predicted to play a role in nucleoside diphosphate and monophosphate biosynthetic processes. The protein is expected to be …	GO:0009133 nucleoside diphosphate biosynthetic process;GO:0009124 nucleoside monophosphate biosynthetic process;GO:0009134 nucleoside diphosphate catabolic process	Enzymes; Predicted intracellular proteins; ENZYME proteins:Hydrolases	Cytosol;Nucleoplasm (Approved); Additional: Vesicles
107	ZNF83	55769	zinc finger protein 83	ZNF83 is a human gene that encodes for a protein called zinc finger protein 83. This protein is predicted to have the ability to bind to DNA and regulate transcription by RNA polymerase II, a key enzyme involved in gene expression. ZNF83 is also predicted to be located in the nucleus, where it may play a role in regulating gene expression. Overall, ZNF83 is an important gene that may have implica…	GO:0006357 regulation of transcription by RNA polymerase II;GO:0006355 regulation of DNA-templated transcription;GO:2001141 regulation of RNA biosynthetic process	Predicted intracellular proteins; Transcription factors:Zinc-coordinating DNA-binding domains	Nucleoplasm (Approved)
108	EGLN3	112399	egl-9 family hypoxia inducible factor 3	EGLN3 is a human gene that belongs to the egl-9 family hypoxia inducible factor 3. It plays a crucial role in several biological processes, including the activation of cysteine-type endopeptidase activity involved in the apoptotic process, peptidyl-proline hydroxylation to 4-hydroxy-L-proline, and response to hypoxia. EGLN3 is located in both the cytosol and nucleus and has been implicated in ren…	GO:0018126 protein hydroxylation;GO:0071456 cellular response to hypoxia;GO:0036294 cellular response to decreased oxygen levels	Predicted intracellular proteins; FDA approved drug targets:Small molecule drugs; Enzymes; ENZYME proteins:Oxidoreductases	Cytosol (Supported)	(M180)PID HIF1A PATHWAY; (M44)PID HIF2PATHWAY; (M255)PID HIF1 TFPATHWAY	(M5924)HALLMARK MTORC1 SIGNALING; (M5937)HALLMARK GLYCOLYSIS
109	RIMKLA	284716	ribosomal modification protein rimK like family member A	RIMKLA is a human gene that is predicted to encode a protein with N-acetyl-L-aspartate-L-glutamate ligase activity. It is also predicted to be involved in the metabolic process of glutamine family amino acids and located in the cytosol, where it is active in the cytoplasm. This information is provided by the Alliance of Genome Resources as of April 2022.	GO:0009064 glutamine family amino acid metabolic process;GO:0170039 proteinogenic amino acid metabolic process;GO:0170033 L-amino acid metabolic process	ENZYME proteins:Ligase; Predicted intracellular proteins; Enzymes	Nucleoli fibrillar center (Uncertain)
110	MRPL50	54534	mitochondrial ribosomal protein L50	The human gene MRPL50 encodes a putative 39S subunit protein that is a mitochondrial ribosomal protein L50. Mitochondrial ribosomal proteins are encoded by nuclear genes and aid in protein synthesis within the mitochondrion. Mitoribosomes consist of a small 28S subunit and a large 39S subunit, with an estimated 75% protein to rRNA composition compared to prokaryotic ribosomes. The proteins compri…	GO:0032543 mitochondrial translation;GO:0140053 mitochondrial gene expression;GO:0006412 translation	Predicted intracellular proteins; Ribosomal proteins	Mitochondria (Supported); Additional: Cytosol
111	RBM4	5936	RNA binding motif protein 4	RBM4, or RNA binding motif protein 4, is a gene that encodes a protein involved in several cellular processes, including the regulation of mRNA splicing and translation. The protein has RNA binding and cyclin binding activity and is located in the cytoplasmic stress granule, cytosol, and nuclear lumen. It plays a role in IRES-dependent translational initiation of linear mRNA and negative regulati…	GO:0002190 cap-independent translational initiation;GO:0002192 IRES-dependent translational initiation of linear mRNA;GO:0110017 cap-independent translational initiation of linear mRNA	Predicted intracellular proteins	Nucleoplasm (Approved); Additional: Cytosol		(M5953)HALLMARK KRAS SIGNALING UP
112	RAPSN	5913	receptor associated protein of the synapse	RAPSN is a gene that encodes a protein that is involved in clustering and anchoring nicotinic acetylcholine receptors at synaptic sites. The protein contains a conserved cAMP-dependent protein kinase phosphorylation site and is a member of a family of proteins that are receptor associated proteins of the synapse. It plays a critical role in linking the receptors to the underlying postsynaptic cyt…	GO:2000673 positive regulation of motor neuron apoptotic process;GO:1900073 regulation of neuromuscular synaptic transmission;GO:1900075 positive regulation of neuromuscular synaptic transmission	Predicted intracellular proteins; Human disease related genes:Congenital malformations:Other congenital malformations; Human disease related genes:Nervous system diseases:Other nervous and sensory system diseases; Disease related genes	Centrosome;Cytosol;Plasma membrane (Approved)
113	ZNF534	147658	zinc finger protein 534	ZNF534 is a human gene that encodes for a zinc finger protein. This protein is predicted to have the ability to bind to DNA and regulate transcription by RNA polymerase II. It is also predicted to be active in the nucleus. The function of ZNF534 is not yet fully understood, but it is believed to play a role in the regulation of gene expression. Further research is needed to fully understand the f…	GO:0006357 regulation of transcription by RNA polymerase II;GO:0006355 regulation of DNA-templated transcription;GO:2001141 regulation of RNA biosynthetic process	Predicted intracellular proteins; Transcription factors:Zinc-coordinating DNA-binding domains
114	CYP1B1	1545	cytochrome P450 family 1 subfamily B member 1	CYP1B1 is a gene that belongs to the cytochrome P450 family of enzymes. These enzymes are responsible for catalyzing many reactions involved in drug metabolism, cholesterol synthesis, and lipid synthesis. CYP1B1 is located in the endoplasmic reticulum and is responsible for metabolizing procarcinogens such as polycyclic aromatic hydrocarbons and 17beta-estradiol. Mutations in this gene have been …	GO:0002930 trabecular meshwork development;GO:0071603 endothelial cell-cell adhesion;GO:0061304 retinal blood vessel morphogenesis	ENZYME proteins:Lyases; Disease related genes; Human disease related genes:Congenital malformations:Congenital malformations of eye; Potential drug targets; Predicted intracellular proteins; Enzymes; ENZYME proteins:Oxidoreductases	Mitochondria (Uncertain)
115	WEE1	7465	WEE1 G2 checkpoint kinase	WEE1 is a gene that encodes a nuclear protein belonging to the Ser/Thr family of protein kinases. This protein acts as a checkpoint kinase, inhibiting the activity of CDC2/cyclin B kinase through tyrosine phosphorylation. By doing so, it helps to coordinate the transition between DNA replication and mitosis, protecting the nucleus from cytoplasmically activated CDC2 kinase. WEE1 plays an importan…	GO:0007077 mitotic nuclear membrane disassembly;GO:0051081 nuclear membrane disassembly;GO:0030397 membrane disassembly	ENZYME proteins:Transferases; Predicted intracellular proteins; Cancer-related genes:Candidate cancer biomarkers; Enzymes; Kinases	Nucleoli (Approved)	(M10154)SA G2 AND M PHASES; (M129)PID PLK1 PATHWAY	(M5902)HALLMARK APOPTOSIS; (M5925)HALLMARK E2F TARGETS
116	CEBPB	1051	CCAAT enhancer binding protein beta	CEBPB is a gene that encodes a transcription factor with a basic leucine zipper domain. It functions as a homodimer or heterodimer with other CCAAT/enhancer-binding proteins to regulate genes involved in immune and inflammatory responses, as well as other processes. The gene has multiple protein isoforms due to the use of alternative in-frame AUG start codons, each with distinct biological functi…	GO:0002432 granuloma formation;GO:0035711 T-helper 1 cell activation;GO:2000120 positive regulation of sodium-dependent phosphate transport	Predicted intracellular proteins; Transcription factors:Basic domains	Nucleoplasm (Enhanced)	(M182)PID IL3 PATHWAY; (M229)PID P38 ALPHA BETA DOWNSTREAM PATHWAY; (M161)PID IFNG PATHWAY	(M5922)HALLMARK UNFOLDED PROTEIN RESPONSE; (M5890)HALLMARK TNFA SIGNALING VIA NFKB; (M5921)HALLMARK COMPLEMENT
117	PELI2	57161	pellino E3 ubiquitin protein ligase family member 2	PELI2 is a human gene that belongs to the pellino E3 ubiquitin protein ligase family. It is predicted to have protein-macromolecule adaptor activity and ubiquitin protein ligase activity. PELI2 is involved in positive regulation of the MAPK cascade and protein phosphorylation. It is predicted to be located in the membrane.	GO:0008592 regulation of Toll signaling pathway;GO:0001934 positive regulation of protein phosphorylation;GO:0043123 positive regulation of canonical NF-kappaB signal transduction	ENZYME proteins:Transferases; Predicted intracellular proteins; Enzymes	Basal body;Nucleoli;Nucleoplasm (Approved); Additional: Centriolar satellite;Centrosome;Cytosol;Intermediate filaments
118	CHST3	9469	carbohydrate sulfotransferase 3	The CHST3 gene encodes an enzyme that is responsible for sulfating chondroitin, a proteoglycan found in the extracellular matrix and most cells. This sulfation process is important for cell migration and differentiation. Mutations in the CHST3 gene have been linked to two skeletal disorders, spondylepiphyseal dysplasia and humerospinal dysostosis.	GO:0006044 N-acetylglucosamine metabolic process;GO:0050650 chondroitin sulfate proteoglycan biosynthetic process;GO:1901071 glucosamine-containing compound metabolic process	ENZYME proteins:Transferases; Potential drug targets; Enzymes; Human disease related genes:Congenital malformations:Congenital malformations of the musculoskeletal system; Disease related genes	Cytosol;Golgi apparatus (Approved)		(M5891)HALLMARK HYPOXIA
119	CD82	3732	CD82 molecule	CD82 is a gene that encodes for a membrane glycoprotein belonging to the transmembrane 4 superfamily. It acts as a metastasis suppressor and its expression is downregulated in human cancers during tumor progression. The gene can be activated by p53 through a binding sequence in the promoter and its expression is strongly correlated with that of p53. Loss of expression of CD82 and p53 is associate…		Predicted intracellular proteins; Cancer-related genes:Candidate cancer biomarkers; CD markers	Vesicles (Uncertain)	(M200)PID ERA GENOMIC PATHWAY; (M145)PID P53 DOWNSTREAM PATHWAY	(M5932)HALLMARK INFLAMMATORY RESPONSE; (M5939)HALLMARK P53 PATHWAY
120	CYBRD1	79901	cytochrome b reductase 1	CYBRD1 is a gene that encodes an iron-regulated protein belonging to the cytochrome b(561) family. It is highly expressed in the brush border membrane of the duodenum and has ferric reductase activity. This gene is believed to play a crucial role in the absorption of dietary iron in the body.	GO:0033215 reductive iron assimilation;GO:0140576 ascorbate homeostasis;GO:0033212 iron import into cell	ENZYME proteins; Transporters:Transport Electron Carriers; Enzymes	Plasma membrane (Supported)
121	CAV1	857	caveolin 1	CAV1, also known as caveolin 1, is a gene that encodes a scaffolding protein found in the caveolae plasma membranes of most cell types. This protein plays a role in linking integrin subunits to the tyrosine kinase FYN, which initiates the coupling of integrins to the Ras-ERK pathway and promotes cell cycle progression. CAV1 is a candidate tumor suppressor gene and a negative regulator of the Ras-…	GO:0038016 insulin receptor internalization;GO:1903361 protein localization to basolateral plasma membrane;GO:0033484 intracellular nitric oxide homeostasis	Transporters:Accessory Factors Involved in Transport; Predicted intracellular proteins; Potential drug targets; Human disease related genes:Congenital disorders of metabolism:Other congenital disorders of metabolism; Cancer-related genes:Candidate cancer biomarkers; Human disease related genes:Cardiovascular diseases:Hypertensive diseases; Disease related genes	Golgi apparatus (Supported); Additional: Connecting piece;Perinuclear theca;Principal piece	(M90)PID WNT CANONICAL PATHWAY; (M206)PID PDGFRA PATHWAY; (M185)PID ALK1 PATHWAY	(M5942)HALLMARK UV RESPONSE DN; (M5902)HALLMARK APOPTOSIS; (M5891)HALLMARK HYPOXIA
122	BUB1B-PAK6	106821730	BUB1B-PAK6 readthrough	BUB1B-PAK6 readthrough is a gene that represents transcription between two genes, BUB1B and PAK6. The protein encoded by the readthrough transcripts is the same as the product of the downstream gene, PAK6. Alternative splicing results in multiple transcript variants. BUB1B is a mitotic checkpoint serine/threonine-protein kinase, while PAK6 is a serine/threonine-protein kinase. The function of the…
123	CCDC169-SOHLH2	100526761	CCDC169-SOHLH2 readthrough	CCDC169-SOHLH2 is a gene that represents a natural read-through transcription between two neighboring genes, C13orf38 and SOHLH2. The read-through transcript produces a fusion protein that shares sequence identity with the products of each individual gene. The SOHLH2 gene is involved in the regulation of spermatogenesis and oogenesis, while the function of C13orf38 is currently unknown. This read…		Predicted intracellular proteins	Vesicles (Approved)
124	BSN	8927	bassoon presynaptic cytomatrix protein	The BSN gene encodes a protein that is involved in organizing the cytoskeleton in the presynaptic terminal of neurons in the brain. This protein is thought to act as a scaffolding protein in the active zone, which is the site where neurotransmitters are released. In rodents, a similar protein is tightly associated with cytoskeletal structures in the active zone and is essential for regulating neu…	GO:1904071 presynaptic active zone assembly;GO:0048790 maintenance of presynaptic active zone structure;GO:1990709 presynaptic active zone organization	Predicted intracellular proteins
125	AKR7A2	8574	aldo-keto reductase family 7 member A2	AKR7A2 is a gene that belongs to the aldo/keto reductase (AKR) superfamily and AKR7 family, which are involved in the detoxification of aldehydes and ketones. This gene encodes a protein that catalyzes the NADPH-dependent reduction of succinic semialdehyde to the endogenous neuromodulator, gamma-hydroxybutyrate. It may also function as a detoxication enzyme in the reduction of aflatoxin B1 and 2-…	GO:0044597 daunorubicin metabolic process;GO:0030647 aminoglycoside antibiotic metabolic process;GO:0044598 doxorubicin metabolic process	Predicted intracellular proteins; Enzymes; ENZYME proteins:Oxidoreductases	Cytosol (Supported); Additional: Golgi apparatus
126	WTAP	9589	WT1 associated protein	WTAP is a gene that encodes a protein that interacts with the Wilms tumor suppressor gene WT1. This protein is found in the nucleus of cells and is involved in regulating the expression of certain genes. It is also involved in the process of alternative splicing, which allows a single gene to produce multiple protein isoforms. There are three different isoforms of the WTAP protein that can be pro…	GO:0016556 mRNA modification;GO:0000381 regulation of alternative mRNA splicing, via spliceosome;GO:0048024 regulation of mRNA splicing, via spliceosome	Predicted intracellular proteins	Nuclear speckles (Enhanced)
127	ATP6AP2	10159	ATPase H+ transporting accessory protein 2	ATP6AP2 is a gene that encodes a protein associated with adenosine triphosphatases (ATPases), which are involved in energy conservation, secondary active transport, acidification of intracellular compartments, and cellular pH homeostasis. The protein is specifically associated with the transmembrane sector of vacuolar (V-type) ATPases, which have a proton-conducting sector and a catalytic sector.…	GO:0048069 eye pigmentation;GO:0032914 positive regulation of transforming growth factor beta1 production;GO:0021626 central nervous system maturation	Transporters:Accessory Factors Involved in Transport; Human disease related genes:Congenital disorders of metabolism:Congenital disorders of glycan/glycoprotein metabolism; Human disease related genes:Other diseases:Mental and behavioural disorders; Predicted intracellular proteins; Potential drug targets; Disease related genes		(M77)PID WNT SIGNALING PATHWAY
128	STUB1	10273	STIP1 homology and U-box containing protein 1	STUB1 is a human gene that encodes a protein with tetratricopeptide repeat and a U-box, which acts as a ubiquitin ligase/cochaperone. The protein binds to and ubiquitinates various targets, including Hspa8 and Polb. Mutations in this gene cause spinocerebellar ataxia, autosomal recessive 16. Alternative splicing results in multiple transcript variants, and there is a pseudogene for this gene on c…	GO:0090034 regulation of chaperone-mediated protein complex assembly;GO:0090035 positive regulation of chaperone-mediated protein complex assembly;GO:1904694 negative regulation of vascular associated smooth muscle contraction	ENZYME proteins:Transferases; Potential drug targets; Predicted intracellular proteins; Human disease related genes:Nervous system diseases:Neurodegenerative diseases; Enzymes; Disease related genes	Cytosol;Nucleoplasm (Supported)	(M275)PID ALPHA SYNUCLEIN PATHWAY
129	ADAMTSL3	57188	ADAMTS like 3	ADAMTSL3, also known as ADAMTS like 3, is a gene that is predicted to play a role in the organization of the extracellular matrix. It is located within an intracellular membrane-bound organelle. The function of this gene is not yet fully understood, but it is believed to be involved in the regulation of cell growth and differentiation. Mutations in ADAMTSL3 have been associated with various disor…	GO:0030198 extracellular matrix organization;GO:0043062 extracellular structure organization;GO:0045229 external encapsulating structure organization	Predicted secreted proteins	Vesicles (Approved)	(M3468)NABA ECM REGULATORS; (M5885)NABA MATRISOME ASSOCIATED; (M5889)NABA MATRISOME
130	CCDC85A	114800	coiled-coil domain containing 85A	CCDC85A is a human gene that encodes for the protein coiled-coil domain containing 85A. This protein is located in adherens junctions, which are specialized structures that help cells stick together and maintain tissue integrity. The function of CCDC85A is not well understood, but it may play a role in regulating cell adhesion and migration. Mutations in this gene have been associated with certai…		Predicted intracellular proteins
131	TOB1	10140	transducer of ERBB2, 1	TOB1 is a gene that belongs to the transducer of erbB-2/B-cell translocation gene protein family. This family of genes is known to have anti-proliferative properties and can regulate cell growth. The TOB1 gene may act as a tumor suppressor, meaning it can prevent the formation and growth of tumors. The gene has multiple transcript variants due to alternate splicing.	GO:0060212 negative regulation of nuclear-transcribed mRNA poly(A) tail shortening;GO:1900152 negative regulation of nuclear-transcribed mRNA catabolic process, deadenylation-dependent decay;GO:1900153 positive regulation of nuclear-transcribed mRNA catabolic process, deadenylation-dependent decay	Predicted intracellular proteins	Nucleoplasm (Approved); Additional: Vesicles		(M5905)HALLMARK ADIPOGENESIS; (M5906)HALLMARK ESTROGEN RESPONSE EARLY; (M5907)HALLMARK ESTROGEN RESPONSE LATE
132	RBBP6	5930	RB binding protein 6, ubiquitin ligase	RBBP6 is a gene that encodes for the RB binding protein 6, ubiquitin ligase. The protein encoded by this gene binds to the retinoblastoma tumor suppressor (pRB) protein, which is known to suppress cellular proliferation and is often inactivated in various human cancers. The activity of pRB is regulated by cell cycle-dependent phosphorylation, and the protein encoded by RBBP6 binds to underphospho…	GO:0061053 somite development;GO:0035264 multicellular organism growth;GO:0006275 regulation of DNA replication	ENZYME proteins:Transferases; Predicted intracellular proteins; Enzymes	Nuclear speckles (Enhanced)
133	RNPEP	6051	arginyl aminopeptidase	RNPEP is a human gene that encodes for the protein arginyl aminopeptidase. This protein is predicted to have metalloaminopeptidase activity and be involved in proteolysis, the breakdown of proteins. RNPEP is located in extracellular exosomes, which are small vesicles that are released by cells and contain various biomolecules, including proteins and nucleic acids. The function of RNPEP in exosome…	GO:0006508 proteolysis;GO:0019538 protein metabolic process;GO:0043170 macromolecule metabolic process	Predicted intracellular proteins; Predicted secreted proteins; Enzymes; ENZYME proteins:Hydrolases; Peptidases:Metallopeptidases	Golgi apparatus (Approved); Additional: End piece;Principal piece
134	CNOT8	9337	CCR4-NOT transcription complex subunit 8	CNOT8 is a gene that encodes for a protein subunit of the CCR4-NOT transcription complex. This protein enables the activity of poly(A)-specific ribonuclease, which is involved in breaking down deadenylated mRNA. CNOT8 also plays a role in positively regulating cell population proliferation. The protein is located in the nucleus and is part of the CCR4-NOT complex.	GO:0000289 nuclear-transcribed mRNA poly(A) tail shortening;GO:0000288 nuclear-transcribed mRNA catabolic process, deadenylation-dependent decay;GO:0000956 nuclear-transcribed mRNA catabolic process	Enzymes; Predicted intracellular proteins; ENZYME proteins:Hydrolases
135	MECP2	4204	methyl-CpG binding protein 2	MECP2 is a human gene that encodes for a protein called methyl-CpG binding protein 2. This protein is part of a family of nuclear proteins that are related by the presence of a methyl-CpG binding domain (MBD). MECP2, along with MBD1 and MBD2, can bind specifically to methylated DNA and repress transcription from methylated gene promoters. MECP2 is X-linked and subject to X inactivation, and is es…	GO:0099191 trans-synaptic signaling by BDNF;GO:0019230 proprioception;GO:0050432 catecholamine secretion	Human disease related genes:Other diseases:Mental and behavioural disorders; Predicted intracellular proteins; Cancer-related genes:Candidate cancer biomarkers; Human disease related genes:Congenital malformations:Congenital malformations of the nervous system; Disease related genes	Nucleoplasm (Approved)
136	PCDHA13	56136	protocadherin alpha 13	PCDHA13 is a gene that belongs to the protocadherin alpha gene cluster, which is composed of 15 cadherin superfamily genes. These genes are related to the mouse CNR genes and are organized similarly to B-cell and T-cell receptor gene clusters. PCDHA13 is one of the 15 genes in this cluster and encodes a neural cadherin-like cell adhesion protein that is likely involved in establishing and maintai…	GO:0007156 homophilic cell adhesion via plasma membrane adhesion molecules;GO:0098742 cell-cell adhesion via plasma-membrane adhesion molecules;GO:0098609 cell-cell adhesion
137	SLC2A14	144195	solute carrier family 2 member 14	SLC2A14 is a member of the glucose transporter family, which transports hexoses such as glucose and fructose into mammalian cells. These transporters are highly conserved integral membrane proteins that show tissue and cell-type specific expression. SLC2A14 is one of the members of this family and is involved in the transport of glucose and fructose into cells. It is an important gene that plays …	GO:0070837 dehydroascorbic acid transport;GO:0046323 D-glucose import;GO:1904659 D-glucose transmembrane transport	Predicted intracellular proteins; Transporters:Electrochemical Potential-driven transporters	Plasma membrane (Supported)
138	TLCD3B	83723	TLC domain containing 3B	TLCD3B is a gene that encodes a transmembrane protein that may be targeted by peroxisome proliferator-activated receptor gamma (PPAR-gamma). The mouse ortholog of this gene is related to obesity. Alternative splicing of this gene results in multiple transcript variants.	GO:0045599 negative regulation of fat cell differentiation;GO:0046513 ceramide biosynthetic process;GO:0006672 ceramide metabolic process	Predicted intracellular proteins; Human disease related genes:Nervous system diseases:Eye disease; Disease related genes
139	LDAF1	57146	lipid droplet assembly factor 1	LDAF1, or lipid droplet assembly factor 1, is a human gene that plays a role in the formation of lipid droplets. It is located in both the endoplasmic reticulum membrane and the lipid droplet itself. This information is provided by the Alliance of Genome Resources as of April 2022.	GO:0140042 lipid droplet formation;GO:0034389 lipid droplet organization;GO:0019915 lipid storage	Predicted intracellular proteins	Vesicles (Approved)
140	POC1B	282809	POC1 centriolar protein B	POC1B is a human gene that encodes one of the two POC1 proteins found in humans. POC1 proteins are part of centrosomes and play a crucial role in basal body and cilia formation. The gene contains an N-terminal WD40 domain and a C-terminal coiled coil domain. Mutations in this gene result in autosomal-recessive cone-rod dystrophy. Alternative splicing results in multiple transcript variants.	GO:1903724 positive regulation of centriole elongation;GO:1903722 regulation of centriole elongation;GO:0046601 positive regulation of centriole replication	Predicted intracellular proteins; Human disease related genes:Nervous system diseases:Eye disease; Disease related genes	Cytosol;Flagellar centriole (Uncertain); Additional: Nucleoplasm
141	VIPR1	7433	vasoactive intestinal peptide receptor 1	VIPR1 is a gene that encodes a receptor for vasoactive intestinal peptide, a neuropeptide that plays a role in smooth muscle relaxation, exocrine and endocrine secretion, and water and ion flux in lung and intestinal epithelia. The actions of vasoactive intestinal peptide are carried out through integral membrane receptors that activate adenylate cyclase via a guanine nucleotide binding protein. …	GO:0007187 G protein-coupled receptor signaling pathway, coupled to cyclic nucleotide second messenger;GO:0007189 adenylate cyclase-activating G protein-coupled receptor signaling pathway;GO:0007188 adenylate cyclase-modulating G protein-coupled receptor signaling pathway	G-protein coupled receptors:GPCRs excl olfactory receptors; G-protein coupled receptors:Family 2 (B) receptors; Transporters		(M115)PID REG GR PATHWAY	(M5909)HALLMARK MYOGENESIS
142	GTPBP3	84705	GTP binding protein 3, mitochondrial	GTPBP3 is a gene that encodes a GTP-binding protein that is found in the mitochondria. It is believed to play a role in modifying mitochondrial tRNA. Variations in this gene may be linked to the severity of aminoglycoside-induced deafness, which is a condition associated with a mutation in the 12S rRNA. Different isoforms of the protein are produced through alternative splicing of the transcript …	GO:0070899 mitochondrial tRNA wobble uridine modification;GO:0070900 mitochondrial tRNA modification;GO:1900864 mitochondrial RNA modification	Predicted intracellular proteins; Human disease related genes:Congenital disorders of metabolism:Mitochondrial diseases; Disease related genes	Mitochondria (Supported)
143	FARSA	2193	phenylalanyl-tRNA synthetase subunit alpha	The FARSA gene encodes a protein that is similar to the catalytic subunit of phenylalanyl-tRNA synthetases (PheRS) found in prokaryotes and Saccharomyces cerevisiae. Aminoacyl-tRNA synthetases are enzymes that charge tRNAs with their cognate amino acids. FARSA has been shown to be expressed in a tumor-selective and cell cycle stage- and differentiation-dependent manner, making it the first member…	GO:0006432 phenylalanyl-tRNA aminoacylation;GO:0051290 protein heterotetramerization;GO:0051291 protein heterooligomerization	Human disease related genes:Respiratory diseases:Lung diseases; ENZYME proteins:Ligase; Potential drug targets; Predicted intracellular proteins; Enzymes; Disease related genes	Cytosol (Approved)		(M5928)HALLMARK MYC TARGETS V2
144	SLC25A34	284723	solute carrier family 25 member 34	SLC25A34 is a gene that belongs to the SLC25 family of mitochondrial carrier proteins. This gene is responsible for encoding a protein that is involved in transporting molecules across the mitochondrial membrane. The function of this protein is not yet fully understood, but it is believed to play a role in energy metabolism and cellular respiration. Mutations in this gene have been associated wit…	GO:0001835 blastocyst hatching;GO:0035188 hatching;GO:0071684 organism emergence from protective structure	Transporters:Electrochemical Potential-driven transporters	Mitochondria (Approved)
145	HAUS6	54801	HAUS augmin like complex subunit 6	HAUS6 is a gene that encodes a subunit of the augmin complex, which is involved in microtubule attachment to the kinetochore and central spindle formation. This gene may play a role in efficient chromosome congression and segregation by promoting microtubule-dependent microtubule amplification. There are pseudogenes of this gene located on chromosomes 7 and 20. Alternative splicing results in mul…	GO:0010968 regulation of microtubule nucleation;GO:0031113 regulation of microtubule polymerization;GO:0007098 centrosome cycle	Predicted intracellular proteins	Acrosome;Centriolar satellite;Cytosol (Approved); Additional: Connecting piece;Mid piece;Nuclear speckles;Principal piece
146	LRRC4	64101	leucine rich repeat containing 4	The LRRC4 gene, which encodes for a protein with an unknown function, is found to be significantly downregulated in primary brain tumors. The exact role of this protein in the human body is not yet fully understood.	GO:0097119 postsynaptic density protein 95 clustering;GO:1904861 excitatory synapse assembly;GO:0097106 postsynaptic density organization	Predicted intracellular proteins	Golgi apparatus (Approved)
147	CENPO	79172	centromere protein O	CENPO is a gene that encodes a protein component of the interphase centromere complex. This protein is essential for the assembly of bipolar spindles, chromosome segregation, and checkpoint signaling during mitosis. It is localized to the centromere throughout the cell cycle. Multiple protein isoforms have been observed due to alternative splicing of the transcript variants.	GO:0034508 centromere complex assembly;GO:0065004 protein-DNA complex assembly;GO:0071824 protein-DNA complex organization	Predicted intracellular proteins	Nucleoplasm (Supported); Additional: Nuclear bodies
148	GOLGA8F	100132565	golgin A8 family member F	GOLGA8F is a human gene that belongs to the golgin A8 family. It is predicted to play a role in organizing the Golgi apparatus, a cellular organelle involved in protein modification and sorting. GOLGA8F is expected to be active in the cis cisterna, a region of the Golgi that receives newly synthesized proteins, as well as in the Golgi cisterna membrane and cis-Golgi network. This information was …		Predicted intracellular proteins
149	TIPRL	261726	TOR signaling pathway regulator	TIPRL is a human gene that acts as an inhibitor of protein phosphatase-2A (PP2A), PP4, and PP6. PP2A is involved in many cellular processes, including cell division and growth, while PP4 and PP6 are less well understood. TIPRL's inhibitory function suggests that it may play a role in regulating these phosphatases and their associated cellular processes. This gene was first identified in 2007 and …	GO:0031929 TOR signaling;GO:0000077 DNA damage checkpoint signaling;GO:0031570 DNA integrity checkpoint signaling	Predicted intracellular proteins	Vesicles (Approved)
